# Supplementary material for: Host cell maturation modulates parasite invasion and sexual differentiation in Plasmodium berghei
Source: Sci Adv. 2022 Apr 27;8(17):eabm7348. doi: 10.1126/sciadv.abm7348 (PMC9045723; doi:10.1126/sciadv.abm7348)
Supplement: Supplementary file 2 — Tables S1 to S6 [file sciadv.abm7348_tables_s1_to_s6.zip]

Archive with 6 entries (6 files):
- sciadv.abm7348_table_s1.xlsx
- sciadv.abm7348_table_s2.xlsx
- sciadv.abm7348_table_s3.xlsx
- sciadv.abm7348_table_s4.xlsx
- sciadv.abm7348_table_s5.xlsx
- sciadv.abm7348_table_s6.xlsx
