# Supplementary material for: Host cell maturation modulates parasite invasion and sexual differentiation in Plasmodium berghei
Source: Sci Adv. 2022 Apr 27;8(17):eabm7348. doi: 10.1126/sciadv.abm7348 (PMC9045723; doi:10.1126/sciadv.abm7348)
Supplement: Supplementary file 2 — Tables S1 to S6 [file sciadv.abm7348_tables_s1_to_s6.zip › sciadv.abm7348_table_s3.xlsx]

## Sheet: Table S3 Legend
Table S3: Marker genes for clusters from bone marrow and spleen single cell analysis
Explanations of column headings
ClusterID	ID number of cluster
Cluster Annotation	Cell type annotation of this cluster
GeneID	Gene ID
max_pval	Highest p value across all replicates
minimump_p_val	Combined p value across replicates
X_p_val	p value for the enrichment of the gene in this cluster
X_avg_logFC	Average log(fold change) of the gene in this cluster
X_pct.1	Percentage of cells in this cluster positive for this gene
X_pct.2	Percentage of cells in all other clusters positive for this gene
X_p_val_adj	Adjusted p value of enrichment for this gene
X	Sample ID (S = spleen, BM = Bone marrow, 1,2,3 = replicate number)

## Sheet: Bone Marrow
ClusterID	Cluster Annotation	GeneID	max_pval	minimump_p_val	BM2_p_val	BM2_avg_logFC	BM2_pct.1	BM2_pct.2	BM2_p_val_adj	BM1_p_val	BM1_avg_logFC	BM1_pct.1	BM1_pct.2	BM1_p_val_adj	BM3_p_val	BM3_avg_logFC	BM3_pct.1	BM3_pct.2	BM3_p_val_adj
0	Erythroblasts	Alas2	1.46068e-56	0	1.46068e-56	1.85554	0.997	0.363	3.09898e-52	0	2.77186	0.971	0.212	0	0	2.3609	0.998	0.349	0
0	Erythroblasts	Fech	1.99147e-55	0	1.99147e-55	1.83556	0.956	0.34	4.2251e-51	0	2.61394	0.908	0.251	0	0	2.29382	0.947	0.337	0
0	Erythroblasts	Fam220a	5.68859e-55	0	5.68859e-55	1.71504	0.993	0.404	1.20689e-50	0	2.77531	0.961	0.285	0	0	2.34409	0.956	0.329	0
0	Erythroblasts	Slc25a39	3.89099e-54	0	3.89099e-54	1.60952	0.966	0.389	8.25512e-50	0	2.77824	0.888	0.39	0	0	2.27137	0.868	0.388	0
0	Erythroblasts	Fam46c	8.23921e-54	0	8.23921e-54	1.88588	0.946	0.36	1.74803e-49	0	2.40557	0.868	0.224	0	0	2.30913	0.936	0.306	0
0	Erythroblasts	Bpgm	1.6617e-53	0	1.6617e-53	1.45387	0.997	0.391	3.52546e-49	0	2.40634	0.967	0.255	0	0	1.99612	0.988	0.342	0
0	Erythroblasts	Snca	2.5966e-52	0	2.5966e-52	1.38444	0.99	0.364	5.50895e-48	0	2.37359	0.946	0.205	0	0	2.02532	0.948	0.325	0
0	Erythroblasts	Hbb-bt	3.97704e-52	0	3.97704e-52	1.74371	1	0.929	8.43768e-48	0	2.82179	0.999	0.717	0	0	2.36695	1	0.988	0
0	Erythroblasts	Hba-a1	1.04587e-51	0	1.04587e-51	1.58528	1	0.999	2.21892e-47	0	2.86634	1	0.961	0	0	2.46441	1	0.998	0
0	Erythroblasts	Hbb-bs	1.8321e-51	0	1.8321e-51	1.56942	1	1	3.88699e-47	0	2.87852	1	0.996	0	0	2.41337	1	1	0
0	Erythroblasts	Hba-a2	1.11944e-50	0	1.11944e-50	1.49887	1	0.622	2.37501e-46	0	2.65934	1	0.502	0	0	2.3087	1	0.835	0
0	Erythroblasts	Mkrn1	1.7492e-48	0	1.7492e-48	1.33655	0.997	0.647	3.7111e-44	0	2.40439	0.98	0.688	0	0	2.15851	0.996	0.614	0
0	Erythroblasts	Bnip3l	2.12855e-48	0	2.12855e-48	1.73638	0.986	0.678	4.51593e-44	3.99664e-296	2.62586	0.937	0.8	8.47927e-292	0	2.34124	0.992	0.74	0
0	Erythroblasts	Slc25a37	6.52771e-46	0	6.52771e-46	1.99704	0.874	0.386	1.38492e-41	2.11443e-234	2.53282	0.808	0.408	4.48598e-230	0	2.12588	0.865	0.432	0
0	Erythroblasts	Gabarapl2	6.62006e-44	0	6.62006e-44	1.4543	0.98	0.69	1.40451e-39	0	2.64131	0.945	0.724	0	0	2.12599	0.916	0.647	0
0	Erythroblasts	Epb41	1.46953e-42	0	1.46953e-42	1.37541	0.912	0.439	3.11775e-38	3.71612e-257	2.28644	0.845	0.404	7.88412e-253	0	2.048	0.886	0.388	0
0	Erythroblasts	Isca1	2.08611e-41	0	2.08611e-41	1.59545	0.881	0.36	4.42589e-37	2.27341e-307	2.73806	0.812	0.274	4.82326e-303	0	2.42409	0.818	0.337	0
0	Erythroblasts	Sec61g	1.09426e-40	0	1.09426e-40	1.0759	0.973	0.612	2.32159e-36	3.44305e-286	2.399	0.921	0.592	7.30478e-282	0	2.05921	0.914	0.551	0
0	Erythroblasts	Rnf10	1.61947e-40	0	1.61947e-40	1.45777	0.956	0.609	3.43587e-36	3.64237e-217	2.32849	0.859	0.657	7.72766e-213	0	2.28446	0.923	0.556	0
0	Erythroblasts	Ube2l6	2.7343e-37	0	2.7343e-37	1.38315	0.997	0.78	5.80109e-33	0	2.62408	0.98	0.551	0	0	2.4244	0.98	0.342	0
0	Erythroblasts	Fam213a	5.73331e-37	0	5.73331e-37	0.736883	0.915	0.357	1.21638e-32	1.67527e-299	1.86446	0.825	0.214	3.55426e-295	0	1.58887	0.857	0.299	0
0	Erythroblasts	Oaz1	6.03604e-32	0	6.03604e-32	1.6497	1	0.942	1.28061e-27	0	2.75916	0.994	0.976	0	0	2.32433	0.993	0.96	0
0	Erythroblasts	Ftl1	1.46069e-26	0	1.46069e-26	1.52783	1	0.946	3.099e-22	0	2.77359	0.997	0.99	0	0	2.38772	0.998	0.986	0
0	Erythroblasts	Tpt1	6.85201e-08	0	6.85201e-08	2.05573	0.976	0.939	0.00145372	5.65702e-306	2.67473	0.947	0.981	1.20019e-301	0	2.3125	0.948	0.966	0
0	Erythroblasts	mt-Rnr2	5.12825e-05	0	5.12825e-05	1.16529	0.908	0.953	1	0	2.27686	0.99	0.996	0	3.78696e-305	1.67217	0.949	0.992	8.03442e-301
0	Erythroblasts	Iqgap1	1.90484e-60	8.22209e-289	1.90484e-60	3.50107	0.003	0.598	4.04131e-56	2.7407e-289	-1.6675	0.003	0.8	5.81466e-285	6.88805e-239	-0.3756	0.016	0.673	1.46137e-234
0	Erythroblasts	Rpl41	3.31187e-07	4.15076e-286	3.31187e-07	1.89184	0.946	0.926	0.00702647	7.41938e-273	2.86293	0.916	0.972	1.5741e-268	1.38359e-286	2.3643	0.894	0.953	2.93542e-282
0	Erythroblasts	Son	7.18127e-65	1.60033e-277	7.18127e-65	-2.55849	0	0.62	1.52358e-60	5.33445e-278	-1.01285	0.006	0.789	1.13176e-273	2.55225e-263	-0.603277	0.015	0.709	5.41486e-259
0	Erythroblasts	Ptprc	4.05281e-67	3.14088e-272	4.05281e-67	0.394164	0.007	0.647	8.59844e-63	1.04696e-272	1.02585	0.015	0.8	2.22123e-268	3.16161e-228	-0.488912	0.023	0.668	6.70766e-224
0	Erythroblasts	Isg20	2.48413e-08	1.28909e-270	2.48413e-08	1.33705	0.867	0.796	0.000527033	9.39915e-87	2.19021	0.673	0.6	1.99412e-82	4.29697e-271	2.00437	0.758	0.3	9.11644e-267
0	Erythroblasts	Sh3glb1	3.81074e-25	6.74151e-265	3.81074e-25	1.58086	0.956	0.834	8.08488e-21	5.88601e-187	2.49569	0.839	0.826	1.24878e-182	2.24717e-265	2.19953	0.88	0.783	4.7676e-261
0	Erythroblasts	Akap13	3.02847e-55	2.01904e-263	3.02847e-55	3.39221	0.017	0.577	6.42521e-51	6.73013e-264	-0.560446	0.001	0.757	1.42786e-259	1.06491e-205	0.472288	0.016	0.616	2.25931e-201
0	Erythroblasts	Rec114	1.913e-39	1.20575e-260	1.913e-39	1.90259	0.697	0.216	4.05862e-35	4.01918e-261	2.62219	0.647	0.146	8.52709e-257	5.44853e-204	2.0309	0.602	0.213	1.15596e-199
0	Erythroblasts	Ostf1	3.03146e-45	1.51396e-258	3.03146e-45	-0.882697	0.024	0.509	6.43155e-41	5.04654e-259	-1.09381	0.01	0.767	1.07067e-254	4.6533e-187	-0.261949	0.023	0.595	9.87244e-183
0	Erythroblasts	Arpc3	2.23394e-57	5.3913e-254	2.23394e-57	0.563653	0.044	0.625	4.73953e-53	1.7971e-254	0.4477	0.05	0.841	3.81273e-250	1.64155e-217	0.397107	0.073	0.753	3.48271e-213
0	Erythroblasts	Cap1	6.87432e-52	2.49578e-247	6.87432e-52	2.60746	0.003	0.536	1.45845e-47	8.31927e-248	-0.612925	0.014	0.753	1.76502e-243	4.11431e-183	-0.479641	0.014	0.569	8.72892e-179
0	Erythroblasts	Clic1	6.0425e-57	3.66172e-245	6.0425e-57	-0.977809	0.01	0.583	1.28198e-52	1.22057e-245	0.372499	0.03	0.786	2.58957e-241	2.69144e-209	0.255689	0.029	0.65	5.71015e-205
0	Erythroblasts	Actg1	3.85795e-62	1.64615e-243	3.85795e-62	1.39741	0.017	0.627	8.18503e-58	5.48718e-244	0.493097	0.061	0.845	1.16416e-239	1.30357e-216	-0.269004	0.082	0.769	2.76566e-212
0	Erythroblasts	Celf2	2.78708e-49	4.91557e-241	2.78708e-49	-0.816419	0	0.509	5.91306e-45	1.63852e-241	1.81919	0.008	0.731	3.47629e-237	5.46257e-173	-0.324453	0.009	0.539	1.15894e-168
0	Erythroblasts	Sri	2.20158e-44	3.4448e-240	2.20158e-44	-0.976336	0.003	0.478	4.67087e-40	1.14827e-240	-0.535713	0.016	0.748	2.43617e-236	1.0849e-169	0.395291	0.024	0.563	2.30172e-165
0	Erythroblasts	Tsc22d4	4.81051e-50	1.23117e-239	4.81051e-50	-0.891781	0	0.515	1.0206e-45	4.1039e-240	-0.586243	0.005	0.722	8.70684e-236	2.01121e-208	0.338553	0.01	0.608	4.26698e-204
0	Erythroblasts	Myh9	2.27207e-52	1.27763e-237	2.27207e-52	-1.05213	0	0.532	4.82043e-48	4.25876e-238	-0.952022	0.011	0.732	9.03538e-234	1.51668e-166	-0.429627	0.01	0.528	3.21779e-162
0	Erythroblasts	Psmb8	8.63015e-62	4.2638e-237	8.63015e-62	-1.51706	0.01	0.622	1.83097e-57	1.42127e-237	0.319241	0.021	0.753	3.01536e-233	2.25556e-115	0.40383	0.017	0.429	4.7854e-111
0	Erythroblasts	Arhgap30	2.86053e-59	4.33335e-235	2.86053e-59	-0.95436	0	0.582	6.06891e-55	1.44445e-235	-0.612459	0.006	0.719	3.06455e-231	2.43446e-151	0.305878	0.009	0.494	5.16495e-147
0	Erythroblasts	Mrpl33	5.83484e-39	8.4429e-235	5.83484e-39	3.77996	0.003	0.433	1.23792e-34	2.8143e-235	1.63976	0.021	0.749	5.97082e-231	2.68209e-161	0.346323	0.026	0.55	5.69032e-157
0	Erythroblasts	Lcp1	7.32093e-45	8.29319e-232	7.32093e-45	2.81981	0.014	0.506	1.55321e-40	2.7644e-232	0.88771	0.016	0.734	5.86494e-228	4.41127e-153	-0.351147	0.021	0.522	9.35895e-149
0	Erythroblasts	Cd53	1.34751e-56	7.00713e-231	1.34751e-56	-1.05304	0.003	0.566	2.85887e-52	2.33571e-231	-0.326612	0.008	0.714	4.95544e-227	6.05615e-170	-0.356312	0.011	0.537	1.28487e-165
0	Erythroblasts	Gng5	7.81734e-40	1.93731e-229	7.81734e-40	0.680621	0.105	0.601	1.65853e-35	6.45769e-230	0.585054	0.063	0.824	1.37006e-225	1.5052e-170	0.68085	0.091	0.704	3.19344e-166
0	Erythroblasts	Chchd2	1.37529e-54	9.30332e-229	1.37529e-54	0.849622	0.099	0.641	2.91782e-50	3.10111e-229	1.31184	0.064	0.827	6.57931e-225	1.01909e-187	0.351048	0.104	0.762	2.1621e-183
0	Erythroblasts	Irf2	2.14915e-51	7.84726e-228	2.14915e-51	-1.68446	0	0.525	4.55963e-47	2.61575e-228	-0.813184	0.004	0.7	5.54958e-224	2.2086e-150	-0.291093	0.008	0.49	4.68576e-146
0	Erythroblasts	Arf1	2.98484e-47	9.85374e-228	2.98484e-47	-2.64379	0.017	0.519	6.33264e-43	3.28458e-228	-0.933827	0.009	0.709	6.96857e-224	1.0701e-177	-0.336785	0.016	0.564	2.27032e-173
0	Erythroblasts	Ucp2	4.28178e-29	1.58334e-224	4.28178e-29	1.72687	0.966	0.824	9.08422e-25	4.90317e-206	2.62481	0.864	0.848	1.04026e-201	5.27779e-225	1.9302	0.859	0.789	1.11974e-220
0	Erythroblasts	Fth1	0.457933	7.91298e-224	0.457933	0.681423	0.874	0.961	1	2.01039e-59	1.64004	0.735	0.993	4.26524e-55	2.63766e-224	1.71097	0.905	0.99	5.59606e-220
0	Erythroblasts	Rhoa	6.79625e-49	2.90346e-223	6.79625e-49	1.26216	0.129	0.681	1.44189e-44	9.67819e-224	0.693706	0.081	0.852	2.05332e-219	6.86791e-218	0.535881	0.082	0.771	1.4571e-213
0	Erythroblasts	Ppp1r12a	1.26512e-48	7.04403e-222	1.26512e-48	2.1637	0.003	0.512	2.68408e-44	2.34801e-222	-0.345594	0.005	0.692	4.98154e-218	6.51161e-119	0.365223	0.007	0.415	1.3815e-114
0	Erythroblasts	Pfdn5	1.39911e-49	9.39323e-222	1.39911e-49	-1.3993	0.027	0.554	2.96835e-45	3.13108e-222	1.87564	0.044	0.771	6.64289e-218	8.58037e-164	0.982688	0.079	0.666	1.82041e-159
0	Erythroblasts	Ctse	4.76625e-45	1.21833e-221	4.76625e-45	-1.26679	0.068	0.563	1.01121e-40	4.06109e-222	-0.470659	0.021	0.725	8.616e-218	6.74795e-156	-0.562868	0.047	0.578	1.43164e-151
0	Erythroblasts	Atp5f1	2.59241e-40	2.34512e-220	2.59241e-40	-2.57351	0.048	0.494	5.50007e-36	7.81707e-221	0.649225	0.037	0.754	1.65847e-216	7.79368e-177	0.543133	0.057	0.644	1.65351e-172
0	Erythroblasts	Btg2	8.39548e-45	1.07228e-218	8.39548e-45	-1.17325	0.003	0.481	1.78118e-40	5.33735e-158	-1.20387	0.001	0.551	1.13237e-153	3.57428e-219	-0.813356	0.01	0.627	7.58319e-215
0	Erythroblasts	Ppp3ca	1.47802e-39	3.78756e-218	1.47802e-39	-0.620588	0	0.43	3.13577e-35	1.26252e-218	-1.28692	0.003	0.678	2.67856e-214	7.29948e-137	-0.288399	0.008	0.46	1.54866e-132
0	Erythroblasts	Arpc4	4.8851e-38	3.32011e-217	4.8851e-38	-0.492	0.048	0.491	1.03642e-33	1.1067e-217	0.42884	0.028	0.73	2.34798e-213	1.75986e-157	0.435538	0.033	0.556	3.73371e-153
0	Erythroblasts	S100a11	2.97728e-37	3.75061e-216	2.97728e-37	-2.1769	0.024	0.45	6.31661e-33	1.2502e-216	-1.13046	0.039	0.748	2.65243e-212	1.02839e-149	-0.337694	0.088	0.648	2.18184e-145
0	Erythroblasts	Pten	5.08527e-45	2.38725e-213	5.08527e-45	3.55211	0.007	0.491	1.07889e-40	7.9575e-214	-0.735825	0.005	0.676	1.68826e-209	2.68435e-167	-0.30385	0.01	0.53	5.69513e-163
0	Erythroblasts	Cox6b1	7.82996e-40	1.5386e-212	7.82996e-40	3.85804	0.02	0.471	1.6612e-35	5.12867e-213	0.355895	0.021	0.708	1.0881e-208	1.19769e-144	0.922865	0.074	0.613	2.54101e-140
0	Erythroblasts	Cd37	1.15772e-48	2.86677e-210	1.15772e-48	-0.868376	0.003	0.512	2.45621e-44	9.5559e-211	0.317835	0.009	0.678	2.02738e-206	9.55025e-199	-0.465221	0.009	0.588	2.02618e-194
0	Erythroblasts	Ube2d3	5.65032e-45	3.25195e-210	5.65032e-45	0.690984	0.16	0.703	1.19877e-40	1.08398e-210	0.927306	0.086	0.839	2.29978e-206	6.90952e-143	0.90476	0.123	0.712	1.46592e-138
0	Erythroblasts	Atp6v1e1	3.18794e-31	2.00753e-209	3.18794e-31	-1.05267	0.099	0.491	6.76352e-27	6.69178e-210	-0.761416	0.019	0.696	1.41973e-205	4.43668e-154	-0.640956	0.022	0.526	9.41286e-150
0	Erythroblasts	Ccndbp1	4.00924e-28	8.21493e-208	4.00924e-28	1.87974	0.776	0.437	8.50601e-24	1.94171e-163	2.69143	0.74	0.5	4.11953e-159	2.73831e-208	2.35684	0.739	0.441	5.8096e-204
0	Erythroblasts	Ndufb7	6.17751e-36	5.0921e-207	6.17751e-36	-0.609816	0.017	0.43	1.31062e-31	1.69737e-207	1.86928	0.019	0.692	3.60113e-203	5.20574e-160	0.331848	0.025	0.546	1.10445e-155
0	Erythroblasts	Aldh2	4.67245e-32	2.70906e-206	4.67245e-32	3.59974	0.007	0.379	9.91307e-28	9.03021e-207	-0.628383	0.015	0.683	1.91585e-202	9.91954e-151	-0.286917	0.02	0.514	2.10453e-146
0	Erythroblasts	Hnrnpa2b1	4.56751e-58	2.41491e-205	4.56751e-58	-3.4919	0.003	0.576	9.69043e-54	8.04971e-206	0.970234	0.038	0.729	1.70783e-201	1.33881e-190	0.515331	0.048	0.653	2.84042e-186
0	Erythroblasts	Serp1	6.72715e-43	1.57689e-203	6.72715e-43	-0.432536	0.017	0.488	1.42723e-38	5.2563e-204	0.674028	0.021	0.691	1.11518e-199	3.0357e-171	0.586742	0.037	0.593	6.44054e-167
0	Erythroblasts	Ptpn18	2.49461e-42	1.87665e-203	2.49461e-42	-0.674062	0	0.453	5.29256e-38	6.25551e-204	0.650218	0.021	0.69	1.32717e-199	7.78839e-136	0.693001	0.02	0.482	1.65239e-131
0	Erythroblasts	Rbx1	6.74543e-42	4.72447e-203	6.74543e-42	-4.20971	0.003	0.453	1.43111e-37	1.57482e-203	2.13168	0.013	0.672	3.34114e-199	3.07601e-161	0.336482	0.029	0.557	6.52606e-157
0	Erythroblasts	Hnrnpk	1.65269e-41	2.11355e-202	1.65269e-41	1.18024	0.014	0.474	3.50635e-37	7.04517e-203	0.348837	0.019	0.683	1.4947e-198	2.25757e-183	0.463843	0.036	0.615	4.78966e-179
0	Erythroblasts	Top1	7.66992e-37	3.98795e-202	7.66992e-37	-4.44326	0.061	0.485	1.62725e-32	1.32932e-202	-0.2572	0.018	0.679	2.82027e-198	1.00953e-149	0.482195	0.048	0.568	2.14182e-145
0	Erythroblasts	Morf4l1	3.82567e-36	6.52546e-201	3.82567e-36	-1.62058	0.075	0.531	8.11655e-32	2.17515e-201	0.811217	0.032	0.705	4.61481e-197	7.43546e-170	0.435734	0.04	0.597	1.57751e-165
0	Erythroblasts	Cox4i1	2.53811e-39	4.53467e-199	2.53811e-39	1.66086	0.112	0.596	5.38485e-35	1.51156e-199	0.894029	0.081	0.804	3.20692e-195	2.85058e-141	1.32175	0.145	0.756	6.0478e-137
0	Erythroblasts	Sell	2.26981e-48	7.22686e-197	2.26981e-48	0.431802	0.007	0.517	4.81563e-44	2.40895e-197	-1.03372	0.006	0.646	5.11084e-193	7.2631e-102	-0.53918	0.008	0.374	1.54094e-97
0	Erythroblasts	Flna	9.42864e-35	2.32818e-196	9.42864e-35	-1.02194	0	0.388	2.00038e-30	7.7606e-197	-0.796936	0.01	0.653	1.64649e-192	7.31358e-114	0.3934	0.014	0.418	1.55165e-109
0	Erythroblasts	Clta	5.36403e-40	2.70582e-196	5.36403e-40	-1.45588	0.01	0.449	1.13803e-35	9.01939e-197	0.856523	0.013	0.657	1.91355e-192	1.0086e-177	0.276344	0.024	0.58	2.13985e-173
0	Erythroblasts	Tomm7	1.24026e-41	4.85478e-195	1.24026e-41	-3.94905	0.02	0.474	2.63133e-37	1.61826e-195	0.272	0.016	0.664	3.4333e-191	2.73059e-143	0.374474	0.034	0.528	5.79323e-139
0	Erythroblasts	Sdcbp	2.24962e-39	2.15266e-194	2.24962e-39	1.0248	0.075	0.539	4.77279e-35	7.17555e-195	0.38473	0.052	0.734	1.52236e-190	9.29812e-99	0.546715	0.063	0.478	1.97269e-94
0	Erythroblasts	Wnk1	4.19953e-41	5.08713e-194	4.19953e-41	0.390741	0.068	0.522	8.90972e-37	1.69571e-194	0.278201	0.024	0.677	3.59762e-190	3.34548e-169	-0.685387	0.013	0.54	7.09777e-165
0	Erythroblasts	Mgst1	2.23561e-32	1.84372e-193	2.23561e-32	-3.55699	0.007	0.382	4.74307e-28	6.14573e-194	-0.479518	0.016	0.66	1.30388e-189	1.39591e-134	-0.303612	0.018	0.476	2.96156e-130
0	Erythroblasts	Pgd	3.62332e-36	3.27142e-193	3.62332e-36	-1.26846	0.007	0.413	7.68723e-32	1.09047e-193	-0.429022	0.01	0.647	2.31355e-189	1.63547e-98	0.358018	0.021	0.392	3.46982e-94
0	Erythroblasts	Apbb1ip	4.78355e-39	3.46874e-193	4.78355e-39	-0.585547	0	0.426	1.01488e-34	1.15625e-193	-1.03186	0.001	0.629	2.45309e-189	3.4812e-137	-0.49301	0.003	0.452	7.38572e-133
0	Erythroblasts	R3hdm4	1.52557e-29	8.52922e-193	1.52557e-29	4.23107	0.024	0.391	3.23664e-25	2.84307e-193	-0.42599	0.015	0.655	6.03187e-189	2.23508e-118	0.365269	0.024	0.449	4.74195e-114
0	Erythroblasts	Ubc	2.95928e-43	8.9085e-193	2.95928e-43	1.86364	0.071	0.563	6.2784e-39	2.9695e-193	0.840154	0.033	0.692	6.30009e-189	2.41396e-157	0.706553	0.045	0.58	5.12145e-153
0	Erythroblasts	Ppp1cb	8.3951e-19	1.15774e-192	8.3951e-19	1.5716	0.833	0.625	1.7811e-14	2.00602e-111	2.24546	0.747	0.74	4.25597e-107	3.85913e-193	2.07083	0.798	0.62	8.18752e-189
0	Erythroblasts	Gpx1	2.85575e-17	1.20897e-192	2.85575e-17	0.260857	0.912	0.856	6.05876e-13	1.65671e-106	1.38329	0.816	0.913	3.51488e-102	4.0299e-193	1.32088	0.91	0.912	8.54983e-189
0	Erythroblasts	Tmem59	3.33496e-38	1.39836e-191	3.33496e-38	-2.53113	0	0.418	7.07546e-34	4.66121e-192	-1.08364	0	0.623	9.88923e-188	5.92289e-135	-0.287611	0.008	0.455	1.2566e-130
0	Erythroblasts	H3f3a	0.0085661	2.03879e-191	0.0085661	1.20368	0.915	0.94	1	1.89736e-123	1.70631	0.817	0.991	4.02544e-119	6.79598e-192	1.42715	0.878	0.993	1.44183e-187
0	Erythroblasts	Lamtor4	1.92279e-31	4.01097e-191	1.92279e-31	-0.459666	0	0.357	4.0794e-27	1.33699e-191	-0.758384	0.008	0.636	2.83656e-187	8.77631e-120	-0.294631	0.013	0.431	1.86198e-115
0	Erythroblasts	Atp11b	1.66244e-42	1.80818e-190	1.66244e-42	-0.794735	0	0.455	3.52703e-38	6.02726e-191	-0.76482	0.003	0.626	1.27874e-186	3.86537e-95	-0.353033	0.002	0.344	8.20077e-91
0	Erythroblasts	Ldha	1.04346e-33	5.94736e-188	1.04346e-33	3.76314	0.003	0.386	2.2138e-29	1.98245e-188	0.308502	0.014	0.643	4.20597e-184	9.67435e-109	0.605285	0.013	0.403	2.05251e-104
0	Erythroblasts	Psmb3	8.49262e-31	1.0836e-186	8.49262e-31	-0.350264	0.007	0.36	1.80179e-26	3.61199e-187	0.690326	0.013	0.639	7.6632e-183	9.03016e-137	0.489267	0.024	0.493	1.91584e-132
0	Erythroblasts	Atp5j	1.03199e-38	1.14444e-186	1.03199e-38	-3.94404	0.041	0.481	2.18947e-34	3.8148e-187	1.19272	0.04	0.696	8.09349e-183	2.28975e-152	0.617008	0.06	0.601	4.85794e-148
0	Erythroblasts	Tmcc1	7.9701e-35	1.32205e-185	7.9701e-35	-1.21497	0.003	0.395	1.69094e-30	4.40685e-186	-1.24295	0.001	0.613	9.34957e-182	9.81716e-142	-0.846198	0.008	0.471	2.08281e-137
0	Erythroblasts	Neat1	1.76955e-40	2.71829e-184	1.76955e-40	-2.693	0.003	0.445	3.75427e-36	9.06097e-185	-0.98791	0.006	0.621	1.92238e-180	1.10177e-138	-0.87234	0.007	0.462	2.33752e-134
0	Erythroblasts	Tmbim6	1.33826e-48	3.69277e-184	1.33826e-48	0.946699	0.122	0.685	2.83924e-44	1.23092e-184	1.12763	0.091	0.798	2.61153e-180	3.24211e-147	0.666626	0.07	0.61	6.87847e-143
0	Erythroblasts	Bri3	4.57461e-30	9.86697e-182	4.57461e-30	-0.493213	0	0.344	9.7055e-26	3.28899e-182	0.427941	0.01	0.623	6.97792e-178	3.82744e-123	0.344648	0.013	0.439	8.12029e-119
0	Erythroblasts	Abracl	1.3473e-31	1.70389e-181	1.3473e-31	-0.675579	0	0.359	2.85844e-27	5.67964e-182	0.386626	0.015	0.633	1.20499e-177	2.4412e-119	0.650523	0.021	0.445	5.17925e-115
0	Erythroblasts	Ybx1	1.25463e-41	6.61612e-180	1.25463e-41	-3.52785	0	0.448	2.66182e-37	2.20537e-180	0.771218	0.039	0.68	4.67892e-176	1.2343e-167	0.32976	0.034	0.579	2.61869e-163
0	Erythroblasts	Arf5	4.05312e-22	2.2357e-179	4.05312e-22	1.7427	0.854	0.646	8.59911e-18	1.79572e-118	2.80699	0.74	0.743	3.80979e-114	7.45233e-180	2.23108	0.768	0.633	1.58109e-175
0	Erythroblasts	Vdac2	5.77962e-36	2.23762e-179	5.77962e-36	1.35682	0.003	0.407	1.2262e-31	7.45874e-180	0.540245	0.019	0.635	1.58245e-175	5.54203e-134	0.30672	0.017	0.473	1.1758e-129
0	Erythroblasts	Klf2	1.12262e-49	4.3733e-179	1.12262e-49	1.5025	0.01	0.531	2.38176e-45	3.5965e-166	-1.20667	0.001	0.57	7.63034e-162	1.45777e-179	-0.601514	0.011	0.557	3.0928e-175
0	Erythroblasts	Map1lc3b	4.01918e-25	4.83242e-179	4.01918e-25	1.72301	0.935	0.77	8.52708e-21	2.28874e-161	2.2501	0.827	0.862	4.8558e-157	1.61081e-179	1.86864	0.817	0.799	3.41749e-175
0	Erythroblasts	Gdi2	7.21228e-38	5.71246e-179	7.21228e-38	-0.577229	0	0.415	1.53016e-33	1.90415e-179	0.824608	0.016	0.63	4.03985e-175	4.2195e-175	-0.316454	0.008	0.541	8.95209e-171
0	Erythroblasts	Ctsd	7.05997e-32	7.10822e-179	7.05997e-32	-2.21578	0.003	0.366	1.49784e-27	2.36941e-179	-0.434431	0.01	0.617	5.02693e-175	7.39738e-112	-0.274762	0.015	0.415	1.56943e-107
0	Erythroblasts	Xist	5.81171e-39	7.3784e-179	5.81171e-39	-0.533953	0.003	0.433	1.23301e-34	5.82728e-172	0.656033	0.021	0.625	1.23632e-167	2.45947e-179	-0.356898	0.023	0.58	5.218e-175
0	Erythroblasts	1810058I24Rik	3.76935e-15	1.27581e-178	3.76935e-15	1.01581	0.823	0.614	7.99706e-11	3.43509e-75	2.07529	0.701	0.75	7.28789e-71	4.25269e-179	1.77326	0.808	0.668	9.02251e-175
0	Erythroblasts	Rps27	3.77906e-54	5.30451e-178	3.77906e-54	0.341762	0.082	0.653	8.01765e-50	1.76817e-178	0.741916	0.134	0.878	3.75135e-174	7.27524e-99	0.72219	0.232	0.844	1.54351e-94
0	Erythroblasts	Dbnl	1.1606e-43	3.44892e-177	1.1606e-43	-0.587496	0.003	0.472	2.46233e-39	1.14964e-177	0.433213	0.005	0.603	2.43908e-173	1.59507e-110	0.787784	0.015	0.412	3.38411e-106
0	Erythroblasts	Wdr1	7.23404e-34	5.23846e-177	7.23404e-34	2.57463	0.003	0.388	1.53477e-29	1.74615e-177	-0.273585	0.01	0.612	3.70464e-173	4.60765e-112	-0.25127	0.005	0.396	9.77559e-108
0	Erythroblasts	Mbnl1	7.97399e-35	1.37343e-176	7.97399e-35	2.3265	0.044	0.481	1.69176e-30	2.2271e-173	0.829398	0.025	0.635	4.72501e-169	4.57809e-177	0.467394	0.025	0.58	9.71288e-173
0	Erythroblasts	Atp6v1g1	3.12678e-26	1.45387e-176	3.12678e-26	1.19409	0.109	0.503	6.63377e-22	4.84624e-177	1.21426	0.083	0.766	1.02818e-172	7.30835e-109	0.745625	0.11	0.603	1.55054e-104
0	Erythroblasts	Atp5c1	6.32739e-29	1.05429e-175	6.32739e-29	-0.390976	0.014	0.354	1.34242e-24	3.51429e-176	0.84813	0.013	0.615	7.45591e-172	2.02847e-129	0.571624	0.035	0.498	4.3036e-125
0	Erythroblasts	Bola3	1.08598e-31	3.20984e-175	1.08598e-31	1.44945	0.735	0.328	2.30401e-27	4.46175e-160	2.74434	0.666	0.334	9.46606e-156	1.06995e-175	2.41441	0.65	0.33	2.27e-171
0	Erythroblasts	Rpl30	4.57339e-45	3.63602e-175	4.57339e-45	1.28952	0.041	0.539	9.7029e-41	1.21201e-175	0.96115	0.095	0.786	2.5714e-171	9.08804e-134	0.878617	0.144	0.736	1.92812e-129
0	Erythroblasts	Itgb2	1.44754e-33	6.16711e-175	1.44754e-33	-0.929672	0.003	0.385	3.07109e-29	2.0557e-175	-0.339962	0.008	0.603	4.36138e-171	1.13699e-106	-0.460281	0.005	0.382	2.41224e-102
0	Erythroblasts	Ifitm3	3.1802e-47	6.53782e-175	3.1802e-47	-1.06739	0.167	0.685	6.74712e-43	2.17927e-175	-0.278959	0.092	0.774	4.62355e-171	3.45362e-76	0.282373	0.044	0.373	7.3272e-72
0	Erythroblasts	Cybb	6.99764e-46	7.55016e-175	6.99764e-46	2.03805	0.014	0.504	1.48462e-41	2.51672e-175	-0.540556	0.019	0.627	5.33947e-171	2.4004e-92	-0.449158	0.027	0.387	5.0927e-88
0	Erythroblasts	Ifitm2	1.60063e-30	1.26471e-174	1.60063e-30	-1.18043	0	0.348	3.39589e-26	4.2157e-175	1.144	0.026	0.642	8.94404e-171	2.00133e-91	-0.599597	0.009	0.347	4.24602e-87
0	Erythroblasts	Rpl7a	2.30854e-39	1.36139e-173	2.30854e-39	1.01564	0.068	0.534	4.89779e-35	4.53796e-174	0.748387	0.068	0.726	9.62774e-170	1.48784e-139	0.864021	0.102	0.66	3.1566e-135
0	Erythroblasts	Plp2	1.11476e-27	5.13587e-173	1.11476e-27	-0.51722	0	0.321	2.36507e-23	1.71196e-173	-0.980363	0.003	0.589	3.63209e-169	1.23333e-92	-0.270898	0.005	0.344	2.61664e-88
0	Erythroblasts	Stk17b	8.13727e-41	1.20336e-170	8.13727e-41	-2.48162	0.017	0.468	1.7264e-36	4.01119e-171	-0.483254	0.009	0.597	8.51014e-167	1.21142e-131	-0.356153	0.011	0.454	2.57016e-127
0	Erythroblasts	Ncf1	4.90625e-38	1.59757e-170	4.90625e-38	-1.18997	0	0.417	1.04091e-33	5.32522e-171	1.30613	0.011	0.602	1.1298e-166	8.41226e-113	-0.507411	0.014	0.416	1.78474e-108
0	Erythroblasts	Ndufa13	1.02335e-28	2.50118e-170	1.02335e-28	1.91288	0.058	0.43	2.17114e-24	8.33728e-171	2.28213	0.058	0.699	1.76884e-166	2.26738e-123	1.3655	0.07	0.555	4.81048e-119
0	Erythroblasts	Eif5a	2.39086e-42	7.22174e-170	2.39086e-42	-1.13019	0.034	0.503	5.07245e-38	3.0899e-161	0.953526	0.052	0.662	6.55553e-157	2.40725e-170	0.286963	0.044	0.605	5.10721e-166
0	Erythroblasts	Sorl1	1.61949e-39	6.85927e-169	1.61949e-39	-0.774754	0.003	0.437	3.43592e-35	2.28642e-169	0.669979	0.003	0.58	4.85088e-165	4.11063e-120	-0.568648	0.005	0.416	8.72112e-116
0	Erythroblasts	Rps3	1.20415e-39	1.42369e-168	1.20415e-39	0.938522	0.085	0.561	2.55473e-35	4.74562e-169	0.841621	0.102	0.789	1.00683e-164	1.23602e-149	0.551281	0.135	0.754	2.62235e-145
0	Erythroblasts	Psma7	2.79365e-44	2.12482e-168	2.79365e-44	2.55354	0.01	0.484	5.927e-40	7.08275e-169	1.14287	0.025	0.626	1.50268e-164	6.65852e-132	0.310485	0.022	0.477	1.41267e-127
0	Erythroblasts	Ppib	2.03873e-40	4.19494e-168	2.03873e-40	3.91347	0.007	0.453	4.32536e-36	1.39831e-168	0.406925	0.013	0.599	2.96666e-164	1.72398e-134	0.454724	0.018	0.477	3.65759e-130
0	Erythroblasts	Hspa8	3.06636e-49	5.05719e-168	3.06636e-49	0.535055	0.014	0.535	6.50559e-45	1.68573e-168	0.669758	0.024	0.621	3.57644e-164	1.46006e-135	0.403083	0.016	0.475	3.09767e-131
0	Erythroblasts	Pcbp2	4.03958e-31	9.7626e-168	4.03958e-31	1.27913	0.058	0.446	8.57038e-27	3.2542e-168	2.38876	0.03	0.635	6.90411e-164	1.23018e-120	0.475904	0.036	0.479	2.60995e-116
0	Erythroblasts	Nedd8	1.84228e-30	3.15004e-167	1.84228e-30	3.2411	0.027	0.399	3.90858e-26	1.05001e-167	0.635283	0.025	0.622	2.22771e-163	6.54444e-137	1.2892	0.038	0.522	1.38847e-132
0	Erythroblasts	Ndufb11	6.85124e-27	5.79454e-167	6.85124e-27	-0.289892	0.065	0.413	1.45356e-22	1.93151e-167	0.845357	0.04	0.654	4.0979e-163	5.63481e-116	0.621925	0.084	0.565	1.19548e-111
0	Erythroblasts	Tnrc6b	2.15156e-43	6.59693e-167	2.15156e-43	1.22377	0.051	0.532	4.56475e-39	2.19898e-167	0.589176	0.042	0.655	4.66535e-163	5.67838e-133	0.629862	0.037	0.511	1.20473e-128
0	Erythroblasts	Ogfrl1	6.91402e-37	3.06905e-166	6.91402e-37	-0.370042	0.024	0.453	1.46688e-32	1.02302e-166	0.739511	0.043	0.658	2.17043e-162	6.46397e-83	0.603024	0.034	0.374	1.37139e-78
0	Erythroblasts	Ptbp3	5.97696e-43	4.03713e-166	5.97696e-43	0.323727	0.122	0.65	1.26807e-38	1.34571e-166	1.17074	0.11	0.799	2.85506e-162	5.20275e-110	0.985986	0.135	0.656	1.10382e-105
0	Erythroblasts	Ndufa6	4.15181e-32	1.5292e-165	4.15181e-32	2.55755	0.014	0.388	8.80847e-28	5.09732e-166	0.266122	0.014	0.596	1.08145e-161	9.11113e-145	0.638607	0.035	0.533	1.93302e-140
0	Erythroblasts	Rap1a	1.2776e-31	1.61678e-165	1.2776e-31	0.820427	0.044	0.443	2.71055e-27	5.38925e-166	0.961805	0.044	0.659	1.14338e-161	2.31573e-137	0.54294	0.048	0.543	4.91305e-133
0	Erythroblasts	Rbms1	1.46486e-35	5.48712e-165	1.46486e-35	-0.597111	0	0.395	3.10784e-31	1.82904e-165	-1.01958	0.001	0.568	3.88049e-161	9.09773e-83	-0.304909	0.005	0.316	1.93018e-78
0	Erythroblasts	Cdr2	1.91855e-36	6.01448e-165	1.91855e-36	1.26604	0.796	0.284	4.07039e-32	2.00483e-165	2.13923	0.562	0.174	4.25344e-161	1.59968e-146	1.90398	0.575	0.255	3.39389e-142
0	Erythroblasts	Clk1	3.76423e-39	6.90648e-165	3.76423e-39	-0.715381	0.003	0.434	7.98618e-35	2.30216e-165	-0.972861	0.001	0.568	4.88426e-161	1.55883e-148	-0.377728	0.01	0.49	3.30722e-144
0	Erythroblasts	Rbm3	1.60105e-38	3.77232e-164	1.60105e-38	2.21212	0.027	0.48	3.3968e-34	1.25744e-164	0.876011	0.054	0.677	2.66778e-160	1.10469e-153	1.0507	0.07	0.624	2.3437e-149
0	Erythroblasts	Cox5a	1.78485e-33	2.65374e-163	1.78485e-33	-0.384566	0	0.376	3.78674e-29	8.84582e-164	0.76374	0.025	0.614	1.87673e-159	3.28045e-144	0.662753	0.022	0.505	6.95981e-140
0	Erythroblasts	Mtpn	2.27679e-37	7.55466e-163	2.27679e-37	2.85804	0.014	0.439	4.83043e-33	2.51822e-163	1.22157	0.016	0.595	5.34265e-159	8.5861e-121	0.766637	0.016	0.44	1.82163e-116
0	Erythroblasts	Zdhhc3	7.94732e-28	1.28972e-161	7.94732e-28	-0.519751	0	0.322	1.6861e-23	4.29908e-162	-0.921035	0.003	0.563	9.12093e-158	2.15434e-87	-0.374717	0.003	0.325	4.57064e-83
0	Erythroblasts	H2afz	1.02221e-45	3.93724e-160	1.02221e-45	-4.39362	0.014	0.503	2.16872e-41	1.31241e-160	0.80595	0.101	0.763	2.78442e-156	4.93425e-131	0.696719	0.125	0.689	1.04685e-126
0	Erythroblasts	Ckap4	2.73525e-26	6.05749e-160	2.73525e-26	-0.437543	0.003	0.315	5.8031e-22	2.01916e-160	-1.06691	0.006	0.568	4.28386e-156	3.03312e-77	-0.543385	0.005	0.3	6.43507e-73
0	Erythroblasts	Rpl9	4.78477e-48	8.33491e-160	4.78477e-48	0.92394	0.105	0.641	1.01514e-43	2.7783e-160	1.14331	0.145	0.866	5.89445e-156	4.38485e-123	0.779522	0.197	0.83	9.3029e-119
0	Erythroblasts	Ptpre	4.41157e-26	1.71673e-159	4.41157e-26	-0.584265	0	0.305	9.35959e-22	5.72242e-160	-0.925454	0.001	0.556	1.21407e-155	1.33034e-86	-0.486587	0.002	0.321	2.82246e-82
0	Erythroblasts	Mxd1	5.31794e-28	2.56896e-159	5.31794e-28	1.09181	0.088	0.443	1.12826e-23	8.56319e-160	-0.288728	0.032	0.617	1.81677e-155	7.17924e-113	-0.443297	0.023	0.433	1.52315e-108
0	Erythroblasts	H2afy	1.80355e-39	4.0621e-158	1.80355e-39	-0.384115	0.003	0.437	3.82641e-35	1.35403e-158	1.06709	0.037	0.626	2.87271e-154	2.17628e-133	0.601443	0.03	0.499	4.61719e-129
0	Erythroblasts	Btf3	4.85076e-41	4.97647e-158	4.85076e-41	0.630844	0.068	0.522	1.02914e-36	1.65882e-158	0.923767	0.078	0.713	3.51936e-154	1.09094e-131	0.809085	0.118	0.675	2.31453e-127
0	Erythroblasts	Pygl	4.41157e-26	5.17444e-158	4.41157e-26	-1.00323	0	0.305	9.35959e-22	1.72481e-158	-1.40184	0.001	0.553	3.65936e-154	1.2923e-87	-0.484876	0.008	0.334	2.74175e-83
0	Erythroblasts	Sumo2	1.82577e-36	1.24295e-155	1.82577e-36	4.09576	0.01	0.427	3.87356e-32	4.14318e-156	0.659462	0.026	0.599	8.79017e-152	1.06701e-152	0.3168	0.041	0.563	2.26377e-148
0	Erythroblasts	Ndufb9	1.87848e-29	2.51332e-155	1.87848e-29	0.510698	0.088	0.474	3.98538e-25	8.37773e-156	1.27799	0.074	0.699	1.77742e-151	1.29337e-122	0.648898	0.079	0.572	2.74401e-118
0	Erythroblasts	Ube2l3	1.31127e-31	6.32489e-155	1.31127e-31	0.256288	0.01	0.379	2.78199e-27	2.1083e-155	0.38603	0.013	0.569	4.47296e-151	1.3988e-97	0.457571	0.016	0.38	2.96769e-93
0	Erythroblasts	Rpl6	5.59394e-39	1.68482e-154	5.59394e-39	0.854996	0.109	0.55	1.18681e-34	5.61607e-155	1.46368	0.102	0.755	1.19151e-150	1.25841e-126	0.78725	0.155	0.741	2.66984e-122
0	Erythroblasts	Arpp19	6.22683e-31	2.00334e-154	6.22683e-31	-0.337846	0.007	0.362	1.32108e-26	6.67778e-155	0.422985	0.009	0.56	1.41676e-150	4.48846e-108	0.725931	0.027	0.43	9.52272e-104
0	Erythroblasts	Usmg5	1.12713e-29	8.12617e-154	1.12713e-29	0.839537	0.051	0.417	2.39131e-25	2.70872e-154	0.813736	0.035	0.613	5.74683e-150	9.82161e-132	0.317718	0.04	0.514	2.08375e-127
0	Erythroblasts	Rab21	6.74522e-28	1.11836e-153	6.74522e-28	2.32491	0.044	0.414	1.43107e-23	3.72787e-154	1.16675	0.029	0.6	7.90905e-150	8.88537e-98	0.76262	0.038	0.425	1.88512e-93
0	Erythroblasts	Arhgap45	6.50675e-35	3.50632e-153	6.50675e-35	-0.492558	0	0.389	1.38047e-30	1.16877e-153	-0.564679	0.006	0.551	2.47967e-149	7.69513e-101	-0.270616	0.005	0.367	1.6326e-96
0	Erythroblasts	Psmb1	1.84773e-32	4.11129e-153	1.84773e-32	-0.567714	0.003	0.375	3.92014e-28	1.37043e-153	0.786281	0.018	0.575	2.9075e-149	1.28222e-145	0.341348	0.02	0.504	2.72035e-141
0	Erythroblasts	Cops9	4.34035e-27	1.26996e-152	4.34035e-27	-2.57603	0.007	0.331	9.20848e-23	4.23319e-153	0.411261	0.01	0.558	8.98113e-149	4.2749e-100	0.381409	0.015	0.385	9.06962e-96
0	Erythroblasts	Atp5d	5.76886e-28	1.89034e-152	5.76886e-28	3.21635	0.007	0.34	1.22392e-23	6.30112e-153	0.30317	0.009	0.555	1.33685e-148	1.20331e-136	0.276937	0.024	0.493	2.55295e-132
0	Erythroblasts	Reep5	2.73688e-25	1.97733e-152	2.73688e-25	-2.79066	0.003	0.305	5.80656e-21	6.59111e-153	0.438519	0.01	0.558	1.39837e-148	2.28085e-115	0.25537	0.012	0.418	4.83906e-111
0	Erythroblasts	Anxa1	2.1908e-27	3.67621e-152	2.1908e-27	1.87916	0.041	0.388	4.64801e-23	1.2254e-152	-1.01934	0.072	0.674	2.59982e-148	2.83343e-72	-0.408553	0.109	0.475	6.01141e-68
0	Erythroblasts	Mcemp1	9.58033e-28	4.55467e-152	9.58033e-28	1.80203	0.003	0.329	2.03256e-23	1.51822e-152	-0.929515	0.008	0.552	3.22106e-148	8.59694e-90	-0.355997	0.007	0.339	1.82393e-85
0	Erythroblasts	Fau	2.49451e-55	3.31002e-151	2.49451e-55	2.05942	0.109	0.694	5.29235e-51	1.10334e-151	0.392996	0.172	0.902	2.34084e-147	7.59529e-82	0.416059	0.271	0.878	1.61142e-77
0	Erythroblasts	Rpl18	2.57095e-48	4.09885e-151	2.57095e-48	-4.68626	0.003	0.504	5.45452e-44	2.73183e-149	2.02346	0.091	0.718	5.79585e-145	1.36628e-151	0.949332	0.114	0.712	2.89871e-147
0	Erythroblasts	Cd9	3.24021e-25	9.07024e-151	3.24021e-25	4.06452	0.007	0.312	6.87444e-21	3.02341e-151	-0.39891	0.019	0.572	6.41448e-147	1.42324e-87	-0.337371	0.012	0.344	3.01954e-83
0	Erythroblasts	Gm20559	1.10867e-45	9.51686e-151	1.79879e-49	-1.01716	0	0.51	3.81631e-45	3.17229e-151	-0.364167	0.005	0.544	6.73032e-147	1.10867e-45	0.286793	0.003	0.192	2.35215e-41
0	Erythroblasts	Rpl34	8.34928e-47	1.41721e-150	8.34928e-47	1.51811	0.075	0.59	1.77138e-42	4.72403e-151	1.66374	0.12	0.785	1.00225e-146	2.17017e-126	0.660767	0.164	0.764	4.60423e-122
0	Erythroblasts	Slc25a5	2.38144e-34	2.19119e-150	2.38144e-34	-0.475771	0.003	0.392	5.05245e-30	7.30398e-151	0.934605	0.02	0.573	1.54961e-146	7.7288e-141	0.743907	0.02	0.493	1.63974e-136
0	Erythroblasts	Ptp4a2	1.50665e-30	3.12248e-150	1.50665e-30	1.21638	0.034	0.42	3.19651e-26	1.04083e-150	1.02427	0.037	0.608	2.20822e-146	2.61112e-148	0.620087	0.029	0.53	5.53975e-144
0	Erythroblasts	Cox7c	1.8241e-32	3.43362e-150	1.8241e-32	0.680207	0.088	0.522	3.87e-28	1.14454e-150	1.26663	0.086	0.71	2.42826e-146	1.88064e-126	0.982291	0.101	0.628	3.98997e-122
0	Erythroblasts	Ndufa2	2.12466e-25	1.1071e-149	2.12466e-25	2.31273	0.068	0.411	4.50767e-21	3.69034e-150	1.30307	0.045	0.624	7.82942e-146	1.7071e-128	0.751827	0.053	0.534	3.62178e-124
0	Erythroblasts	Ube2d2a	4.57461e-30	1.14923e-149	4.57461e-30	-2.95787	0	0.344	9.7055e-26	3.83078e-150	-0.357527	0.004	0.538	8.12739e-146	2.47261e-120	0.2517	0.011	0.428	5.24588e-116
0	Erythroblasts	Sf3b6	1.80847e-30	1.34288e-149	1.80847e-30	3.5282	0.02	0.38	3.83684e-26	4.47626e-150	1.09692	0.015	0.562	9.49683e-146	4.72226e-132	0.365662	0.018	0.471	1.00187e-127
0	Erythroblasts	Naca	1.52825e-33	6.08422e-149	1.52825e-33	0.946395	0.041	0.44	3.24234e-29	2.02807e-149	0.981718	0.058	0.649	4.30276e-145	3.92779e-140	0.716401	0.085	0.626	8.3332e-136
0	Erythroblasts	Hp	9.85156e-29	1.00325e-148	9.85156e-29	-2.32486	0.007	0.343	2.09011e-24	3.34416e-149	-0.903298	0.033	0.596	7.09496e-145	7.75588e-99	-0.262615	0.027	0.405	1.64549e-94
0	Erythroblasts	Sp3	2.3285e-31	1.05534e-148	2.3285e-31	2.36068	0.003	0.364	4.94015e-27	3.5178e-149	0.306625	0.006	0.541	7.46337e-145	1.66028e-102	0.321814	0.012	0.384	3.52245e-98
0	Erythroblasts	Nudt4	1.3847e-17	1.78916e-148	1.3847e-17	1.24891	0.078	0.351	2.93778e-13	5.96388e-149	0.730334	0.049	0.63	1.2653e-144	1.55521e-99	0.666987	0.053	0.461	3.29953e-95
0	Erythroblasts	Rapgef6	1.46486e-35	9.9162e-148	1.46486e-35	-0.509893	0	0.395	3.10784e-31	3.3054e-148	-0.374879	0.003	0.531	7.01274e-144	2.04212e-92	-0.420678	0	0.332	4.33257e-88
0	Erythroblasts	Psmb4	1.05857e-29	3.89623e-147	1.05857e-29	-0.389859	0.007	0.35	2.24585e-25	1.29874e-147	0.574389	0.013	0.55	2.75541e-143	6.08598e-96	0.269964	0.013	0.369	1.2912e-91
0	Erythroblasts	Rpl29	2.66804e-30	1.04418e-146	2.66804e-30	2.54131	0.095	0.513	5.6605e-26	3.48059e-147	1.07876	0.097	0.727	7.38441e-143	1.86481e-120	0.939027	0.127	0.669	3.95638e-116
0	Erythroblasts	Rpl15	1.49527e-31	1.21716e-146	1.49527e-31	4.45301	0.041	0.427	3.17236e-27	4.05719e-147	0.669707	0.038	0.602	8.60774e-143	1.26852e-138	0.725827	0.06	0.571	2.69128e-134
0	Erythroblasts	Ndufv3	3.44895e-23	2.47187e-146	3.44895e-23	-0.251952	0.003	0.283	7.31729e-19	8.23956e-147	0.901064	0.024	0.572	1.74811e-142	4.67375e-92	0.497198	0.02	0.372	9.91583e-88
0	Erythroblasts	F630028O10Rik	1.93416e-24	8.02628e-146	1.93416e-24	-0.821805	0.003	0.296	4.10352e-20	2.67543e-146	-1.02303	0.005	0.532	5.67619e-142	6.82733e-85	0.311739	0.01	0.331	1.44849e-80
0	Erythroblasts	Snx6	1.5626e-27	1.91686e-145	1.5626e-27	-3.56759	0	0.319	3.31521e-23	6.38952e-146	1.09761	0.005	0.531	1.3556e-141	7.71329e-90	-0.317832	0.001	0.327	1.63645e-85
0	Erythroblasts	Max	2.6847e-27	2.37705e-145	2.6847e-27	0.51246	0.058	0.417	5.69586e-23	7.92349e-146	1.09395	0.033	0.589	1.68105e-141	9.43768e-72	0.538551	0.028	0.33	2.0023e-67
0	Erythroblasts	Edf1	9.92361e-27	5.00994e-145	9.92361e-27	1.31909	0.01	0.335	2.10539e-22	1.66998e-145	0.961557	0.011	0.542	3.54303e-141	1.95913e-116	0.523552	0.025	0.447	4.1565e-112
0	Erythroblasts	Hmgb1	7.21228e-38	5.13362e-145	7.21228e-38	-2.94999	0	0.415	1.53016e-33	1.71121e-145	0.521225	0.044	0.609	3.63049e-141	5.96962e-129	0.682814	0.075	0.579	1.26651e-124
0	Erythroblasts	Akr1a1	1.89141e-31	1.33352e-144	1.89141e-31	-3.73704	0.007	0.373	4.01281e-27	4.44506e-145	1.2785	0.023	0.566	9.43064e-141	1.38215e-112	0.578279	0.015	0.417	2.93237e-108
0	Erythroblasts	Hnrnpa3	9.28e-41	2.03483e-144	9.28e-41	-0.67917	0	0.44	1.96884e-36	6.78278e-145	0.649045	0.023	0.565	1.43903e-140	1.71921e-139	0.265856	0.027	0.506	3.64747e-135
0	Erythroblasts	Ndufa3	1.20088e-19	2.57503e-144	1.20088e-19	3.61283	0.126	0.469	2.5478e-15	8.58344e-145	2.27006	0.077	0.679	1.82106e-140	9.21001e-83	1.37156	0.113	0.536	1.954e-78
0	Erythroblasts	Srp9	1.30768e-23	2.97654e-144	1.30768e-23	2.14393	0.01	0.303	2.77436e-19	9.9218e-145	0.708833	0.016	0.552	2.10501e-140	1.33159e-127	0.276227	0.015	0.454	2.8251e-123
0	Erythroblasts	Pet100	1.11183e-22	4.30686e-144	1.11183e-22	1.36428	0.071	0.391	2.35886e-18	1.43562e-144	0.853431	0.061	0.643	3.04581e-140	2.78856e-100	0.695076	0.064	0.485	5.91622e-96
0	Erythroblasts	Rps17	7.20521e-32	4.5787e-144	7.20521e-32	1.48065	0.037	0.439	1.52866e-27	1.63855e-128	1.4011	0.086	0.656	3.47634e-124	1.52623e-144	0.708967	0.061	0.586	3.23806e-140
0	Erythroblasts	Gpx4	2.46817e-15	8.90846e-144	2.46817e-15	1.21	0.048	0.281	5.23648e-11	2.96949e-144	0.812821	0.039	0.598	6.30006e-140	5.67278e-95	0.465049	0.044	0.428	1.20354e-90
0	Erythroblasts	Rnf114	3.2575e-18	1.03166e-143	1.53757e-25	1.37688	0.184	0.548	3.26211e-21	3.43887e-144	0.655187	0.028	0.574	7.29591e-140	3.2575e-18	0.945202	0.028	0.131	6.91111e-14
0	Erythroblasts	Chil1	1.40666e-26	1.12974e-143	1.40666e-26	2.69768	0.003	0.318	2.98437e-22	3.7658e-144	-0.784571	0.009	0.535	7.98952e-140	3.78355e-80	-0.271551	0.009	0.315	8.02719e-76
0	Erythroblasts	Cul3	7.78797e-30	1.37662e-142	7.78797e-30	-2.04723	0.003	0.348	1.6523e-25	4.58874e-143	-0.58404	0.003	0.519	9.73547e-139	5.26595e-96	-0.299268	0.003	0.349	1.11722e-91
0	Erythroblasts	Rpl35a	1.85738e-29	1.2396e-141	1.85738e-29	2.43121	0.146	0.582	3.94063e-25	4.13201e-142	1.27409	0.116	0.755	8.76648e-138	3.98908e-131	1.06103	0.151	0.748	8.46322e-127
0	Erythroblasts	Ubl5	3.91359e-23	1.36969e-141	3.91359e-23	1.21024	0.245	0.609	8.30308e-19	4.56565e-142	1.55658	0.141	0.81	9.68648e-138	5.86633e-99	1.17016	0.163	0.69	1.2446e-94
0	Erythroblasts	Eef2	2.62162e-28	1.38768e-141	2.62162e-28	1.1953	0.119	0.499	5.56202e-24	4.62559e-142	1.06602	0.073	0.664	9.81365e-138	6.07147e-110	0.979389	0.129	0.646	1.28812e-105
0	Erythroblasts	Rpl31	3.53912e-27	2.37031e-141	3.53912e-27	0.958488	0.102	0.497	7.50859e-23	7.90102e-142	1.31715	0.087	0.693	1.67628e-137	5.78554e-115	1.10755	0.082	0.559	1.22746e-110
0	Erythroblasts	Ybx3	1.92531e-30	3.5322e-141	1.92531e-30	2.01739	0.741	0.348	4.08474e-26	1.81547e-68	2.50301	0.542	0.373	3.8517e-64	1.1774e-141	2.07272	0.627	0.359	2.49797e-137
0	Erythroblasts	Add3	1.93164e-28	3.60777e-140	1.93164e-28	-0.520038	0.003	0.334	4.09817e-24	1.20259e-140	-0.840265	0.004	0.515	2.55142e-136	1.04547e-83	0.548296	0.005	0.319	2.21807e-79
0	Erythroblasts	Aes	5.15013e-26	3.60907e-140	5.15013e-26	0.841969	0.02	0.351	1.09265e-21	1.20302e-140	0.668554	0.013	0.533	2.55233e-136	2.79514e-94	0.467185	0.022	0.382	5.93017e-90
0	Erythroblasts	Mrps21	3.18985e-21	4.06629e-140	3.18985e-21	2.43356	0.037	0.329	6.76758e-17	1.35543e-140	0.622526	0.021	0.552	2.87568e-136	8.97871e-104	1.32713	0.04	0.446	1.90492e-99
0	Erythroblasts	Rps13	1.34081e-38	4.90979e-140	1.34081e-38	1.47125	0.088	0.555	2.84466e-34	1.6366e-140	1.17574	0.136	0.795	3.4722e-136	2.94709e-121	0.867787	0.158	0.738	6.25256e-117
0	Erythroblasts	Wasf2	4.3518e-29	6.02471e-140	4.3518e-29	2.42245	0.075	0.455	9.23278e-25	2.00824e-140	1.31667	0.042	0.593	4.26068e-136	7.87507e-113	0.686188	0.058	0.504	1.67078e-108
0	Erythroblasts	Tnfaip2	1.47507e-28	6.30043e-140	1.47507e-28	3.35924	0.007	0.345	3.12952e-24	2.10014e-140	-0.54738	0.006	0.52	4.45566e-136	1.44283e-82	-0.742049	0.003	0.311	3.06111e-78
0	Erythroblasts	Rpl22	7.73656e-39	9.30549e-140	7.73656e-39	1.33767	0.031	0.461	1.64139e-34	2.45901e-107	2.08399	0.106	0.641	5.21704e-103	3.10183e-140	0.553734	0.077	0.609	6.58084e-136
0	Erythroblasts	Srrm1	2.85612e-34	1.14245e-139	2.85612e-34	-2.28564	0	0.383	6.05954e-30	3.80816e-140	0.370532	0.008	0.522	8.0794e-136	1.02405e-117	0.375809	0.011	0.421	2.17263e-113
0	Erythroblasts	Chmp4b	9.95526e-30	1.77758e-139	9.95526e-30	2.14994	0.143	0.554	2.11211e-25	5.92526e-140	1.84332	0.058	0.627	1.2571e-135	4.50567e-58	1.1252	0.057	0.342	9.55923e-54
0	Erythroblasts	Hbq1a	2.37019e-17	1.46348e-138	2.37019e-17	1.24241	0.398	0.141	5.02859e-13	4.87827e-139	2.57437	0.361	0.07	1.03497e-134	7.03245e-125	2.37501	0.358	0.101	1.492e-120
0	Erythroblasts	Rpl14	3.28285e-32	1.4948e-138	3.28285e-32	2.10694	0.031	0.423	6.96489e-28	1.92661e-119	1.99009	0.076	0.612	4.08749e-115	4.98265e-139	0.421799	0.066	0.585	1.05712e-134
0	Erythroblasts	Svil	6.13888e-26	1.64309e-138	6.13888e-26	-0.657572	0	0.303	1.30243e-21	5.47696e-139	-0.982127	0.001	0.506	1.16199e-134	3.25565e-76	-0.286508	0.002	0.29	6.90719e-72
0	Erythroblasts	Nsa2	2.84256e-28	2.01736e-137	2.84256e-28	1.62381	0.014	0.351	6.03078e-24	6.72454e-138	0.272224	0.009	0.519	1.42668e-133	3.46491e-128	0.579353	0.032	0.488	7.35115e-124
0	Erythroblasts	Rpl5	6.3354e-28	2.10149e-137	6.3354e-28	3.02703	0.058	0.43	1.34412e-23	1.22025e-128	1.53476	0.073	0.63	2.58888e-124	7.00497e-138	0.623418	0.054	0.558	1.48617e-133
0	Erythroblasts	Rps18	1.75251e-38	3.26399e-137	1.75251e-38	2.26818	0.02	0.459	3.71813e-34	1.12491e-130	1.59896	0.092	0.676	2.38661e-126	1.088e-137	0.698203	0.091	0.632	2.30829e-133
0	Erythroblasts	S100a6	1.78879e-31	4.25831e-137	1.78879e-31	1.66713	0.007	0.372	3.79509e-27	1.41944e-137	-1.78157	0.033	0.56	3.01148e-133	4.24514e-69	-0.513739	0.095	0.433	9.00649e-65
0	Erythroblasts	mt-Nd2	5.75834e-31	4.57508e-137	5.75834e-31	0.39645	0.037	0.426	1.22169e-26	5.91818e-119	1.21725	0.071	0.598	1.2556e-114	1.52503e-137	1.16535	0.057	0.559	3.2355e-133
0	Erythroblasts	Ssh2	3.25856e-36	6.13644e-137	3.25856e-36	-0.510554	0	0.401	6.91336e-32	2.04548e-137	-0.883844	0	0.5	4.33969e-133	9.51499e-104	-0.37356	0.003	0.37	2.0187e-99
0	Erythroblasts	Tprgl	3.71545e-19	1.43034e-136	3.71545e-19	0.69727	0.099	0.392	7.88269e-15	4.76781e-137	0.724587	0.042	0.585	1.01154e-132	2.05628e-111	0.305313	0.054	0.493	4.36261e-107
0	Erythroblasts	Npc2	5.46635e-31	2.68024e-136	5.46635e-31	1.58572	0.075	0.469	1.15974e-26	8.93413e-137	1.25176	0.04	0.582	1.89546e-132	2.18606e-105	0.271799	0.04	0.449	4.63795e-101
0	Erythroblasts	4932438A13Rik	2.25158e-32	3.03072e-136	2.25158e-32	-0.521657	0	0.366	4.77696e-28	1.01024e-136	-0.724596	0.001	0.5	2.14333e-132	1.80426e-68	-0.258365	0.001	0.264	3.82791e-64
0	Erythroblasts	Nfe2l2	2.03916e-28	4.01654e-136	2.03916e-28	-1.67198	0	0.328	4.32627e-24	1.33885e-136	-0.689613	0.003	0.502	2.8405e-132	4.1585e-78	-0.289742	0.003	0.298	8.82268e-74
0	Erythroblasts	Hnrnpa0	1.83347e-34	5.61588e-136	1.83347e-34	-2.39221	0.003	0.389	3.88989e-30	1.87196e-136	0.355524	0.013	0.523	3.97155e-132	1.10036e-131	0.369034	0.02	0.472	2.33453e-127
0	Erythroblasts	Mrpl30	2.69465e-33	2.01111e-135	2.69465e-33	0.344539	0.061	0.475	5.71697e-29	6.70371e-136	0.470141	0.019	0.535	1.42226e-131	5.34662e-68	0.421322	0.02	0.3	1.13434e-63
0	Erythroblasts	Srsf3	6.54825e-35	2.47167e-135	6.54825e-35	3.60783	0.007	0.405	1.38928e-30	8.23888e-136	1.42114	0.038	0.575	1.74796e-131	3.46623e-122	0.711532	0.038	0.488	7.35395e-118
0	Erythroblasts	Zfand5	7.22448e-32	5.37912e-135	7.22448e-32	-1.29625	0.007	0.37	1.53274e-27	1.79304e-135	-0.878027	0.004	0.502	3.80411e-131	1.54212e-98	-0.316512	0.015	0.38	3.27177e-94
0	Erythroblasts	Rsbn1l	5.73344e-31	5.47237e-135	5.73344e-31	-0.98973	0.034	0.42	1.21641e-26	1.82412e-135	0.836961	0.016	0.529	3.87006e-131	1.42643e-98	0.571773	0.016	0.383	3.02632e-94
0	Erythroblasts	Mycbp2	1.35367e-42	6.41412e-135	1.35367e-42	-0.597337	0.003	0.464	2.87195e-38	2.13804e-135	-0.343035	0.004	0.502	4.53606e-131	7.53315e-94	-0.32868	0.003	0.343	1.59823e-89
0	Erythroblasts	Rps15	2.92409e-38	9.71419e-135	2.92409e-38	0.582159	0.078	0.548	6.20374e-34	4.605e-135	1.20361	0.125	0.756	9.76997e-131	3.23806e-135	1.0004	0.12	0.688	6.86988e-131
0	Erythroblasts	Ap2s1	1.31183e-26	1.26457e-134	1.31183e-26	-1.72876	0.01	0.328	2.78317e-22	4.21525e-135	0.444435	0.013	0.52	8.94306e-131	6.62475e-89	0.69179	0.009	0.341	1.40551e-84
0	Erythroblasts	Tcf25	9.18089e-30	1.78672e-134	9.18089e-30	-0.343673	0	0.341	1.94782e-25	5.95573e-135	-0.291267	0.003	0.499	1.26357e-130	1.76619e-86	0.300415	0.012	0.34	3.74715e-82
0	Erythroblasts	Serpinb1a	4.73536e-24	3.92009e-134	4.73536e-24	-0.557848	0.01	0.305	1.00465e-19	1.3067e-134	-0.440293	0.015	0.523	2.77229e-130	1.89512e-76	0.302813	0.015	0.318	4.02069e-72
0	Erythroblasts	Zcchc6	7.61611e-34	5.64051e-134	7.61611e-34	1.89561	0.133	0.582	1.61583e-29	1.88017e-134	1.37907	0.1	0.702	3.98897e-130	6.28285e-90	1.15046	0.085	0.498	1.33297e-85
0	Erythroblasts	Frg1	9.71777e-21	9.99129e-134	9.71777e-21	1.1069	0.02	0.289	2.06172e-16	3.33043e-134	2.53129	0.009	0.51	7.06584e-130	4.7009e-103	0.264358	0.016	0.395	9.97343e-99
0	Erythroblasts	Tmem258	8.66256e-27	1.56365e-133	8.66256e-27	1.15159	0.01	0.329	1.83785e-22	5.21216e-134	0.778568	0.019	0.53	1.10581e-129	1.89076e-108	0.627304	0.032	0.44	4.01143e-104
0	Erythroblasts	Rpl23a	1.56259e-24	1.79454e-133	1.56259e-24	1.34685	0.207	0.599	3.3152e-20	2.05576e-118	1.53558	0.151	0.771	4.3615e-114	5.98182e-134	0.960162	0.11	0.665	1.2691e-129
0	Erythroblasts	Ralbp1	6.02852e-18	1.92041e-133	6.02852e-18	0.700377	0.088	0.363	1.27901e-13	6.40137e-134	1.05307	0.052	0.598	1.35811e-129	4.33466e-86	0.777664	0.067	0.451	9.1964e-82
0	Erythroblasts	Rpl3	4.16831e-34	4.25035e-133	4.16831e-34	3.29665	0.024	0.433	8.84348e-30	7.36557e-126	0.747083	0.057	0.586	1.56268e-121	1.41678e-133	0.512891	0.069	0.576	3.00585e-129
0	Erythroblasts	Sap30	3.01842e-17	5.17092e-133	3.01842e-17	3.93373	0.003	0.217	6.40388e-13	1.72364e-133	-0.275797	0.005	0.5	3.65688e-129	3.26997e-52	0.387206	0.004	0.217	6.93757e-48
0	Erythroblasts	Rps27a	3.15837e-58	5.82395e-133	3.15837e-58	1.3313	0.078	0.673	6.70079e-54	1.94132e-133	1.24163	0.184	0.891	4.1187e-129	6.39869e-99	1.0203	0.234	0.848	1.35755e-94
0	Erythroblasts	Dock8	8.43071e-25	8.88062e-133	8.43071e-25	-0.288834	0	0.292	1.78866e-20	2.96021e-133	-0.309167	0.003	0.494	6.28038e-129	2.26915e-69	-0.250475	0.001	0.267	4.81422e-65
0	Erythroblasts	Fyb	2.46014e-28	1.04233e-132	2.46014e-28	-0.689932	0.003	0.335	5.21943e-24	3.47442e-133	-0.743088	0.005	0.499	7.37132e-129	1.8912e-69	-0.256514	0.004	0.274	4.01236e-65
0	Erythroblasts	Dok3	4.41157e-26	1.23527e-132	4.41157e-26	-0.403465	0	0.305	9.35959e-22	4.11757e-133	-0.868773	0	0.489	8.73583e-129	5.98298e-118	0.675817	0.017	0.435	1.26935e-113
0	Erythroblasts	Ripor2	1.04256e-38	1.69241e-132	1.04256e-38	-0.650517	0	0.423	2.21189e-34	5.64136e-133	-0.926021	0.001	0.491	1.19687e-128	1.52967e-86	-0.392159	0.003	0.323	3.24535e-82
0	Erythroblasts	Atp6v1f	3.6674e-21	1.58572e-131	3.6674e-21	0.989385	0.122	0.458	7.78077e-17	5.28573e-132	1.36525	0.077	0.647	1.12142e-127	7.30414e-78	1.16513	0.101	0.496	1.54965e-73
0	Erythroblasts	Arrb2	1.23413e-19	3.48857e-131	1.23413e-19	-0.408734	0	0.236	2.61833e-15	1.16286e-131	-1.05738	0.003	0.489	2.46712e-127	1.60779e-67	-0.259182	0.003	0.265	3.41108e-63
0	Erythroblasts	Rnaseh2c	1.26159e-15	4.3867e-131	1.26159e-15	3.12411	0.003	0.198	2.67658e-11	1.46223e-131	0.51517	0.015	0.516	3.10227e-127	1.09871e-100	0.318661	0.021	0.397	2.33102e-96
0	Erythroblasts	Nfam1	2.28683e-25	5.94486e-131	2.28683e-25	-0.747228	0	0.297	4.85173e-21	1.98162e-131	-1.23911	0	0.484	4.20421e-127	1.24356e-71	-0.281435	0.003	0.278	2.63833e-67
0	Erythroblasts	Slc38a2	4.90625e-38	6.20793e-131	4.90625e-38	-0.499246	0	0.417	1.04091e-33	5.36679e-127	-0.481761	0.001	0.476	1.13862e-122	2.06931e-131	-0.278499	0.009	0.449	4.39025e-127
0	Erythroblasts	Lamtor1	7.36941e-24	2.06562e-130	7.36941e-24	-0.401243	0.003	0.287	1.56349e-19	6.88539e-131	0.452337	0.011	0.507	1.4608e-126	6.17268e-86	0.36497	0.012	0.339	1.3096e-81
0	Erythroblasts	Rflnb	8.43071e-25	2.88619e-130	8.43071e-25	-0.685681	0	0.292	1.78866e-20	9.62063e-131	-0.528245	0.005	0.493	2.04111e-126	3.67697e-67	-0.390819	0.004	0.267	7.80106e-63
0	Erythroblasts	Rpl4	4.18974e-27	3.60044e-130	4.18974e-27	0.313159	0.078	0.445	8.88896e-23	2.42703e-110	1.28892	0.086	0.608	5.14918e-106	1.20015e-130	0.946002	0.072	0.577	2.54623e-126
0	Erythroblasts	Atf7ip	3.23644e-39	8.2865e-130	3.23644e-39	-0.616498	0	0.427	6.86643e-35	2.76217e-130	-0.8116	0	0.481	5.86021e-126	2.20059e-119	0.360163	0.008	0.418	4.66878e-115
0	Erythroblasts	Rpl24	6.66391e-38	1.11943e-129	6.66391e-38	1.34053	0.119	0.58	1.41382e-33	3.73144e-130	1.22692	0.131	0.757	7.91663e-126	1.32484e-100	1.00658	0.177	0.724	2.81077e-96
0	Erythroblasts	Txnip	5.31246e-33	1.53057e-129	5.31246e-33	-0.58803	0	0.372	1.12709e-28	4.02121e-126	-0.32785	0.005	0.481	8.5314e-122	5.1019e-130	-0.391557	0.01	0.448	1.08242e-125
0	Erythroblasts	Serbp1	4.27611e-26	2.0304e-129	4.27611e-26	-0.658373	0.068	0.411	9.0722e-22	1.66351e-114	1.18478	0.066	0.576	3.5293e-110	6.768e-130	0.707185	0.062	0.555	1.4359e-125
0	Erythroblasts	Uqcrq	1.72869e-25	2.34254e-129	1.72869e-25	0.671534	0.092	0.446	3.66758e-21	7.80847e-130	1.66929	0.072	0.629	1.65665e-125	2.64114e-107	0.781094	0.074	0.523	5.60344e-103
0	Erythroblasts	Rpl11	8.09187e-35	4.15785e-129	8.09187e-35	1.55977	0.088	0.542	1.71677e-30	1.40652e-126	1.67605	0.14	0.768	2.98407e-122	1.38595e-129	0.784069	0.151	0.743	2.94043e-125
0	Erythroblasts	Bzw1	4.73355e-27	7.91093e-129	4.73355e-27	-0.349331	0.003	0.319	1.00427e-22	2.63698e-129	0.26117	0.011	0.503	5.59461e-125	3.49566e-103	0.291556	0.015	0.393	7.4164e-99
0	Erythroblasts	Syne1	8.53691e-26	1.01966e-128	8.53691e-26	-0.947989	0	0.302	1.81119e-21	3.39888e-129	-1.26301	0.003	0.483	7.21106e-125	1.00702e-63	-0.393382	0.002	0.251	2.1365e-59
0	Erythroblasts	Wfdc21	2.47565e-27	1.21498e-128	2.47565e-27	1.24101	0.024	0.369	5.25234e-23	4.04992e-129	-1.40016	0.074	0.608	8.5923e-125	6.01536e-60	-0.27679	0.151	0.493	1.27622e-55
0	Erythroblasts	Raly	4.06718e-27	1.23925e-128	4.06718e-27	-3.08697	0.027	0.357	8.62893e-23	4.13083e-129	0.603152	0.018	0.515	8.76397e-125	2.98906e-93	0.382515	0.034	0.404	6.34158e-89
0	Erythroblasts	Ap3s1	5.35082e-14	2.19872e-128	5.35082e-14	2.51587	0.048	0.265	1.13523e-09	7.32906e-129	0.52792	0.025	0.53	1.55493e-124	2.62826e-56	0.962756	0.037	0.297	5.57613e-52
0	Erythroblasts	Dusp11	7.92004e-31	3.11547e-128	7.92004e-31	-0.373038	0	0.351	1.68032e-26	1.03849e-128	-0.647311	0	0.477	2.20326e-124	1.34746e-87	0.261348	0.008	0.335	2.85878e-83
0	Erythroblasts	Chmp5	7.26918e-21	5.44695e-128	7.26918e-21	1.34918	0.048	0.341	1.54223e-16	1.81565e-128	0.877718	0.025	0.529	3.85208e-124	1.12802e-77	0.535463	0.024	0.339	2.39321e-73
0	Erythroblasts	Rsad2	0.0276192	8.87943e-128	0.0276192	0.439869	0.776	0.713	1	3.68746e-14	1.46337	0.517	0.599	7.82332e-10	2.95981e-128	1.48985	0.531	0.214	6.27953e-124
0	Erythroblasts	mt-Nd1	3.15595e-32	9.50298e-128	3.15595e-32	0.250061	0.082	0.485	6.69566e-28	2.10065e-102	1.28271	0.125	0.665	4.45675e-98	3.16766e-128	0.523699	0.094	0.615	6.72051e-124
0	Erythroblasts	Gm15772	2.36664e-28	1.02628e-127	2.36664e-28	1.05121	0.099	0.5	5.02107e-24	7.79621e-127	1.39476	0.101	0.684	1.65404e-122	3.42095e-128	0.854918	0.088	0.605	7.25788e-124
0	Erythroblasts	Sun2	1.83134e-23	1.12871e-127	1.83134e-23	2.1416	0.003	0.286	3.88536e-19	3.76238e-128	-0.326797	0.003	0.481	7.98226e-124	3.53467e-65	-0.300839	0.001	0.253	7.49915e-61
0	Erythroblasts	Polr1d	2.62741e-27	1.40515e-127	2.62741e-27	-0.266645	0.003	0.325	5.57431e-23	4.68383e-128	0.261048	0.006	0.489	9.93722e-124	2.23192e-101	0.340209	0.016	0.39	4.73524e-97
0	Erythroblasts	Mrfap1	1.2687e-21	2.03043e-127	1.2687e-21	1.68598	0.054	0.344	2.69167e-17	6.76811e-128	1.0544	0.033	0.543	1.43592e-123	2.47303e-99	0.690734	0.052	0.458	5.24678e-95
0	Erythroblasts	Fam32a	6.02993e-27	4.88477e-127	6.02993e-27	1.63772	0.054	0.415	1.27931e-22	5.57802e-120	1.17837	0.059	0.578	1.18343e-115	1.62826e-127	0.384231	0.037	0.498	3.45451e-123
0	Erythroblasts	Rpl27a	1.06264e-40	9.84835e-127	1.06264e-40	0.773045	0.075	0.55	2.25451e-36	3.28278e-127	1.95893	0.122	0.73	6.96475e-123	9.7587e-114	0.957845	0.158	0.717	2.07041e-109
0	Erythroblasts	Uqcrb	1.09028e-21	1.03268e-126	1.09028e-21	0.671024	0.034	0.315	2.31315e-17	3.44225e-127	0.672616	0.034	0.544	7.30308e-123	4.11861e-106	0.489186	0.046	0.462	8.73805e-102
0	Erythroblasts	Uqcr10	3.38125e-14	1.04476e-126	3.38125e-14	1.5209	0.099	0.345	7.17365e-10	3.48253e-127	1.49848	0.05	0.578	7.38854e-123	3.6265e-92	0.942504	0.086	0.507	7.69397e-88
0	Erythroblasts	Dynll1	9.98187e-22	1.21517e-126	9.98187e-22	2.30307	0.085	0.402	2.11775e-17	6.49651e-103	1.35833	0.091	0.595	1.3783e-98	4.05058e-127	0.771802	0.067	0.559	8.59371e-123
0	Erythroblasts	Eif3c	9.73816e-28	1.37295e-126	9.73816e-28	3.63773	0.014	0.35	2.06605e-23	4.57649e-127	0.635626	0.013	0.5	9.70948e-123	1.32237e-91	0.60742	0.03	0.393	2.80554e-87
0	Erythroblasts	Rock2	3.07625e-24	2.30422e-126	3.07625e-24	-0.401552	0	0.286	6.52658e-20	7.68074e-127	0.25335	0.006	0.486	1.62954e-122	1.77612e-86	0.489083	0.011	0.338	3.76821e-82
0	Erythroblasts	Cd177	1.01171e-24	3.48039e-126	1.01171e-24	2.46069	0.003	0.299	2.14645e-20	1.16013e-126	-0.886665	0.014	0.501	2.46133e-122	4.42893e-46	-0.313963	0.002	0.191	9.39641e-42
0	Erythroblasts	Nono	1.04715e-36	5.53285e-126	1.04715e-36	-0.456928	0	0.405	2.22164e-32	1.84428e-126	0.699441	0.009	0.49	3.91283e-122	5.18933e-80	0.487591	0.011	0.319	1.10097e-75
0	Erythroblasts	Npm1	1.239e-33	7.5748e-126	1.239e-33	-0.756103	0	0.378	2.62867e-29	2.29675e-89	1.66866	0.071	0.513	4.87278e-85	2.52493e-126	0.660595	0.039	0.5	5.3569e-122
0	Erythroblasts	Rab11a	1.40432e-19	9.11475e-126	1.40432e-19	0.388189	0.051	0.318	2.9794e-15	3.03825e-126	0.707372	0.019	0.51	6.44595e-122	2.11272e-70	0.732801	0.04	0.35	4.48235e-66
0	Erythroblasts	Rpl27	4.09279e-39	9.84423e-126	4.09279e-39	0.842558	0.078	0.567	8.68326e-35	1.20886e-122	1.99872	0.135	0.746	2.56472e-118	3.28141e-126	0.932389	0.135	0.699	6.96184e-122
0	Erythroblasts	Tmem131l	2.89752e-31	1.04458e-125	2.89752e-31	-0.875323	0.003	0.36	6.14737e-27	2.21442e-117	-0.498463	0.004	0.455	4.69812e-113	3.48192e-126	-0.428893	0.01	0.439	7.38724e-122
0	Erythroblasts	Rps6	2.99054e-29	3.20476e-125	2.99054e-29	2.74727	0.054	0.415	6.34472e-25	1.06825e-125	1.05039	0.042	0.556	2.26641e-121	2.20505e-123	0.82856	0.048	0.511	4.67823e-119
0	Erythroblasts	Cox17	5.33475e-25	3.25861e-125	5.33475e-25	1.98838	0.112	0.484	1.13182e-20	1.0862e-125	1.47909	0.098	0.676	2.30449e-121	3.03416e-84	1.05665	0.132	0.578	6.43727e-80
0	Erythroblasts	Atp5a1	4.11208e-21	4.37128e-125	4.11208e-21	2.95561	0.065	0.375	8.72419e-17	1.45709e-125	1.27162	0.053	0.579	3.09137e-121	3.18263e-118	0.647564	0.045	0.491	6.75227e-114
0	Erythroblasts	Rps24-ps3	2.54345e-33	1.09847e-124	2.54345e-33	1.46176	0.041	0.439	5.39617e-29	3.66156e-125	1.3259	0.079	0.633	7.76836e-121	4.10237e-115	1.07099	0.074	0.544	8.7036e-111
0	Erythroblasts	Cxcr2	1.11476e-27	1.6864e-124	1.11476e-27	-1.64465	0	0.321	2.36507e-23	5.62135e-125	-1.3495	0.004	0.476	1.19263e-120	3.90588e-75	-0.548933	0.005	0.294	8.28672e-71
0	Erythroblasts	Mpc2	4.45076e-13	1.85437e-124	4.45076e-13	-1.18266	0.224	0.461	9.44273e-09	6.18125e-125	1.3563	0.111	0.697	1.31141e-120	7.94129e-71	0.557608	0.168	0.599	1.68482e-66
0	Erythroblasts	Eif2s2	9.84406e-27	5.38259e-124	9.84406e-27	-0.519779	0.007	0.321	2.08852e-22	1.65177e-119	1.08143	0.025	0.506	3.5044e-115	1.7942e-124	-0.268903	0.01	0.435	3.80657e-120
0	Erythroblasts	Tmem234	4.71808e-24	6.69179e-124	4.71808e-24	0.309221	0.082	0.408	1.00099e-19	2.2306e-124	1.11548	0.042	0.553	4.73244e-120	1.64006e-110	0.730298	0.063	0.509	3.47954e-106
0	Erythroblasts	Man2b1	5.8783e-21	7.51324e-124	5.8783e-21	-0.268567	0	0.251	1.24714e-16	2.50441e-124	-0.586461	0.001	0.469	5.31336e-120	2.79645e-96	-0.359035	0.003	0.35	5.93295e-92
0	Erythroblasts	Tacc1	5.49479e-22	9.49854e-124	5.49479e-22	-1.43401	0.014	0.283	1.16577e-17	3.16618e-124	0.556225	0.018	0.502	6.71736e-120	9.8523e-116	0.254512	0.022	0.438	2.09026e-111
0	Erythroblasts	Ndufs6	5.63512e-21	3.29317e-123	5.63512e-21	3.0017	0.024	0.3	1.19555e-16	1.09772e-123	1.03089	0.019	0.504	2.32893e-119	2.30862e-90	0.485096	0.024	0.376	4.89796e-86
0	Erythroblasts	Rpl36	6.3269e-36	1.2291e-122	6.3269e-36	1.04223	0.071	0.525	1.34231e-31	4.09698e-123	1.37969	0.121	0.719	8.69216e-119	7.45564e-123	0.722022	0.133	0.686	1.58179e-118
0	Erythroblasts	Rpl8	1.79246e-34	1.31224e-122	1.79246e-34	0.287382	0.112	0.555	3.80289e-30	4.37414e-123	1.64223	0.145	0.769	9.28017e-119	9.18194e-91	0.757974	0.203	0.755	1.94804e-86
0	Erythroblasts	Arpc1a	8.09449e-25	1.43223e-122	8.09449e-25	-3.61886	0.014	0.312	1.71733e-20	4.77409e-123	0.452258	0.014	0.491	1.01287e-118	2.06842e-94	0.356464	0.03	0.4	4.38837e-90
0	Erythroblasts	Pcmt1	3.09898e-28	1.83967e-122	3.09898e-28	-3.47894	0.017	0.35	6.5748e-24	6.13223e-123	0.869071	0.016	0.497	1.30101e-118	4.11236e-70	0.370374	0.017	0.303	8.72479e-66
0	Erythroblasts	Erp29	1.40666e-26	5.5056e-122	1.40666e-26	3.87592	0.003	0.318	2.98437e-22	1.48957e-111	0.846672	0.013	0.458	3.16026e-107	1.8352e-122	0.279475	0.015	0.441	3.89356e-118
0	Erythroblasts	BC005537	5.33015e-21	5.5272e-122	5.33015e-21	0.956131	0.088	0.407	1.13084e-16	1.8424e-122	1.1047	0.038	0.54	3.90884e-118	1.96646e-94	0.274446	0.032	0.403	4.17205e-90
0	Erythroblasts	Rps3a1	1.03451e-32	1.43969e-121	1.03451e-32	1.10126	0.15	0.58	2.19481e-28	4.79896e-122	1.15089	0.15	0.778	1.01815e-117	2.8321e-50	0.835796	0.294	0.826	6.00858e-46
0	Erythroblasts	Trem3	8.06731e-24	1.45776e-121	8.06731e-24	-0.634969	0	0.281	1.71156e-19	4.8592e-122	-0.449341	0.006	0.473	1.03093e-117	1.21269e-55	0.437343	0.008	0.236	2.57284e-51
0	Erythroblasts	Atp5g3	3.17185e-25	3.0083e-121	3.17185e-25	-3.50939	0	0.296	6.7294e-21	1.00277e-121	0.40822	0.008	0.475	2.12747e-117	6.11966e-84	0.684927	0.018	0.347	1.29835e-79
0	Erythroblasts	Bcap31	3.17185e-25	1.43022e-120	3.17185e-25	-0.262302	0	0.296	6.7294e-21	4.76739e-121	0.455281	0.008	0.473	1.01145e-116	9.59922e-91	-0.287065	0.001	0.33	2.03657e-86
0	Erythroblasts	Srsf11	2.5229e-26	1.79243e-120	2.5229e-26	5.01968	0.02	0.351	5.35259e-22	5.97478e-121	1.36258	0.019	0.497	1.26761e-116	1.03214e-118	0.403402	0.018	0.439	2.18979e-114
0	Erythroblasts	Smdt1	2.89076e-17	2.01553e-120	2.89076e-17	1.13341	0.139	0.414	6.13305e-13	6.71842e-121	1.41883	0.069	0.601	1.42538e-116	6.83285e-110	0.639616	0.074	0.53	1.44966e-105
0	Erythroblasts	Rps16	3.16655e-43	2.05718e-120	3.16655e-43	1.99948	0.102	0.617	6.71816e-39	7.25049e-99	1.54073	0.214	0.861	1.53826e-94	6.85726e-121	0.758741	0.193	0.815	1.45484e-116
0	Erythroblasts	Lnpep	1.5626e-27	2.86326e-120	1.5626e-27	-0.337011	0	0.319	3.31521e-23	9.54419e-121	-0.373698	0.003	0.462	2.0249e-116	3.96805e-85	-0.293096	0.001	0.314	8.41862e-81
0	Erythroblasts	Rps4x	3.00554e-37	3.7471e-120	3.00554e-37	1.51949	0.058	0.517	6.37656e-33	1.24903e-120	1.65837	0.139	0.75	2.64995e-116	1.66807e-87	0.85736	0.192	0.719	3.53897e-83
0	Erythroblasts	Tpd52	1.14284e-31	5.42007e-120	1.14284e-31	0.976922	0.003	0.367	2.42466e-27	1.80669e-120	-0.540633	0.004	0.464	3.83307e-116	4.27135e-87	-0.325904	0.004	0.326	9.0621e-83
0	Erythroblasts	Scaf11	9.80057e-32	1.57666e-119	9.80057e-32	-0.510621	0.003	0.364	2.07929e-27	5.25554e-120	0.557161	0.01	0.476	1.11502e-115	8.7579e-110	0.330189	0.018	0.417	1.85808e-105
0	Erythroblasts	Cklf	4.32125e-21	2.21373e-119	4.32125e-21	-0.328952	0	0.252	9.16796e-17	7.37911e-120	-0.504292	0.003	0.459	1.56555e-115	1.31264e-101	-0.3222	0.002	0.362	2.7849e-97
0	Erythroblasts	Ghitm	6.19417e-14	2.62208e-119	6.19417e-14	1.09338	0.745	0.544	1.31416e-09	3.50185e-24	2.16029	0.499	0.517	7.42953e-20	8.74026e-120	2.24518	0.635	0.43	1.85433e-115
0	Erythroblasts	Ncl	6.86167e-33	2.75812e-119	6.86167e-33	-1.41002	0.014	0.391	1.45577e-28	9.19373e-120	1.21645	0.029	0.514	1.95054e-115	5.78124e-109	0.257352	0.021	0.419	1.22655e-104
0	Erythroblasts	Snrpg	3.30768e-31	3.79281e-119	3.30768e-31	-1.51888	0.003	0.363	7.01758e-27	3.0402e-116	1.56705	0.033	0.513	6.45009e-112	1.26427e-119	0.64647	0.034	0.473	2.68228e-115
0	Erythroblasts	Minos1	4.18033e-20	4.7825e-119	4.18033e-20	1.39885	0.048	0.34	8.86898e-16	1.59417e-119	1.29943	0.05	0.558	3.38219e-115	8.62938e-82	1.46911	0.067	0.44	1.83081e-77
0	Erythroblasts	Ets1	3.9079e-31	5.04696e-119	3.9079e-31	-0.445045	0	0.354	8.291e-27	1.68232e-119	-0.513247	0.001	0.456	3.56921e-115	3.91027e-98	-0.282912	0.003	0.355	8.29603e-94
0	Erythroblasts	Calm3	6.07716e-14	1.37867e-118	6.07716e-14	1.14783	0.095	0.353	1.28933e-09	4.59555e-119	1.71007	0.09	0.638	9.74992e-115	1.96986e-73	1.11728	0.106	0.49	4.17925e-69
0	Erythroblasts	Brk1	9.34828e-16	1.62439e-118	9.34828e-16	1.32824	0.15	0.442	1.98333e-11	5.41463e-119	1.36969	0.1	0.66	1.14877e-114	3.27623e-74	1.06847	0.101	0.484	6.95085e-70
0	Erythroblasts	Csnk2a1	1.16633e-24	1.66465e-118	1.16633e-24	-0.462555	0	0.29	2.47449e-20	5.54883e-119	0.541076	0.005	0.462	1.17724e-114	5.93856e-91	0.551268	0.008	0.344	1.25992e-86
0	Erythroblasts	Ppig	8.53691e-26	3.12704e-118	8.53691e-26	-3.81993	0	0.302	1.81119e-21	1.04235e-118	0.519691	0.004	0.459	2.21144e-114	1.91849e-76	0.258693	0.005	0.298	4.07026e-72
0	Erythroblasts	Pycard	1.40622e-22	4.21782e-118	1.40622e-22	-4.15957	0	0.268	2.98343e-18	1.40594e-118	0.349011	0.01	0.472	2.98284e-114	1.13146e-102	0.436284	0.018	0.398	2.40051e-98
0	Erythroblasts	Laptm4a	1.67772e-37	4.23705e-118	1.67772e-37	-1.07611	0.024	0.445	3.55944e-33	1.41235e-118	1.44243	0.02	0.493	2.99645e-114	1.7643e-74	0.406829	0.018	0.318	3.74313e-70
0	Erythroblasts	Lrg1	3.06414e-27	4.31638e-118	3.06414e-27	-1.53971	0	0.316	6.50087e-23	1.43879e-118	-0.854361	0.009	0.469	3.05254e-114	5.24071e-56	-0.290855	0.008	0.237	1.11187e-51
0	Erythroblasts	Eloc	2.35653e-17	2.46001e-117	2.35653e-17	0.903729	0.041	0.277	4.99962e-13	8.20002e-118	1.27111	0.028	0.507	1.73972e-113	6.73868e-74	0.630338	0.038	0.356	1.42968e-69
0	Erythroblasts	Mtus1	8.01089e-22	3.28857e-117	8.01089e-22	-2.25029	0.003	0.268	1.69959e-17	1.09619e-117	-0.840054	0.003	0.453	2.32568e-113	2.60225e-55	-0.250069	0.003	0.226	5.52094e-51
0	Erythroblasts	Lmnb1	8.67864e-28	3.45718e-117	8.67864e-28	-3.09407	0.003	0.327	1.84126e-23	1.15239e-117	0.389948	0.01	0.469	2.44492e-113	1.86607e-59	0.372514	0.018	0.271	3.95905e-55
0	Erythroblasts	Osbpl9	4.4287e-29	5.53148e-117	4.4287e-29	2.31612	0.003	0.343	9.39593e-25	1.84383e-117	-0.292908	0.004	0.456	3.91186e-113	9.34149e-79	1.14678	0.005	0.304	1.98189e-74
0	Erythroblasts	Swi5	2.35743e-18	8.41085e-117	2.35743e-18	1.4975	0.024	0.271	5.00153e-14	2.80362e-117	0.529372	0.015	0.479	5.94815e-113	2.48145e-74	0.853314	0.036	0.353	5.26464e-70
0	Erythroblasts	Slc48a1	3.31587e-25	1.13805e-116	3.31587e-25	1.62256	0.646	0.297	7.03495e-21	1.62389e-101	2.75829	0.569	0.326	3.44525e-97	3.79348e-117	2.15216	0.548	0.292	8.04826e-113
0	Erythroblasts	Sin3b	1.25454e-17	1.36606e-116	1.25454e-17	0.955969	0.037	0.286	2.66163e-13	4.55355e-117	1.2566	0.029	0.507	9.66081e-113	2.06232e-74	0.828755	0.033	0.347	4.37543e-70
0	Erythroblasts	Aurkaip1	2.04059e-21	1.83356e-116	2.04059e-21	3.77591	0.003	0.264	4.32932e-17	6.11186e-117	-0.322938	0.003	0.451	1.29669e-112	6.18909e-49	0.651029	0.015	0.228	1.31308e-44
0	Erythroblasts	Csf3r	4.7538e-23	2.22332e-116	4.7538e-23	-0.667417	0.003	0.281	1.00857e-18	7.41106e-117	-1.00459	0.003	0.451	1.57233e-112	1.13344e-63	-0.408635	0.009	0.264	2.40472e-59
0	Erythroblasts	Mrps18c	7.48004e-19	4.25068e-116	7.48004e-19	-0.25526	0.003	0.233	1.58697e-14	1.41689e-116	0.781164	0.014	0.474	3.00608e-112	2.14798e-71	0.488093	0.014	0.3	4.55714e-67
0	Erythroblasts	Tmem134	2.23935e-20	6.05548e-116	2.23935e-20	1.50352	0.068	0.372	4.75101e-16	2.01849e-116	1.57945	0.063	0.577	4.28243e-112	3.6379e-75	1.79574	0.074	0.433	7.71816e-71
0	Erythroblasts	Rpl37rt	2.57882e-35	7.81766e-116	2.57882e-35	0.376257	0.003	0.401	5.47123e-31	2.60589e-116	0.538407	0.013	0.471	5.52865e-112	3.4001e-114	0.657235	0.045	0.481	7.21365e-110
0	Erythroblasts	mt-Rnr1	0.536073	9.18296e-116	0.536073	1.54013	0.69	0.81	1	3.06099e-116	2.26586	0.776	0.936	6.49419e-112	7.62449e-47	1.98431	0.642	0.841	1.61761e-42
0	Erythroblasts	Wipf1	3.22481e-32	2.28686e-115	3.22481e-32	-0.471825	0	0.364	6.84176e-28	7.62287e-116	-0.488788	0.001	0.446	1.61727e-111	8.24989e-61	1.25657	0.004	0.246	1.7503e-56
0	Erythroblasts	Zfp706	1.00775e-26	3.61238e-115	1.00775e-26	4.02729	0.003	0.319	2.13804e-22	4.73829e-115	0.514463	0.008	0.457	1.00528e-110	1.20413e-115	0.594097	0.026	0.447	2.55468e-111
0	Erythroblasts	Tmsb10	1.5095e-37	3.76544e-115	1.5095e-37	0.787718	0.014	0.436	3.20255e-33	1.25515e-115	0.668679	0.052	0.549	2.66292e-111	5.69348e-104	0.40748	0.095	0.558	1.20793e-99
0	Erythroblasts	Eef1b2	5.37947e-30	5.95903e-115	5.37947e-30	0.374033	0.075	0.468	1.14131e-25	1.98634e-115	2.1524	0.108	0.669	4.21423e-111	7.66643e-113	0.993128	0.096	0.583	1.62651e-108
0	Erythroblasts	Tuba4a	3.83646e-15	6.55131e-115	3.83646e-15	1.0931	0.065	0.293	8.13944e-11	2.18377e-115	2.01631	0.035	0.516	4.63309e-111	6.73373e-60	1.34289	0.054	0.343	1.42863e-55
0	Erythroblasts	Rps10	4.71367e-37	1.76614e-114	4.71367e-37	1.57429	0.156	0.63	1.00005e-32	5.88713e-115	1.11993	0.198	0.872	1.24901e-110	3.05952e-85	0.997607	0.244	0.834	6.49108e-81
0	Erythroblasts	Usp25	1.88851e-27	2.2537e-114	1.88851e-27	0.583164	0.194	0.585	4.00667e-23	7.51232e-115	1.51179	0.112	0.677	1.59381e-110	1.10696e-34	1.08018	0.122	0.377	2.34853e-30
0	Erythroblasts	Pdcd6ip	1.52929e-23	5.3277e-114	1.52929e-23	-1.86905	0	0.278	3.24454e-19	1.7759e-114	-0.345662	0.004	0.447	3.76775e-110	7.63929e-66	0.253951	0.01	0.274	1.62075e-61
0	Erythroblasts	Eif3k	5.76484e-22	6.90848e-114	5.76484e-22	0.39944	0.088	0.405	1.22307e-17	2.30283e-114	1.45066	0.068	0.581	4.88568e-110	2.80091e-70	1.15308	0.104	0.478	5.94242e-66
0	Erythroblasts	Hnrnpul1	1.64066e-21	8.19581e-114	1.64066e-21	3.03073	0.031	0.318	3.48082e-17	2.73194e-114	0.576374	0.014	0.468	5.79608e-110	8.51031e-75	0.678642	0.027	0.337	1.80555e-70
0	Erythroblasts	Ndufa11	1.95038e-22	1.16657e-113	1.95038e-22	2.22731	0.017	0.299	4.13793e-18	3.88856e-114	1.09822	0.026	0.494	8.24996e-110	8.2105e-94	0.739676	0.039	0.416	1.74194e-89
0	Erythroblasts	Rpl21	5.06064e-29	1.64348e-113	5.06064e-29	1.37035	0.044	0.411	1.07366e-24	6.68835e-99	1.51332	0.159	0.731	1.419e-94	5.47826e-114	0.920275	0.072	0.536	1.16227e-109
0	Erythroblasts	Cd24a	3.72417e-10	1.77106e-113	3.72417e-10	0.732771	0.901	0.777	7.90119e-06	5.90354e-114	1.85195	0.787	0.852	1.2525e-109	1.64239e-102	1.46088	0.774	0.861	3.48449e-98
0	Erythroblasts	Ppp1cc	1.66784e-19	2.42198e-113	1.66784e-19	-2.83101	0	0.235	3.53849e-15	8.07328e-114	0.439529	0.008	0.453	1.71283e-109	7.79598e-82	0.590866	0.021	0.345	1.654e-77
0	Erythroblasts	Atp5e	9.28712e-30	3.81436e-113	9.28712e-30	2.05638	0.184	0.62	1.97036e-25	1.27145e-113	1.62855	0.17	0.803	2.69751e-109	1.29757e-87	1.15453	0.201	0.742	2.75293e-83
0	Erythroblasts	Ccr1	2.22792e-24	4.31291e-113	2.22792e-24	-1.19186	0	0.287	4.72676e-20	1.43764e-113	-0.567696	0.003	0.442	3.05009e-109	2.00588e-52	-0.306258	0.002	0.213	4.25567e-48
0	Erythroblasts	Klhl6	3.60538e-22	5.86711e-113	3.60538e-22	-0.258588	0	0.264	7.64917e-18	1.9557e-113	-0.589923	0.003	0.441	4.14922e-109	4.24708e-73	0.265524	0.007	0.29	9.0106e-69
0	Erythroblasts	Ndufc1	2.04059e-21	7.45383e-113	2.04059e-21	4.17675	0.003	0.264	4.32932e-17	2.48461e-113	0.859954	0.008	0.452	5.27135e-109	2.54423e-86	0.652328	0.021	0.358	5.39785e-82
0	Erythroblasts	Cd33	6.09014e-25	7.91662e-113	6.09014e-25	-0.939677	0	0.293	1.29208e-20	2.63887e-113	-1.2944	0.001	0.439	5.59863e-109	4.23641e-68	-0.264838	0.004	0.27	8.98796e-64
0	Erythroblasts	Tmem30a	1.31178e-22	2.32886e-112	1.31178e-22	-2.71767	0.003	0.274	2.78308e-18	7.76286e-113	-0.317749	0.003	0.44	1.64697e-108	1.17608e-68	-0.260002	0.003	0.269	2.49518e-64
0	Erythroblasts	Slc2a3	8.53691e-26	2.84102e-112	8.53691e-26	-0.776032	0	0.302	1.81119e-21	9.47007e-113	-0.487465	0.006	0.446	2.00917e-108	2.23976e-64	-0.373717	0.003	0.255	4.75187e-60
0	Erythroblasts	Fcho2	2.49971e-26	5.09921e-112	2.49971e-26	3.20311	0.01	0.328	5.30338e-22	1.69974e-112	-1.00998	0.001	0.437	3.60616e-108	9.60194e-82	-0.59647	0.004	0.311	2.03715e-77
0	Erythroblasts	Csk	1.90496e-30	6.16401e-112	1.90496e-30	4.65305	0.01	0.372	4.04156e-26	2.41169e-69	0.56888	0.006	0.313	5.11663e-65	2.05467e-112	0.290647	0.014	0.415	4.35919e-108
0	Erythroblasts	Snrpd3	3.59226e-25	9.71196e-112	3.59226e-25	-0.25664	0.003	0.302	7.62134e-21	3.23732e-112	0.275336	0.009	0.452	6.8683e-108	9.51846e-78	0.253296	0.013	0.317	2.01944e-73
0	Erythroblasts	D1Ertd622e	1.27455e-23	9.86756e-112	1.27455e-23	-2.75212	0.027	0.321	2.70408e-19	3.28919e-112	-0.743324	0.004	0.441	6.97834e-108	5.05722e-80	1.44493	0.01	0.317	1.07294e-75
0	Erythroblasts	Tfdp2	8.54844e-21	3.51335e-111	8.54844e-21	0.935117	0.701	0.321	1.81364e-16	2.30999e-82	1.6463	0.581	0.337	4.90088e-78	1.17112e-111	1.26703	0.671	0.418	2.48464e-107
0	Erythroblasts	Flot1	5.5397e-22	4.26917e-111	5.5397e-22	-1.64795	0.007	0.273	1.1753e-17	1.42306e-111	0.261509	0.01	0.452	3.01916e-107	1.18791e-44	0.46302	0.011	0.204	2.52027e-40
0	Erythroblasts	Arpc5l	2.33589e-25	5.46473e-111	2.33589e-25	3.73491	0.007	0.313	4.95582e-21	3.4004e-103	0.393569	0.006	0.421	7.21428e-99	1.82158e-111	0.813894	0.018	0.421	3.86466e-107
0	Erythroblasts	Nol7	9.62575e-26	1.3905e-110	9.62575e-26	-0.316843	0.003	0.306	2.0422e-21	4.63501e-111	0.749858	0.01	0.451	9.83363e-107	1.70704e-110	0.612541	0.017	0.416	3.62166e-106
0	Erythroblasts	Fgr	5.85377e-24	1.40729e-110	5.85377e-24	-0.559904	0	0.283	1.24194e-19	4.69095e-111	-0.498881	0.003	0.435	9.95232e-107	2.36664e-59	0.364749	0.005	0.244	5.02107e-55
0	Erythroblasts	mt-Nd4	5.52792e-34	1.67525e-110	5.52792e-34	0.70651	0.119	0.566	1.1728e-29	5.58418e-111	1.65284	0.156	0.757	1.18474e-106	4.77521e-94	0.880915	0.18	0.708	1.01311e-89
0	Erythroblasts	Cntrl	1.02872e-28	1.84742e-110	1.02872e-28	-0.355281	0	0.331	2.18253e-24	6.15807e-111	-0.595937	0	0.43	1.3065e-106	8.36761e-62	1.80553	0.008	0.256	1.77527e-57
0	Erythroblasts	Taf10	4.57824e-27	1.86241e-110	4.57824e-27	-0.263247	0.01	0.335	9.7132e-23	6.20803e-111	1.08817	0.021	0.474	1.3171e-106	5.12279e-102	0.717878	0.029	0.419	1.08685e-97
0	Erythroblasts	Hsbp1	1.6125e-24	3.64868e-110	1.6125e-24	-0.263315	0	0.289	3.42108e-20	1.21623e-110	0.466606	0.01	0.45	2.58035e-106	1.97711e-79	-0.411177	0.002	0.3	4.19464e-75
0	Erythroblasts	Fes	4.56475e-17	8.98968e-110	4.56475e-17	-0.280427	0	0.207	9.68456e-13	2.99656e-110	-0.475205	0.003	0.433	6.35751e-106	1.46233e-54	0.268799	0.008	0.232	3.10248e-50
0	Erythroblasts	Usp7	4.15767e-26	1.63244e-109	4.15767e-26	-0.545342	0.007	0.315	8.82092e-22	5.44147e-110	-0.654728	0.001	0.43	1.15446e-105	9.1487e-86	-0.466768	0.003	0.32	1.94099e-81
0	Erythroblasts	Rpl21-ps15	2.02656e-28	1.91593e-109	2.02656e-28	1.93544	0.109	0.504	4.29954e-24	6.38645e-110	2.2564	0.088	0.612	1.35495e-105	3.57578e-94	1.02978	0.177	0.707	7.58637e-90
0	Erythroblasts	BC031181	2.1015e-21	4.49666e-109	2.1015e-21	-0.471233	0.007	0.267	4.45853e-17	1.49889e-109	0.716263	0.009	0.444	3.18004e-105	2.86368e-76	0.698041	0.021	0.328	6.07559e-72
0	Erythroblasts	Kdm2a	7.99342e-33	4.9411e-109	7.99342e-33	-0.424021	0.003	0.375	1.69588e-28	1.64703e-109	-0.404535	0.001	0.428	3.49435e-105	1.54805e-84	0.375643	0.005	0.321	3.28435e-80
0	Erythroblasts	Dnajc7	8.71417e-29	5.38763e-109	8.71417e-29	-0.816503	0.003	0.34	1.8488e-24	1.14218e-108	-0.520265	0.004	0.431	2.42326e-104	1.79588e-109	0.289721	0.027	0.433	3.81013e-105
0	Erythroblasts	Cd300lf	7.38002e-26	7.14193e-109	7.38002e-26	3.07746	0.003	0.31	1.56575e-21	2.38064e-109	-0.894399	0.001	0.428	5.05077e-105	1.69354e-45	-0.271827	0.001	0.187	3.59301e-41
0	Erythroblasts	Romo1	7.79204e-15	8.16275e-109	7.79204e-15	2.74556	0.027	0.232	1.65316e-10	2.72092e-109	1.1142	0.024	0.475	5.7727e-105	6.44634e-64	1.05399	0.037	0.323	1.36766e-59
0	Erythroblasts	Hsp90aa1	1.6699e-29	9.0964e-109	1.6699e-29	-3.5705	0.014	0.367	3.54285e-25	3.03213e-109	0.6098	0.033	0.493	6.43297e-105	6.85993e-95	0.375811	0.021	0.382	1.4554e-90
0	Erythroblasts	Rack1	3.56825e-35	2.05828e-108	3.56825e-35	0.999081	0.048	0.474	7.5704e-31	6.86094e-109	1.46165	0.112	0.659	1.45562e-104	2.18721e-105	0.951885	0.113	0.6	4.64039e-101
0	Erythroblasts	Gm44292	1.11476e-27	8.08954e-108	1.11476e-27	-1.12356	0	0.321	2.36507e-23	2.69651e-108	-1.41555	0	0.422	5.72092e-104	7.3082e-39	-0.371023	0	0.16	1.55051e-34
0	Erythroblasts	Plbd1	4.37644e-20	2.05052e-107	4.37644e-20	-0.650414	0.003	0.249	9.28506e-16	6.83507e-108	-0.568305	0.005	0.432	1.45013e-103	7.37837e-70	-0.284262	0.007	0.28	1.56539e-65
0	Erythroblasts	Gabarap	6.90856e-17	2.15963e-107	6.90856e-17	1.19562	0.367	0.688	1.46572e-12	7.19875e-108	1.27278	0.212	0.878	1.52729e-103	7.82333e-47	1.16323	0.292	0.8	1.6598e-42
0	Erythroblasts	Lman2	1.64768e-25	2.82178e-107	1.64768e-25	-0.40451	0	0.299	3.49571e-21	9.40592e-108	0.307002	0.006	0.434	1.99556e-103	9.11127e-71	0.274602	0.008	0.285	1.93305e-66
0	Erythroblasts	Cbx3	3.97261e-23	2.91858e-107	3.97261e-23	-0.337937	0	0.274	8.4283e-19	9.7286e-108	0.618993	0.01	0.442	2.06402e-103	3.51733e-97	0.64507	0.027	0.401	7.46238e-93
0	Erythroblasts	Fam53b	7.93324e-18	7.69117e-107	7.93324e-18	-0.54626	0	0.216	1.68312e-13	6.74747e-80	0.27424	0.005	0.346	1.43154e-75	2.56372e-107	-0.435736	0.004	0.381	5.43919e-103
0	Erythroblasts	Rb1cc1	9.58428e-31	8.27126e-107	9.58428e-31	3.22269	0.003	0.359	2.0334e-26	2.75709e-107	-0.265477	0.006	0.432	5.84943e-103	1.55846e-96	-0.26539	0.008	0.359	3.30643e-92
0	Erythroblasts	H2afv	6.90908e-18	1.10918e-106	6.90908e-18	-3.2825	0.003	0.224	1.46583e-13	3.69725e-107	0.305588	0.013	0.445	7.84409e-103	5.0304e-97	0.760948	0.037	0.421	1.06725e-92
0	Erythroblasts	Pilra	2.10358e-23	1.80246e-106	2.10358e-23	-0.6847	0	0.277	4.46294e-19	6.00819e-107	-1.14867	0	0.418	1.2747e-102	2.25465e-64	-0.299418	0.004	0.258	4.78347e-60
0	Erythroblasts	S100a13	7.22547e-11	5.8867e-106	7.22547e-11	1.67053	0.071	0.258	1.53295e-06	1.96223e-106	1.35913	0.078	0.579	4.16308e-102	4.08413e-74	0.493492	0.041	0.363	8.66489e-70
0	Erythroblasts	Mrpl20	8.91559e-19	6.53997e-106	8.91559e-19	-1.12673	0.017	0.261	1.89153e-14	2.17999e-106	0.525815	0.018	0.454	4.62507e-102	4.50588e-86	0.450983	0.024	0.364	9.55968e-82
0	Erythroblasts	Tcp11l2	2.31664e-19	9.71985e-106	2.31664e-19	-1.75421	0.02	0.271	4.91498e-15	3.23995e-106	-0.98176	0.004	0.424	6.87388e-102	1.14946e-102	-0.704772	0.01	0.38	2.43869e-98
0	Erythroblasts	Atp6v0d1	3.90854e-11	1.22761e-105	3.90854e-11	0.943786	0.075	0.258	8.29236e-07	4.09205e-106	0.471155	0.019	0.456	8.68169e-102	2.3919e-57	0.667193	0.044	0.313	5.07465e-53
0	Erythroblasts	Ncoa4	3.11503e-20	1.78025e-105	3.11503e-20	1.88561	0.697	0.417	6.60886e-16	3.48551e-70	2.48436	0.624	0.574	7.39486e-66	5.93417e-106	2.09657	0.615	0.437	1.25899e-101
0	Erythroblasts	Rnf115	4.03439e-23	2.34905e-105	4.03439e-23	1.63902	0.041	0.344	8.55937e-19	7.83018e-106	1.05587	0.032	0.481	1.66125e-101	2.27459e-55	0.644526	0.035	0.29	4.82576e-51
0	Erythroblasts	Rpl34-ps1	2.05088e-24	7.16067e-105	2.05088e-24	-0.254808	0.017	0.318	4.35115e-20	2.38689e-105	2.5439	0.021	0.459	5.06402e-101	4.25877e-78	0.917851	0.023	0.338	9.0354e-74
0	Erythroblasts	Ash1l	1.30757e-26	9.36607e-105	1.30757e-26	4.17115	0.01	0.331	2.77414e-22	3.12202e-105	-0.381612	0.001	0.416	6.62368e-101	4.25081e-94	-0.321967	0.001	0.339	9.01851e-90
0	Erythroblasts	Trir	2.13178e-16	9.94252e-105	2.13178e-16	1.93651	0.153	0.462	4.52279e-12	3.31417e-105	1.60311	0.1	0.622	7.03135e-101	2.36302e-80	1.29883	0.099	0.499	5.01339e-76
0	Erythroblasts	Rps23	2.51455e-35	4.54219e-104	2.51455e-35	1.36619	0.129	0.583	5.33487e-31	1.51406e-104	1.66795	0.175	0.787	3.21224e-100	5.4283e-91	1.37591	0.188	0.722	1.15167e-86
0	Erythroblasts	Kctd20	5.66468e-15	8.27319e-104	5.66468e-15	0.944557	0.061	0.292	1.20182e-10	2.75773e-104	0.828766	0.019	0.45	5.8508e-100	1.25329e-47	0.581242	0.046	0.283	2.65897e-43
0	Erythroblasts	Plac8	2.5204e-55	8.4225e-104	2.5204e-55	2.69608	0.024	0.59	5.34729e-51	2.8075e-104	1.24365	0.165	0.764	5.95639e-100	3.77461e-89	0.70411	0.036	0.397	8.00821e-85
0	Erythroblasts	Psma4	1.40622e-22	9.03528e-104	1.40622e-22	-0.257222	0	0.268	2.98343e-18	3.01176e-104	1.01695	0.009	0.429	6.38975e-100	2.56881e-71	0.255808	0.009	0.289	5.44999e-67
0	Erythroblasts	Atp5k	2.69398e-13	1.97777e-103	2.69398e-13	2.12749	0.17	0.446	5.71556e-09	6.59258e-104	1.87991	0.121	0.664	1.39868e-99	4.26025e-64	1.54941	0.143	0.536	9.03855e-60
0	Erythroblasts	Psma5	1.61192e-31	2.88282e-103	1.61192e-31	-2.11292	0.017	0.38	3.41985e-27	9.6094e-104	0.736662	0.011	0.433	2.03873e-99	3.8145e-67	0.32085	0.012	0.282	8.09285e-63
0	Erythroblasts	Adipor1	3.66192e-20	3.4716e-103	3.66192e-20	1.49433	0.867	0.609	7.76914e-16	8.5876e-50	2.22516	0.628	0.703	1.82194e-45	1.1572e-103	2.01103	0.669	0.576	2.45512e-99
0	Erythroblasts	Igf1r	8.14302e-17	6.74287e-103	8.14302e-17	-0.351473	0	0.204	1.72762e-12	2.24762e-103	-0.332195	0.003	0.413	4.76856e-99	6.83944e-53	-0.37258	0	0.21	1.45106e-48
0	Erythroblasts	Unc119	5.82871e-15	1.53815e-102	5.82871e-15	-0.260348	0	0.182	1.23662e-10	5.12715e-103	-0.394396	0.004	0.414	1.08778e-98	2.28402e-63	0.49094	0.008	0.261	4.84579e-59
0	Erythroblasts	Use1	1.15477e-19	1.81109e-102	1.15477e-19	2.87305	0.017	0.271	2.44996e-15	6.03697e-103	0.630413	0.01	0.428	1.2808e-98	1.30611e-53	0.305498	0.013	0.24	2.77104e-49
0	Erythroblasts	Tmed9	2.74674e-25	2.58783e-102	2.74674e-25	0.873737	0.003	0.305	5.82749e-21	8.62611e-103	0.82293	0.01	0.428	1.83012e-98	5.3413e-90	-0.401306	0.008	0.341	1.13321e-85
0	Erythroblasts	Rassf5	1.02606e-25	4.6193e-102	1.02606e-25	2.50501	0.003	0.309	2.17689e-21	1.53977e-102	-0.328122	0.004	0.414	3.26677e-98	5.77013e-57	0.314024	0.012	0.249	1.22419e-52
0	Erythroblasts	Eif3m	1.87306e-23	6.04237e-102	1.87306e-23	-0.31591	0.003	0.283	3.97389e-19	2.01412e-102	0.825952	0.011	0.429	4.27316e-98	1.38907e-94	0.356955	0.015	0.37	2.94704e-90
0	Erythroblasts	Tmpo	1.47606e-21	6.50811e-102	1.47606e-21	-0.365082	0.003	0.265	3.13161e-17	2.16937e-102	0.65673	0.014	0.434	4.60254e-98	3.78411e-84	0.8975	0.013	0.336	8.02837e-80
0	Erythroblasts	Emb	2.8917e-23	9.79036e-102	2.8917e-23	-0.505251	0	0.276	6.13504e-19	3.26345e-102	0.45757	0.013	0.431	6.92374e-98	3.42227e-69	0.353111	0.011	0.287	7.26069e-65
0	Erythroblasts	Trappc6b	2.7136e-20	2.53735e-101	2.7136e-20	-0.551568	0	0.243	5.75717e-16	8.45784e-102	0.561829	0.01	0.425	1.79442e-97	5.40083e-71	0.310563	0.008	0.285	1.14584e-66
0	Erythroblasts	Rbm38	2.8985e-18	3.8454e-101	2.8985e-18	1.23588	0.071	0.327	6.14946e-14	3.09914e-91	-0.733972	0.008	0.387	6.57513e-87	1.2818e-101	-0.540903	0.016	0.39	2.71947e-97
0	Erythroblasts	Tmem160	1.13979e-18	4.06447e-101	1.13979e-18	1.52076	0.017	0.262	2.41817e-14	1.35482e-101	0.613449	0.003	0.408	2.87439e-97	1.91367e-58	0.48852	0.016	0.263	4.06004e-54
0	Erythroblasts	Ran	6.40636e-28	4.47173e-101	6.40636e-28	-0.557947	0.01	0.337	1.35917e-23	1.49058e-101	1.164	0.033	0.471	3.16241e-97	7.57071e-78	0.777762	0.061	0.414	1.6062e-73
0	Erythroblasts	Nop53	1.52664e-22	6.2097e-101	1.52664e-22	0.654376	0.007	0.281	3.23891e-18	2.0699e-101	-0.493418	0	0.402	4.3915e-97	3.32614e-77	0.687287	0.016	0.322	7.05675e-73
0	Erythroblasts	Chd1	4.41157e-26	8.84936e-101	4.41157e-26	-0.257058	0	0.305	9.35959e-22	2.94979e-101	-0.534328	0	0.402	6.25827e-97	1.66305e-64	0.78367	0.007	0.263	3.52834e-60
0	Erythroblasts	Higd2a	1.22129e-12	9.53803e-101	1.22129e-12	-0.648998	0.034	0.219	2.5911e-08	3.17934e-101	1.19197	0.018	0.439	6.74529e-97	2.12725e-70	0.602366	0.026	0.321	4.51318e-66
0	Erythroblasts	mt-Nd5	1.2124e-16	1.46288e-100	1.2124e-16	4.5383	0.058	0.303	2.57223e-12	4.87628e-101	1.57694	0.048	0.5	1.03455e-96	4.48945e-95	0.889162	0.04	0.422	9.52481e-91
0	Erythroblasts	Atp5g1	3.44895e-23	1.66413e-100	3.44895e-23	-3.59214	0.003	0.283	7.31729e-19	5.5471e-101	1.10851	0.02	0.443	1.17687e-96	6.58182e-87	0.578935	0.016	0.351	1.3964e-82
0	Erythroblasts	Psmd13	4.40716e-18	1.93829e-100	4.40716e-18	-0.806493	0	0.219	9.35022e-14	6.46097e-101	0.423958	0.009	0.419	1.37076e-96	4.17944e-73	0.327136	0.009	0.294	8.8671e-69
0	Erythroblasts	Atp2b1	4.32125e-21	2.55705e-100	4.32125e-21	-0.288994	0	0.252	9.16796e-17	8.52349e-101	-0.603716	0	0.4	1.80834e-96	4.9606e-76	-0.280128	0.001	0.287	1.05244e-71
0	Erythroblasts	Gas5	2.00063e-26	4.46338e-100	2.00063e-26	1.45474	0.034	0.366	4.24453e-22	3.30116e-98	1.15491	0.04	0.477	7.00375e-94	1.48779e-100	0.807298	0.058	0.472	3.1565e-96
0	Erythroblasts	Sdhb	8.06731e-24	8.20419e-100	8.06731e-24	-0.533746	0	0.281	1.71156e-19	2.73473e-100	-0.362082	0.003	0.404	5.802e-96	7.36886e-72	0.303572	0.007	0.286	1.56338e-67
0	Erythroblasts	Rbbp4	4.18662e-19	1.33108e-99	4.18662e-19	2.81745	0.007	0.246	8.88234e-15	4.43693e-100	0.726077	0.014	0.428	9.41339e-96	1.24148e-81	0.564001	0.026	0.355	2.63393e-77
0	Erythroblasts	Snx3	1.32685e-19	1.60183e-99	1.32685e-19	1.04146	0.088	0.394	2.81504e-15	5.33943e-100	1.69231	0.082	0.569	1.13281e-95	1.74402e-64	1.26341	0.096	0.442	3.70011e-60
0	Erythroblasts	Zfp91	3.5165e-20	3.11909e-99	3.5165e-20	1.0509	0.041	0.322	7.46061e-16	1.0397e-99	0.96364	0.023	0.444	2.20582e-95	1.35479e-76	1.15771	0.032	0.351	2.87432e-72
0	Erythroblasts	Selenot	1.04341e-26	7.38389e-99	1.04341e-26	1.24561	0.017	0.341	2.21371e-22	2.4613e-99	1.19014	0.023	0.444	5.22188e-95	5.56101e-66	0.312849	0.015	0.285	1.17982e-61
0	Erythroblasts	Pdap1	3.61506e-16	2.15848e-98	3.61506e-16	1.40904	0.027	0.248	7.66971e-12	7.19494e-99	0.547631	0.014	0.424	1.52648e-94	1.53378e-73	0.736743	0.027	0.333	3.25407e-69
0	Erythroblasts	Psenen	9.3997e-07	2.36466e-98	9.3997e-07	1.64515	0.19	0.392	0.0199424	1.1166e-51	2.25734	0.172	0.589	2.36897e-47	7.88221e-99	0.922746	0.061	0.474	1.67229e-94
0	Erythroblasts	Retnlg	1.16543e-20	3.74265e-98	1.16543e-20	0.710346	0.031	0.303	2.47258e-16	1.24755e-98	-0.793008	0.098	0.546	2.6468e-94	1.37013e-37	-0.713829	0.221	0.497	2.90687e-33
0	Erythroblasts	Pabpc1	1.52141e-10	3.89971e-98	1.52141e-10	1.84162	0.861	0.805	3.22782e-06	1.45804e-80	1.87801	0.736	0.857	3.09338e-76	1.2999e-98	1.60381	0.764	0.844	2.75787e-94
0	Erythroblasts	Anp32b	1.45266e-26	4.30282e-98	1.45266e-26	-1.0684	0.017	0.345	3.08197e-22	1.43427e-98	0.941367	0.053	0.505	3.04296e-94	9.30411e-84	0.605611	0.067	0.444	1.97396e-79
0	Erythroblasts	Ppp4r2	3.17185e-25	1.37276e-97	3.17185e-25	-0.385741	0	0.296	6.7294e-21	4.57587e-98	-0.38053	0.001	0.395	9.70816e-94	3.11381e-66	0.567171	0.004	0.264	6.60627e-62
0	Erythroblasts	Uqcrc2	2.16107e-16	1.7474e-97	2.16107e-16	-3.56541	0.02	0.238	4.58493e-12	5.82468e-98	0.76835	0.01	0.413	1.23576e-93	1.25104e-58	0.483819	0.022	0.275	2.6542e-54
0	Erythroblasts	Rheb	1.00362e-18	2.00543e-97	1.00362e-18	-3.39089	0	0.226	2.12928e-14	6.68477e-98	-0.521317	0	0.392	1.41824e-93	4.43774e-67	0.533346	0.005	0.269	9.4151e-63
0	Erythroblasts	Snx2	8.53691e-26	2.28464e-97	8.53691e-26	-0.39545	0	0.302	1.81119e-21	7.61546e-98	0.425833	0.008	0.408	1.6157e-93	1.41076e-68	0.673537	0.013	0.289	2.99306e-64
0	Erythroblasts	Cnbp	1.14267e-20	2.70993e-97	1.14267e-20	1.08765	0.044	0.324	2.42429e-16	9.03311e-98	0.941031	0.03	0.455	1.91646e-93	6.19016e-95	0.757223	0.044	0.428	1.3133e-90
0	Erythroblasts	Luc7l3	1.09345e-21	1.54846e-96	1.09345e-21	-0.263928	0.003	0.267	2.31987e-17	5.16154e-97	0.940199	0.008	0.405	1.09507e-92	1.48096e-85	0.337587	0.014	0.342	3.14202e-81
0	Erythroblasts	Ptprcap	2.59672e-29	1.61549e-96	2.59672e-29	-0.593757	0	0.337	5.50921e-25	1.48788e-70	-0.392623	0.003	0.309	3.15668e-66	5.38498e-97	0.431555	0.027	0.401	1.14248e-92
0	Erythroblasts	Snrpd2	2.71279e-18	2.17367e-96	2.71279e-18	4.20279	0.017	0.258	5.75544e-14	7.24558e-97	1.02145	0.026	0.444	1.53722e-92	1.27419e-87	0.254057	0.022	0.364	2.70333e-83
0	Erythroblasts	Zmat2	1.08604e-20	5.36018e-96	1.08604e-20	-4.4756	0.061	0.337	2.30413e-16	1.78673e-96	0.528048	0.03	0.451	3.79072e-92	1.17563e-62	0.441084	0.049	0.342	2.49421e-58
0	Erythroblasts	Rps28	5.57441e-23	7.58496e-96	5.57441e-23	2.34336	0.15	0.532	1.18267e-18	7.28385e-75	1.40297	0.187	0.715	1.54534e-70	2.52832e-96	0.942177	0.166	0.689	5.36409e-92
0	Erythroblasts	Pnn	5.85377e-24	8.83366e-96	5.85377e-24	-0.295529	0	0.283	1.24194e-19	2.94455e-96	-0.447471	0.001	0.39	6.24717e-92	9.97495e-92	0.360474	0.01	0.351	2.11629e-87
0	Erythroblasts	Chp1	1.21481e-11	1.35708e-95	1.21481e-11	1.52746	0.071	0.271	2.57734e-07	4.52358e-96	0.95248	0.034	0.458	9.59724e-92	5.97859e-47	0.802069	0.042	0.275	1.26842e-42
0	Erythroblasts	Calr	1.77235e-30	2.22084e-95	1.77235e-30	-4.24663	0.017	0.37	3.76021e-26	7.4028e-96	1.15042	0.033	0.454	1.57058e-91	3.92674e-93	0.389645	0.016	0.368	8.33097e-89
0	Erythroblasts	Mmp8	2.31292e-23	2.24688e-95	2.31292e-23	1.23882	0.01	0.297	4.9071e-19	7.4896e-96	-1.37896	0.018	0.422	1.58899e-91	1.72155e-66	-1.01431	0.021	0.297	3.65244e-62
0	Erythroblasts	Cct8	1.52732e-20	3.09924e-95	1.52732e-20	-3.05594	0.017	0.273	3.24036e-16	1.03308e-95	0.750575	0.015	0.417	2.19178e-91	5.01355e-71	0.78773	0.027	0.325	1.06367e-66
0	Erythroblasts	Hint1	1.06094e-18	3.6843e-95	1.06094e-18	2.47564	0.027	0.277	2.2509e-14	1.2281e-95	1.60127	0.037	0.462	2.60554e-91	4.52794e-87	0.802259	0.044	0.406	9.60648e-83
0	Erythroblasts	Serf2	2.16964e-14	4.34984e-95	2.16964e-14	3.19383	0.306	0.643	4.60311e-10	1.44995e-95	1.89749	0.216	0.854	3.0762e-91	2.16371e-57	1.61279	0.262	0.783	4.59052e-53
0	Erythroblasts	Osbpl8	9.62208e-22	4.51335e-95	9.62208e-22	3.13018	0.014	0.289	2.04142e-17	1.50445e-95	0.386065	0.01	0.406	3.19184e-91	8.55023e-59	1.09503	0.016	0.264	1.81402e-54
0	Erythroblasts	Rpl12	5.26576e-22	6.07036e-95	5.26576e-22	1.2677	0.116	0.45	1.11718e-17	3.2554e-73	1.8008	0.148	0.622	6.90666e-69	2.02345e-95	0.869281	0.116	0.578	4.29296e-91
0	Erythroblasts	Hagh	3.30641e-20	1.1903e-94	3.30641e-20	0.887586	0.66	0.296	7.01488e-16	2.84796e-36	1.80836	0.426	0.292	6.04223e-32	3.96765e-95	1.70348	0.561	0.342	8.41777e-91
0	Erythroblasts	Add1	1.21255e-14	1.70926e-94	1.21255e-14	0.844658	0.041	0.255	2.57254e-10	5.69754e-95	0.928727	0.019	0.422	1.20879e-90	6.82241e-72	0.366143	0.026	0.326	1.44744e-67
0	Erythroblasts	Rpsa	9.99714e-37	3.14703e-94	9.99714e-37	0.793829	0.044	0.475	2.12099e-32	1.04901e-94	1.01192	0.151	0.703	2.22558e-90	6.59447e-81	0.823762	0.184	0.682	1.39908e-76
0	Erythroblasts	Glrx	3.52793e-13	9.36547e-94	3.52793e-13	-0.77259	0.33	0.538	7.48485e-09	3.12182e-94	0.734314	0.177	0.746	6.62326e-90	1.14181e-30	0.687959	0.222	0.541	2.42247e-26
0	Erythroblasts	Plekha2	2.03916e-28	1.20919e-93	2.03916e-28	-0.333332	0	0.328	4.32627e-24	4.03062e-94	-0.371046	0.003	0.386	8.55136e-90	1.017e-80	-0.275963	0.003	0.306	2.15768e-76
0	Erythroblasts	Smc3	5.8783e-21	1.23632e-93	5.8783e-21	-3.67987	0	0.251	1.24714e-16	4.12108e-94	0.572215	0.009	0.399	8.74329e-90	1.14433e-85	-0.36327	0.001	0.316	2.42782e-81
0	Erythroblasts	Gatad1	3.09904e-16	1.48673e-93	3.09904e-16	-0.404641	0.007	0.211	6.57492e-12	4.95575e-94	0.472796	0.011	0.404	1.05141e-89	1.95057e-61	0.44837	0.012	0.264	4.13832e-57
0	Erythroblasts	Pim1	2.15469e-19	1.53663e-93	2.15469e-19	1.82238	0.122	0.45	4.5714e-15	5.1221e-94	1.31242	0.072	0.53	1.0867e-89	3.10413e-49	1.28132	0.051	0.299	6.58573e-45
0	Erythroblasts	Snrpf	6.09014e-25	2.57228e-93	6.09014e-25	-0.627092	0	0.293	1.29208e-20	8.57427e-94	1.0044	0.024	0.43	1.81912e-89	5.23804e-88	1.62794	0.021	0.363	1.1113e-83
0	Erythroblasts	Cux1	9.69055e-17	4.74986e-93	9.69055e-17	3.49923	0.037	0.278	2.05595e-12	1.58329e-93	1.0508	0.032	0.445	3.3591e-89	6.88103e-63	1.47738	0.058	0.36	1.45988e-58
0	Erythroblasts	Rpl10a	1.56759e-25	8.2477e-93	1.56759e-25	1.99944	0.068	0.423	3.32581e-21	2.74923e-93	1.22676	0.105	0.595	5.83278e-89	3.62416e-80	1.43367	0.134	0.571	7.68902e-76
0	Erythroblasts	Rps29	0.12846	9.57835e-93	0.12846	1.7169	0.776	0.859	1	3.19278e-93	2.17083	0.744	0.97	6.77381e-89	1.06018e-75	1.6391	0.711	0.951	2.24927e-71
0	Erythroblasts	Tsn	5.53412e-19	1.40315e-92	5.53412e-19	-0.971081	0.003	0.235	1.17412e-14	4.67715e-93	0.834343	0.008	0.393	9.92304e-89	6.2822e-73	0.352708	0.011	0.298	1.33283e-68
0	Erythroblasts	Gng12	9.61485e-17	1.4567e-92	9.61485e-17	0.325233	0.003	0.211	2.03989e-12	4.85568e-93	0.382441	0.011	0.401	1.03018e-88	3.12416e-38	0.391107	0.01	0.178	6.62821e-34
0	Erythroblasts	Gda	9.97498e-09	8.31622e-92	9.97498e-09	1.64333	0.677	0.499	0.000211629	2.00631e-39	2.33735	0.576	0.623	4.25658e-35	2.77207e-92	2.27517	0.587	0.427	5.88123e-88
0	Erythroblasts	Cuedc2	1.09754e-12	1.2683e-91	1.09754e-12	-2.6542	0	0.155	2.32853e-08	4.22766e-92	-0.371117	0.001	0.377	8.9694e-88	2.993e-55	0.39988	0.012	0.243	6.34996e-51
0	Erythroblasts	Ndufb6	1.71656e-13	1.27363e-91	1.71656e-13	3.55165	0.01	0.187	3.64185e-09	4.24544e-92	1.01385	0.013	0.401	9.00712e-88	1.3244e-53	0.559736	0.016	0.247	2.80986e-49
0	Erythroblasts	Cyld	1.16633e-24	1.78084e-91	1.16633e-24	-0.327519	0	0.29	2.47449e-20	5.93613e-92	-0.295459	0.001	0.376	1.25941e-87	3.04899e-51	1.2415	0.002	0.209	6.46875e-47
0	Erythroblasts	Cdv3	1.08505e-19	2.28881e-91	1.08505e-19	3.51914	0.003	0.245	2.30204e-15	7.62936e-92	0.685285	0.01	0.395	1.61865e-87	2.3437e-70	0.564481	0.014	0.297	4.9724e-66
0	Erythroblasts	Gna13	9.88296e-25	2.39291e-91	9.88296e-25	1.71812	0.01	0.312	2.09677e-20	7.97636e-92	0.614865	0.009	0.392	1.69226e-87	4.03148e-49	0.341393	0.011	0.22	8.55319e-45
0	Erythroblasts	Commd1	2.18216e-12	6.79633e-91	2.18216e-12	-3.44367	0.003	0.159	4.62968e-08	2.26544e-91	0.731992	0.011	0.396	4.80636e-87	1.31941e-58	0.697904	0.011	0.252	2.79925e-54
0	Erythroblasts	Pum1	2.66635e-17	1.59299e-90	2.66635e-17	-0.366189	0.007	0.224	5.65693e-13	5.30996e-91	-0.506473	0.001	0.374	1.12656e-86	1.02966e-69	-0.317868	0.005	0.277	2.18453e-65
0	Erythroblasts	Tubb4b	1.35902e-18	2.94489e-90	1.35902e-18	-2.6948	0.017	0.254	2.8833e-14	9.81631e-91	0.590125	0.033	0.438	2.08263e-86	3.98055e-70	0.406149	0.045	0.357	8.44513e-66
0	Erythroblasts	Ube2s	3.82365e-18	3.4673e-90	3.82365e-18	1.44777	0.054	0.318	8.11226e-14	1.15577e-90	0.845925	0.042	0.457	2.45207e-86	5.92941e-74	0.608066	0.06	0.4	1.25798e-69
0	Erythroblasts	Plekhf2	8.27188e-17	4.77984e-90	8.27188e-17	0.962977	0.02	0.245	1.75496e-12	1.59328e-90	0.390499	0.014	0.399	3.3803e-86	3.19837e-67	0.390353	0.024	0.307	6.78567e-63
0	Erythroblasts	Gpr141	1.35079e-18	5.16525e-90	1.35079e-18	-0.504839	0	0.224	2.86584e-14	1.72175e-90	-0.570356	0.001	0.372	3.65287e-86	5.38954e-40	-0.260108	0	0.164	1.14345e-35
0	Erythroblasts	Chmp3	4.24316e-14	8.41507e-90	4.24316e-14	0.535988	0.065	0.286	9.0023e-10	2.80502e-90	0.83901	0.024	0.418	5.95114e-86	8.10785e-55	0.856789	0.034	0.286	1.72016e-50
0	Erythroblasts	Slc40a1	4.49087e-20	1.3342e-89	4.49087e-20	-3.37055	0.003	0.246	9.52782e-16	4.44732e-90	0.410835	0.004	0.376	9.43543e-86	5.1753e-49	0.856979	0.005	0.208	1.09799e-44
0	Erythroblasts	Hnrnpr	5.74333e-22	1.36722e-89	5.74333e-22	-0.358349	0.003	0.27	1.2185e-17	4.55739e-90	-0.423152	0.003	0.373	9.66896e-86	1.97094e-80	0.371634	0.018	0.336	4.18154e-76
0	Erythroblasts	Nucks1	1.23413e-19	6.2821e-89	1.23413e-19	-0.309005	0	0.236	2.61833e-15	2.09403e-89	0.379528	0.014	0.395	4.4427e-85	7.6456e-66	0.39092	0.023	0.3	1.62209e-61
0	Erythroblasts	Cfp	1.90451e-13	1.26591e-88	1.90451e-13	4.65518	0.003	0.172	4.0406e-09	4.21971e-89	-0.76573	0	0.365	8.95255e-85	9.32004e-49	-0.291141	0	0.196	1.97734e-44
0	Erythroblasts	Dcaf12	7.32235e-13	2.22017e-88	7.32235e-13	1.34678	0.639	0.405	1.55351e-08	4.91639e-19	2.08988	0.456	0.462	1.04306e-14	7.40056e-89	2.02112	0.572	0.4	1.5701e-84
0	Erythroblasts	Med28	1.91925e-21	8.49301e-88	1.91925e-21	2.37918	0.017	0.29	4.07188e-17	2.831e-88	1.07313	0.01	0.384	6.00626e-84	3.97876e-57	0.416505	0.015	0.256	8.44135e-53
0	Erythroblasts	Rps7	2.10434e-30	8.52618e-88	2.10434e-30	2.0373	0.126	0.548	4.46458e-26	2.84206e-88	1.74457	0.193	0.776	6.02971e-84	4.17914e-65	1.16831	0.238	0.752	8.86646e-61
0	Erythroblasts	Ap2m1	6.75886e-13	8.7809e-88	6.75886e-13	1.3718	0.051	0.251	1.43396e-08	2.92697e-88	1.28495	0.033	0.431	6.20985e-84	1.08672e-60	0.744525	0.035	0.308	2.30558e-56
0	Erythroblasts	Cct7	8.62718e-12	9.66844e-88	8.62718e-12	1.7678	0.068	0.267	1.83034e-07	3.22281e-88	1.12085	0.025	0.415	6.83752e-84	4.67066e-59	0.527189	0.04	0.313	9.90926e-55
0	Erythroblasts	Dad1	1.54218e-18	1.24315e-87	1.54218e-18	-1.95599	0.007	0.238	3.27188e-14	4.14384e-88	0.885593	0.013	0.388	8.79158e-84	1.15015e-68	0.511357	0.02	0.303	2.44016e-64
0	Erythroblasts	Il18rap	1.2543e-21	1.80191e-87	1.2543e-21	-0.498784	0	0.258	2.66113e-17	6.00637e-88	-0.78639	0	0.361	1.27431e-83	4.35756e-41	-0.26966	0.001	0.171	9.245e-37
0	Erythroblasts	Rpl36a	4.07125e-24	2.22933e-87	4.07125e-24	1.53571	0.071	0.42	8.63756e-20	2.13295e-86	1.31388	0.113	0.593	4.52526e-82	7.43109e-88	1.14301	0.115	0.555	1.57658e-83
0	Erythroblasts	S100a10	4.98247e-20	2.28384e-87	4.98247e-20	-0.348173	0	0.241	1.05708e-15	9.61162e-64	0.323184	0.015	0.312	2.0392e-59	7.61279e-88	0.848913	0.028	0.378	1.61513e-83
0	Erythroblasts	Cox7a2	2.26247e-14	3.85628e-87	2.26247e-14	1.1755	0.32	0.599	4.80005e-10	1.28543e-87	1.65599	0.193	0.772	2.72716e-83	2.06602e-36	1.4209	0.259	0.672	4.38327e-32
0	Erythroblasts	Notch2	1.02616e-22	9.19357e-87	1.02616e-22	-0.405664	0	0.27	2.1771e-18	3.06452e-87	-0.456099	0.001	0.362	6.50169e-83	6.00319e-64	-0.344535	0.001	0.25	1.27364e-59
0	Erythroblasts	Uqcr11	9.19167e-08	1.27403e-86	9.19167e-08	2.55079	0.116	0.29	0.00195011	4.24675e-87	1.86656	0.084	0.535	9.00991e-83	2.89594e-62	1.14067	0.103	0.449	6.14402e-58
0	Erythroblasts	Dctn2	1.55232e-11	1.51413e-86	1.55232e-11	-0.397969	0.02	0.179	3.29339e-07	5.04709e-87	0.483707	0.008	0.374	1.07079e-82	2.72734e-61	0.481336	0.014	0.268	5.78632e-57
0	Erythroblasts	Mrps33	4.12489e-14	3.76596e-86	4.12489e-14	3.09333	0.007	0.188	8.75136e-10	1.25532e-86	0.459842	0.01	0.379	2.66329e-82	1.59745e-62	0.544084	0.012	0.267	3.38916e-58
0	Erythroblasts	Smim4	2.05352e-09	2.88029e-85	2.05352e-09	4.02527	0.003	0.121	4.35675e-05	9.60096e-86	1.10727	0.018	0.392	2.03694e-81	2.75646e-60	0.260462	0.013	0.262	5.8481e-56
0	Erythroblasts	Nsmce4a	2.24104e-17	9.22101e-85	2.24104e-17	-2.64946	0.003	0.219	4.7546e-13	3.07367e-85	0.369711	0.008	0.369	6.5211e-81	4.26268e-71	0.402937	0.016	0.304	9.04371e-67
0	Erythroblasts	Dap	3.0408e-10	1.17168e-84	3.0408e-10	3.81365	0.01	0.147	6.45136e-06	3.9056e-85	0.39813	0.009	0.371	8.28613e-81	3.62661e-51	0.40373	0.01	0.225	7.69421e-47
0	Erythroblasts	mt-Cytb	1.58182e-31	1.90215e-84	1.58182e-31	0.343759	0.167	0.601	3.35598e-27	4.47886e-78	1.47069	0.212	0.78	9.50234e-74	6.34052e-85	0.745134	0.205	0.736	1.3452e-80
0	Erythroblasts	Hcfc1r1	4.11586e-15	6.74202e-84	4.11586e-15	3.80645	0.007	0.198	8.73221e-11	2.24734e-84	0.546179	0.006	0.363	4.76795e-80	2.43116e-44	0.301226	0.011	0.203	5.15794e-40
0	Erythroblasts	Washc2	9.49849e-16	7.53651e-84	9.49849e-16	2.41811	0.003	0.2	2.0152e-11	2.51217e-84	-0.398896	0.001	0.353	5.32982e-80	6.94426e-52	0.397409	0.004	0.216	1.47329e-47
0	Erythroblasts	Rpl35	1.80272e-17	1.11959e-83	1.80272e-17	1.98338	0.129	0.44	3.82466e-13	1.57584e-57	2.67109	0.179	0.63	3.3433e-53	3.73197e-84	1.32407	0.135	0.585	7.91775e-80
0	Erythroblasts	Ebf1	5.65825e-20	1.35433e-83	5.65825e-20	-0.827756	0.007	0.255	1.20045e-15	1.32549e-37	-0.7918	0.005	0.188	2.81215e-33	4.51442e-84	-0.531467	0.027	0.363	9.57779e-80
0	Erythroblasts	Rpl10	2.15067e-16	2.38319e-83	2.15067e-16	1.35586	0.201	0.519	4.56286e-12	7.94397e-84	1.75652	0.188	0.75	1.68539e-79	1.76392e-74	1.37753	0.178	0.65	3.74234e-70
0	Erythroblasts	Zc3h15	4.37345e-13	2.74998e-83	4.37345e-13	2.07283	0.078	0.3	9.27871e-09	9.1666e-84	1.39032	0.033	0.417	1.94479e-79	4.34642e-49	1.58554	0.018	0.235	9.22136e-45
0	Erythroblasts	Pnp	1.31968e-15	3.67092e-83	1.31968e-15	4.06213	0.024	0.233	2.79984e-11	1.22364e-83	0.529933	0.018	0.385	2.59607e-79	3.18672e-47	-0.25601	0.003	0.197	6.76094e-43
0	Erythroblasts	Spop	5.12602e-13	5.0401e-83	5.12602e-13	1.08778	0.133	0.389	1.08754e-08	1.68003e-83	1.7846	0.093	0.542	3.56436e-79	5.96248e-54	1.27968	0.099	0.411	1.265e-49
0	Erythroblasts	Mat2b	2.53061e-19	8.20459e-83	2.53061e-19	0.478451	0.031	0.29	5.36893e-15	2.73486e-83	1.1793	0.021	0.392	5.80228e-79	2.39146e-67	0.410604	0.021	0.301	5.07373e-63
0	Erythroblasts	Mgst2	2.25264e-19	9.58617e-83	2.25264e-19	-0.390467	0	0.233	4.7792e-15	3.19539e-83	0.356446	0.004	0.354	6.77934e-79	3.85802e-24	0.437781	0.004	0.111	8.18517e-20
0	Erythroblasts	Slbp	4.75792e-16	1.26895e-82	4.75792e-16	0.294782	0.014	0.224	1.00944e-11	4.22984e-83	0.577553	0.011	0.37	8.97403e-79	5.15678e-67	0.32494	0.017	0.293	1.09406e-62
0	Erythroblasts	Ptp4a3	2.46886e-13	9.73876e-82	2.46886e-13	1.11197	0.673	0.437	5.23794e-09	3.24625e-82	2.27283	0.595	0.426	6.88725e-78	7.97146e-43	1.8509	0.558	0.561	1.69123e-38
0	Erythroblasts	Gltp	6.06074e-07	1.07038e-81	6.06074e-07	1.85217	0.051	0.176	0.0128585	3.56793e-82	0.850516	0.01	0.364	7.56973e-78	4.00789e-49	0.667196	0.025	0.248	8.50315e-45
0	Erythroblasts	Drap1	1.11108e-23	1.15857e-81	1.11108e-23	-0.273252	0	0.28	2.35727e-19	3.86191e-82	1.2792	0.013	0.369	8.19343e-78	1.09813e-60	0.446304	0.009	0.255	2.32979e-56
0	Erythroblasts	Maf1	1.32812e-22	1.98203e-81	1.32812e-22	-2.40856	0.003	0.274	2.81773e-18	6.60677e-82	0.335738	0.005	0.353	1.40169e-77	4.34066e-71	0.700971	0.009	0.288	9.20915e-67
0	Erythroblasts	Rpl7	2.53755e-12	3.14496e-81	2.53755e-12	2.27536	0.289	0.566	5.38366e-08	1.04832e-81	2.02448	0.201	0.771	2.22411e-77	3.51621e-58	1.25861	0.238	0.727	7.45999e-54
0	Erythroblasts	Tubb5	2.28683e-25	9.30603e-81	2.28683e-25	-0.640397	0	0.297	4.85173e-21	3.10201e-81	1.20344	0.049	0.442	6.58122e-77	3.12221e-79	0.666386	0.054	0.405	6.62408e-75
0	Erythroblasts	Actb	6.20986e-11	1.56943e-80	4.41819e-41	0.557318	0.347	0.805	9.37363e-37	5.23143e-81	0.271957	0.339	0.939	1.1099e-76	6.20986e-11	0.343109	0.526	0.942	1.31748e-06
0	Erythroblasts	Anapc13	1.23061e-10	2.02587e-80	1.23061e-10	0.982243	0.065	0.246	2.61086e-06	6.75289e-81	1.55341	0.05	0.444	1.43269e-76	2.60354e-52	0.629793	0.05	0.309	5.52368e-48
0	Erythroblasts	Rnf11	2.86326e-23	5.15023e-80	2.86326e-23	1.26839	0.803	0.458	6.0747e-19	1.71674e-80	2.4877	0.608	0.468	3.64224e-76	8.46357e-56	1.83976	0.508	0.393	1.79563e-51
0	Erythroblasts	Ndufs8	3.03543e-16	5.67677e-80	3.03543e-16	3.61974	0.003	0.206	6.43997e-12	1.89226e-80	0.495774	0.005	0.348	4.01461e-76	1.21203e-64	0.266896	0.009	0.268	2.57144e-60
0	Erythroblasts	Eif3i	3.52399e-18	6.30076e-80	3.52399e-18	-3.23571	0.01	0.239	7.4765e-14	2.10025e-80	1.12516	0.013	0.364	4.4559e-76	4.00645e-61	0.425358	0.027	0.294	8.50008e-57
0	Erythroblasts	Paip2	2.53469e-14	8.59277e-80	2.53469e-14	0.76033	0.228	0.48	5.37761e-10	2.86426e-80	1.24222	0.145	0.638	6.07681e-76	2.59314e-54	1.08884	0.194	0.605	5.5016e-50
0	Erythroblasts	Gpbp1	7.42959e-19	1.03305e-79	7.42959e-19	1.46387	0.071	0.343	1.57626e-14	3.4435e-80	1.37402	0.047	0.434	7.30573e-76	3.75873e-74	0.948019	0.05	0.381	7.97452e-70
0	Erythroblasts	Lsm12	6.26258e-13	1.54651e-79	6.26258e-13	0.872672	0.048	0.248	1.32867e-08	5.15504e-80	1.05343	0.023	0.383	1.09369e-75	1.03816e-35	1.09736	0.058	0.261	2.20256e-31
0	Erythroblasts	Pkig	8.9373e-17	1.71708e-79	8.9373e-17	1.35818	0.037	0.273	1.89614e-12	6.3403e-63	1.18453	0.023	0.325	1.34516e-58	5.72359e-80	0.97175	0.049	0.397	1.21432e-75
0	Erythroblasts	Map2k2	5.0075e-12	1.77333e-79	5.0075e-12	2.9767	0.092	0.318	1.06239e-07	2.4035e-78	1.57172	0.073	0.483	5.09927e-74	5.9111e-80	0.613554	0.046	0.39	1.2541e-75
0	Erythroblasts	Snrpd1	2.44271e-18	2.19527e-79	2.44271e-18	-0.303798	0	0.222	5.18246e-14	7.31757e-80	1.10738	0.018	0.373	1.5525e-75	5.59218e-60	0.508405	0.016	0.268	1.18644e-55
0	Erythroblasts	Ube2n	5.11564e-12	2.3881e-79	5.11564e-12	1.32667	0.031	0.207	1.08533e-07	7.96034e-80	0.286581	0.006	0.348	1.68887e-75	2.38347e-52	0.265797	0.01	0.229	5.05677e-48
0	Erythroblasts	Rasgrp4	6.7454e-20	7.37173e-79	6.7454e-20	-0.418174	0	0.239	1.4311e-15	2.45724e-79	-0.465037	0.004	0.342	5.21329e-75	2.7432e-41	-0.301067	0	0.169	5.81998e-37
0	Erythroblasts	Sh3bgrl	5.45914e-13	9.12531e-79	5.45914e-13	3.19513	0.024	0.204	1.15821e-08	3.04177e-79	1.41401	0.024	0.384	6.45342e-75	4.50888e-49	0.898559	0.025	0.248	9.56604e-45
0	Erythroblasts	Glrx5	2.24314e-17	9.89468e-79	2.24314e-17	0.570118	0.752	0.429	4.75905e-13	7.53809e-72	1.71845	0.595	0.405	1.59928e-67	3.29823e-79	1.40951	0.616	0.441	6.99752e-75
0	Erythroblasts	mt-Atp6	1.56239e-25	1.03866e-78	1.56239e-25	1.01629	0.139	0.52	3.31477e-21	3.4622e-79	1.80685	0.144	0.635	7.3454e-75	1.608e-42	1.06926	0.249	0.679	3.41153e-38
0	Erythroblasts	Abhd5	2.15282e-09	3.64019e-78	2.15282e-09	4.65791	0.024	0.162	4.56742e-05	1.2134e-78	0.658113	0.014	0.361	2.57434e-74	5.16227e-31	0.677268	0.016	0.163	1.09523e-26
0	Erythroblasts	Prdx1	3.72602e-20	4.289e-78	3.72602e-20	-0.560363	0.02	0.276	7.90512e-16	1.42967e-78	1.14291	0.038	0.41	3.03318e-74	2.28044e-77	0.624387	0.037	0.365	4.83819e-73
0	Erythroblasts	G0s2	4.40716e-18	1.28429e-77	4.40716e-18	-0.444157	0	0.219	9.35022e-14	4.28096e-78	-0.404209	0.003	0.335	9.08249e-74	1.15009e-52	-0.332769	0.003	0.217	2.44003e-48
0	Erythroblasts	Pik3r1	8.27435e-22	1.75141e-77	8.27435e-22	-1.94554	0.01	0.28	1.75549e-17	5.83803e-78	-0.314227	0.003	0.334	1.2386e-73	8.47003e-71	-0.312114	0.007	0.282	1.797e-66
0	Erythroblasts	Mat2a	6.73302e-22	4.56417e-77	6.73302e-22	-0.300248	0	0.261	1.42848e-17	1.52139e-77	0.472747	0.008	0.343	3.22778e-73	7.29664e-69	0.53303	0.004	0.272	1.54806e-64
0	Erythroblasts	Mndal	1.35257e-30	4.57882e-77	1.35257e-30	-0.815786	0.003	0.357	2.86961e-26	1.52627e-77	0.396689	0.009	0.346	3.23814e-73	1.05037e-53	0.321905	0.01	0.234	2.22847e-49
0	Erythroblasts	Psmd4	3.81891e-08	4.82266e-77	3.81891e-08	1.43595	0.197	0.379	0.000810219	1.60755e-77	1.61942	0.097	0.529	3.41058e-73	4.78019e-41	1.38848	0.133	0.426	1.01417e-36
0	Erythroblasts	Abcf1	4.17959e-15	1.06563e-76	4.17959e-15	-3.45226	0.01	0.204	8.86743e-11	3.55209e-77	0.329703	0.006	0.34	7.53611e-73	1.65633e-62	0.289161	0.01	0.263	3.51406e-58
0	Erythroblasts	Suclg1	9.03089e-15	2.06476e-76	9.03089e-15	-2.93831	0.003	0.188	1.91599e-10	6.88253e-77	0.746074	0.008	0.341	1.4602e-72	4.2906e-49	0.429647	0.007	0.211	9.10294e-45
0	Erythroblasts	Senp2	3.41482e-17	3.91888e-76	3.41482e-17	-1.58326	0	0.208	7.24488e-13	1.30629e-76	0.586283	0.004	0.333	2.77143e-72	3.17784e-52	0.267643	0.009	0.226	6.74211e-48
0	Erythroblasts	Mrps24	3.68541e-15	4.53759e-76	3.68541e-15	-3.819	0.003	0.191	7.81896e-11	1.51253e-76	0.446065	0.01	0.346	3.20898e-72	2.2001e-68	0.449148	0.011	0.284	4.66773e-64
0	Erythroblasts	mt-Co2	2.13318e-14	1.22235e-75	2.13318e-14	1.68102	0.065	0.299	4.52575e-10	5.79096e-73	1.53898	0.054	0.425	1.22861e-68	4.07449e-76	1.04734	0.087	0.462	8.64443e-72
0	Erythroblasts	St13	3.61094e-19	1.34737e-75	3.61094e-19	4.15308	0.003	0.239	7.66098e-15	4.49123e-76	0.551802	0.009	0.341	9.52859e-72	2.93333e-58	0.265432	0.009	0.247	6.22334e-54
0	Erythroblasts	Snhg8	4.55112e-18	1.86697e-75	4.55112e-18	-0.6008	0.003	0.224	9.65566e-14	6.22322e-76	0.919336	0.01	0.344	1.32032e-71	2.56738e-60	0.254001	0.011	0.258	5.44696e-56
0	Erythroblasts	Gm11808	3.03747e-19	2.29178e-75	3.03747e-19	0.569003	0.041	0.309	6.44429e-15	7.63927e-76	1.3341	0.033	0.391	1.62075e-71	2.5272e-64	1.44372	0.076	0.402	5.3617e-60
0	Erythroblasts	Bola2	1.07163e-15	2.62312e-75	1.07163e-15	-3.41444	0	0.191	2.27358e-11	8.74373e-76	0.691876	0.011	0.346	1.85507e-71	2.83587e-56	0.379947	0.009	0.24	6.01657e-52
0	Erythroblasts	Myd88	3.36664e-22	3.06473e-75	3.36664e-22	-0.373875	0.003	0.27	7.14266e-18	1.02158e-75	-0.50693	0.001	0.324	2.16738e-71	4.3015e-27	0.273047	0.003	0.121	9.12607e-23
0	Erythroblasts	Nudcd3	1.49356e-14	3.30488e-75	1.49356e-14	-2.22387	0.017	0.21	3.16875e-10	1.10163e-75	0.771469	0.011	0.346	2.33721e-71	5.27977e-48	0.658882	0.023	0.24	1.12016e-43
0	Erythroblasts	Rps26	4.02995e-35	6.42176e-75	4.02995e-35	0.969633	0.105	0.548	8.54994e-31	2.14059e-75	1.78228	0.213	0.777	4.54147e-71	1.22452e-51	1.16551	0.269	0.769	2.59795e-47
0	Erythroblasts	Ypel3	1.01199e-05	9.5095e-75	1.01199e-05	0.252765	0.384	0.55	0.214703	1.2338e-28	1.66261	0.247	0.631	2.61762e-24	3.16983e-75	0.81283	0.194	0.675	6.72512e-71
0	Erythroblasts	Ptp4a1	9.59275e-15	9.94249e-75	9.59275e-15	3.8176	0.007	0.194	2.0352e-10	3.31416e-75	0.359431	0.005	0.331	7.03133e-71	2.05181e-40	0.311353	0.01	0.186	4.35312e-36
0	Erythroblasts	Hipk1	1.82112e-18	1.02518e-74	1.82112e-18	1.29464	0.224	0.538	3.86369e-14	3.41728e-75	1.51836	0.193	0.726	7.25009e-71	7.26204e-68	1.00532	0.141	0.544	1.54071e-63
0	Erythroblasts	Aip	4.23334e-11	1.03789e-74	4.23334e-11	3.05668	0.051	0.238	8.98145e-07	3.45962e-75	1.55049	0.04	0.404	7.33993e-71	1.58869e-40	0.904566	0.033	0.232	3.37056e-36
0	Erythroblasts	6430548M08Rik	5.53067e-19	2.02808e-74	5.53067e-19	-0.459279	0	0.229	1.17339e-14	6.76026e-75	-0.354428	0.003	0.324	1.43426e-70	2.46207e-45	-0.281059	0.002	0.188	5.22352e-41
0	Erythroblasts	Fcrla	1.0999e-13	2.97651e-74	1.0999e-13	3.8123	0.003	0.175	2.33355e-09	2.62404e-23	0.449045	0.004	0.121	5.56717e-19	9.92169e-75	0.378812	0.01	0.301	2.10498e-70
0	Erythroblasts	Il1f9	4.10207e-19	4.28187e-74	4.10207e-19	-0.767984	0	0.23	8.70294e-15	1.42729e-74	-1.23056	0	0.318	3.02814e-70	2.07061e-39	-0.335276	0.002	0.167	4.393e-35
0	Erythroblasts	Rps5	3.39599e-33	4.46253e-74	3.39599e-33	1.40505	0.099	0.541	7.20494e-29	1.48751e-74	2.11512	0.188	0.717	3.1559e-70	5.42881e-65	1.30638	0.214	0.697	1.15178e-60
0	Erythroblasts	Ngp	2.10568e-12	4.76315e-74	2.10568e-12	1.39023	0.167	0.411	4.4674e-08	1.58772e-74	-0.878354	0.277	0.705	3.3685e-70	1.1111e-14	-0.454921	0.359	0.589	2.3573e-10
0	Erythroblasts	Spta1	2.69044e-20	4.80749e-74	2.69044e-20	1.09274	0.483	0.178	5.70805e-16	1.95863e-64	1.8776	0.339	0.127	4.15542e-60	1.6025e-74	1.5911	0.455	0.244	3.39986e-70
0	Erythroblasts	Cks2	4.91701e-12	7.12452e-74	4.91701e-12	4.13975	0.003	0.155	1.04319e-07	2.37484e-74	0.60865	0.016	0.352	5.03846e-70	4.0265e-60	0.280972	0.017	0.271	8.54263e-56
0	Erythroblasts	Ltf	8.58641e-16	7.21712e-74	8.58641e-16	1.45396	0.041	0.265	1.82169e-11	2.40571e-74	-0.846799	0.083	0.467	5.10395e-70	5.5931e-41	-0.486193	0.087	0.319	1.18663e-36
0	Erythroblasts	Eif4a3	1.78352e-14	1.25503e-73	1.78352e-14	-1.16231	0	0.176	3.78391e-10	4.18345e-74	-0.380175	0	0.316	8.8756e-70	1.58557e-51	0.934877	0.009	0.224	3.36394e-47
0	Erythroblasts	Idh3g	1.20774e-11	2.11178e-73	1.20774e-11	2.9734	0.014	0.171	2.56235e-07	7.03927e-74	-0.531743	0.001	0.318	1.49345e-69	4.95631e-48	0.329046	0.014	0.223	1.05153e-43
0	Erythroblasts	Ube2o	1.22139e-22	2.2032e-73	1.22139e-22	1.38058	0.575	0.226	2.59131e-18	7.344e-74	1.88514	0.431	0.194	1.5581e-69	5.00099e-62	1.55625	0.42	0.23	1.06101e-57
0	Erythroblasts	Rnps1	1.4248e-17	2.70076e-73	1.4248e-17	-3.81638	0	0.213	3.02286e-13	9.00253e-74	-0.394757	0	0.315	1.90998e-69	2.02905e-52	0.39416	0.003	0.216	4.30484e-48
0	Erythroblasts	Ranbp1	2.25264e-19	3.05543e-73	2.25264e-19	-0.301583	0	0.233	4.7792e-15	1.01848e-73	1.37894	0.025	0.368	2.1608e-69	2.7631e-61	0.253561	0.008	0.254	5.86218e-57
0	Erythroblasts	Eif2s1	7.77142e-17	3.32695e-73	7.77142e-17	1.30308	0.01	0.226	1.64879e-12	1.10898e-73	1.21464	0.016	0.349	2.35282e-69	4.00774e-54	0.472044	0.015	0.246	8.50283e-50
0	Erythroblasts	G3bp2	6.52988e-22	3.55525e-73	6.52988e-22	-0.270758	0.061	0.373	1.38538e-17	1.18508e-73	2.67695	0.073	0.467	2.51427e-69	2.2722e-48	1.27887	0.066	0.327	4.8207e-44
0	Erythroblasts	Mlf2	9.1869e-14	6.23209e-73	9.1869e-14	-3.8133	0.007	0.181	1.94909e-09	2.07736e-73	0.390458	0.005	0.325	4.40734e-69	6.54779e-45	0.32196	0.009	0.2	1.38918e-40
0	Erythroblasts	Ubb	8.32393e-09	7.65793e-73	8.32393e-09	0.328211	0.918	0.943	0.0001766	2.55264e-73	1.61282	0.758	0.954	5.41569e-69	3.98088e-66	1.39034	0.699	0.785	8.44584e-62
0	Erythroblasts	Pfdn2	1.0028e-11	8.04238e-73	1.0028e-11	3.23041	0.027	0.198	2.12755e-07	2.68079e-73	1.0349	0.02	0.356	5.68757e-69	1.81014e-52	0.262862	0.023	0.256	3.84039e-48
0	Erythroblasts	Rex1bd	2.26887e-09	8.6903e-73	2.26887e-09	0.857872	0.034	0.179	4.81363e-05	2.89677e-73	0.718169	0.021	0.358	6.14578e-69	8.81818e-39	0.788819	0.037	0.234	1.87086e-34
0	Erythroblasts	Mtmr3	5.26126e-12	9.19589e-73	5.26126e-12	-0.273103	0.088	0.293	1.11623e-07	3.0653e-73	1.25303	0.069	0.457	6.50333e-69	1.31942e-33	0.84448	0.059	0.254	2.79929e-29
0	Erythroblasts	Eloa	2.95494e-14	1.24338e-72	2.95494e-14	-3.59159	0.01	0.194	6.2692e-10	4.14462e-73	0.54849	0.009	0.332	8.79322e-69	8.24944e-49	0.730769	0.015	0.228	1.7502e-44
0	Erythroblasts	Nop10	4.32125e-21	1.51857e-72	4.32125e-21	-3.31254	0	0.252	9.16796e-17	5.0619e-73	0.67477	0.014	0.341	1.07393e-68	8.50642e-69	0.617764	0.012	0.288	1.80472e-64
0	Erythroblasts	Tuba1b	2.20438e-19	2.71929e-72	2.20438e-19	-0.641268	0.01	0.249	4.67681e-15	9.0643e-73	2.27128	0.039	0.393	1.92308e-68	8.58797e-42	0.536698	0.049	0.268	1.82202e-37
0	Erythroblasts	Arl5c	3.55886e-11	3.1959e-72	3.55886e-11	-0.296749	0	0.136	7.55049e-07	1.92373e-38	-0.462262	0	0.181	4.08139e-34	1.0653e-72	0.264457	0.013	0.302	2.26014e-68
0	Erythroblasts	Tspan13	8.14302e-17	3.30156e-72	8.14302e-17	-0.320099	0	0.204	1.72762e-12	6.83362e-62	-0.464995	0.001	0.276	1.44982e-57	1.10052e-72	0.270445	0.007	0.288	2.33487e-68
0	Erythroblasts	Acadl	5.39324e-17	3.32025e-72	5.39324e-17	3.33987	0.003	0.214	1.14423e-12	1.10675e-72	0.300404	0.005	0.322	2.34808e-68	6.5476e-53	0.284316	0.008	0.226	1.38914e-48
0	Erythroblasts	Ceacam10	2.35575e-14	3.51827e-72	2.35575e-14	-0.31752	0	0.175	4.99796e-10	1.17276e-72	-0.594274	0.003	0.317	2.48812e-68	1.26449e-34	-0.282557	0.001	0.146	2.68273e-30
0	Erythroblasts	Timm8b	4.56077e-09	5.34738e-72	4.56077e-09	-0.331466	0.031	0.166	9.67614e-05	1.78246e-72	1.19705	0.023	0.358	3.78167e-68	6.27485e-52	0.361834	0.022	0.252	1.33127e-47
0	Erythroblasts	Bcas2	9.37836e-12	1.01125e-71	9.37836e-12	1.29963	0.024	0.19	1.98971e-07	3.37085e-72	0.764251	0.01	0.331	7.15159e-68	1.35959e-49	0.783096	0.025	0.25	2.88451e-45
0	Erythroblasts	Cpd	5.4115e-14	1.21962e-71	5.4115e-14	-0.298747	0	0.171	1.1481e-09	4.0654e-72	-0.647941	0	0.309	8.62516e-68	1.12729e-43	-0.31698	0	0.178	2.39166e-39
0	Erythroblasts	Aldh1a1	4.39865e-20	2.35782e-71	4.39865e-20	1.976	0.344	0.095	9.33217e-16	7.85938e-72	2.43088	0.262	0.069	1.66745e-67	9.5502e-56	2.01892	0.222	0.075	2.02617e-51
0	Erythroblasts	Acsl1	0.00610835	2.64828e-71	0.00610835	0.711638	0.136	0.206	1	8.8276e-72	0.753132	0.055	0.423	1.87286e-67	1.13942e-37	0.628576	0.085	0.319	2.4174e-33
0	Erythroblasts	Hypk	1.03735e-12	2.79964e-71	1.03735e-12	1.10177	0.027	0.21	2.20085e-08	9.33213e-72	1.27497	0.024	0.358	1.9799e-67	9.37673e-57	0.725399	0.029	0.284	1.98937e-52
0	Erythroblasts	Ezh2	1.07485e-10	5.78898e-71	1.07485e-10	0.431343	0.014	0.157	2.28039e-06	1.92966e-71	1.1032	0.013	0.334	4.09397e-67	1.78909e-50	0.655272	0.025	0.253	3.79573e-46
0	Erythroblasts	Txn2	1.46529e-08	6.44704e-71	1.46529e-08	1.14547	0.054	0.201	0.000310876	2.14901e-71	0.981577	0.02	0.349	4.55934e-67	6.00502e-45	0.825099	0.033	0.248	1.27403e-40
0	Erythroblasts	Rpl32	6.91725e-23	1.22528e-70	6.91725e-23	2.47395	0.126	0.497	1.46756e-18	4.08427e-71	1.35389	0.194	0.717	8.66519e-67	6.5455e-54	1.06079	0.235	0.7	1.38869e-49
0	Erythroblasts	Ccni	8.13768e-12	6.2701e-70	8.13768e-12	1.36516	0.126	0.357	1.72649e-07	2.09003e-70	1.64681	0.088	0.486	4.43422e-66	7.67725e-46	0.922267	0.092	0.368	1.62881e-41
0	Erythroblasts	Pkn2	5.92939e-14	1.02985e-69	5.92939e-14	0.437665	0.116	0.348	1.25798e-09	3.43283e-70	0.86359	0.057	0.42	7.28309e-66	5.14122e-45	0.936994	0.082	0.342	1.09076e-40
0	Erythroblasts	Fbxw2	1.60169e-14	1.05768e-69	1.60169e-14	1.1713	0.085	0.319	3.39814e-10	3.52559e-70	1.06315	0.048	0.402	7.47989e-66	2.11443e-57	0.457613	0.038	0.303	4.48597e-53
0	Erythroblasts	Ndufa1	5.65513e-08	1.21891e-69	5.65513e-08	2.79596	0.231	0.455	0.00119979	4.06304e-70	2.11953	0.15	0.616	8.62014e-66	6.02489e-25	2.34885	0.189	0.465	1.27824e-20
0	Erythroblasts	Stk11	7.03391e-13	1.2635e-69	7.03391e-13	1.14615	0.02	0.2	1.49231e-08	4.21165e-70	0.327362	0.01	0.324	8.93544e-66	1.44517e-49	0.524677	0.02	0.239	3.06608e-45
0	Erythroblasts	Tifa	4.3086e-13	2.20133e-69	4.3086e-13	-0.290124	0.003	0.168	9.14113e-09	2.71426e-60	-0.464348	0.003	0.273	5.75857e-56	7.33776e-70	0.305547	0.015	0.298	1.55678e-65
0	Erythroblasts	Nudc	5.15535e-15	2.39284e-69	5.15535e-15	-3.28172	0.003	0.191	1.09376e-10	7.97614e-70	0.946125	0.009	0.32	1.69222e-65	6.87544e-45	0.32337	0.011	0.205	1.45869e-40
0	Erythroblasts	Nub1	5.09537e-19	2.73882e-69	5.09537e-19	-0.581685	0.01	0.246	1.08103e-14	9.1294e-70	-0.391579	0.001	0.304	1.93689e-65	4.08785e-41	0.431054	0.007	0.182	8.67277e-37
0	Erythroblasts	4833420G17Rik	1.20757e-21	5.68671e-69	1.20757e-21	-0.577804	0.003	0.264	2.56198e-17	1.89557e-69	0.783191	0.01	0.322	4.02164e-65	1.98069e-63	0.340555	0.011	0.268	4.20223e-59
0	Erythroblasts	Pbx2	1.42305e-15	6.61635e-69	1.42305e-15	-3.3542	0	0.19	3.01914e-11	2.20545e-69	-0.281556	0.003	0.305	4.67908e-65	3.53042e-39	1.30586	0.005	0.173	7.49013e-35
0	Erythroblasts	Timm17b	3.55024e-10	8.76593e-69	3.55024e-10	-1.96391	0.003	0.13	7.53218e-06	2.92198e-69	0.431026	0.01	0.321	6.19927e-65	1.40459e-41	0.757706	0.022	0.215	2.97997e-37
0	Erythroblasts	Zranb1	2.35575e-14	8.19406e-68	2.35575e-14	-3.16384	0	0.175	4.99796e-10	2.73135e-68	0.698701	0.004	0.304	5.79484e-64	3.37598e-44	0.745505	0.007	0.193	7.16249e-40
0	Erythroblasts	Fam129c	2.576e-11	9.59623e-68	2.576e-11	-2.31376	0.003	0.144	5.46524e-07	2.51589e-33	-0.389723	0	0.159	5.33771e-29	3.19874e-68	0.55804	0.01	0.281	6.78646e-64
0	Erythroblasts	Pebp1	7.55733e-19	3.63062e-67	7.55733e-19	-0.928196	0.003	0.233	1.60336e-14	1.21021e-67	0.546182	0.01	0.315	2.56757e-63	7.88678e-59	0.315238	0.012	0.255	1.67326e-54
0	Erythroblasts	Cops5	2.46766e-12	6.38365e-67	2.46766e-12	-3.46864	0	0.15	5.23539e-08	2.12788e-67	0.37434	0.005	0.304	4.51452e-63	4.18244e-45	0.337466	0.009	0.201	8.87348e-41
0	Erythroblasts	Cdc34	4.15298e-13	7.39512e-67	4.15298e-13	4.4879	0.014	0.19	8.81096e-09	2.46504e-67	0.314333	0.005	0.304	5.22983e-63	8.63918e-46	0.407225	0.011	0.208	1.83289e-41
0	Erythroblasts	Dennd4a	5.6248e-18	9.79714e-67	5.6248e-18	-0.40808	0.017	0.248	1.19336e-13	3.26571e-67	-0.450743	0.005	0.303	6.92854e-63	6.14278e-62	-0.952537	0.004	0.25	1.30325e-57
0	Erythroblasts	Pak1ip1	5.4115e-14	1.64913e-66	5.4115e-14	-0.320592	0	0.171	1.1481e-09	5.49711e-67	0.481075	0.009	0.31	1.16627e-62	1.35427e-45	0.280281	0.011	0.207	2.87321e-41
0	Erythroblasts	Srp72	5.35827e-13	2.09823e-66	5.35827e-13	-0.263757	0.014	0.188	1.13681e-08	6.9941e-67	0.85241	0.015	0.323	1.48387e-62	1.36198e-37	0.70378	0.021	0.197	2.88958e-33
0	Erythroblasts	Fabp5	1.03163e-14	2.7191e-66	1.03163e-14	2.71576	0.007	0.195	2.18871e-10	9.06366e-67	0.251711	0.006	0.304	1.92295e-62	1.13029e-28	0.366862	0.009	0.138	2.39803e-24
0	Erythroblasts	Ube2b	1.92492e-11	1.88767e-65	1.92492e-11	0.396712	0.35	0.617	4.08392e-07	6.51496e-43	1.32626	0.271	0.762	1.38221e-38	6.29225e-66	1.20515	0.197	0.642	1.33496e-61
0	Erythroblasts	Dazap2	1.42e-06	2.49833e-65	1.42e-06	1.79156	0.306	0.529	0.0301268	8.32777e-66	2.07952	0.192	0.693	1.76682e-61	1.4906e-35	1.84743	0.188	0.516	3.16246e-31
0	Erythroblasts	AC121965.1	2.84526e-20	2.86765e-65	2.84526e-20	1.00834	0.241	0.608	6.03651e-16	9.55883e-66	2.568	0.214	0.745	2.028e-61	1.18077e-41	1.77842	0.246	0.673	2.50511e-37
0	Erythroblasts	Otub1	1.39484e-11	3.88743e-65	1.39484e-11	3.9502	0.014	0.169	2.95929e-07	1.29581e-65	0.307202	0.008	0.303	2.74919e-61	3.689e-34	0.569022	0.016	0.175	7.82659e-30
0	Erythroblasts	Cetn2	2.1026e-11	1.93181e-63	2.1026e-11	1.39606	0.017	0.173	4.46088e-07	6.43937e-64	1.14551	0.019	0.32	1.36618e-59	3.14668e-50	1.10257	0.026	0.254	6.67601e-46
0	Erythroblasts	Cd82	8.50932e-14	3.46914e-63	8.50932e-14	2.64727	0.048	0.261	1.80534e-09	1.15638e-63	0.985947	0.025	0.333	2.45338e-59	1.58848e-39	0.694273	0.027	0.218	3.37012e-35
0	Erythroblasts	Fpr1	4.56149e-16	6.58987e-63	4.56149e-16	-0.489928	0	0.195	9.67767e-12	2.19662e-63	-0.965167	0	0.279	4.66036e-59	2.30579e-36	-0.3586	0	0.151	4.89196e-32
0	Erythroblasts	Eef1a1	9.19284e-24	9.3512e-63	9.19284e-24	1.64397	0.211	0.59	1.95035e-19	3.11707e-63	1.23453	0.243	0.804	6.61317e-59	2.01918e-50	1.09137	0.272	0.769	4.28388e-46
0	Erythroblasts	Emilin2	1.93209e-16	1.13796e-62	1.93209e-16	-0.530994	0	0.2	4.09911e-12	3.79321e-63	-0.329793	0.004	0.286	8.04768e-59	1.97534e-41	-0.269344	0.001	0.172	4.19089e-37
0	Erythroblasts	St3gal5	7.14591e-06	1.21811e-62	7.14591e-06	-0.48036	0.19	0.324	0.151608	4.06038e-63	0.299822	0.049	0.378	8.61449e-59	6.26226e-36	0.439103	0.126	0.382	1.3286e-31
0	Erythroblasts	Ebna1bp2	2.87456e-12	1.63462e-62	2.87456e-12	0.434747	0.003	0.157	6.09867e-08	5.44872e-63	0.798779	0.008	0.293	1.156e-58	2.19169e-43	0.731615	0.002	0.181	4.64989e-39
0	Erythroblasts	mt-Co3	3.33594e-09	1.96388e-62	3.33594e-09	4.7814	0.031	0.173	7.07753e-05	3.3636e-46	1.50327	0.033	0.281	7.13622e-42	6.54627e-63	0.345722	0.027	0.3	1.38886e-58
0	Erythroblasts	Iqsec1	1.40622e-22	2.08307e-62	1.40622e-22	-0.382115	0	0.268	2.98343e-18	6.94357e-63	-0.559944	0	0.277	1.47315e-58	1.50213e-50	0.561448	0.003	0.209	3.18692e-46
0	Erythroblasts	Wdr89	4.71761e-22	2.72003e-62	4.71761e-22	-1.65605	0.014	0.292	1.00089e-17	9.06675e-63	1.24422	0.021	0.322	1.9236e-58	3.37364e-53	0.816718	0.03	0.274	7.15752e-49
0	Erythroblasts	Polr2c	0.000298611	2.92577e-62	0.000298611	1.94968	0.075	0.168	1	9.75256e-63	1.4512	0.023	0.324	2.0691e-58	2.24868e-37	1.53087	0.049	0.251	4.77079e-33
0	Erythroblasts	Atp5l	4.33019e-14	3.13234e-62	4.33019e-14	0.789326	0.34	0.615	9.18693e-10	1.04411e-62	1.91427	0.238	0.783	2.21519e-58	1.48088e-24	1.69337	0.304	0.709	3.14185e-20
0	Erythroblasts	Ppdpf	2.77154e-14	3.20559e-62	2.77154e-14	0.525904	0.031	0.236	5.88009e-10	1.06853e-62	0.259589	0.009	0.295	2.26699e-58	4.31195e-52	0.662748	0.028	0.265	9.14822e-48
0	Erythroblasts	Limd1	1.72193e-13	3.4043e-62	1.72193e-13	3.59204	0.01	0.187	3.65324e-09	7.77431e-47	0.669897	0.006	0.229	1.6494e-42	1.13477e-62	1.71883	0.004	0.252	2.40752e-58
0	Erythroblasts	Ubr4	7.57375e-20	4.47313e-62	7.57375e-20	0.471616	0.024	0.28	1.60685e-15	1.49104e-62	0.691672	0.008	0.292	3.1634e-58	1.04484e-28	0.572035	0.011	0.143	2.21673e-24
0	Erythroblasts	Crip1	8.0656e-16	5.42213e-62	8.0656e-16	-2.69071	0	0.192	1.7112e-11	1.80738e-62	1.16108	0.033	0.344	3.83453e-58	4.18423e-61	0.585522	0.053	0.346	8.87726e-57
0	Erythroblasts	Kdm6a	5.52978e-13	7.5719e-62	5.52978e-13	-0.38922	0.003	0.166	1.1732e-08	2.52397e-62	-0.481903	0	0.275	5.35484e-58	1.73527e-49	-0.299286	0.002	0.203	3.68155e-45
0	Erythroblasts	Mzb1	1.44019e-12	9.12481e-62	1.44019e-12	4.68794	0.007	0.169	3.0555e-08	2.57471e-32	0.312072	0.005	0.165	5.4625e-28	3.0416e-62	0.411787	0.018	0.28	6.45307e-58
0	Erythroblasts	Aup1	1.43836e-11	1.78692e-61	1.43836e-11	1.90658	0.02	0.187	3.05163e-07	5.9564e-62	1.61588	0.014	0.303	1.26371e-57	2.94319e-44	0.275569	0.01	0.2	6.24428e-40
0	Erythroblasts	Rnf20	1.8369e-07	2.20964e-61	1.8369e-07	1.74721	0.075	0.223	0.00389717	7.36545e-62	1.78598	0.05	0.378	1.56265e-57	1.23766e-29	2.05375	0.074	0.266	2.62583e-25
0	Erythroblasts	Mrpl32	3.50577e-11	4.44176e-61	3.50577e-11	2.90937	0.027	0.19	7.43784e-07	1.48059e-61	1.11012	0.029	0.333	3.14121e-57	3.4837e-38	0.575814	0.035	0.227	7.39102e-34
0	Erythroblasts	Blnk	4.40716e-18	5.04818e-61	4.40716e-18	-0.270105	0	0.219	9.35022e-14	5.59624e-35	0.381501	0.004	0.174	1.1873e-30	1.68273e-61	0.250014	0.007	0.253	3.57007e-57
0	Erythroblasts	Smc2	4.67504e-08	7.2937e-61	4.67504e-08	3.73074	0.007	0.111	0.000991856	2.43123e-61	0.60681	0.01	0.293	5.15811e-57	2.18466e-40	0.536264	0.014	0.194	4.63497e-36
0	Erythroblasts	Rpl37	2.20048e-26	9.50786e-61	2.20048e-26	1.63737	0.255	0.695	4.66854e-22	3.16929e-61	1.60976	0.284	0.895	6.72396e-57	1.43692e-54	1.02473	0.301	0.864	3.04857e-50
0	Erythroblasts	Adam8	2.5741e-16	1.30645e-60	2.5741e-16	-0.380715	0	0.198	5.46121e-12	4.35482e-61	-0.521169	0.001	0.273	9.23919e-57	2.05152e-31	-0.284706	0	0.131	4.3525e-27
0	Erythroblasts	Rps21	8.90387e-31	1.31932e-60	8.90387e-31	1.47066	0.167	0.634	1.88905e-26	7.46007e-44	1.71648	0.29	0.835	1.58273e-39	4.39774e-61	1.03074	0.263	0.798	9.33024e-57
0	Erythroblasts	Map2k3	1.37155e-10	1.63392e-60	1.37155e-10	2.22326	0.041	0.208	2.90988e-06	5.44641e-61	1.56175	0.04	0.353	1.15551e-56	3.26603e-38	0.675966	0.046	0.248	6.9292e-34
0	Erythroblasts	Cpeb4	1.10584e-14	1.64932e-60	1.10584e-14	-0.733924	0.024	0.222	2.34614e-10	5.49772e-61	-0.629833	0.005	0.281	1.1664e-56	1.39352e-52	0.927972	0.012	0.233	2.95649e-48
0	Erythroblasts	Arl2bp	5.58351e-06	1.82443e-60	5.58351e-06	0.49382	0.058	0.172	0.11846	6.08143e-61	1.43382	0.033	0.338	1.29024e-56	2.27611e-48	0.796432	0.028	0.252	4.82899e-44
0	Erythroblasts	Bsg	2.23777e-06	2.19091e-60	2.23777e-06	-0.621853	0.276	0.434	0.0474764	9.55828e-49	0.93067	0.15	0.521	2.02788e-44	7.30304e-61	0.636886	0.131	0.487	1.54941e-56
0	Erythroblasts	Rps20	1.56115e-26	2.45959e-60	1.56115e-26	1.42408	0.139	0.542	3.31213e-22	8.19863e-61	1.46395	0.214	0.724	1.73942e-56	2.51652e-58	0.905883	0.226	0.697	5.33905e-54
0	Erythroblasts	Tma7	2.51207e-09	3.30953e-60	2.51207e-09	2.14877	0.259	0.531	5.32961e-05	1.10318e-60	2.38731	0.209	0.713	2.3405e-56	2.68331e-49	1.70306	0.201	0.607	5.69291e-45
0	Erythroblasts	Upf3a	7.91664e-12	1.18505e-59	7.91664e-12	1.83818	0.014	0.171	1.67959e-07	3.95018e-60	0.281769	0.006	0.28	8.38069e-56	1.06593e-40	0.296395	0.011	0.189	2.26148e-36
0	Erythroblasts	Mrps36	7.21823e-12	3.08801e-59	7.21823e-12	-3.45336	0	0.144	1.53142e-07	1.02934e-59	0.710112	0.008	0.281	2.18384e-55	8.47597e-57	0.353645	0.012	0.249	1.79826e-52
0	Erythroblasts	Cox7b	7.37724e-11	7.80679e-59	7.37724e-11	1.19709	0.272	0.506	1.56515e-06	2.60226e-59	1.68623	0.175	0.626	5.52096e-55	4.78501e-33	1.21548	0.193	0.507	1.01519e-28
0	Erythroblasts	Foxn3	1.70151e-10	8.50329e-59	1.70151e-10	2.1842	0.048	0.22	3.60993e-06	8.6799e-45	1.04192	0.035	0.28	1.84153e-40	2.83443e-59	0.865548	0.029	0.292	6.01353e-55
0	Erythroblasts	Ap3m1	1.10035e-07	1.57268e-58	1.10035e-07	2.87839	0.027	0.146	0.00233449	5.24226e-59	1.02175	0.01	0.284	1.1122e-54	2.2618e-18	1.22586	0.022	0.12	4.79863e-14
0	Erythroblasts	Anp32e	1.16266e-06	1.82261e-58	1.16266e-06	1.79797	0.105	0.262	0.024667	6.07536e-59	1.55909	0.069	0.405	1.28895e-54	1.25883e-58	0.877858	0.055	0.342	2.67074e-54
0	Erythroblasts	Iscu	4.95598e-16	3.15822e-58	4.95598e-16	1.61738	0.677	0.418	1.05146e-11	1.05274e-58	2.15801	0.59	0.518	2.23349e-54	1.4242e-32	1.75404	0.485	0.452	3.02158e-28
0	Erythroblasts	Fam104a	2.13341e-09	3.63637e-58	2.13341e-09	1.47594	0.109	0.306	4.52625e-05	1.21212e-58	1.71543	0.095	0.455	2.57164e-54	6.00468e-34	1.39654	0.119	0.369	1.27395e-29
0	Erythroblasts	Gtf2e2	4.58324e-09	1.40842e-57	4.58324e-09	-2.99033	0.007	0.122	9.72381e-05	4.69472e-58	0.278039	0.008	0.275	9.96031e-54	5.71176e-47	-0.311044	0.002	0.194	1.21181e-42
0	Erythroblasts	Vpreb3	4.67881e-14	1.811e-57	4.67881e-14	-0.740789	0.01	0.191	9.92655e-10	7.04724e-36	-0.568343	0.008	0.186	1.49514e-31	6.03668e-58	0.456926	0.086	0.398	1.28074e-53
0	Erythroblasts	Rps8	1.53867e-20	2.93502e-57	1.53867e-20	2.30648	0.167	0.515	3.26445e-16	9.78341e-58	1.71358	0.245	0.783	2.07565e-53	1.99825e-38	1.08502	0.297	0.78	4.2395e-34
0	Erythroblasts	Cenpa	1.84267e-07	4.78373e-57	1.84267e-07	1.68677	0.02	0.128	0.00390942	1.59458e-57	0.977962	0.019	0.297	3.38305e-53	5.90514e-50	0.339275	0.029	0.26	1.25283e-45
0	Erythroblasts	Cyp4f18	3.85695e-09	5.21086e-57	3.85695e-09	-0.30815	0	0.109	8.18291e-05	1.73695e-57	-0.656868	0.001	0.26	3.68512e-53	1.14045e-39	-0.281029	0.004	0.172	2.41958e-35
0	Erythroblasts	Galnt1	3.73199e-09	5.82751e-57	3.73199e-09	0.991038	0.041	0.188	7.9178e-05	1.9425e-57	0.98214	0.038	0.335	4.12121e-53	3.79259e-28	0.889434	0.06	0.233	8.04637e-24
0	Erythroblasts	Hmg20b	7.90078e-10	6.2669e-57	7.90078e-10	-0.26027	0.003	0.125	1.67623e-05	2.08897e-57	0.724207	0.004	0.265	4.43195e-53	4.77753e-40	0.425525	0.013	0.191	1.0136e-35
0	Erythroblasts	Mff	6.82406e-06	7.86082e-57	6.82406e-06	0.761192	0.221	0.38	0.144779	2.62027e-57	1.79629	0.135	0.532	5.55917e-53	4.94743e-20	1.34346	0.186	0.423	1.04965e-15
0	Erythroblasts	Ogdh	3.34415e-09	7.99235e-57	3.34415e-09	0.858241	0.044	0.192	7.09494e-05	2.66412e-57	1.0721	0.038	0.335	5.65219e-53	9.39236e-36	0.607151	0.027	0.203	1.99268e-31
0	Erythroblasts	Tug1	3.70009e-13	1.19063e-56	3.70009e-13	-3.44309	0	0.16	7.8501e-09	3.96877e-57	0.358425	0.003	0.261	8.42015e-53	2.80712e-40	0.26068	0.007	0.179	5.9556e-36
0	Erythroblasts	Smim7	8.02451e-06	1.59744e-56	8.02451e-06	1.82157	0.037	0.136	0.170248	5.32478e-57	1.12347	0.025	0.308	1.12971e-52	8.99057e-22	0.905395	0.023	0.137	1.90744e-17
0	Erythroblasts	Mif	2.88755e-21	2.23246e-56	2.88755e-21	-0.427365	0.003	0.259	6.12623e-17	7.44153e-57	1.13579	0.029	0.315	1.5788e-52	1.73136e-49	0.467728	0.012	0.223	3.67325e-45
0	Erythroblasts	Ptma	4.72733e-33	3.19231e-56	4.72733e-33	1.5798	0.037	0.446	1.00295e-28	1.0641e-56	1.4865	0.174	0.613	2.2576e-52	5.65354e-36	0.854097	0.252	0.651	1.19946e-31
0	Erythroblasts	Borcs8	2.82277e-05	5.39884e-56	2.82277e-05	2.56403	0.071	0.185	0.59888	1.79961e-56	1.34154	0.04	0.337	3.81806e-52	1.01155e-30	1.23647	0.058	0.24	2.14611e-26
0	Erythroblasts	Rpl26	5.88203e-15	6.01841e-56	5.88203e-15	0.789103	0.014	0.208	1.24793e-10	2.00614e-56	1.00287	0.011	0.277	4.25622e-52	2.59794e-45	0.698304	0.016	0.217	5.5118e-41
0	Erythroblasts	Fam204a	4.68346e-12	1.03436e-55	4.68346e-12	-2.77685	0.014	0.176	9.93642e-08	3.44787e-56	0.651131	0.006	0.266	7.31501e-52	6.42297e-46	0.647936	0.015	0.217	1.3627e-41
0	Erythroblasts	Rnf5	1.33914e-10	1.07522e-55	1.33914e-10	-2.33136	0.01	0.15	2.84111e-06	3.58407e-56	0.313639	0.004	0.26	7.60396e-52	2.20413e-40	0.818169	0.01	0.186	4.67628e-36
0	Erythroblasts	Ddb1	6.97416e-09	2.36487e-55	6.97416e-09	-0.386831	0.017	0.14	0.000147964	7.88291e-56	0.529259	0.006	0.264	1.67244e-51	9.31388e-28	0.49671	0.012	0.141	1.97603e-23
0	Erythroblasts	Larp4	2.35575e-14	4.97845e-55	2.35575e-14	-0.652372	0	0.175	4.99796e-10	1.65948e-55	-0.277973	0	0.25	3.52076e-51	8.67452e-36	0.34937	0.003	0.155	1.84039e-31
0	Erythroblasts	Dhrs9	1.00362e-18	6.54996e-55	1.00362e-18	-0.63559	0	0.226	2.12928e-14	2.18332e-55	-0.80291	0	0.249	4.63213e-51	1.33816e-29	-0.260354	0	0.124	2.83903e-25
0	Erythroblasts	Tsg101	1.377e-08	8.1517e-55	1.377e-08	2.06943	0.01	0.125	0.000292145	2.71723e-55	0.781818	0.011	0.273	5.76489e-51	1.35964e-38	0.496653	0.017	0.195	2.88462e-34
0	Erythroblasts	Necap2	3.76094e-06	9.62883e-55	3.76094e-06	1.11073	0.109	0.248	0.079792	3.20961e-55	1.44315	0.063	0.378	6.80951e-51	6.02616e-40	1.07034	0.067	0.296	1.27851e-35
0	Erythroblasts	Grina	7.09513e-05	1.15621e-54	7.09513e-05	1.0763	0.367	0.51	1	3.85404e-55	1.16741	0.199	0.66	8.17674e-51	2.46881e-22	1.13389	0.222	0.508	5.23782e-18
0	Erythroblasts	Alkbh5	3.73305e-12	1.55003e-54	3.73305e-12	3.671	0.024	0.198	7.92004e-08	5.16676e-55	0.769901	0.013	0.274	1.09618e-50	4.30454e-42	0.660702	0.025	0.223	9.13251e-38
0	Erythroblasts	Pcnp	1.77628e-06	6.03809e-54	1.77628e-06	2.69598	0.082	0.216	0.0376856	2.0127e-54	1.96116	0.071	0.39	4.27014e-50	5.97509e-26	1.45147	0.085	0.269	1.26767e-21
0	Erythroblasts	Selenow	6.58745e-14	6.62476e-54	6.58745e-14	1.64281	0.099	0.343	1.39759e-09	2.20825e-54	1.65025	0.04	0.329	4.68503e-50	4.59216e-38	1.39712	0.054	0.264	9.74273e-34
0	Erythroblasts	Usp19	1.00058e-10	9.91843e-54	1.00058e-10	1.51342	0.017	0.165	2.12283e-06	3.30614e-54	0.536371	0.01	0.266	7.01431e-50	6.5942e-32	0.51304	0.012	0.158	1.39903e-27
0	Erythroblasts	Golga7	8.35166e-09	1.01335e-53	8.35166e-09	0.376845	0.068	0.222	0.000177189	3.37783e-54	0.967291	0.045	0.338	7.1664e-50	2.64431e-27	1.00509	0.072	0.251	5.61018e-23
0	Erythroblasts	D17Wsu92e	2.30435e-18	2.26724e-53	2.30435e-18	0.42145	0.088	0.362	4.8889e-14	7.55745e-54	0.915841	0.034	0.314	1.60339e-49	1.02044e-20	0.660556	0.041	0.166	2.16496e-16
0	Erythroblasts	Gm2000	6.98449e-13	3.7166e-53	6.98449e-13	1.20393	0.014	0.185	1.48183e-08	1.23887e-53	1.23959	0.021	0.287	2.62838e-49	8.07591e-50	0.626335	0.018	0.238	1.71338e-45
0	Erythroblasts	Rps2	1.65014e-12	4.12867e-53	1.65014e-12	2.34302	0.224	0.532	3.50094e-08	6.46534e-51	2.1654	0.211	0.674	1.37169e-46	1.37622e-53	1.87878	0.199	0.62	2.91979e-49
0	Erythroblasts	Psmg4	1.44301e-13	6.04181e-53	1.44301e-13	-3.14406	0.003	0.173	3.06148e-09	2.01394e-53	1.17706	0.009	0.26	4.27277e-49	4.40701e-36	0.259199	0.004	0.159	9.34991e-32
0	Erythroblasts	Ctdsp2	3.07476e-11	8.60969e-53	3.07476e-11	4.35188	0.024	0.19	6.5234e-07	2.8699e-53	0.929728	0.018	0.278	6.08878e-49	1.65265e-38	0.548814	0.013	0.186	3.50625e-34
0	Erythroblasts	Usp4	2.02164e-10	1.67907e-52	2.02164e-10	-0.876351	0.031	0.184	4.2891e-06	5.59692e-53	0.327691	0.005	0.251	1.18744e-48	1.45898e-34	0.469025	0.016	0.177	3.09538e-30
0	Erythroblasts	Arg2	1.2827e-16	1.73371e-52	1.2827e-16	-0.359899	0.003	0.21	2.72137e-12	5.77902e-53	-0.806358	0	0.24	1.22608e-48	1.26026e-33	-0.322403	0.001	0.142	2.67377e-29
0	Erythroblasts	Pip4k2a	1.30347e-07	1.81332e-52	1.30347e-07	1.63308	0.044	0.169	0.00276545	6.0444e-53	1.03562	0.03	0.303	1.28238e-48	3.09191e-30	1.80691	0.037	0.199	6.55979e-26
0	Erythroblasts	Atp5h	0.00138639	2.35687e-52	0.00138639	1.86751	0.31	0.465	1	7.85624e-53	1.77918	0.235	0.734	1.66678e-48	4.25177e-34	1.73896	0.267	0.682	9.02055e-30
0	Erythroblasts	Tspyl1	1.62373e-09	2.93175e-52	1.62373e-09	-0.890916	0.024	0.16	3.4449e-05	9.77251e-53	0.367143	0.01	0.26	2.07334e-48	1.80275e-16	1.30824	0.055	0.17	3.82471e-12
0	Erythroblasts	Psme4	2.09398e-09	6.46774e-52	2.09398e-09	-0.873689	0.017	0.146	4.44259e-05	2.15591e-52	0.310456	0.01	0.259	4.57399e-48	4.27617e-34	0.813465	0.014	0.171	9.07231e-30
0	Erythroblasts	Crispld2	2.2562e-17	7.63403e-52	2.2562e-17	-0.399962	0.003	0.219	4.78675e-13	2.54468e-52	-0.345383	0.001	0.24	5.39878e-48	1.18873e-22	0.313629	0.004	0.105	2.522e-18
0	Erythroblasts	Bcl2l1	1.67852e-15	1.0831e-51	1.67852e-15	1.20503	0.595	0.299	3.56114e-11	3.75037e-42	1.83137	0.422	0.266	7.95678e-38	3.61033e-52	1.64796	0.461	0.311	7.65969e-48
0	Erythroblasts	Ctsb	0.000315833	1.14164e-51	0.000315833	0.677258	0.269	0.391	1	3.80545e-52	1.24906	0.149	0.538	8.07365e-48	1.73495e-24	0.877642	0.172	0.418	3.68087e-20
0	Erythroblasts	Katna1	3.63153e-14	1.93506e-51	3.63153e-14	2.01678	0.014	0.204	7.70466e-10	6.4502e-52	0.721306	0.01	0.257	1.36847e-47	4.30109e-27	0.495414	0.013	0.141	9.12519e-23
0	Erythroblasts	Cd300lb	7.13281e-14	5.70202e-51	7.13281e-14	-0.288956	0	0.169	1.5133e-09	1.90067e-51	-0.630471	0	0.234	4.03247e-47	9.08951e-47	-0.338851	0	0.189	1.92843e-42
0	Erythroblasts	Usp14	6.66138e-09	1.15383e-50	6.66138e-09	-0.295729	0.017	0.14	0.000141328	3.84608e-51	0.600001	0.015	0.265	8.15985e-47	1.11183e-35	0.550938	0.024	0.196	2.35887e-31
0	Erythroblasts	Eif3j1	2.49252e-09	1.29293e-50	2.49252e-09	-3.92035	0.027	0.163	5.28814e-05	4.30978e-51	0.950395	0.021	0.277	9.14363e-47	4.48394e-39	0.780808	0.029	0.22	9.51313e-35
0	Erythroblasts	Eif2ak1	1.50448e-10	1.56079e-50	1.50448e-10	-4.21725	0.031	0.182	3.19191e-06	7.98228e-46	-0.391126	0.005	0.222	1.69352e-41	5.20263e-51	-0.533815	0.011	0.226	1.10379e-46
0	Erythroblasts	Sbds	8.87043e-09	3.67438e-50	8.87043e-09	4.43048	0.017	0.141	0.000188195	1.22479e-50	0.313805	0.003	0.236	2.59852e-46	4.17762e-41	0.322691	0.013	0.195	8.86323e-37
0	Erythroblasts	Usp15	7.77084e-07	1.69677e-49	7.77084e-07	1.40157	0.218	0.389	0.0164866	5.65591e-50	1.58175	0.146	0.526	1.19996e-45	1.57041e-19	1.28468	0.175	0.398	3.33178e-15
0	Erythroblasts	Tax1bp1	0.000191241	2.38399e-49	0.000191241	1.14067	0.507	0.711	1	7.94664e-50	1.34696	0.279	0.815	1.68596e-45	3.45917e-06	1.06149	0.404	0.758	0.0733898
0	Erythroblasts	Jund	0.0374416	2.48624e-49	0.0374416	1.46011	0.344	0.442	1	2.53946e-13	2.06964	0.212	0.449	5.38773e-09	8.28748e-50	1.2859	0.136	0.468	1.75827e-45
0	Erythroblasts	Atxn7l1	2.26156e-11	7.06926e-49	2.26156e-11	4.68701	0.017	0.173	4.79812e-07	2.35642e-49	0.773791	0.013	0.252	4.99938e-45	1.553e-29	0.414322	0.013	0.151	3.29485e-25
0	Erythroblasts	Wbp2	2.16254e-06	7.92952e-49	2.16254e-06	1.67548	0.099	0.233	0.0458805	2.64317e-49	1.38393	0.063	0.354	5.60775e-45	6.03015e-29	0.777374	0.07	0.254	1.27936e-24
0	Erythroblasts	Irak1	7.12601e-06	8.74172e-49	7.12601e-06	2.94638	0.041	0.143	0.151185	2.91391e-49	1.07918	0.014	0.255	6.18214e-45	2.13663e-32	0.694375	0.016	0.169	4.53308e-28
0	Erythroblasts	Urod	0.00114813	1.49956e-48	0.00114813	-0.838722	0.078	0.149	1	3.58501e-43	-0.711186	0.008	0.217	7.60596e-39	4.99854e-49	-0.546621	0.027	0.251	1.06049e-44
0	Erythroblasts	Ube2j1	4.40603e-05	2.05924e-48	4.40603e-05	4.77257	0.027	0.108	0.934783	6.86413e-49	0.808142	0.008	0.24	1.45629e-44	2.08321e-22	0.47906	0.016	0.127	4.41973e-18
0	Erythroblasts	Ccl6	6.43412e-09	2.38003e-48	6.43412e-09	-0.553372	0	0.106	0.000136506	8.90752e-48	-0.94474	0.003	0.225	1.88982e-43	7.93343e-49	-0.310048	0.02	0.236	1.68316e-44
0	Erythroblasts	Mxi1	1.43143e-05	3.53129e-48	1.43143e-05	2.06093	0.156	0.294	0.303691	1.1771e-48	1.79713	0.125	0.477	2.49733e-44	6.57381e-23	1.28226	0.122	0.321	1.3947e-18
0	Erythroblasts	Rnasel	2.91239e-10	4.39109e-48	2.91239e-10	2.3529	0.068	0.242	6.17894e-06	1.4637e-48	0.990425	0.035	0.296	3.10538e-44	1.36131e-24	1.01007	0.045	0.189	2.88816e-20
0	Erythroblasts	Rnf187	6.76117e-11	4.86644e-48	6.76117e-11	1.14403	0.044	0.224	1.43445e-06	1.62215e-48	1.4583	0.026	0.278	3.44155e-44	4.80317e-39	1.11196	0.052	0.264	1.01904e-34
0	Erythroblasts	Sgms1	3.32148e-15	1.39277e-47	3.32148e-15	-0.271175	0	0.185	7.04685e-11	4.64258e-48	-0.446289	0	0.221	9.8497e-44	1.66166e-40	0.27676	0.007	0.18	3.52537e-36
0	Erythroblasts	4933434E20Rik	2.48294e-10	1.46618e-47	2.48294e-10	2.20378	0.014	0.155	5.2678e-06	4.88727e-48	0.558878	0.008	0.237	1.03688e-43	4.1183e-34	0.52915	0.014	0.171	8.7374e-30
0	Erythroblasts	Rpl10-ps3	2.0903e-16	2.28343e-47	2.0903e-16	-0.284001	0.007	0.211	4.43479e-12	7.61142e-48	0.480453	0.005	0.231	1.61484e-43	1.02235e-47	0.504972	0.014	0.222	2.16902e-43
0	Erythroblasts	Metap2	0.121076	3.12439e-47	0.121076	0.859007	0.367	0.421	1	1.04146e-47	0.943036	0.168	0.551	2.20957e-43	1.06745e-20	0.608832	0.251	0.528	2.26471e-16
0	Erythroblasts	Ngly1	1.86233e-08	4.509e-47	1.86233e-08	3.96708	0.007	0.115	0.000395111	1.503e-47	-0.30094	0	0.219	3.18876e-43	9.03074e-30	0.354872	0.007	0.138	1.91596e-25
0	Erythroblasts	Dynlt3	1.73131e-06	5.19461e-47	1.73131e-06	4.1818	0.02	0.115	0.0367314	1.73154e-47	1.21111	0.016	0.253	3.67363e-43	1.50901e-34	0.661737	0.017	0.179	3.20151e-30
0	Erythroblasts	Selenop	7.92664e-06	1.72988e-46	7.92664e-06	-0.46859	0.048	0.152	0.168172	5.76626e-47	1.15343	0.029	0.277	1.22337e-42	8.87557e-30	0.624795	0.025	0.175	1.88304e-25
0	Erythroblasts	Ubap1	8.7548e-14	1.88501e-46	8.7548e-14	-3.07982	0.007	0.181	1.85742e-09	6.28336e-47	-0.628271	0	0.216	1.33308e-42	1.6923e-35	-0.327514	0.002	0.152	3.59038e-31
0	Erythroblasts	Taldo1	0.0187298	3.75308e-46	1.09106e-16	0.453826	0.415	0.717	2.31479e-12	1.25103e-46	1.22675	0.313	0.895	2.65418e-42	0.0187298	1.23988	0.443	0.815	1
0	Erythroblasts	Fgfr1op2	0.00259525	8.83098e-46	0.00259525	1.73467	0.296	0.456	1	8.72207e-40	2.19979	0.203	0.602	1.85048e-35	2.94366e-46	1.31025	0.166	0.516	6.24527e-42
0	Erythroblasts	Chchd3	9.81722e-09	9.13021e-46	9.81722e-09	-3.62545	0.007	0.118	0.000208282	3.0434e-46	0.911747	0.009	0.232	6.45689e-42	1.28342e-30	0.343217	0.013	0.155	2.72291e-26
0	Erythroblasts	Riok3	0.000487826	9.6794e-46	0.000487826	1.38947	0.527	0.443	1	6.65059e-05	2.32075	0.419	0.549	1	3.22647e-46	2.01014	0.498	0.419	6.84527e-42
0	Erythroblasts	Zfp652	0.0237939	1.01368e-45	0.0237939	0.688992	0.143	0.207	1	3.37892e-46	1.24556	0.038	0.291	7.16872e-42	2.37344e-08	1.49713	0.123	0.232	0.00050355
0	Erythroblasts	Ift20	2.52595e-05	1.14707e-45	2.52595e-05	4.97598	0.054	0.156	0.535906	3.82356e-46	2.05125	0.069	0.354	8.11206e-42	1.94458e-34	0.991383	0.053	0.247	4.12562e-30
0	Erythroblasts	Hmbs	6.11808e-05	2.62333e-45	6.11808e-05	-1.06808	0.041	0.122	1	8.74444e-46	-1.05488	0.008	0.227	1.85522e-41	9.23506e-40	-0.495904	0.041	0.241	1.95931e-35
0	Erythroblasts	Ufd1	1.57954e-08	2.84565e-45	1.57954e-08	-3.29432	0.007	0.115	0.000335114	9.48549e-46	-0.313546	0	0.211	2.01244e-41	2.31667e-30	0.578559	0.003	0.134	4.91505e-26
0	Erythroblasts	Adrb2	1.06499e-09	3.01828e-45	1.06499e-09	-0.519208	0	0.117	2.25949e-05	4.77425e-32	-0.528013	0.001	0.156	1.01291e-27	1.00609e-45	-0.416271	0.007	0.199	2.13453e-41
0	Erythroblasts	Rb1	0.000389793	3.03415e-45	0.000389793	3.07211	0.071	0.159	1	1.01138e-45	2.58277	0.044	0.302	2.14575e-41	3.41275e-28	1.26727	0.069	0.249	7.24048e-24
0	Erythroblasts	Rpl23	3.38714e-27	3.65684e-45	3.38714e-27	1.95017	0.201	0.63	7.18615e-23	1.21895e-45	1.68086	0.293	0.849	2.58611e-41	1.01496e-42	1.13743	0.305	0.82	2.15333e-38
0	Erythroblasts	Tmem256	9.87229e-15	3.91478e-45	9.87229e-15	1.74496	0.595	0.356	2.09451e-10	2.32286e-25	2.68744	0.501	0.535	4.92817e-21	1.30493e-45	2.20386	0.509	0.456	2.76854e-41
0	Erythroblasts	Wdr26	3.06e-08	5.09665e-45	3.06e-08	0.774507	0.296	0.51	0.000649209	1.69888e-45	1.52239	0.218	0.658	3.60435e-41	3.94375e-21	1.13845	0.243	0.54	8.36706e-17
0	Erythroblasts	Pnpla2	6.68161e-12	2.34425e-44	6.68161e-12	1.49478	0.031	0.207	1.41757e-07	7.81418e-45	0.735939	0.008	0.224	1.65786e-40	3.84139e-21	0.766027	0.016	0.122	8.1499e-17
0	Erythroblasts	Jaml	9.03089e-15	2.52175e-44	9.03089e-15	-0.372349	0.003	0.188	1.91599e-10	8.40583e-45	-0.741866	0	0.208	1.78338e-40	9.61559e-29	-0.259058	0.001	0.123	2.04004e-24
0	Erythroblasts	Rps2-ps10	2.4812e-17	3.78967e-44	2.4812e-17	3.38294	0.01	0.232	5.26412e-13	1.26322e-44	1.18943	0.013	0.234	2.68006e-40	1.45822e-35	0.734296	0.023	0.194	3.09376e-31
0	Erythroblasts	mt-Atp8	5.96928e-08	5.37365e-44	5.96928e-08	-3.07093	0.007	0.109	0.00126644	1.79122e-44	1.32809	0.016	0.241	3.80025e-40	9.43915e-38	0.748609	0.016	0.189	2.00261e-33
0	Erythroblasts	Akt2	6.33879e-05	5.82748e-44	6.33879e-05	1.51493	0.051	0.141	1	1.94249e-44	1.03704	0.018	0.243	4.1212e-40	4.27635e-23	0.767008	0.014	0.126	9.07271e-19
0	Erythroblasts	Cops2	0.000120275	1.29663e-43	0.000120275	-2.79181	0.031	0.105	1	4.32209e-44	0.8748	0.01	0.226	9.16975e-40	1.17791e-23	0.366247	0.017	0.135	2.49906e-19
0	Erythroblasts	Ptpa	0.718871	2.21097e-43	0.718871	1.36258	0.156	0.169	1	7.36991e-44	1.28154	0.059	0.324	1.5636e-39	1.49011e-14	1.08619	0.089	0.217	3.16141e-10
0	Erythroblasts	Chmp1b	2.46113e-10	3.85152e-43	2.46113e-10	3.81761	0.017	0.16	5.22153e-06	1.28384e-43	0.986969	0.008	0.219	2.7238e-39	1.96092e-30	0.36803	0.014	0.156	4.16029e-26
0	Erythroblasts	Dr1	7.77723e-07	1.2015e-42	7.77723e-07	4.79972	0.014	0.108	0.0165002	4.00501e-43	1.60589	0.019	0.24	8.49704e-39	2.04838e-31	0.57882	0.012	0.156	4.34583e-27
0	Erythroblasts	Rpl19	5.86483e-16	2.02185e-42	5.86483e-16	1.88572	0.241	0.593	1.24428e-11	6.73949e-43	2.12588	0.271	0.78	1.42985e-38	6.93309e-41	1.17777	0.287	0.769	1.47092e-36
0	Erythroblasts	Mthfd2	4.78126e-08	4.55569e-42	4.78126e-08	-2.8209	0.003	0.102	0.00101439	1.51856e-42	0.651935	0.004	0.206	3.22179e-38	1.09316e-24	0.422401	0.011	0.126	2.31926e-20
0	Erythroblasts	Skp1a	0.00749683	5.59981e-42	0.00749683	0.931461	0.17	0.262	1	1.8666e-42	1.73802	0.081	0.36	3.96019e-38	2.0637e-30	1.15553	0.097	0.31	4.37834e-26
0	Erythroblasts	Azin1	3.28349e-08	7.61335e-42	3.28349e-08	0.478487	0.187	0.375	0.000696625	1.6104e-37	1.55272	0.166	0.508	3.41662e-33	2.53778e-42	0.795382	0.118	0.4	5.38416e-38
0	Erythroblasts	Dkc1	4.70425e-11	1.38351e-41	4.70425e-11	1.9765	0.007	0.149	9.98053e-07	4.61171e-42	0.628658	0.01	0.218	9.7842e-38	3.93662e-31	0.504094	0.008	0.146	8.35193e-27
0	Erythroblasts	Setd3	1.14411e-06	1.80145e-41	1.14411e-06	3.57617	0.014	0.105	0.0242735	6.00482e-42	0.588816	0.008	0.212	1.27398e-37	7.83589e-29	0.282064	0.008	0.137	1.66246e-24
0	Erythroblasts	Zrsr1	2.0398e-10	4.98766e-41	2.0398e-10	-0.268168	0.003	0.133	4.32763e-06	1.66255e-41	-0.590072	0	0.194	3.52727e-37	2.25383e-32	-0.284559	0.001	0.137	4.78173e-28
0	Erythroblasts	Ube2r2	3.04532e-13	5.55912e-41	3.04532e-13	1.82069	0.65	0.461	6.46095e-09	4.09639e-26	2.19835	0.504	0.523	8.6909e-22	1.85304e-41	1.97839	0.506	0.456	3.93141e-37
0	Erythroblasts	Creg1	0.238178	7.08243e-41	0.238178	0.475564	0.296	0.322	1	2.36081e-41	1.58868	0.166	0.524	5.00869e-37	3.53883e-19	1.03655	0.202	0.439	7.50798e-15
0	Erythroblasts	Larp1b	0.000695776	9.24129e-41	0.000695776	1.12299	0.048	0.121	1	3.08043e-41	1.50596	0.021	0.238	6.53544e-37	7.89714e-25	1.30277	0.024	0.152	1.67546e-20
0	Erythroblasts	Stx2	1.08529e-05	9.7964e-41	1.08529e-05	3.08506	0.048	0.155	0.230256	3.26547e-41	0.882813	0.014	0.222	6.92801e-37	3.79906e-24	1.01191	0.03	0.161	8.06008e-20
0	Erythroblasts	Gnas	9.12326e-06	1.08303e-40	9.12326e-06	1.91153	0.741	0.722	0.193559	7.69937e-08	2.62139	0.508	0.761	0.0016335	3.6101e-41	2.26107	0.594	0.738	7.6592e-37
0	Erythroblasts	Sp3os	2.93552e-07	1.4711e-40	2.93552e-07	2.54362	0.017	0.12	0.00622799	4.90366e-41	1.16844	0.016	0.227	1.04036e-36	7.77347e-23	0.650071	0.022	0.14	1.64922e-18
0	Erythroblasts	H2-Aa	9.58269e-17	1.76799e-40	9.58269e-17	-3.74591	0.003	0.211	2.03306e-12	2.47773e-19	0.432105	0.009	0.112	5.25676e-15	5.8933e-41	0.668405	0.017	0.204	1.25032e-36
0	Erythroblasts	Bag1	0.0168069	4.21447e-40	0.0168069	1.94657	0.214	0.321	1	1.40482e-40	2.02771	0.153	0.498	2.98047e-36	1.64057e-10	1.87032	0.196	0.379	3.48062e-06
0	Erythroblasts	Rexo2	4.22975e-09	7.20294e-40	4.22975e-09	0.845964	0.027	0.16	8.97383e-05	2.40098e-40	1.50332	0.028	0.247	5.09392e-36	3.34391e-23	0.996305	0.039	0.173	7.09444e-19
0	Erythroblasts	Selenok	0.000151101	1.68883e-39	0.000151101	0.866694	0.316	0.475	1	5.62942e-40	1.88316	0.226	0.654	1.19434e-35	7.73869e-20	1.73376	0.248	0.552	1.64184e-15
0	Erythroblasts	Rbm33	1.33613e-08	2.37664e-39	1.33613e-08	2.8961	0.041	0.182	0.000283474	7.92214e-40	1.56383	0.044	0.277	1.68076e-35	7.10644e-29	0.55895	0.026	0.173	1.5077e-24
0	Erythroblasts	Dnttip1	8.72895e-06	2.50023e-39	8.72895e-06	-2.8481	0.044	0.14	0.185193	8.3341e-40	1.07352	0.023	0.234	1.76816e-35	6.30602e-30	0.419584	0.022	0.169	1.33789e-25
0	Erythroblasts	Yipf4	0.967034	4.40712e-39	0.967034	0.368351	0.323	0.319	1	1.46904e-39	0.97625	0.117	0.416	3.11671e-35	2.51195e-28	0.894659	0.149	0.394	5.32935e-24
0	Erythroblasts	Sod2	0.000293827	4.43402e-39	0.000293827	0.506964	0.065	0.152	1	1.47801e-39	1.02733	0.037	0.261	3.13574e-35	2.08854e-26	0.83613	0.046	0.199	4.43105e-22
0	Erythroblasts	Hsdl2	9.12707e-07	5.56943e-39	9.12707e-07	0.930329	0.024	0.124	0.019364	1.85648e-39	-0.454487	0.001	0.188	3.9387e-35	8.36841e-16	0.576468	0.018	0.102	1.77544e-11
0	Erythroblasts	Rffl	4.80243e-09	1.13321e-38	4.80243e-09	0.636726	0.007	0.124	0.000101888	3.77737e-39	0.572378	0.01	0.206	8.01407e-35	2.98677e-25	0.444553	0.012	0.131	6.33673e-21
0	Erythroblasts	Rps24	6.83812e-17	2.46497e-38	6.83812e-17	1.83177	0.269	0.609	1.45078e-12	8.21657e-39	2.16482	0.284	0.787	1.74323e-34	4.58237e-18	1.28549	0.347	0.784	9.72195e-14
0	Erythroblasts	Ube2c	5.85735e-05	4.70482e-38	5.85735e-05	0.40753	0.446	0.278	1	1.2213e-19	1.63493	0.402	0.333	2.59112e-15	1.56827e-38	1.20594	0.459	0.335	3.32725e-34
0	Erythroblasts	Gm10177	0.0202321	4.93481e-38	0.0202321	0.363969	0.408	0.316	1	8.27495e-11	1.99484	0.327	0.293	1.75561e-06	1.64494e-38	1.94869	0.424	0.307	3.4899e-34
0	Erythroblasts	Pam16	2.36257e-07	1.5194e-37	2.36257e-07	-2.4171	0.007	0.101	0.00501242	5.06465e-38	0.330169	0.009	0.198	1.07452e-33	2.12088e-19	0.517961	0.015	0.112	4.49966e-15
0	Erythroblasts	Vrk2	3.61973e-08	1.52033e-37	3.61973e-08	-2.54732	0.02	0.138	0.000767961	5.06778e-38	1.12233	0.023	0.227	1.07518e-33	1.12809e-29	0.912621	0.024	0.172	2.39335e-25
0	Erythroblasts	Gm8730	1.71126e-06	1.65054e-37	1.71126e-06	1.95099	0.201	0.383	0.036306	5.5018e-38	2.32569	0.206	0.599	1.16726e-33	6.37291e-35	1.60925	0.17	0.476	1.35208e-30
0	Erythroblasts	Gm1821	0.0518492	1.85086e-37	2.50387e-06	0.882458	0.306	0.459	0.0531221	6.16954e-38	1.05787	0.093	0.364	1.30893e-33	0.0518492	1.16141	0.42	0.707	1
0	Erythroblasts	Apol11b	8.75193e-09	2.33278e-37	8.75193e-09	1.18964	0.204	0.073	0.000185681	7.77595e-38	2.21357	0.185	0.058	1.64975e-33	3.37548e-29	1.74323	0.182	0.078	7.16143e-25
0	Erythroblasts	Ube2f	0.0250619	3.14483e-37	0.0250619	0.759724	0.18	0.238	1	1.04828e-37	1.16288	0.073	0.323	2.22402e-33	9.62713e-10	1.00118	0.122	0.238	2.04249e-05
0	Erythroblasts	Xpo7	0.00234811	6.76048e-37	0.00234811	-0.808332	0.112	0.185	1	2.25349e-37	-0.896915	0.021	0.22	4.78101e-33	4.35147e-29	0.295734	0.05	0.211	9.23208e-25
0	Erythroblasts	Cat	0.386164	1.01333e-36	0.386164	0.469884	0.262	0.224	1	3.37778e-37	0.359318	0.048	0.271	7.1663e-33	0.0806479	1.48654	0.219	0.296	1
0	Erythroblasts	Cox8a	8.60201e-07	2.15222e-36	8.60201e-07	1.77848	0.398	0.657	0.01825	7.17408e-37	2.20759	0.317	0.863	1.52205e-32	1.02835e-26	1.89141	0.33	0.8	2.18176e-22
0	Erythroblasts	Otud5	2.84084e-05	2.82702e-36	2.84084e-05	0.958169	0.136	0.267	0.602714	9.42342e-37	1.48255	0.073	0.32	1.99927e-32	8.84893e-19	0.954365	0.083	0.229	1.87739e-14
0	Erythroblasts	Arih2	1.00733e-09	3.42648e-36	1.00733e-09	-2.19976	0.017	0.15	2.13714e-05	1.14216e-36	0.427423	0.006	0.187	2.4232e-32	1.65345e-27	0.353747	0.013	0.142	3.50797e-23
0	Erythroblasts	AI662270	3.69068e-07	5.41224e-35	3.69068e-07	-0.62583	0.18	0.329	0.00783016	1.80408e-35	1.3543	0.126	0.416	3.82754e-31	2.60664e-12	1.09835	0.178	0.354	5.53026e-08
0	Erythroblasts	Rps15a	4.95327e-21	1.28237e-34	4.95327e-21	1.52933	0.269	0.611	1.05089e-16	4.28742e-35	2.02865	0.299	0.802	9.09619e-31	4.27458e-35	1.0845	0.314	0.8	9.06895e-31
0	Erythroblasts	Tmem183a	0.000248487	1.87779e-34	0.000248487	0.719378	0.041	0.117	1	6.2593e-35	1.37772	0.016	0.2	1.32797e-30	1.0288e-27	0.415684	0.017	0.152	2.18269e-23
0	Erythroblasts	Usp32	2.38136e-13	4.46774e-34	2.38136e-13	-3.9989	0.017	0.194	5.0523e-09	1.48925e-34	1.09438	0.033	0.231	3.15958e-30	2.05226e-33	0.811864	0.023	0.185	4.35408e-29
0	Erythroblasts	Oaz2	0.000224958	7.11217e-34	0.000224958	2.63748	0.034	0.106	1	2.37072e-34	1.18261	0.014	0.193	5.02973e-30	4.30073e-14	1.06242	0.024	0.104	9.12442e-10
0	Erythroblasts	Eef1d	4.88893e-05	1.01756e-33	4.88893e-05	0.504434	0.262	0.399	1	3.39187e-34	1.62372	0.16	0.477	7.1962e-30	1.33848e-17	1.24056	0.231	0.492	2.83971e-13
0	Erythroblasts	Lmo2	1.23591e-06	1.10004e-33	1.23591e-06	0.723609	0.218	0.376	0.026221	3.66681e-34	1.76902	0.164	0.487	7.7795e-30	1.83565e-19	0.930817	0.149	0.349	3.89451e-15
0	Erythroblasts	Ubl7	0.0020596	2.55822e-33	0.0020596	1.719	0.048	0.111	1	8.52739e-34	0.348905	0.009	0.18	1.80917e-29	5.83514e-21	0.713896	0.015	0.119	1.23798e-16
0	Erythroblasts	Carhsp1	2.28498e-09	1.0646e-32	2.28498e-09	1.56965	0.609	0.426	4.84781e-05	5.46031e-26	2.35311	0.469	0.447	1.15846e-21	3.54867e-33	2.12256	0.455	0.398	7.52885e-29
0	Erythroblasts	Eif5	0.0504752	2.06966e-32	0.0504752	0.932468	0.517	0.643	1	6.89887e-33	0.948209	0.272	0.695	1.46366e-28	1.35408e-08	0.968575	0.366	0.67	0.000287281
0	Erythroblasts	Dnajb6	0.154107	2.5233e-32	0.00341326	1.30379	0.391	0.519	1	8.41101e-33	1.48813	0.245	0.651	1.78448e-28	0.154107	1.76412	0.359	0.489	1
0	Erythroblasts	Ggps1	1.21467e-06	4.51828e-32	1.21467e-06	-0.859216	0.027	0.127	0.0257704	1.50609e-32	0.587925	0.008	0.172	3.19533e-28	3.61062e-20	0.542294	0.017	0.12	7.66028e-16
0	Erythroblasts	Syt14	1.40308e-10	2.54902e-31	1.40308e-10	1.76593	0.19	0.057	2.97677e-06	8.49672e-32	2.38809	0.142	0.042	1.80266e-27	1.21009e-14	1.80717	0.137	0.073	2.56732e-10
0	Erythroblasts	Glul	0.000739896	5.33487e-31	0.000739896	-1.53918	0.088	0.168	1	1.77829e-31	0.51183	0.04	0.231	3.77282e-27	7.83911e-25	0.327155	0.055	0.208	1.66315e-20
0	Erythroblasts	2010107E04Rik	3.56244e-05	2.09211e-30	3.56244e-05	1.70569	0.272	0.456	0.755807	6.97371e-31	2.29656	0.243	0.645	1.47954e-26	2.71287e-11	1.89362	0.288	0.577	5.75562e-07
0	Erythroblasts	1700037H04Rik	0.330417	2.37151e-30	0.330417	0.57337	0.095	0.115	1	7.90503e-31	0.947434	0.033	0.214	1.67713e-26	4.16627e-11	0.940816	0.047	0.127	8.83916e-07
0	Erythroblasts	Narf	0.156923	1.58403e-29	0.156923	0.326955	0.139	0.169	1	5.2801e-30	0.509784	0.033	0.21	1.12023e-25	8.67572e-17	0.92759	0.109	0.262	1.84064e-12
0	Erythroblasts	Cyp4b1-ps2	6.72478e-10	1.65522e-29	6.72478e-10	1.45792	0.187	0.057	1.42673e-05	5.51739e-30	2.16499	0.137	0.041	1.17057e-25	5.14406e-17	1.4567	0.103	0.043	1.09136e-12
0	Erythroblasts	Ube2m	0.104858	6.95972e-29	0.104858	0.999705	0.184	0.243	1	2.31991e-29	1.55138	0.107	0.35	4.92191e-25	1.0229e-10	1.62199	0.104	0.219	2.17018e-06
0	Erythroblasts	Glo1	0.741053	4.85501e-28	0.741053	1.11771	0.122	0.137	1	1.61834e-28	1.23735	0.088	0.308	3.43346e-24	3.27411e-07	1.33286	0.16	0.281	0.00694636
0	Erythroblasts	Rpl17	2.45334e-13	6.92545e-27	2.45334e-13	1.09796	0.378	0.691	5.205e-09	5.31604e-19	2.15828	0.356	0.846	1.12785e-14	2.30848e-27	1.42747	0.323	0.786	4.89768e-23
0	Erythroblasts	Gngt2	2.30809e-09	7.19272e-27	2.30809e-09	-3.81457	0	0.112	4.89685e-05	5.79032e-21	0.719007	0.008	0.118	1.22847e-16	2.39757e-27	0.38182	0.009	0.133	5.08669e-23
0	Erythroblasts	Snrnp25	0.0315106	1.01134e-26	0.0315106	-0.530742	0.099	0.146	1	3.37113e-27	1.1871	0.052	0.233	7.1522e-23	5.81557e-10	0.961583	0.079	0.172	1.23383e-05
0	Erythroblasts	Hbq1b	1.96399e-21	1.7904e-26	1.96399e-21	1.24529	0.439	0.14	4.16679e-17	5.96799e-27	1.67621	0.208	0.093	1.26617e-22	1.37039e-22	1.41894	0.234	0.136	2.90741e-18
0	Erythroblasts	Hist1h1c	0.0266886	4.13915e-26	0.0266886	0.77817	0.228	0.306	1	1.37972e-26	2.0384	0.183	0.48	2.92721e-22	2.14484e-15	1.22229	0.165	0.351	4.55049e-11
0	Erythroblasts	Myl6	0.227519	4.89212e-26	0.227519	1.70277	0.653	0.794	1	1.63071e-26	2.10808	0.617	0.931	3.45971e-22	3.375e-20	1.7305	0.579	0.862	7.1604e-16
0	Erythroblasts	Pla2g7	1.88457e-12	8.38427e-26	1.88457e-12	-0.694481	0	0.152	3.99831e-08	2.79476e-26	-0.387492	0.001	0.13	5.92936e-22	2.20612e-25	-0.336248	0	0.107	4.68051e-21
0	Erythroblasts	Ube2e3	0.462191	1.34843e-25	0.462191	1.73272	0.119	0.141	1	4.49476e-26	1.92073	0.098	0.315	9.53609e-22	9.20123e-16	1.54709	0.145	0.321	1.95213e-11
0	Erythroblasts	Rps14	7.02582e-18	1.41096e-25	7.02582e-18	1.438	0.32	0.668	1.4906e-13	4.70321e-26	1.88099	0.338	0.848	9.97833e-22	1.84841e-21	1.56003	0.342	0.795	3.92159e-17
0	Erythroblasts	Rnf14	0.000192406	1.4752e-25	0.000192406	3.12721	0.054	0.138	1	4.91733e-26	1.83714	0.049	0.223	1.04326e-21	9.91692e-16	0.863501	0.049	0.155	2.10397e-11
0	Erythroblasts	Kpna1	7.77736e-08	4.19465e-25	7.77736e-08	-0.369508	0.017	0.128	0.00165004	1.39822e-25	2.1675	0.04	0.204	2.96646e-21	2.02252e-17	0.917439	0.034	0.137	4.29098e-13
0	Erythroblasts	Zbtb44	8.05e-07	5.76063e-25	8.05e-07	2.31861	0.017	0.114	0.0170789	1.92021e-25	1.08109	0.019	0.162	4.07392e-21	1.17589e-19	0.729934	0.026	0.134	2.49476e-15
0	Erythroblasts	Blvrb	2.26911e-05	2.36249e-24	2.26911e-05	-1.37079	0.323	0.434	0.481414	7.87497e-25	0.860156	0.15	0.392	1.67075e-20	2.59437e-11	0.582183	0.295	0.531	5.50421e-07
0	Erythroblasts	Dcun1d1	9.08519e-05	3.82287e-24	9.08519e-05	1.34638	0.122	0.239	1	3.35176e-21	1.74961	0.1	0.29	7.1111e-17	1.27429e-24	1.01012	0.095	0.279	2.70353e-20
0	Erythroblasts	Suds3	0.228652	2.53036e-23	0.228652	1.53715	0.241	0.293	1	8.43454e-24	2.07317	0.145	0.392	1.78947e-19	2.12866e-08	1.40585	0.148	0.273	0.000451617
0	Erythroblasts	4833439L19Rik	0.00120335	2.90334e-23	0.00120335	1.50102	0.037	0.101	1	9.6778e-24	1.60646	0.033	0.181	2.05324e-19	9.32393e-14	1.00203	0.039	0.129	1.97816e-09
0	Erythroblasts	H2afj	0.000728564	7.01207e-23	0.000728564	1.87407	0.35	0.547	1	2.33736e-23	2.20517	0.33	0.807	4.95893e-19	1.40616e-11	1.60092	0.343	0.705	2.9833e-07
0	Erythroblasts	Rpl18a	3.14873e-18	1.60914e-22	2.98059e-19	0.947393	0.313	0.678	6.32362e-15	3.14873e-18	2.16977	0.361	0.847	6.68036e-14	5.36379e-23	1.60741	0.345	0.81	1.13798e-18
0	Erythroblasts	Atp5b	2.60388e-05	4.20775e-22	7.67627e-08	1.08294	0.357	0.599	0.0016286	1.40258e-22	2.24546	0.279	0.672	2.97572e-18	2.60388e-05	2.01739	0.337	0.618	0.55244
0	Erythroblasts	CT010467.1	0.000676773	1.98283e-21	0.000676773	0.870762	0.163	0.27	1	6.60942e-22	2.00628	0.183	0.455	1.40225e-17	9.95839e-14	1.93612	0.063	0.169	2.11277e-09
0	Erythroblasts	Rpl28	1.06743e-14	3.49955e-21	1.06743e-14	2.60118	0.269	0.599	2.26465e-10	1.16652e-21	2.41243	0.334	0.81	2.47488e-17	6.4265e-15	1.51309	0.355	0.776	1.36345e-10
0	Erythroblasts	D5Ertd579e	2.02539e-07	5.41818e-21	2.02539e-07	-2.97226	0.024	0.134	0.00429707	1.80606e-21	1.53984	0.019	0.143	3.83173e-17	1.95797e-17	0.830866	0.029	0.129	4.15403e-13
0	Erythroblasts	Rpl37a	0.0578523	6.17256e-21	3.5214e-17	0.922317	0.405	0.741	7.47101e-13	2.05752e-21	2.11821	0.368	0.897	4.36523e-17	0.0578523	1.49539	0.455	0.865	1
0	Erythroblasts	Auh	0.0721101	4.24799e-20	0.0721101	1.37796	0.109	0.157	1	1.416e-20	1.38109	0.072	0.236	3.00418e-16	8.04679e-08	1.23234	0.086	0.169	0.00170721
0	Erythroblasts	Napa	0.0365208	8.89765e-20	0.0365208	1.90768	0.15	0.219	1	2.96588e-20	2.18637	0.117	0.318	6.29242e-16	7.88095e-15	1.53351	0.109	0.253	1.67202e-10
0	Erythroblasts	Cul4a	0.0371218	1.92611e-19	0.0371218	0.904479	0.065	0.108	1	6.42038e-20	1.3763	0.044	0.182	1.36215e-15	3.07311e-16	0.72582	0.052	0.163	6.51991e-12
0	Erythroblasts	Vangl1	1.9737e-07	7.34071e-19	1.9737e-07	1.65548	0.129	0.038	0.00418741	2.85464e-19	1.91403	0.131	0.052	6.0564e-15	2.4469e-19	1.7443	0.195	0.11	5.19135e-15
0	Erythroblasts	Rpl13	2.9453e-05	8.39789e-19	1.01477e-05	1.67831	0.408	0.627	0.215294	2.9453e-05	2.45636	0.4	0.804	0.624875	2.7993e-19	1.4372	0.336	0.764	5.93899e-15
0	Erythroblasts	Rps12	0.323978	1.19526e-18	3.37484e-05	1.66484	0.473	0.729	0.716006	0.323978	2.04972	0.472	0.904	1	3.98421e-19	1.38228	0.362	0.833	8.45289e-15
0	Erythroblasts	1600020E01Rik	0.0423793	1.75857e-18	0.0423793	-2.3619	0.099	0.137	1	5.86189e-19	0.276405	0.018	0.128	1.24366e-14	5.88022e-15	0.274227	0.045	0.142	1.24755e-10
0	Erythroblasts	Slc25a51	7.03632e-10	2.35234e-18	1.88101e-11	1.6397	0.51	0.299	3.99076e-07	7.84114e-19	1.98156	0.378	0.322	1.66358e-14	7.03632e-10	1.57452	0.361	0.366	1.49283e-05
0	Erythroblasts	Becn1	0.848307	4.37538e-18	0.848307	1.38702	0.289	0.315	1	1.45846e-18	2.12313	0.182	0.43	3.09427e-14	0.0870545	2.22041	0.275	0.333	1
0	Erythroblasts	Rmnd5a	0.00532271	4.50855e-18	0.00532271	1.16097	0.071	0.136	1	2.52525e-12	1.8338	0.086	0.21	5.35757e-08	1.50285e-18	1.14148	0.064	0.195	3.18845e-14
0	Erythroblasts	Fam117a	0.493295	4.66093e-16	0.493295	1.67551	0.286	0.274	1	1.55364e-16	1.71377	0.14	0.335	3.29621e-12	0.00318105	1.25418	0.215	0.326	1
0	Erythroblasts	Ubac1	0.00133788	6.75911e-16	0.000412683	1.17099	0.296	0.19	1	0.00133788	2.10266	0.232	0.226	1	2.25304e-16	1.49938	0.333	0.274	4.78004e-12
0	Erythroblasts	Memo1	0.607811	1.84173e-15	0.607811	1.0723	0.153	0.146	1	6.1391e-16	1.41669	0.079	0.222	1.30247e-11	0.000990768	1.23844	0.125	0.192	1
0	Erythroblasts	Uqcrh	0.00710314	4.49855e-15	0.00710314	1.04792	0.507	0.64	1	1.49952e-15	1.91279	0.364	0.822	3.18137e-11	0.000721044	1.42575	0.411	0.766	1
0	Erythroblasts	Cript	0.324059	6.07809e-15	0.324059	1.52732	0.371	0.44	1	2.02603e-15	1.99268	0.265	0.58	4.29843e-11	8.21698e-07	1.83852	0.254	0.451	0.0174331
0	Erythroblasts	Hectd4	4.51559e-05	2.53135e-14	4.51559e-05	0.51173	0.037	0.121	0.958028	8.43784e-15	1.16574	0.044	0.154	1.79017e-10	1.73761e-14	0.544365	0.057	0.161	3.6865e-10
0	Erythroblasts	Eif1	2.88349e-05	2.83256e-14	9.44186e-15	0.613933	0.582	0.888	2.00318e-10	1.26879e-07	1.63407	0.45	0.969	0.00269186	2.88349e-05	1.39113	0.56	0.941	0.61176
0	Erythroblasts	Ranbp10	0.317246	4.89494e-14	0.317246	0.53102	0.156	0.181	1	0.00119739	1.33923	0.105	0.166	1	1.63165e-14	0.717204	0.101	0.235	3.4617e-10
0	Erythroblasts	2310010J17Rik	0.000866113	1.05927e-13	0.000866113	1.84782	0.044	0.114	1	7.60688e-14	1.83234	0.048	0.155	1.61388e-09	3.53091e-14	1.23489	0.041	0.135	7.49118e-10
0	Erythroblasts	Ncoa7	0.437439	4.41651e-13	0.437439	2.12884	0.18	0.216	1	1.47217e-13	1.62443	0.134	0.302	3.12336e-09	0.0188028	1.41471	0.149	0.212	1
0	Erythroblasts	Rpl38	0.0265656	6.89003e-13	1.71678e-09	1.64459	0.354	0.663	3.64233e-05	0.0265656	2.17752	0.422	0.802	1	2.29668e-13	1.50472	0.36	0.778	4.87263e-09
0	Erythroblasts	Hist1h2bc	0.0122313	2.35285e-12	0.0122313	2.01344	0.241	0.179	1	4.5651e-06	1.32899	0.139	0.244	0.0968532	7.84282e-13	0.893882	0.101	0.225	1.66393e-08
0	Erythroblasts	Smap1	0.0808042	2.40211e-12	0.0808042	1.09635	0.395	0.364	1	8.00703e-13	1.70247	0.251	0.52	1.69877e-08	9.2127e-06	1.21102	0.259	0.439	0.195457
0	Erythroblasts	E2f2	0.337269	3.21369e-12	0.337269	1.3054	0.313	0.359	1	0.000334283	1.96924	0.255	0.428	1	1.07123e-12	1.28622	0.202	0.406	2.27272e-08
0	Erythroblasts	Atg12	0.429706	3.30396e-12	0.00386606	1.17433	0.129	0.213	1	1.10132e-12	2.27727	0.097	0.232	2.33656e-08	0.429706	1.78656	0.131	0.16	1
0	Erythroblasts	Yod1	0.0344261	1.19959e-11	0.0344261	1.33764	0.061	0.105	1	0.00134916	2.04361	0.079	0.13	1	3.99862e-12	0.980824	0.059	0.152	8.48347e-08
0	Erythroblasts	Rplp2	0.000229298	5.27718e-11	0.000229298	1.9866	0.432	0.66	1	9.7104e-07	2.06395	0.391	0.806	0.0206016	1.75906e-11	1.71383	0.356	0.751	3.73202e-07
0	Erythroblasts	Bsdc1	0.258264	1.89342e-10	0.258264	0.977692	0.184	0.21	1	6.31141e-11	1.48174	0.096	0.217	1.33903e-06	2.23071e-06	1.12292	0.132	0.227	0.0473268
0	Erythroblasts	Paqr9	0.0956754	3.08209e-10	0.0260759	1.14711	0.146	0.095	1	1.02736e-10	1.8214	0.122	0.064	2.17965e-06	0.0956754	1.01411	0.102	0.094	1
0	Erythroblasts	Elob	0.40297	8.62593e-10	0.00690962	1.52893	0.51	0.695	1	2.87531e-10	1.95784	0.382	0.826	6.10026e-06	0.40297	1.73271	0.429	0.747	1
0	Erythroblasts	Specc1	0.0646183	1.39183e-09	8.99454e-07	1.16262	0.374	0.211	0.0190828	0.0646183	1.19907	0.166	0.229	1	4.63942e-10	0.845558	0.118	0.23	9.84299e-06
0	Erythroblasts	Rplp0	0.857002	5.36691e-09	0.0281829	1.71287	0.476	0.631	1	0.857002	2.3721	0.439	0.77	1	1.78897e-09	1.8967	0.517	0.776	3.79548e-05
0	Erythroblasts	Ost4	0.423351	5.73721e-09	0.423351	1.68477	0.493	0.541	1	0.0247386	2.50692	0.436	0.666	1	1.9124e-09	2.32246	0.46	0.608	4.05735e-05
0	Erythroblasts	Rps9	0.0169557	9.44199e-09	3.14733e-09	2.02686	0.442	0.77	6.67738e-05	0.0169557	1.7229	0.464	0.934	1	9.83142e-06	1.25569	0.436	0.895	0.208583
0	Erythroblasts	Nusap1	0.00179308	2.16921e-08	0.000220473	0.896254	0.313	0.191	1	7.2307e-09	1.05899	0.155	0.294	0.000153406	0.00179308	0.974197	0.286	0.293	1
0	Erythroblasts	Ypel5	0.118875	1.27307e-07	0.118875	1.37001	0.303	0.36	1	4.24357e-08	2.03572	0.202	0.379	0.000900316	0.00314734	1.5383	0.212	0.324	1
0	Erythroblasts	Fundc2	0.314553	2.00899e-07	6.69664e-08	2.80932	0.333	0.198	0.00142076	0.0308308	2.59441	0.227	0.342	1	0.314553	2.06148	0.198	0.264	1
0	Erythroblasts	Psme3	0.0373412	2.7931e-07	9.31034e-08	1.01596	0.425	0.259	0.00197528	0.0373412	2.54701	0.251	0.279	1	0.00180156	1.58688	0.229	0.226	1
0	Erythroblasts	Rpl39	0.036394	3.29863e-07	0.00020819	1.98369	0.422	0.628	1	0.036394	2.18128	0.485	0.823	1	1.09954e-07	1.63783	0.523	0.824	0.00233279
0	Erythroblasts	Fam210b	0.124709	5.17983e-07	1.72661e-07	1.36049	0.255	0.114	0.00366317	2.40496e-07	1.72703	0.153	0.103	0.00510235	0.124709	1.1647	0.173	0.176	1
0	Erythroblasts	Uba52	0.71198	5.26749e-07	0.303882	1.84274	0.517	0.573	1	1.75583e-07	2.63649	0.327	0.646	0.00372517	0.71198	2.32023	0.388	0.635	1
0	Erythroblasts	Pla2g16	0.370406	9.80609e-07	0.0702103	1.6092	0.289	0.372	1	0.370406	1.75236	0.221	0.295	1	3.2687e-07	1.4804	0.27	0.246	0.00693487
0	Erythroblasts	Cdc25b	2.17423e-05	3.45041e-06	1.93974e-05	1.84772	0.252	0.141	0.411534	2.17423e-05	1.86196	0.122	0.213	0.461284	1.15014e-06	1.97629	0.238	0.213	0.0244014
0	Erythroblasts	Txnrd2	0.0152082	7.0592e-06	2.35307e-06	1.75905	0.204	0.092	0.0499228	0.000270192	1.80063	0.15	0.119	1	0.0152082	1.30972	0.156	0.145	1
0	Erythroblasts	mt-Co1	0.00719949	1.41841e-05	4.72806e-06	1.1236	0.381	0.595	0.100311	0.00404141	2.31008	0.415	0.787	1	0.00719949	1.64426	0.407	0.746	1
0	Erythroblasts	Smox	0.00613136	1.55469e-05	0.000108908	1.19996	0.347	0.213	1	0.00613136	1.81692	0.188	0.176	1	5.18232e-06	1.63467	0.24	0.215	0.109948
0	Erythroblasts	Stradb	0.746469	2.4847e-05	0.746469	2.94352	0.139	0.136	1	0.00733577	2.12878	0.116	0.174	1	8.28242e-06	1.2824	0.091	0.162	0.17572
0	Erythroblasts	1700020I14Rik	0.0141455	3.06979e-05	0.00201815	1.62439	0.449	0.385	1	0.0141455	2.28867	0.386	0.529	1	1.02327e-05	1.94489	0.372	0.442	0.217098
0	Erythroblasts	Cox6c	0.238763	0.000173928	0.238763	2.61335	0.548	0.617	1	0.21753	2.49746	0.431	0.789	1	5.79793e-05	2.13387	0.47	0.705	1
0	Erythroblasts	Nadk2	0.713087	0.000214173	0.713087	0.7846	0.18	0.166	1	7.13961e-05	1.39122	0.139	0.232	1	0.0414656	1.21983	0.208	0.214	1
0	Erythroblasts	Ube2h	0.396133	0.000275985	0.00458247	0.474014	0.296	0.391	1	9.20033e-05	1.58404	0.248	0.42	1	0.396133	1.08665	0.263	0.358	1
0	Erythroblasts	Pttg1	0.434675	0.000389364	0.434675	0.894712	0.272	0.257	1	0.000710215	2.06027	0.227	0.371	1	0.000129805	1.32801	0.189	0.302	1
0	Erythroblasts	Lars2	0.682662	0.000638022	0.682662	1.35833	0.33	0.379	1	0.0429672	2.62918	0.304	0.489	1	0.000212719	1.54091	0.128	0.206	1
0	Erythroblasts	Pink1	0.232471	0.000878866	0.232471	0.782649	0.146	0.12	1	0.000293041	1.82459	0.098	0.164	1	0.000605184	1.15755	0.099	0.156	1
0	Erythroblasts	Rplp1	0.0259498	0.00199507	0.0061945	1.99568	0.452	0.638	1	0.0259498	2.69417	0.478	0.803	1	0.000665468	1.84997	0.388	0.729	1
0	Erythroblasts	Ftl1-ps1	0.0455897	0.0082751	0.00276601	1.37475	0.252	0.176	1	0.0455897	2.16605	0.127	0.178	1	0.0279609	1.8519	0.21	0.22	1
0	Erythroblasts	Ell2	0.0244015	0.00936526	0.00313155	2.22433	0.17	0.108	1	0.0102085	2.2068	0.136	0.119	1	0.0244015	1.66921	0.122	0.11	1
0	Erythroblasts	Odc1	0.737825	0.0159399	0.737825	1.81699	0.228	0.232	1	0.0984444	1.87142	0.168	0.23	1	0.00534178	1.01345	0.17	0.246	1
0	Erythroblasts	Fbxo9	0.0434765	0.0224435	0.00753784	0.333378	0.354	0.249	1	0.0305406	1.72953	0.233	0.346	1	0.0434765	1.14144	0.221	0.312	1
0	Erythroblasts	Rfk	0.0498778	0.0241386	0.00811183	1.54587	0.286	0.217	1	0.0426451	2.2756	0.214	0.227	1	0.0498778	2.05089	0.199	0.21	1
0	Erythroblasts	Fis1	0.360311	0.0276195	0.194594	1.54697	0.605	0.65	1	0.00929258	2.46393	0.484	0.799	1	0.360311	1.94665	0.42	0.664	1
0	Erythroblasts	Gm35082	0.0912798	0.0386903	0.0198303	1.55168	0.255	0.188	1	0.0130668	2.01635	0.236	0.246	1	0.0912798	1.39731	0.244	0.274	1
0	Erythroblasts	Hscb	0.969156	0.0909248	0.0312763	1.62708	0.201	0.146	1	0.969156	1.92371	0.145	0.167	1	0.0566446	1.389	0.164	0.162	1
0	Erythroblasts	Psmf1	0.700112	0.109805	0.250507	1.63381	0.173	0.149	1	0.0380296	2.60714	0.111	0.156	1	0.700112	1.7144	0.124	0.146	1
1	Erythroblasts	Ubb	7.89967e-68	0	7.89967e-68	1.88592	0.995	0.921	1.67599e-63	1.76882e-235	2.08716	0.986	0.918	3.75273e-231	0	2.23307	0.977	0.746	0
1	Erythroblasts	Fam213a	1.7309e-67	0	1.7309e-67	1.47867	0.97	0.412	3.67228e-63	0	1.96471	0.952	0.237	0	0	2.17785	0.978	0.272	0
1	Erythroblasts	Gpx1	8.27542e-67	0	8.27542e-67	1.94443	0.99	0.843	1.75571e-62	9.91595e-240	2.20515	0.99	0.888	2.10377e-235	0	2.13759	0.999	0.898	0
1	Erythroblasts	Prdx2	9.59727e-64	0	9.59727e-64	2.16591	0.894	0.469	2.03616e-59	1.04772e-251	2.33574	0.96	0.469	2.22285e-247	0	2.14853	0.976	0.553	0
1	Erythroblasts	Car2	6.31318e-62	0	6.31318e-62	2.71075	0.753	0.228	1.3394e-57	0	2.74607	0.846	0.156	0	0	2.40152	0.856	0.267	0
1	Erythroblasts	Snca	2.6752e-61	0	2.6752e-61	0.833098	1	0.439	5.67571e-57	9.46101e-285	1.48599	0.996	0.244	2.00725e-280	0	1.76586	0.998	0.308	0
1	Erythroblasts	Bpgm	4.12275e-60	0	4.12275e-60	0.764434	1	0.464	8.74682e-56	8.60221e-264	1.48133	0.998	0.295	1.82504e-259	0	1.85431	0.996	0.331	0
1	Erythroblasts	Fth1	3.37158e-59	0	3.37158e-59	1.50945	0.97	0.926	7.15315e-55	4.55257e-229	1.90556	0.992	0.949	9.65873e-225	0	1.72357	0.995	0.979	0
1	Erythroblasts	Sec61g	2.79628e-57	0	2.79628e-57	1.14077	0.985	0.653	5.93258e-53	2.67153e-194	1.44127	0.98	0.606	5.66792e-190	0	1.72587	0.967	0.537	0
1	Erythroblasts	Mkrn1	4.28108e-57	0	4.28108e-57	0.881551	1	0.689	9.08274e-53	3.69172e-198	1.46311	1	0.704	7.83236e-194	0	1.66568	0.999	0.608	0
1	Erythroblasts	Ube2l6	7.72259e-57	0	7.72259e-57	0.834184	1	0.806	1.63842e-52	2.25953e-185	1.23413	0.998	0.576	4.79382e-181	0	1.40563	0.981	0.333	0
1	Erythroblasts	Alas2	3.49718e-56	0	3.49718e-56	0.362205	0.995	0.441	7.41963e-52	1.49276e-243	1.09888	0.998	0.255	3.16703e-239	0	1.46263	0.999	0.339	0
1	Erythroblasts	Hba-a2	2.44266e-55	0	2.44266e-55	0.711455	1	0.669	5.18235e-51	3.45993e-181	1.23469	1	0.532	7.34059e-177	0	1.55342	1	0.832	0
1	Erythroblasts	Fam220a	6.13491e-54	0	6.13491e-54	0.503757	0.98	0.48	1.30158e-49	6.14163e-230	1.10788	0.996	0.322	1.30301e-225	0	1.47077	0.983	0.315	0
1	Erythroblasts	Glrx5	6.51135e-54	0	6.51135e-54	1.64047	0.874	0.437	1.38145e-49	4.82225e-260	2.0417	0.958	0.377	1.02309e-255	0	2.12436	0.935	0.392	0
1	Erythroblasts	Oaz1	1.28539e-53	0	1.28539e-53	0.562428	1	0.949	2.72709e-49	1.04769e-169	1.05894	0.998	0.977	2.22279e-165	0	1.39537	0.99	0.96	0
1	Erythroblasts	Hba-a1	5.06275e-53	0	5.06275e-53	0.623381	1	0.999	1.07411e-48	2.85196e-156	1.0322	1	0.963	6.05072e-152	0	1.40475	1	0.998	0
1	Erythroblasts	Hbb-bs	5.94126e-53	0	5.94126e-53	0.64029	1	1	1.2605e-48	2.97647e-156	1.01856	1	0.996	6.31488e-152	0	1.45725	1	1	0
1	Erythroblasts	Ftl1	1.24279e-52	0	1.24279e-52	0.656523	1	0.953	2.6367e-48	7.22223e-166	1.00725	0.998	0.99	1.53227e-161	0	1.30151	0.994	0.987	0
1	Erythroblasts	Hbb-bt	2.66901e-52	0	2.66901e-52	0.472722	1	0.937	5.66258e-48	1.25402e-162	1.07389	1	0.735	2.66053e-158	0	1.49585	1	0.988	0
1	Erythroblasts	Cd24a	1.91254e-50	0	1.91254e-50	1.48211	0.939	0.783	4.05765e-46	5.83852e-201	1.7832	0.972	0.828	1.2387e-196	0	1.85581	0.973	0.833	0
1	Erythroblasts	Gm42418	1.03521e-47	0	1.03521e-47	1.96083	0.97	0.965	2.1963e-43	3.1704e-162	0.991198	0.996	0.995	6.72632e-158	0	1.16974	0.972	0.978	0
1	Erythroblasts	Gypa	1.35165e-47	0	1.35165e-47	2.64854	0.601	0.161	2.86766e-43	0	2.82135	0.701	0.074	0	0	2.48221	0.819	0.186	0
1	Erythroblasts	Isca1	2.66443e-47	0	2.66443e-47	0.622928	0.894	0.421	5.65284e-43	1.28477e-172	1.10926	0.861	0.302	2.72576e-168	0	1.32466	0.88	0.321	0
1	Erythroblasts	Ube2c	1.02301e-46	0	1.02301e-46	1.80612	0.697	0.235	2.17042e-42	1.34606e-157	2.051	0.75	0.3	2.85579e-153	0	2.21759	0.752	0.291	0
1	Erythroblasts	Ucp2	7.69206e-46	0	7.69206e-46	0.488851	0.96	0.843	1.63195e-41	5.79081e-156	1.12366	0.949	0.84	1.22858e-151	0	1.70124	0.957	0.773	0
1	Erythroblasts	Slc25a39	1.98853e-45	0	1.98853e-45	0.60697	0.924	0.471	4.21887e-41	7.26976e-175	1.06264	0.931	0.416	1.54235e-170	0	1.48758	0.944	0.369	0
1	Erythroblasts	1810058I24Rik	8.8479e-45	0	8.8479e-45	1.19839	0.884	0.624	1.87717e-40	8.09073e-185	1.67095	0.945	0.721	1.71653e-180	0	1.83612	0.942	0.646	0
1	Erythroblasts	Bnip3l	4.12223e-44	0	4.12223e-44	0.481275	0.955	0.724	8.74572e-40	7.97249e-170	1.2101	0.978	0.804	1.69144e-165	0	1.43109	0.99	0.736	0
1	Erythroblasts	mt-Rnr2	8.95489e-44	0	8.95489e-44	1.05316	0.924	0.944	1.89987e-39	5.16643e-193	1.39404	1	0.995	1.09611e-188	0	1.75609	0.992	0.986	0
1	Erythroblasts	Fech	1.15794e-43	0	1.15794e-43	0.38099	0.909	0.427	2.45669e-39	2.05154e-243	1.23214	0.982	0.283	4.35256e-239	0	1.44681	0.977	0.323	0
1	Erythroblasts	Rsad2	1.4735e-41	0	1.4735e-41	1.7588	0.879	0.694	3.12618e-37	4.44946e-138	1.63946	0.842	0.559	9.43998e-134	0	1.84397	0.77	0.174	0
1	Erythroblasts	Slc4a1	2.37335e-41	0	2.37335e-41	2.00176	0.657	0.234	5.0353e-37	0	2.44116	0.804	0.118	0	0	1.85647	0.826	0.227	0
1	Erythroblasts	Gabarapl2	3.48106e-41	0	3.48106e-41	0.764295	0.929	0.738	7.38541e-37	1.33263e-175	1.21472	0.99	0.733	2.8273e-171	0	1.6472	0.977	0.634	0
1	Erythroblasts	Rnf10	7.70486e-40	0	7.70486e-40	0.759674	0.904	0.665	1.63466e-35	5.00841e-191	1.50156	0.976	0.656	1.06259e-186	0	1.46507	0.949	0.546	0
1	Erythroblasts	Hagh	2.59496e-37	0	2.59496e-37	1.3288	0.722	0.325	5.50547e-33	6.38714e-172	1.94476	0.756	0.265	1.3551e-167	0	1.86175	0.781	0.307	0
1	Erythroblasts	Fam46c	3.10888e-37	0	3.10888e-37	0.331168	0.864	0.453	6.5958e-33	2.64078e-265	1.43486	0.98	0.251	5.60267e-261	0	1.44918	0.961	0.292	0
1	Erythroblasts	H3f3a	6.11056e-36	0	6.11056e-36	1.00697	0.894	0.942	1.29642e-31	2.16585e-194	1.67928	0.968	0.965	4.59507e-190	0	1.74764	0.983	0.979	0
1	Erythroblasts	Cdr2	7.09457e-36	0	7.09457e-36	0.950611	0.758	0.357	1.50518e-31	1.80651e-218	1.62106	0.776	0.175	3.83269e-214	0	1.73836	0.812	0.215	0
1	Erythroblasts	Trim10	1.08188e-35	0	1.08188e-35	3.61805	0.485	0.13	2.29532e-31	1.82676e-285	2.78426	0.568	0.059	3.87565e-281	0	2.36494	0.728	0.164	0
1	Erythroblasts	Tfdp2	1.31592e-35	0	1.31592e-35	1.27239	0.727	0.361	2.79185e-31	1.60629e-229	1.99966	0.893	0.318	3.40791e-225	0	2.20937	0.949	0.373	0
1	Erythroblasts	Isg20	1.73936e-34	0	1.73936e-34	0.875376	0.869	0.804	3.69022e-30	1.69305e-156	1.50288	0.897	0.581	3.59197e-152	0	1.6747	0.896	0.273	0
1	Erythroblasts	Epb41	1.54633e-33	0	1.54633e-33	0.841531	0.833	0.517	3.28068e-29	3.71666e-217	1.54132	0.968	0.418	7.88527e-213	0	1.68136	0.961	0.369	0
1	Erythroblasts	Blvrb	3.46542e-30	0	3.46542e-30	3.52823	0.621	0.345	7.35223e-26	4.06743e-129	2.44446	0.687	0.32	8.62946e-125	0	2.44344	0.843	0.454	0
1	Erythroblasts	Map1lc3b	1.10513e-29	0	1.10513e-29	0.492181	0.869	0.807	2.34465e-25	2.89454e-165	1.51115	0.945	0.847	6.14106e-161	0	1.77741	0.947	0.779	0
1	Erythroblasts	Pabpc1	1.16245e-25	0	1.16245e-25	0.361802	0.828	0.82	2.46626e-21	4.32996e-159	1.70591	0.925	0.83	9.18644e-155	0	1.79597	0.943	0.819	0
1	Erythroblasts	Ppp1cb	1.5583e-22	0	1.5583e-22	0.644411	0.778	0.665	3.30609e-18	1.01499e-172	1.55474	0.941	0.719	2.15341e-168	0	1.63077	0.918	0.599	0
1	Erythroblasts	Bcl2l1	1.82239e-22	0	1.82239e-22	1.00726	0.606	0.332	3.86638e-18	8.06678e-158	1.89926	0.717	0.244	1.71145e-153	0	1.9056	0.754	0.266	0
1	Erythroblasts	Nt5c3	2.74221e-18	0	2.74221e-18	2.07214	0.601	0.481	5.81786e-14	4.66081e-72	2.39282	0.638	0.442	9.88838e-68	0	2.21536	0.743	0.258	0
1	Erythroblasts	Rec114	3.37865e-19	8.90104e-306	3.37865e-19	0.312609	0.596	0.301	7.16815e-15	2.05285e-180	1.18149	0.721	0.169	4.35532e-176	2.96701e-306	1.58535	0.696	0.193	6.29481e-302
1	Erythroblasts	Sh3glb1	3.03406e-29	3.45338e-298	3.03406e-29	0.636866	0.869	0.871	6.43706e-25	2.37941e-144	1.26105	0.931	0.817	5.04816e-140	1.15113e-298	1.46443	0.918	0.776	2.44223e-294
1	Erythroblasts	Ube2o	1.70809e-15	1.71408e-297	1.70809e-15	0.832244	0.52	0.283	3.62389e-11	1.10131e-201	1.85206	0.731	0.177	2.33654e-197	5.7136e-298	1.94049	0.659	0.192	1.2122e-293
1	Erythroblasts	Malat1	1.8404e-34	6.18769e-286	1.8404e-34	0.631959	0.111	0.643	3.90458e-30	1.49683e-147	-1.69165	0.141	0.842	3.17567e-143	2.06256e-286	-1.32523	0.329	0.906	4.37593e-282
1	Erythroblasts	Rsrp1	1.40603e-39	3.37817e-282	1.40603e-39	-1.23403	0	0.549	2.98304e-35	2.91963e-158	-1.24973	0.004	0.715	6.19429e-154	1.12606e-282	-0.505146	0.058	0.784	2.38904e-278
1	Erythroblasts	Cfl1	4.15242e-40	8.81168e-279	4.15242e-40	-1.3966	0	0.554	8.80978e-36	1.95514e-166	-1.08915	0.036	0.799	4.14803e-162	2.93723e-279	0.494235	0.057	0.78	6.23162e-275
1	Erythroblasts	Nusap1	3.62422e-13	8.84572e-279	3.62422e-13	1.30796	0.389	0.187	7.68915e-09	7.11474e-92	2.38118	0.56	0.242	1.50946e-87	2.94857e-279	2.33826	0.665	0.237	6.2557e-275
1	Erythroblasts	Cmas	0.00451561	1.91848e-275	0.00451561	2.0834	0.333	0.313	1	2.90329e-72	2.50417	0.59	0.352	6.15961e-68	6.39494e-276	2.36676	0.731	0.333	1.35675e-271
1	Erythroblasts	Son	8.10487e-38	1.30654e-273	8.10487e-38	2.60329	0.005	0.542	1.71953e-33	5.30905e-167	-0.931176	0.006	0.742	1.12637e-162	4.35512e-274	-0.323971	0.031	0.718	9.23982e-270
1	Erythroblasts	Spta1	4.64916e-11	3.36063e-266	4.64916e-11	1.11955	0.429	0.229	9.86365e-07	1.75467e-194	1.76832	0.61	0.111	3.72272e-190	1.12021e-266	1.71012	0.66	0.21	2.37664e-262
1	Erythroblasts	Gnai2	1.53141e-33	9.9695e-261	1.53141e-33	2.50705	0.025	0.541	3.24904e-29	7.2793e-177	-1.67067	0.02	0.793	1.54438e-172	3.32317e-261	-0.453477	0.069	0.775	7.05043e-257
1	Erythroblasts	Iqgap1	3.02407e-37	1.15833e-260	3.02407e-37	-4.10063	0	0.526	6.41587e-33	1.20275e-162	-0.929685	0.016	0.75	2.55175e-158	3.8611e-261	-0.668305	0.023	0.682	8.1917e-257
1	Erythroblasts	Arpc2	4.73819e-37	4.79914e-260	4.73819e-37	1.31147	0.005	0.535	1.00525e-32	3.09563e-160	-1.01723	0.03	0.772	6.56769e-156	1.59971e-260	-0.538848	0.044	0.724	3.39395e-256
1	Erythroblasts	Ptprc	1.40749e-40	8.60396e-253	1.40749e-40	-1.7079	0.005	0.569	2.98613e-36	2.77909e-168	-1.59622	0.01	0.753	5.89613e-164	2.86799e-253	-0.849233	0.027	0.678	6.08472e-249
1	Erythroblasts	Gm10177	1.65743e-26	6.51243e-248	1.65743e-26	1.84429	0.581	0.284	3.5164e-22	2.23399e-92	1.70449	0.602	0.266	4.73962e-88	2.17081e-248	1.65758	0.676	0.268	4.60559e-244
1	Erythroblasts	Gm1821	0.0337828	6.22562e-247	0.0337828	1.31722	0.374	0.423	1	5.88456e-06	2.20791	0.327	0.322	0.124847	2.07521e-247	2.13778	0.814	0.654	4.40276e-243
1	Erythroblasts	Actr3	4.46929e-34	6.53548e-247	4.46929e-34	-1.07909	0.005	0.504	9.48205e-30	2.93837e-155	-0.99399	0.018	0.735	6.23404e-151	2.17849e-247	-0.804644	0.012	0.639	4.62189e-243
1	Erythroblasts	Clic1	3.09731e-36	9.69653e-241	3.09731e-36	-0.97119	0	0.515	6.57126e-32	3.03377e-159	-0.99135	0.016	0.741	6.43644e-155	3.23218e-241	-0.378351	0.027	0.659	6.85739e-237
1	Erythroblasts	Btg2	8.15447e-27	4.02233e-239	8.15447e-27	-1.01854	0.005	0.422	1.73005e-22	1.06815e-93	-1.02851	0.004	0.518	2.2662e-89	1.34078e-239	-0.755305	0.017	0.635	2.84459e-235
1	Erythroblasts	Rac2	2.53614e-36	6.42808e-239	2.53614e-36	-1.58146	0.005	0.527	5.38067e-32	9.23974e-165	-1.36596	0.026	0.775	1.9603e-160	2.14269e-239	-0.59559	0.069	0.743	4.54594e-235
1	Erythroblasts	Coro1a	6.16233e-35	4.3868e-237	6.16233e-35	3.06593	0.015	0.535	1.3074e-30	9.4495e-170	-1.38788	0.018	0.771	2.00481e-165	1.46227e-237	-0.504874	0.063	0.727	3.10235e-233
1	Erythroblasts	Ghitm	3.84936e-24	6.76374e-237	3.84936e-24	1.12153	0.737	0.57	8.16681e-20	2.86994e-104	1.61741	0.758	0.488	6.08886e-100	2.25458e-237	1.44671	0.764	0.407	4.78332e-233
1	Erythroblasts	Calm1	4.51884e-34	1.38233e-236	4.51884e-34	-0.519002	0.015	0.526	9.58718e-30	3.05909e-161	-0.726757	0.032	0.778	6.49016e-157	4.60775e-237	0.586457	0.08	0.763	9.77581e-233
1	Erythroblasts	Lsp1	2.28589e-30	1.9462e-236	2.28589e-30	1.7035	0.02	0.496	4.84975e-26	1.43902e-150	-1.50267	0.01	0.707	3.05301e-146	6.48732e-237	-0.715192	0.031	0.661	1.37635e-232
1	Erythroblasts	Rpl41	7.28167e-34	5.15976e-235	7.28167e-34	0.292244	0.909	0.937	1.54488e-29	5.82999e-110	0.604628	0.911	0.969	1.23689e-105	1.71992e-235	0.937121	0.902	0.953	3.64898e-231
1	Erythroblasts	Bola3	2.82808e-17	2.22365e-229	2.82808e-17	0.767788	0.631	0.404	6.00005e-13	8.58646e-106	1.0537	0.735	0.346	1.8217e-101	7.41218e-230	1.2193	0.721	0.314	1.57257e-225
1	Erythroblasts	Adipor1	1.2583e-24	3.40806e-229	1.2583e-24	0.721051	0.793	0.66	2.66961e-20	2.56129e-115	1.48181	0.84	0.676	5.43404e-111	1.13602e-229	1.53221	0.808	0.554	2.41018e-225
1	Erythroblasts	Gclm	3.66793e-27	8.18239e-229	3.66793e-27	1.98101	0.616	0.338	7.78188e-23	5.72195e-102	2.21298	0.691	0.403	1.21397e-97	2.72746e-229	2.18396	0.682	0.322	5.78659e-225
1	Erythroblasts	Hbq1a	5.28364e-17	5.86796e-227	5.28364e-17	0.973406	0.424	0.166	1.12098e-12	8.18719e-111	1.21625	0.422	0.081	1.73699e-106	1.95599e-227	1.25225	0.442	0.084	4.14982e-223
1	Erythroblasts	Arpc1b	2.62581e-37	3.48078e-225	2.62581e-37	-2.69907	0.005	0.537	5.57093e-33	6.76548e-150	-0.788833	0.038	0.76	1.43536e-145	1.16026e-225	-0.365152	0.053	0.687	2.46161e-221
1	Erythroblasts	Dcaf12	6.84599e-15	7.53441e-223	6.84599e-15	0.866019	0.606	0.442	1.45245e-10	1.86772e-92	1.62266	0.711	0.434	3.96255e-88	2.51147e-223	1.61056	0.732	0.374	5.32834e-219
1	Erythroblasts	Msn	8.69739e-36	7.86728e-221	8.69739e-36	2.86057	0.015	0.543	1.84524e-31	1.69617e-161	-1.22505	0.002	0.72	3.59859e-157	2.62243e-221	-0.363285	0.019	0.613	5.56374e-217
1	Erythroblasts	Ccndbp1	9.41344e-19	4.7575e-219	9.41344e-19	0.337817	0.697	0.499	1.99716e-14	6.97689e-101	1.13344	0.8	0.508	1.48022e-96	1.58583e-219	1.37264	0.773	0.431	3.3645e-215
1	Erythroblasts	Btg1	3.12102e-36	2.12616e-215	3.12102e-36	-1.68104	0.01	0.537	6.62155e-32	7.09342e-132	-0.706545	0.024	0.682	1.50494e-127	7.0872e-216	-0.420416	0.056	0.677	1.50362e-211
1	Erythroblasts	Laptm5	2.04065e-31	1.43087e-214	2.04065e-31	-0.882435	0	0.464	4.32944e-27	3.48878e-150	-1.21618	0.004	0.694	7.4018e-146	4.76955e-215	-0.419675	0.019	0.599	1.01191e-210
1	Erythroblasts	Tln1	2.19954e-30	6.2887e-211	2.19954e-30	-0.903692	0	0.453	4.66654e-26	1.21027e-148	-1.2966	0.01	0.701	2.5677e-144	2.09623e-211	-0.478162	0.018	0.591	4.44737e-207
1	Erythroblasts	Tsc22d4	3.43351e-29	2.30296e-210	3.43351e-29	-0.586842	0.005	0.45	7.28453e-25	1.15374e-138	-0.753352	0.012	0.678	2.44777e-134	7.67655e-211	-0.447007	0.029	0.615	1.62866e-206
1	Erythroblasts	Cat	2.43812e-08	6.35711e-210	2.43812e-08	1.71914	0.343	0.208	0.000517272	8.13667e-46	2.62565	0.42	0.218	1.72628e-41	2.11904e-210	1.93714	0.597	0.241	4.49575e-206
1	Erythroblasts	Limd2	1.81385e-32	1.70403e-208	1.81385e-32	-3.69511	0	0.476	3.84827e-28	2.02187e-141	-0.839213	0.01	0.682	4.2896e-137	5.6801e-209	-0.323676	0.042	0.638	1.20509e-204
1	Erythroblasts	Slc48a1	3.96695e-13	1.50352e-206	3.96695e-13	0.594182	0.561	0.362	8.41628e-09	1.42118e-86	1.02499	0.671	0.33	3.01518e-82	5.01172e-207	1.45522	0.655	0.272	1.06329e-202
1	Erythroblasts	Akap13	5.50928e-36	2.52841e-204	5.50928e-36	-3.95218	0	0.513	1.16885e-31	3.26723e-144	-0.661212	0.02	0.709	6.93176e-140	8.42803e-205	-0.549614	0.039	0.622	1.78809e-200
1	Erythroblasts	Cyba	5.42862e-37	1.11094e-202	5.42862e-37	-3.9289	0	0.523	1.15174e-32	4.86971e-156	-1.39584	0.024	0.749	1.03316e-151	3.70314e-203	0.413101	0.067	0.676	7.85659e-199
1	Erythroblasts	Srrm2	1.18309e-27	6.72894e-202	1.18309e-27	-0.59657	0.005	0.432	2.51005e-23	9.80452e-118	-0.430304	0.014	0.619	2.08013e-113	2.24298e-202	-0.275332	0.02	0.581	4.7587e-198
1	Erythroblasts	Gmfg	1.95415e-27	2.74155e-201	1.95415e-27	-0.622287	0.005	0.43	4.14593e-23	1.86127e-165	-1.5153	0.008	0.742	3.94887e-161	9.13851e-202	-0.497146	0.035	0.611	1.93883e-197
1	Erythroblasts	Cap1	5.27378e-31	3.75845e-201	5.27378e-31	-2.8045	0.005	0.471	1.11888e-26	2.60519e-151	-1.23464	0.01	0.709	5.52717e-147	1.25282e-201	-0.516935	0.019	0.577	2.65798e-197
1	Erythroblasts	Cd37	3.70933e-30	4.19996e-201	3.70933e-30	-0.819765	0	0.45	7.86972e-26	1.46638e-131	-1.18878	0.002	0.637	3.11106e-127	1.39999e-201	-0.279879	0.027	0.595	2.97021e-197
1	Erythroblasts	Ostf1	1.83086e-28	1.66658e-200	1.83086e-28	-0.614319	0.01	0.453	3.88435e-24	5.3282e-145	-0.541611	0.024	0.719	1.13043e-140	5.55528e-201	-0.357158	0.032	0.603	1.17861e-196
1	Erythroblasts	Ywhaz	9.48233e-35	2.09755e-200	9.48233e-35	-0.83188	0	0.5	2.01177e-30	5.75538e-147	-0.76878	0.008	0.693	1.22106e-142	6.99184e-201	-0.326293	0.016	0.57	1.48339e-196
1	Erythroblasts	Rad23a	3.13377e-15	4.32496e-200	3.13377e-15	3.336	0.465	0.277	6.6486e-11	2.20075e-69	2.43919	0.549	0.294	4.66912e-65	1.44165e-200	2.22178	0.635	0.3	3.05861e-196
1	Erythroblasts	Arf5	3.64722e-16	2.4267e-195	3.64722e-16	0.475755	0.737	0.701	7.73794e-12	3.32124e-85	0.926534	0.816	0.735	7.04633e-81	8.089e-196	1.38926	0.805	0.626	1.71616e-191
1	Erythroblasts	Eif5	2.96589e-11	1.07763e-194	2.96589e-11	1.26694	0.606	0.605	6.29243e-07	1.03856e-92	2.39861	0.743	0.619	2.2034e-88	3.59211e-195	2.29941	0.755	0.617	7.62102e-191
1	Erythroblasts	Tax1bp1	4.14566e-07	1.43634e-194	4.14566e-07	1.06808	0.581	0.668	0.00879544	1.45382e-42	2.01241	0.661	0.741	3.08443e-38	4.78781e-195	2.1765	0.78	0.708	1.01578e-190
1	Erythroblasts	Lmo4	8.73228e-24	3.10368e-194	8.73228e-24	-0.423985	0.005	0.385	1.85264e-19	6.9596e-137	-1.37553	0.002	0.653	1.47655e-132	1.03456e-194	-0.528376	0.022	0.572	2.19492e-190
1	Erythroblasts	Gapdh	1.61704e-32	2.19917e-192	1.61704e-32	1.46885	0.015	0.509	3.43071e-28	1.2101e-139	-0.956702	0.053	0.763	2.56735e-135	7.33055e-193	-0.380765	0.071	0.667	1.55525e-188
1	Erythroblasts	Sf3b2	2.90093e-28	4.13027e-192	2.90093e-28	-0.577852	0	0.428	6.15461e-24	1.32911e-131	-0.429756	0.01	0.653	2.81984e-127	1.37676e-192	-0.322223	0.013	0.549	2.92093e-188
1	Erythroblasts	Ncoa4	2.63527e-05	3.52095e-190	2.63527e-05	0.330844	0.525	0.495	0.5591	1.4555e-81	1.27491	0.754	0.563	3.08799e-77	1.17365e-190	1.50425	0.722	0.418	2.49002e-186
1	Erythroblasts	Celf2	9.54542e-29	6.88788e-190	9.54542e-29	-0.587373	0.005	0.445	2.02516e-24	2.55481e-146	-1.75115	0.006	0.687	5.42028e-142	2.29596e-190	-0.506113	0.014	0.547	4.87111e-186
1	Erythroblasts	Cd53	1.66401e-34	7.00229e-190	1.66401e-34	-0.971184	0	0.497	3.53037e-30	6.55056e-139	-0.951544	0.008	0.67	1.38977e-134	2.3341e-190	-0.409537	0.013	0.545	4.95202e-186
1	Erythroblasts	Vamp8	3.76012e-23	3.28349e-188	3.76012e-23	-0.666871	0	0.366	7.97748e-19	2.48591e-129	-0.307295	0.018	0.662	5.27411e-125	1.0945e-188	0.630107	0.035	0.588	2.32208e-184
1	Erythroblasts	Ppp2r5a	9.12266e-25	3.64725e-188	9.12266e-25	-2.78906	0	0.386	1.93546e-20	1.97369e-129	-0.439156	0.014	0.655	4.18737e-125	1.21575e-188	-0.320448	0.022	0.562	2.57933e-184
1	Erythroblasts	Sat1	1.06868e-25	3.35598e-187	1.06868e-25	-0.957543	0	0.398	2.26732e-21	9.11406e-128	-1.23199	0.01	0.642	1.93364e-123	1.11866e-187	-0.599526	0.017	0.547	2.37335e-183
1	Erythroblasts	Actr2	1.93806e-34	5.90942e-187	1.93806e-34	-1.20865	0.005	0.508	4.11179e-30	2.67205e-149	-0.686071	0.018	0.719	5.66903e-145	1.96981e-187	-0.255069	0.021	0.557	4.17914e-183
1	Erythroblasts	Myh9	1.19617e-31	4.82717e-186	1.19617e-31	-0.968862	0	0.467	2.5378e-27	6.43921e-144	-0.675613	0.01	0.689	1.36614e-139	1.60906e-186	-0.648765	0.012	0.536	3.41377e-182
1	Erythroblasts	Rbm25	1.96306e-26	1.19777e-183	1.96306e-26	-0.560367	0	0.407	4.16482e-22	4.54663e-102	-0.557219	0.006	0.551	9.64612e-98	3.99258e-184	-0.593029	0.007	0.521	8.47065e-180
1	Erythroblasts	Ptp4a3	1.61838e-24	2.9025e-180	1.61838e-24	1.10413	0.702	0.459	3.43356e-20	1.18298e-103	1.5103	0.749	0.42	2.50981e-99	9.675e-181	1.65896	0.746	0.534	2.05265e-176
1	Erythroblasts	Pten	1.16176e-27	4.93516e-178	1.16176e-27	-3.32511	0.005	0.432	2.46479e-23	6.48493e-124	-0.486895	0.012	0.634	1.37584e-119	1.64505e-178	-0.262829	0.019	0.536	3.49015e-174
1	Erythroblasts	Lbr	1.35763e-29	1.31233e-177	1.35763e-29	-2.94403	0	0.444	2.88034e-25	5.55662e-141	-0.958598	0.006	0.672	1.17889e-136	4.37442e-178	-0.541437	0.015	0.526	9.28077e-174
1	Erythroblasts	Smox	5.1908e-07	3.85936e-174	5.1908e-07	1.0045	0.354	0.228	0.0110128	8.47857e-77	1.69955	0.442	0.15	1.79881e-72	1.28645e-174	1.65183	0.505	0.176	2.72934e-170
1	Erythroblasts	Rap1b	1.69243e-30	6.71108e-174	1.69243e-30	-3.29516	0	0.454	3.59066e-26	1.9734e-132	-0.444764	0.026	0.687	4.18676e-128	2.23703e-174	-0.263977	0.027	0.545	4.74608e-170
1	Erythroblasts	Lyn	3.79802e-29	9.6092e-172	3.79802e-29	-3.47833	0	0.439	8.05789e-25	6.00799e-128	-1.07723	0.004	0.631	1.27465e-123	3.20307e-172	-0.377106	0.014	0.513	6.79563e-168
1	Erythroblasts	Sec61b	1.8475e-16	2.04074e-171	1.8475e-16	2.01456	0.061	0.402	3.91966e-12	7.33012e-96	0.771772	0.075	0.67	1.55516e-91	6.80248e-172	0.263577	0.058	0.603	1.44321e-167
1	Erythroblasts	Mrpl33	2.33728e-24	9.08426e-171	2.33728e-24	-3.75881	0	0.381	4.95877e-20	2.72433e-144	-1.35571	0.018	0.705	5.77993e-140	3.02809e-171	-0.318133	0.036	0.557	6.42439e-167
1	Erythroblasts	Ccnd3	7.86952e-27	1.2218e-170	7.86952e-27	3.82168	0.02	0.455	1.6696e-22	2.02515e-141	-0.69018	0.01	0.682	4.29657e-137	4.07268e-171	-0.263942	0.03	0.545	8.6406e-167
1	Erythroblasts	Klf13	1.75027e-28	1.50353e-170	1.75027e-28	-0.693054	0	0.431	3.71338e-24	4.75843e-122	-1.23542	0	0.605	1.00955e-117	5.01175e-171	-0.334664	0.012	0.506	1.06329e-166
1	Erythroblasts	Arhgdib	4.99745e-32	9.63791e-170	4.99745e-32	2.07	0.03	0.535	1.06026e-27	6.10038e-137	-0.978127	0.075	0.792	1.29426e-132	3.21264e-170	0.260591	0.133	0.749	6.81593e-166
1	Erythroblasts	Snx15	1.42089e-11	3.28179e-168	1.42089e-11	2.42831	0.293	0.125	3.01455e-07	5.26192e-69	2.24383	0.4	0.139	1.11637e-64	1.09393e-168	2.21607	0.452	0.145	2.32088e-164
1	Erythroblasts	Aldh2	8.01289e-21	4.33332e-168	8.01289e-21	-3.40511	0	0.335	1.70002e-16	5.7824e-124	-0.887638	0.016	0.642	1.22679e-119	1.44444e-168	-0.37393	0.021	0.522	3.06453e-164
1	Erythroblasts	Kmt2e	1.70328e-24	5.35764e-167	1.70328e-24	4.20205	0.005	0.394	3.61367e-20	1.2954e-109	-0.878923	0.002	0.569	2.74831e-105	1.78588e-167	-0.344608	0.011	0.497	3.78892e-163
1	Erythroblasts	Iscu	3.55025e-22	7.30076e-167	3.55025e-22	0.598947	0.682	0.449	7.53221e-18	5.15411e-124	1.62578	0.81	0.499	1.0935e-119	2.43359e-167	1.81836	0.683	0.423	5.1631e-163
1	Erythroblasts	Pak2	7.92126e-28	5.00738e-165	7.92126e-28	-0.662867	0	0.423	1.68057e-23	1.60755e-129	-0.655243	0.01	0.647	3.41059e-125	1.66913e-165	-0.41745	0.01	0.492	3.54122e-161
1	Erythroblasts	Samhd1	4.15626e-30	9.26941e-165	4.15626e-30	1.57922	0.086	0.623	8.81792e-26	1.96683e-141	-1.18365	0.034	0.728	4.17282e-137	3.0898e-165	-0.333075	0.014	0.499	6.55533e-161
1	Erythroblasts	Rcsd1	4.34629e-24	9.86633e-165	4.34629e-24	-0.342288	0.005	0.389	9.2211e-20	4.51513e-118	-0.947799	0.002	0.596	9.57931e-114	3.28878e-165	-0.514618	0.006	0.484	6.97747e-161
1	Erythroblasts	Rnf11	8.51556e-26	1.38278e-164	8.51556e-26	0.948381	0.747	0.514	1.80666e-21	2.04718e-79	1.27528	0.713	0.465	4.34329e-75	4.60926e-165	1.69287	0.661	0.369	9.779e-161
1	Erythroblasts	Gm8995	7.64672e-41	2.54862e-164	7.64672e-41	0.809095	0.005	0.572	1.62233e-36	8.4954e-165	-1.22287	0.03	0.782	1.80238e-160	1.20209e-106	-0.252207	0.008	0.358	2.55035e-102
1	Erythroblasts	Ankrd11	4.43694e-29	6.80105e-163	4.43694e-29	4.03332	0.005	0.449	9.41341e-25	6.11243e-115	-0.46267	0.008	0.598	1.29681e-110	2.26702e-163	-0.260364	0.017	0.501	4.8097e-159
1	Erythroblasts	Spi1	1.50046e-23	6.2752e-162	1.50046e-23	-1.03698	0	0.371	3.18338e-19	3.74952e-110	-0.538983	0.02	0.606	7.95499e-106	2.09173e-162	-0.54569	0.019	0.502	4.43782e-158
1	Erythroblasts	Cggbp1	8.30673e-25	8.82051e-162	8.30673e-25	-0.556577	0.005	0.398	1.76236e-20	2.38931e-105	-0.417844	0.006	0.563	5.06916e-101	2.94017e-162	-0.255319	0.015	0.496	6.23786e-158
1	Erythroblasts	1110008F13Rik	1.67387e-27	2.16754e-161	1.67387e-27	-0.772406	0	0.419	3.55127e-23	1.19467e-137	-0.661268	0.02	0.691	2.53462e-133	7.22513e-162	-0.295028	0.02	0.507	1.53288e-157
1	Erythroblasts	Cd52	4.49215e-33	5.55779e-161	4.49215e-33	1.30972	0.025	0.535	9.53054e-29	4.77908e-126	-1.25068	0.069	0.744	1.01393e-121	1.8526e-161	-0.388783	0.139	0.724	3.93047e-157
1	Erythroblasts	Rbx1	6.14685e-22	7.50972e-161	6.14685e-22	4.74265	0.02	0.394	1.30411e-17	3.93179e-111	-0.698738	0.03	0.63	8.34169e-107	2.50324e-161	0.359994	0.049	0.563	5.31088e-157
1	Erythroblasts	Clk1	1.69922e-23	1.3587e-160	1.69922e-23	-0.601403	0.005	0.381	3.60507e-19	7.02144e-97	-0.449398	0.006	0.533	1.48967e-92	4.52899e-161	-0.481448	0.017	0.497	9.6087e-157
1	Erythroblasts	S100a11	3.24705e-25	1.89353e-159	3.24705e-25	1.4835	0.005	0.403	6.88893e-21	4.73509e-131	-2.02375	0.046	0.704	1.0046e-126	6.31177e-160	-0.63057	0.11	0.653	1.3391e-155
1	Erythroblasts	Eif1	2.14023e-25	1.43785e-158	2.14023e-25	1.60053	0.763	0.804	4.54071e-21	2.04922e-101	1.61803	0.822	0.898	4.34762e-97	4.79284e-159	1.64371	0.793	0.913	1.01685e-154
1	Erythroblasts	Ptpn18	1.06329e-24	2.4487e-158	1.06329e-24	-0.510931	0.005	0.396	2.25587e-20	9.56634e-131	-0.597863	0.01	0.651	2.0296e-126	8.16233e-159	-0.405385	0.016	0.49	1.73172e-154
1	Erythroblasts	Fam210b	1.75068e-07	2.16339e-157	1.75068e-07	0.846735	0.263	0.129	0.00371423	5.64701e-92	1.80492	0.366	0.083	1.19807e-87	7.2113e-158	1.99978	0.434	0.137	1.52995e-153
1	Erythroblasts	Metap2	0.000632016	8.11072e-157	0.000632016	1.32849	0.414	0.403	1	4.83666e-30	2.00939	0.543	0.488	1.02615e-25	2.70357e-157	1.9748	0.685	0.469	5.7359e-153
1	Erythroblasts	Ndufb7	1.38717e-23	3.1069e-156	1.38717e-23	2.63588	0.005	0.382	2.94303e-19	3.2231e-116	-0.578188	0.032	0.65	6.83812e-112	1.03563e-156	0.250639	0.047	0.551	2.1972e-152
1	Erythroblasts	Tmcc1	8.85065e-22	6.38833e-156	8.85065e-22	-1.14926	0	0.348	1.87775e-17	1.30646e-111	-1.72164	0.002	0.575	2.77179e-107	2.12944e-156	-0.828326	0.012	0.477	4.51783e-152
1	Erythroblasts	Dleu2	1.53873e-20	2.12927e-155	1.53873e-20	-2.15786	0	0.331	3.26457e-16	3.16897e-77	-0.509318	0.006	0.458	6.72328e-73	7.09755e-156	-0.583598	0.01	0.473	1.50582e-151
1	Erythroblasts	Lcp1	4.81327e-30	1.73149e-154	4.81327e-30	-3.58996	0	0.449	1.02118e-25	6.52781e-126	-1.27237	0.036	0.688	1.38494e-121	5.77162e-155	-0.690844	0.038	0.527	1.22451e-150
1	Erythroblasts	Aldoa	1.8487e-24	3.24896e-154	1.8487e-24	-0.613307	0	0.382	3.92221e-20	1.70521e-120	-0.883504	0.018	0.635	3.61776e-116	1.08299e-154	-0.459742	0.022	0.496	2.29766e-150
1	Erythroblasts	Ly6e	2.65657e-31	5.97468e-154	2.65657e-31	2.70043	0.061	0.59	5.63619e-27	2.90582e-146	-0.728366	0.053	0.782	6.165e-142	1.99156e-154	-0.263218	0.021	0.493	4.22529e-150
1	Erythroblasts	Eif4g2	2.87752e-26	3.67812e-153	2.87752e-26	1.00763	0.025	0.459	6.10495e-22	9.02346e-98	0.27632	0.046	0.616	1.91442e-93	1.22604e-153	0.423989	0.054	0.559	2.60117e-149
1	Erythroblasts	Samd9l	2.29899e-30	4.10438e-153	2.29899e-30	4.37795	0.04	0.54	4.87753e-26	1.36813e-153	-1.08937	0.016	0.726	2.90262e-149	3.25358e-128	-0.278639	0.009	0.412	6.90279e-124
1	Erythroblasts	Ubac1	8.11325e-09	1.0064e-150	8.11325e-09	1.03849	0.343	0.191	0.000172131	4.78325e-59	1.49142	0.459	0.202	1.01481e-54	3.35468e-151	1.61828	0.551	0.241	7.11729e-147
1	Erythroblasts	Atpif1	2.26902e-17	1.20305e-150	2.26902e-17	2.37092	0.53	0.339	4.81395e-13	1.37641e-71	2.01617	0.683	0.548	2.92019e-67	4.01016e-151	1.91323	0.7	0.527	8.50796e-147
1	Erythroblasts	Apbb1ip	8.67364e-23	4.60288e-150	8.67364e-23	-0.427456	0.005	0.372	1.8402e-18	1.54747e-113	-0.779032	0.006	0.59	3.28311e-109	1.53429e-150	-0.287513	0.008	0.458	3.25516e-146
1	Erythroblasts	Prrc2c	4.71011e-24	1.00481e-149	4.71011e-24	-0.591055	0	0.377	9.99297e-20	8.41475e-96	-1.74099	0.004	0.525	1.78527e-91	3.34938e-150	-0.259692	0.013	0.467	7.10605e-146
1	Erythroblasts	Gpsm3	2.49547e-21	2.41681e-149	2.49547e-21	2.4004	0.005	0.353	5.29438e-17	6.0223e-123	-1.16509	0.006	0.619	1.27769e-118	8.05605e-150	-0.299086	0.025	0.492	1.70917e-145
1	Erythroblasts	Ncf2	1.46807e-21	3.1423e-149	1.46807e-21	3.71555	0.01	0.367	3.11466e-17	9.77336e-117	-1.32198	0.008	0.604	2.07352e-112	1.04743e-149	-0.534643	0.015	0.47	2.22223e-145
1	Erythroblasts	Gda	0.000104393	4.46927e-149	0.000104393	0.57114	0.535	0.556	1	1.40149e-70	1.26695	0.733	0.603	2.97341e-66	1.48976e-149	1.21771	0.674	0.412	3.16066e-145
1	Erythroblasts	Hbq1b	1.31091e-10	5.28684e-149	1.31091e-10	0.97079	0.379	0.192	2.78122e-06	1.76228e-149	2.01127	0.45	0.074	3.73885e-145	2.58225e-149	1.87113	0.394	0.111	5.47849e-145
1	Erythroblasts	Rgs2	3.05116e-18	7.01937e-148	3.05116e-18	-0.594703	0	0.299	6.47334e-14	1.08613e-77	-0.823416	0.004	0.456	2.30432e-73	2.33979e-148	-0.418398	0.014	0.465	4.9641e-144
1	Erythroblasts	Cotl1	1.50046e-23	2.82004e-147	1.50046e-23	-2.33922	0	0.371	3.18338e-19	3.29463e-123	-0.934671	0.01	0.628	6.98988e-119	9.40013e-148	-0.34343	0.02	0.478	1.99433e-143
1	Erythroblasts	Foxp1	2.01752e-18	7.98383e-147	2.01752e-18	-3.42742	0	0.302	4.28037e-14	2.77852e-69	-0.320002	0.004	0.421	5.8949e-65	2.66128e-147	-0.578125	0.01	0.454	5.64617e-143
1	Erythroblasts	Arl6ip1	1.4999e-19	5.21144e-146	1.4999e-19	4.75444	0.091	0.512	3.18219e-15	1.72581e-94	0.555322	0.089	0.694	3.66149e-90	1.73715e-146	0.320066	0.064	0.565	3.68553e-142
1	Erythroblasts	Syk	5.68339e-25	1.31187e-145	5.68339e-25	-0.62918	0	0.389	1.20579e-20	2.20111e-89	-0.650296	0.004	0.502	4.66988e-85	4.37288e-146	-0.281396	0.013	0.459	9.27751e-142
1	Erythroblasts	Elf1	6.62523e-25	1.53897e-145	6.62523e-25	2.97817	0.005	0.399	1.40561e-20	3.22093e-92	-0.385996	0.01	0.524	6.83353e-88	5.1299e-146	-0.53859	0.005	0.441	1.08836e-141
1	Erythroblasts	Cox7c	3.54572e-19	2.0183e-145	3.54572e-19	1.4654	0.076	0.472	7.5226e-15	9.5154e-79	0.653941	0.107	0.669	2.01879e-74	6.72766e-146	0.374058	0.1	0.637	1.42734e-141
1	Erythroblasts	Arhgef1	4.37681e-23	4.66501e-144	4.37681e-23	3.65221	0.005	0.376	9.28584e-19	1.2891e-99	-0.327556	0.004	0.539	2.73496e-95	1.555e-144	-0.340349	0.008	0.445	3.2991e-140
1	Erythroblasts	Atp6v0e	2.17028e-18	5.3062e-144	2.17028e-18	1.04788	0.056	0.419	4.60446e-14	4.24002e-97	0.829722	0.077	0.679	8.99563e-93	1.76873e-144	0.543908	0.093	0.622	3.75255e-140
1	Erythroblasts	Selplg	3.53407e-25	1.55354e-143	3.53407e-25	-0.876623	0	0.391	7.49789e-21	1.2718e-110	-1.30845	0	0.568	2.69825e-106	5.17848e-144	-0.35725	0.019	0.466	1.09867e-139
1	Erythroblasts	Rbm5	1.35877e-25	9.38559e-142	1.35877e-25	-0.574715	0	0.396	2.88277e-21	2.40109e-92	-0.692185	0.002	0.509	5.09415e-88	3.12853e-142	-0.38019	0.009	0.442	6.63749e-138
1	Erythroblasts	Tnfaip8	7.44481e-17	2.76382e-141	7.44481e-17	0.36785	0.005	0.29	1.57949e-12	1.09546e-113	-0.509181	0.008	0.594	2.32414e-109	9.21275e-142	-0.26615	0.016	0.455	1.95458e-137
1	Erythroblasts	Arf1	5.30029e-24	1.49256e-140	5.30029e-24	3.08649	0.035	0.453	1.12451e-19	1.10755e-108	0.769821	0.05	0.662	2.34977e-104	4.9752e-141	0.45979	0.069	0.564	1.05554e-136
1	Erythroblasts	Tkt	5.94387e-24	3.69673e-140	5.94387e-24	-0.904136	0	0.376	1.26105e-19	7.76061e-123	-0.660755	0.03	0.667	1.64649e-118	1.23224e-140	-0.307314	0.04	0.502	2.61433e-136
1	Erythroblasts	Timm10b	1.43342e-16	5.11809e-140	1.43342e-16	-2.46248	0	0.275	3.04113e-12	3.95972e-97	-0.505749	0.008	0.538	8.40094e-93	1.70603e-140	0.280961	0.016	0.453	3.61951e-136
1	Erythroblasts	Purb	1.52721e-19	1.10607e-139	1.52721e-19	4.4276	0.005	0.329	3.24013e-15	1.52456e-87	-0.282695	0.008	0.503	3.23451e-83	3.68692e-140	-0.312674	0.009	0.438	7.82216e-136
1	Erythroblasts	Riok3	1.1809e-05	1.36472e-139	1.1809e-05	0.825822	0.495	0.462	0.250539	5.30005e-40	1.36352	0.608	0.521	1.12446e-35	4.54906e-140	1.53193	0.643	0.397	9.65129e-136
1	Erythroblasts	Neat1	3.44123e-24	1.51941e-139	3.44123e-24	2.42194	0.005	0.39	7.30091e-20	2.8482e-110	-0.699052	0.008	0.583	6.04274e-106	5.06468e-140	-0.504555	0.023	0.466	1.07452e-135
1	Erythroblasts	Tmem131l	8.77746e-18	1.03737e-138	8.77746e-18	-0.412986	0.01	0.315	1.86223e-13	6.17758e-68	-0.292336	0.01	0.427	1.31064e-63	3.45789e-139	-0.552548	0.014	0.445	7.33626e-135
1	Erythroblasts	Psmb1	1.52215e-19	3.79157e-138	1.52215e-19	-0.321885	0.005	0.329	3.22939e-15	3.7433e-97	-0.626052	0.01	0.542	7.9418e-93	1.26386e-138	0.331766	0.045	0.508	2.6814e-134
1	Erythroblasts	Atp6v1g1	2.95357e-16	4.59205e-138	2.95357e-16	1.0077	0.091	0.459	6.26629e-12	8.03535e-101	0.403157	0.093	0.723	1.70478e-96	1.53068e-138	1.18632	0.096	0.612	3.2475e-134
1	Erythroblasts	Ssu72	8.23485e-22	7.53178e-138	8.23485e-22	-0.322409	0.005	0.359	1.74711e-17	1.16687e-118	-0.92618	0.006	0.606	2.47564e-114	2.51059e-138	-0.28296	0.014	0.443	5.32648e-134
1	Erythroblasts	Hcls1	9.96655e-23	2.21134e-137	9.96655e-23	-0.357524	0.01	0.382	2.1145e-18	1.37507e-118	-0.760985	0.006	0.606	2.91735e-114	7.37112e-138	-0.324237	0.008	0.431	1.56386e-133
1	Erythroblasts	Rhog	1.8487e-24	3.49047e-137	1.8487e-24	-0.676643	0	0.382	3.92221e-20	5.69408e-113	-0.496636	0.008	0.592	1.20806e-108	1.16349e-137	-0.360201	0.009	0.433	2.46846e-133
1	Erythroblasts	Arpc4	6.61313e-26	3.97383e-137	6.61313e-26	-0.656896	0.02	0.444	1.40304e-21	9.3844e-116	0.320377	0.05	0.684	1.99099e-111	1.32461e-137	0.402747	0.07	0.559	2.81029e-133
1	Erythroblasts	mt-Rnr1	2.63294e-10	2.00668e-136	2.63294e-10	0.677278	0.682	0.798	5.58604e-06	3.70426e-125	1.36958	0.897	0.913	7.85897e-121	6.68892e-137	1.46591	0.767	0.825	1.41912e-132
1	Erythroblasts	2810474O19Rik	3.85222e-34	2.55036e-136	3.85222e-34	-1.12637	0	0.494	8.17287e-30	3.94744e-115	-0.801912	0.012	0.607	8.37488e-111	8.50121e-137	-0.64405	0.009	0.43	1.80362e-132
1	Erythroblasts	Cnn2	2.45512e-22	2.66853e-136	2.45512e-22	1.755	0.01	0.377	5.20878e-18	9.16394e-116	-0.720294	0.018	0.621	1.94422e-111	8.8951e-137	-0.281856	0.023	0.461	1.88718e-132
1	Erythroblasts	Sorl1	1.15498e-24	3.23344e-136	1.15498e-24	-0.731809	0	0.385	2.4504e-20	5.3951e-100	-1.25127	0.006	0.544	1.14462e-95	1.07781e-136	-0.711594	0.005	0.422	2.28669e-132
1	Erythroblasts	Prdx5	3.72731e-21	1.11473e-135	3.72731e-21	2.94349	0.04	0.425	7.90786e-17	6.49724e-120	-1.12794	0.055	0.705	1.37846e-115	3.71577e-136	-0.417061	0.089	0.586	7.88339e-132
1	Erythroblasts	Arpc3	7.05959e-17	1.42107e-135	7.05959e-17	1.59909	0.121	0.535	1.49776e-12	4.18667e-100	0.370166	0.123	0.785	8.88244e-96	4.7369e-136	0.531363	0.163	0.751	1.00498e-131
1	Erythroblasts	Ppp1r12a	3.70933e-30	1.60353e-135	3.70933e-30	-2.24894	0	0.45	7.86972e-26	5.34509e-136	-1.13676	0.002	0.65	1.13401e-131	1.87686e-134	-0.410342	0.007	0.421	3.98194e-130
1	Erythroblasts	Glrx	6.58087e-11	2.11959e-135	6.58087e-11	2.96054	0.52	0.464	1.3962e-06	4.01561e-39	2.22163	0.622	0.663	8.51951e-35	7.06529e-136	2.29039	0.645	0.483	1.49897e-131
1	Erythroblasts	Ptpn6	2.68754e-22	3.9387e-135	2.68754e-22	3.48771	0.005	0.366	5.70189e-18	3.80973e-105	-0.542898	0.012	0.574	8.08273e-101	1.3129e-135	-0.253005	0.014	0.438	2.78545e-131
1	Erythroblasts	Mgst1	3.66809e-20	7.30516e-135	3.66809e-20	-3.6823	0.005	0.336	7.78223e-16	1.44737e-118	-1.37242	0.014	0.621	3.07075e-114	2.43505e-135	-0.32538	0.035	0.481	5.16621e-131
1	Erythroblasts	Gm15772	2.11604e-12	1.83472e-134	2.11604e-12	1.12205	0.116	0.446	4.4894e-08	7.32274e-64	0.428248	0.127	0.645	1.55359e-59	6.11574e-135	0.398132	0.099	0.611	1.29751e-130
1	Erythroblasts	Stk38	9.35467e-23	1.98959e-134	9.35467e-23	-2.45261	0	0.361	1.98469e-18	6.0768e-102	-0.556748	0.006	0.551	1.28925e-97	6.63198e-135	-0.290842	0.011	0.43	1.40704e-130
1	Erythroblasts	Atf7ip	7.49735e-24	8.71322e-134	7.49735e-24	-0.558348	0	0.375	1.59064e-19	1.11468e-78	-0.777065	0	0.452	2.3649e-74	2.90441e-134	-0.442893	0.009	0.425	6.16199e-130
1	Erythroblasts	Rps27rt	8.50524e-21	9.05134e-134	8.50524e-21	-0.255445	0.01	0.357	1.80447e-16	6.26991e-70	0.349682	0.01	0.436	1.33022e-65	3.01711e-134	0.363704	0.056	0.522	6.4011e-130
1	Erythroblasts	Lamtor4	3.0732e-19	1.23401e-133	3.0732e-19	-0.413372	0	0.313	6.52011e-15	9.66508e-115	-0.655161	0.008	0.598	2.05054e-110	4.11335e-134	-0.338088	0.015	0.437	8.72689e-130
1	Erythroblasts	Slfn2	4.79347e-34	1.98328e-133	4.79347e-34	-2.89831	0.01	0.514	1.01698e-29	6.61094e-134	-1.29987	0.014	0.668	1.40258e-129	3.04744e-116	-0.530107	0.014	0.394	6.46545e-112
1	Erythroblasts	Rps3	3.33659e-26	1.67997e-132	3.33659e-26	-2.05806	0.051	0.512	7.0789e-22	8.94618e-64	0.420681	0.17	0.74	1.89802e-59	5.59991e-133	0.350055	0.169	0.758	1.18808e-128
1	Erythroblasts	Ogt	1.03022e-18	2.26056e-132	1.03022e-18	3.26912	0.025	0.361	2.18572e-14	5.56295e-86	0.367014	0.046	0.573	1.18024e-81	7.53519e-133	0.285556	0.05	0.505	1.59867e-128
1	Erythroblasts	AC149090.1	3.73187e-28	3.8096e-132	3.73187e-28	-0.646996	0	0.427	7.91754e-24	2.76045e-108	-0.56401	0.01	0.58	5.85658e-104	1.26987e-132	-0.251931	0.011	0.425	2.69415e-128
1	Erythroblasts	Rpl23a	8.462e-14	1.31019e-131	8.462e-14	0.83212	0.162	0.563	1.7953e-09	2.96563e-43	0.607719	0.214	0.727	6.29189e-39	4.36729e-132	0.416419	0.13	0.67	9.26564e-128
1	Erythroblasts	Flna	3.33683e-21	3.44368e-131	3.33683e-21	-0.940098	0	0.34	7.07942e-17	1.10056e-114	-0.522478	0.016	0.613	2.33494e-110	1.14789e-131	-0.692064	0.012	0.425	2.43537e-127
1	Erythroblasts	Msrb1	1.99663e-21	7.86981e-130	1.99663e-21	-0.730801	0.01	0.363	4.23606e-17	4.27351e-120	-1.73513	0.028	0.652	9.06668e-116	2.62327e-130	-0.653291	0.064	0.523	5.56553e-126
1	Erythroblasts	Dbnl	3.52141e-27	3.6012e-129	3.52141e-27	-0.586457	0	0.416	7.47102e-23	1.77656e-106	-0.70797	0.006	0.566	3.76916e-102	1.2004e-129	-0.377734	0.011	0.419	2.54677e-125
1	Erythroblasts	Klhl24	4.31636e-17	7.11897e-129	4.31636e-17	-3.55869	0	0.283	9.15759e-13	1.79944e-64	-0.75009	0	0.392	3.81769e-60	2.37299e-129	-0.262785	0.009	0.413	5.03453e-125
1	Erythroblasts	Pnrc1	9.73142e-23	9.57058e-129	9.73142e-23	4.07924	0.01	0.382	2.06462e-18	1.5539e-71	0.323108	0.026	0.475	3.29675e-67	3.19019e-129	0.297559	0.071	0.54	6.76831e-125
1	Erythroblasts	Rpl21	1.31922e-18	1.63481e-128	1.31922e-18	0.766969	0.03	0.37	2.79887e-14	3.16347e-38	0.949542	0.212	0.69	6.71162e-34	5.44936e-129	0.325955	0.073	0.544	1.15614e-124
1	Erythroblasts	Fam111a	2.50433e-26	2.60919e-128	2.50433e-26	-0.727185	0	0.405	5.31318e-22	5.26509e-106	-0.261234	0.01	0.573	1.11704e-101	8.6973e-129	-0.423111	0.009	0.413	1.84522e-124
1	Erythroblasts	Mtdh	1.28143e-17	3.092e-128	1.28143e-17	-0.349503	0	0.29	2.71869e-13	5.00888e-81	-0.362596	0.006	0.473	1.06268e-76	1.03067e-128	-0.37539	0.008	0.41	2.18666e-124
1	Erythroblasts	Pcbp2	5.56277e-24	7.02469e-128	5.56277e-24	0.869541	0.015	0.409	1.1802e-19	3.55279e-98	-0.413334	0.036	0.597	7.5376e-94	2.34156e-128	0.51189	0.045	0.485	4.96786e-124
1	Erythroblasts	Ube2r2	5.38525e-12	1.36564e-127	5.38525e-12	0.394697	0.616	0.492	1.14254e-07	5.51825e-64	1.50274	0.679	0.504	1.17075e-59	4.55213e-128	1.51887	0.646	0.434	9.65781e-124
1	Erythroblasts	St3gal5	5.30186e-06	2.47115e-127	5.30186e-06	2.65952	0.354	0.266	0.112484	6.06577e-11	2.3102	0.362	0.325	1.28691e-06	8.23717e-128	2.14799	0.559	0.323	1.7476e-123
1	Erythroblasts	Pla2g16	0.0107617	3.77874e-127	0.0107617	0.604241	0.354	0.345	1	2.35139e-33	1.82496	0.436	0.268	4.98871e-29	1.25958e-127	1.81961	0.489	0.214	2.67232e-123
1	Erythroblasts	Spcs2	2.32625e-19	1.13126e-126	2.32625e-19	-2.82565	0.005	0.326	4.93537e-15	2.61606e-76	0.430087	0.014	0.471	5.55024e-72	3.77087e-127	-0.284251	0.01	0.411	8.00028e-123
1	Erythroblasts	Morf4l1	4.32187e-20	1.30076e-126	4.32187e-20	3.58288	0.071	0.476	9.16928e-16	3.9688e-77	1.06862	0.103	0.656	8.42021e-73	4.33587e-127	0.900709	0.1	0.597	9.19898e-123
1	Erythroblasts	Ep300	4.71011e-24	2.48811e-126	4.71011e-24	-0.598309	0	0.377	9.99297e-20	3.61855e-94	-0.675583	0.006	0.523	7.67711e-90	8.29368e-127	-0.393021	0.01	0.41	1.75959e-122
1	Erythroblasts	Ube2h	0.00339446	5.46207e-126	0.00339446	1.72311	0.369	0.361	1	3.88191e-55	1.89309	0.572	0.375	8.23585e-51	1.82069e-126	2.10928	0.563	0.315	3.86278e-122
1	Erythroblasts	Ltb	1.06868e-25	6.67715e-126	1.06868e-25	-0.85185	0	0.398	2.26732e-21	2.09167e-90	-1.10369	0.004	0.506	4.43768e-86	2.22572e-126	-0.49539	0.019	0.427	4.72208e-122
1	Erythroblasts	Mdh2	8.02966e-18	2.12699e-125	8.02966e-18	0.900727	0.005	0.304	1.70357e-13	1.02315e-93	0.416102	0.036	0.582	2.17072e-89	7.08996e-126	0.42412	0.057	0.507	1.50421e-121
1	Erythroblasts	Wdr1	2.67762e-21	4.37088e-125	2.67762e-21	-2.2372	0	0.341	5.68084e-17	1.06424e-106	-0.299676	0.01	0.575	2.2579e-102	1.45696e-125	-0.277402	0.007	0.402	3.09109e-121
1	Erythroblasts	Ppp1r18	5.48109e-23	6.14455e-125	5.48109e-23	0.789217	0.005	0.375	1.16287e-18	8.42769e-118	-0.447653	0.008	0.607	1.78802e-113	2.04818e-125	-0.267645	0.017	0.421	4.34543e-121
1	Erythroblasts	Rps6	9.69729e-23	7.9106e-124	9.69729e-23	-2.10737	0.01	0.382	2.05738e-18	5.49368e-70	0.445585	0.053	0.524	1.16554e-65	2.63687e-124	0.310306	0.064	0.515	5.59438e-120
1	Erythroblasts	Bcl10	2.48823e-19	8.44188e-124	2.48823e-19	-0.421309	0	0.315	5.27903e-15	8.6775e-87	-0.867497	0	0.484	1.84102e-82	2.81396e-124	-0.416721	0.003	0.391	5.9701e-120
1	Erythroblasts	Git2	1.33187e-18	1.88576e-123	1.33187e-18	-0.415167	0	0.304	2.82569e-14	8.47353e-86	-0.753096	0.002	0.484	1.79774e-81	6.28585e-124	-0.421962	0.003	0.389	1.33361e-119
1	Erythroblasts	Pgam1	2.59844e-16	2.58917e-123	2.59844e-16	-0.445455	0	0.271	5.51285e-12	1.10923e-99	-0.670817	0.012	0.555	2.35334e-95	8.63055e-124	-0.271834	0.015	0.414	1.83106e-119
1	Erythroblasts	Ncf1	3.76013e-23	4.36803e-123	3.76013e-23	-1.10069	0	0.366	7.97748e-19	2.0372e-106	-1.9363	0.006	0.566	4.32212e-102	1.45601e-123	0.811489	0.019	0.421	3.08907e-119
1	Erythroblasts	Bptf	1.84436e-22	1.59828e-122	1.84436e-22	-0.410915	0	0.357	3.91299e-18	3.2706e-80	-0.674964	0	0.458	6.93891e-76	5.32758e-123	-0.29445	0.007	0.396	1.1303e-118
1	Erythroblasts	Rock1	6.6437e-20	1.98479e-122	6.6437e-20	0.391166	0.066	0.462	1.40953e-15	1.18014e-82	0.952446	0.079	0.629	2.50378e-78	6.61596e-123	0.38748	0.062	0.509	1.40364e-118
1	Erythroblasts	Ldha	2.74361e-20	3.92887e-122	2.74361e-20	-3.31034	0.005	0.339	5.82085e-16	2.14373e-114	-0.623086	0.012	0.604	4.54815e-110	1.30962e-122	-0.40626	0.014	0.409	2.7785e-118
1	Erythroblasts	Taldo1	9.1796e-07	5.46753e-121	9.1796e-07	1.74739	0.556	0.645	0.0194754	5.99322e-24	1.48105	0.63	0.825	1.27152e-19	1.82251e-121	1.59644	0.726	0.779	3.86664e-117
1	Erythroblasts	Pafah1b1	1.76702e-22	7.53551e-121	1.76702e-22	2.09629	0.025	0.412	3.74891e-18	3.46635e-99	0.330613	0.032	0.593	7.35422e-95	2.51184e-121	0.293051	0.053	0.485	5.32911e-117
1	Erythroblasts	Cox5b	1.06287e-20	9.09376e-121	1.06287e-20	4.48427	0.045	0.431	2.25498e-16	6.12839e-79	0.878006	0.099	0.655	1.3002e-74	3.03125e-121	0.723199	0.108	0.601	6.43111e-117
1	Erythroblasts	Tomm7	6.02757e-22	5.76809e-120	6.02757e-22	4.89295	0.03	0.416	1.27881e-17	7.84777e-91	0.648472	0.059	0.619	1.66498e-86	1.9227e-120	0.617039	0.075	0.529	4.07919e-116
1	Erythroblasts	Rps13	2.2364e-20	1.40958e-119	2.2364e-20	0.6241	0.081	0.5	4.74476e-16	1.15505e-71	0.400314	0.16	0.752	2.45055e-67	4.69861e-120	0.295492	0.177	0.744	9.96857e-116
1	Erythroblasts	Rpl37rt	6.5797e-17	1.81078e-119	6.5797e-17	1.62639	0.03	0.345	1.39595e-12	2.43466e-59	0.838152	0.036	0.44	5.16538e-55	6.03594e-120	0.408353	0.055	0.486	1.28058e-115
1	Erythroblasts	Nadk2	5.67683e-08	2.07477e-119	5.67683e-08	1.4115	0.278	0.143	0.0012044	1.21758e-38	2.06168	0.39	0.199	2.58321e-34	6.91589e-120	1.88665	0.441	0.18	1.46727e-115
1	Erythroblasts	Pgd	3.48131e-21	3.32933e-119	3.48131e-21	0.702608	0.01	0.362	7.38595e-17	1.43742e-111	-0.657098	0.018	0.607	3.04963e-107	1.10978e-119	-0.664007	0.013	0.399	2.3545e-115
1	Erythroblasts	Rnf130	3.28749e-15	1.10216e-118	3.28749e-15	-0.36693	0	0.254	6.97474e-11	1.10602e-97	-0.760206	0.002	0.528	2.34653e-93	3.67386e-119	-0.335581	0.009	0.391	7.79446e-115
1	Erythroblasts	Cdc42se1	5.66669e-22	1.31947e-118	5.66669e-22	-0.5439	0	0.35	1.20224e-17	1.66951e-95	-0.409766	0.014	0.544	3.54203e-91	4.39823e-119	-0.363663	0.005	0.382	9.33129e-115
1	Erythroblasts	Cox6b1	1.04845e-22	2.52372e-118	1.04845e-22	-2.76694	0.025	0.414	2.2244e-18	1.08318e-90	0.680051	0.079	0.66	2.29809e-86	8.41239e-119	0.683146	0.118	0.615	1.78477e-114
1	Erythroblasts	Hnrnpa1	9.62278e-17	3.99316e-118	9.62278e-17	-3.17337	0	0.277	2.04157e-12	2.78803e-63	-0.951853	0.018	0.422	5.91508e-59	1.33105e-118	0.888076	0.02	0.414	2.82396e-114
1	Erythroblasts	Pgk1	8.60326e-20	8.00636e-118	8.60326e-20	-0.444849	0	0.321	1.82527e-15	4.76752e-115	-0.522034	0.012	0.606	1.01148e-110	2.66879e-118	-0.272648	0.012	0.395	5.6621e-114
1	Erythroblasts	Degs1	2.75282e-20	1.22544e-117	2.75282e-20	-0.370798	0.005	0.339	5.84038e-16	5.65047e-94	-0.323232	0.014	0.539	1.1988e-89	4.08481e-118	-0.470245	0.009	0.387	8.66633e-114
1	Erythroblasts	Ctsd	5.42383e-19	1.82648e-117	5.42383e-19	2.64511	0.005	0.321	1.15072e-14	1.65199e-99	-0.270449	0.024	0.578	3.50486e-95	6.08825e-118	-0.317055	0.024	0.42	1.29168e-113
1	Erythroblasts	Sell	1.21592e-29	2.89767e-117	1.21592e-29	-1.71464	0.005	0.455	2.5797e-25	9.65889e-118	-1.27069	0.008	0.607	2.04923e-113	1.25164e-105	-0.264296	0.019	0.378	2.65549e-101
1	Erythroblasts	Skap2	2.8835e-19	8.28985e-117	2.8835e-19	-0.490744	0.005	0.325	6.11763e-15	8.84736e-110	-0.8077	0.006	0.577	1.87705e-105	2.76328e-117	-0.376588	0.006	0.38	5.86258e-113
1	Erythroblasts	Dhrs11	5.65915e-20	3.73428e-116	5.65915e-20	2.26374	0.348	0.109	1.20065e-15	1.24476e-116	2.14305	0.388	0.076	2.64088e-112	1.16398e-92	1.7779	0.308	0.104	2.46951e-88
1	Erythroblasts	Kras	1.91094e-20	3.87982e-116	1.91094e-20	-3.44681	0	0.33	4.05425e-16	8.10631e-92	-0.831718	0	0.503	1.71984e-87	1.29327e-116	-0.316157	0.006	0.379	2.74381e-112
1	Erythroblasts	Rps29	0.000196319	4.11171e-115	0.000196319	0.339533	0.652	0.88	1	7.51327e-70	0.852281	0.814	0.949	1.59401e-65	1.37057e-115	0.963286	0.783	0.944	2.9078e-111
1	Erythroblasts	Pkm	1.06481e-19	5.37649e-115	1.06481e-19	-0.67234	0	0.32	2.2591e-15	1.79216e-115	-1.3032	0.002	0.588	3.80226e-111	2.20619e-112	-0.277363	0.012	0.381	4.68065e-108
1	Erythroblasts	Atp11b	8.40123e-26	7.29655e-115	8.40123e-26	-0.725052	0	0.399	1.7824e-21	2.43218e-115	-0.97282	0.002	0.588	5.16012e-111	2.06548e-106	-0.331556	0.004	0.349	4.38212e-102
1	Erythroblasts	Rpl22l1	1.38182e-19	2.85933e-114	1.38182e-19	-2.88831	0.01	0.34	2.93167e-15	1.23604e-74	-0.362112	0.022	0.479	2.62238e-70	9.53112e-115	0.360915	0.065	0.496	2.02212e-110
1	Erythroblasts	Cbl	1.31735e-19	6.46266e-114	1.31735e-19	-0.400457	0	0.318	2.79488e-15	3.40748e-101	-0.686754	0.004	0.544	7.22932e-97	2.15422e-114	-0.264297	0.005	0.372	4.5704e-110
1	Erythroblasts	Cklf	4.35977e-13	7.21095e-114	4.35977e-13	-0.293933	0	0.221	9.24969e-09	1.0385e-71	-0.4154	0.004	0.431	2.20329e-67	2.40365e-114	-0.32218	0.003	0.367	5.09959e-110
1	Erythroblasts	Ssh2	4.53125e-22	1.18434e-113	4.53125e-22	-0.460224	0	0.352	9.61351e-18	7.14304e-82	-0.722041	0.002	0.469	1.51547e-77	3.94781e-114	-0.261388	0.007	0.375	8.37567e-110
1	Erythroblasts	Atp5a1	9.01323e-18	5.68723e-113	9.01323e-18	-0.844735	0.025	0.347	1.91225e-13	1.89474e-57	0.932497	0.091	0.543	4.01988e-53	1.89574e-113	0.533394	0.066	0.495	4.02201e-109
1	Erythroblasts	Tra2a	2.78485e-25	9.50001e-113	2.78485e-25	-0.531115	0	0.393	5.90834e-21	3.97642e-81	-0.425952	0.004	0.47	8.43638e-77	3.16667e-113	0.292393	0.01	0.378	6.7184e-109
1	Erythroblasts	Fcer1g	6.94816e-20	5.8743e-112	6.94816e-20	-1.85113	0	0.322	1.47412e-15	4.13353e-102	-1.12495	0.034	0.606	8.76969e-98	1.9581e-112	-0.882478	0.042	0.439	4.1543e-108
1	Erythroblasts	Arhgap15	3.41538e-20	1.07968e-111	3.41538e-20	3.65159	0.005	0.338	7.24607e-16	2.58097e-95	-0.76106	0.002	0.52	5.47579e-91	3.59893e-112	-0.277677	0.007	0.369	7.63549e-108
1	Erythroblasts	Alox5ap	5.99776e-18	1.97088e-111	5.99776e-18	0.674826	0.01	0.317	1.27248e-13	6.5696e-112	-1.37639	0.018	0.608	1.39381e-107	1.26567e-110	-0.628608	0.036	0.424	2.68524e-106
1	Erythroblasts	Rabac1	2.48159e-18	4.2354e-111	2.48159e-18	-0.366857	0	0.301	5.26494e-14	2.15031e-89	-0.382437	0.006	0.506	4.56209e-85	1.4118e-111	-0.342809	0.006	0.367	2.99527e-107
1	Erythroblasts	Nktr	2.01376e-19	1.02245e-110	2.01376e-19	-0.389074	0	0.316	4.2724e-15	1.06139e-80	-0.40997	0.004	0.468	2.25185e-76	3.40817e-111	-0.296763	0.009	0.372	7.23077e-107
1	Erythroblasts	Cd44	1.37993e-21	1.23473e-110	1.37993e-21	-0.903243	0	0.345	2.92765e-17	4.11576e-111	-1.08195	0.004	0.578	8.732e-107	1.07119e-87	-0.345213	0.008	0.31	2.27263e-83
1	Erythroblasts	Cd47	4.97772e-18	1.8203e-110	4.97772e-18	2.44813	0.157	0.627	1.05607e-13	5.02497e-84	0.596191	0.152	0.788	1.0661e-79	6.06766e-111	0.396796	0.185	0.726	1.28732e-106
1	Erythroblasts	Itgb2	4.15652e-21	6.18149e-110	4.15652e-21	-0.894599	0	0.339	8.81848e-17	3.06866e-105	-1.16014	0.008	0.566	6.51046e-101	2.0605e-110	-0.369234	0.017	0.386	4.37155e-106
1	Erythroblasts	Stk24	5.93619e-23	6.49275e-110	5.93619e-23	-0.474154	0	0.363	1.25942e-18	7.47943e-91	-0.300981	0.002	0.503	1.58684e-86	2.16425e-110	-0.374656	0	0.352	4.59167e-106
1	Erythroblasts	Syf2	2.6518e-18	7.16135e-110	2.6518e-18	-1.24215	0.02	0.344	5.62607e-14	3.80918e-75	0.6613	0.042	0.522	8.08156e-71	2.38712e-110	0.479858	0.069	0.493	5.06451e-106
1	Erythroblasts	Rpl4	8.76876e-21	2.38923e-109	8.76876e-21	1.85391	0.035	0.41	1.86038e-16	2.39713e-70	0.625808	0.079	0.577	5.08576e-66	7.9641e-110	0.531862	0.111	0.579	1.68966e-105
1	Erythroblasts	Diaph1	3.44123e-24	2.76765e-109	3.44123e-24	-0.612622	0.005	0.39	7.30091e-20	9.22548e-110	-0.863519	0.004	0.573	1.95728e-105	6.78025e-101	0.277509	0.011	0.35	1.4385e-96
1	Erythroblasts	Ptpn1	1.15498e-24	1.04893e-108	1.15498e-24	-0.645468	0	0.385	2.4504e-20	8.61141e-97	-0.937114	0.002	0.525	1.827e-92	3.49643e-109	-0.26185	0.006	0.361	7.41803e-105
1	Erythroblasts	Ifitm2	8.02966e-18	3.84305e-108	8.02966e-18	-0.656321	0.005	0.304	1.70357e-13	1.28102e-108	-1.06096	0.022	0.605	2.71781e-104	2.20224e-94	-0.4111	0.019	0.351	4.67228e-90
1	Erythroblasts	Fbxo9	8.62941e-16	4.49447e-108	8.62941e-16	1.86608	0.455	0.237	1.83082e-11	2.98024e-71	1.87632	0.568	0.303	6.32287e-67	1.49816e-108	1.89304	0.506	0.271	3.17849e-104
1	Erythroblasts	Tacc1	1.53495e-13	5.21547e-108	1.53495e-13	1.98421	0.01	0.251	3.25655e-09	4.43498e-66	0.409282	0.036	0.471	9.40924e-62	1.73849e-108	0.270544	0.046	0.441	3.68838e-104
1	Erythroblasts	Dnajc7	3.05116e-18	6.59007e-108	3.05116e-18	-0.840441	0	0.299	6.47334e-14	1.18439e-65	-0.65338	0.004	0.405	2.5128e-61	2.19669e-108	0.391532	0.044	0.437	4.6605e-104
1	Erythroblasts	Ndufa6	3.30821e-17	2.16958e-107	3.30821e-17	-0.497146	0.025	0.339	7.01869e-13	1.05077e-79	0.703137	0.05	0.556	2.22932e-75	7.23193e-108	0.577902	0.092	0.532	1.53433e-103
1	Erythroblasts	Naca	1.74713e-19	3.00233e-107	1.74713e-19	1.1646	0.035	0.393	3.70672e-15	3.9517e-68	0.470564	0.099	0.609	8.38392e-64	1.00078e-107	0.629574	0.136	0.627	2.12325e-103
1	Erythroblasts	Rtn3	6.94459e-18	4.60258e-107	6.94459e-18	-0.420067	0	0.294	1.47336e-13	3.56967e-103	-0.411769	0.006	0.555	7.57341e-99	1.53419e-107	-0.270462	0.009	0.362	3.25495e-103
1	Erythroblasts	Ndufb8	6.83948e-15	9.57603e-107	6.83948e-15	4.00055	0.015	0.283	1.45106e-10	2.22944e-82	0.403053	0.044	0.555	4.72997e-78	3.19201e-107	0.536192	0.058	0.464	6.77217e-103
1	Erythroblasts	Bclaf1	1.91094e-20	7.15051e-106	1.91094e-20	-0.43955	0	0.33	4.05425e-16	6.40523e-68	-0.345177	0.008	0.423	1.35893e-63	2.3835e-106	-0.295159	0.005	0.352	5.05684e-102
1	Erythroblasts	Anxa2	8.24586e-16	2.10289e-105	8.24586e-16	2.79383	0.015	0.297	1.74944e-11	3.12592e-103	-1.37236	0.012	0.567	6.63195e-99	7.00964e-106	-0.554417	0.023	0.389	1.48717e-101
1	Erythroblasts	Mettl9	8.52127e-18	7.45051e-105	8.52127e-18	-0.658628	0	0.293	1.80787e-13	2.4835e-105	-1.06843	0.004	0.559	5.269e-101	2.18418e-104	-0.472213	0.005	0.347	4.63396e-100
1	Erythroblasts	Atxn10	7.87972e-17	1.28632e-104	7.87972e-17	-0.538739	0	0.279	1.67176e-12	4.28774e-105	-0.719699	0.006	0.562	9.09688e-101	2.98533e-93	-0.345711	0.005	0.319	6.33367e-89
1	Erythroblasts	Slc25a51	2.05164e-09	1.38586e-104	2.05164e-09	0.570149	0.485	0.331	4.35277e-05	1.82952e-64	1.69714	0.572	0.305	3.88151e-60	4.61954e-105	1.65595	0.555	0.338	9.80082e-101
1	Erythroblasts	Zeb2	2.71064e-15	1.62363e-104	2.71064e-15	-0.442096	0	0.256	5.75089e-11	3.51191e-48	-0.48372	0.004	0.321	7.45086e-44	5.41211e-105	-0.255391	0.014	0.367	1.14823e-100
1	Erythroblasts	Csnk2a1	2.10738e-14	4.52374e-104	2.10738e-14	0.434502	0.005	0.253	4.47103e-10	1.83104e-72	-0.490172	0.004	0.434	3.88474e-68	1.50791e-104	-0.270079	0.006	0.35	3.19919e-100
1	Erythroblasts	Mir142hg	3.78134e-15	1.21818e-103	3.78134e-15	2.63292	0.005	0.265	8.02249e-11	5.00249e-39	-0.362053	0	0.264	1.06133e-34	4.06061e-104	0.559385	0.014	0.364	8.615e-100
1	Erythroblasts	Rpl27	2.32312e-15	2.08108e-103	2.32312e-15	1.33316	0.116	0.497	4.92872e-11	8.8422e-61	0.329204	0.162	0.706	1.87596e-56	6.93694e-104	0.683491	0.177	0.702	1.47174e-99
1	Erythroblasts	Smchd1	2.50505e-27	1.03763e-102	2.50505e-27	2.89327	0.005	0.428	5.31471e-23	3.45876e-103	-1.02226	0	0.543	7.33811e-99	3.44358e-96	-0.300733	0.004	0.324	7.3059e-92
1	Erythroblasts	Anxa1	2.15469e-17	1.46665e-102	2.15469e-17	-0.595846	0.03	0.348	4.57138e-13	4.88883e-103	-1.85082	0.065	0.638	1.03722e-98	9.77827e-70	-0.748188	0.145	0.475	2.07456e-65
1	Erythroblasts	Brd3	8.57819e-15	1.93335e-102	8.57819e-15	-0.282506	0	0.248	1.81995e-10	9.23476e-82	-0.715812	0	0.464	1.95925e-77	6.44452e-103	-0.269848	0.004	0.341	1.36727e-98
1	Erythroblasts	Tmem258	8.99118e-14	2.12201e-102	8.99118e-14	0.999034	0.025	0.286	1.90757e-09	3.26321e-72	0.411906	0.036	0.497	6.92322e-68	7.07336e-103	0.3617	0.054	0.443	1.50068e-98
1	Erythroblasts	Dhrs7	8.25562e-14	5.62358e-102	8.25562e-14	-0.486907	0	0.233	1.75151e-09	2.97895e-92	-1.12436	0.006	0.516	6.32013e-88	1.87453e-102	-0.544144	0.01	0.352	3.977e-98
1	Erythroblasts	Cybb	7.10401e-29	8.82226e-102	7.10401e-29	-2.96559	0.005	0.446	1.50719e-24	1.86342e-98	-1.40525	0.032	0.588	3.95342e-94	2.94075e-102	-0.759561	0.03	0.392	6.2391e-98
1	Erythroblasts	H2afz	7.39367e-22	9.43096e-102	7.39367e-22	4.82568	0.04	0.436	1.56864e-17	1.51048e-98	-0.277162	0.097	0.723	3.20464e-94	3.14365e-102	0.416728	0.175	0.69	6.66958e-98
1	Erythroblasts	Eno1	5.2774e-17	1.95258e-101	5.2774e-17	-0.34227	0	0.281	1.11965e-12	6.5086e-102	-1.04367	0.002	0.543	1.38087e-97	4.22805e-90	-0.306332	0.004	0.308	8.97023e-86
1	Erythroblasts	Rchy1	1.83536e-14	2.09075e-101	1.83536e-14	-0.265193	0	0.243	3.8939e-10	2.10773e-62	-0.458585	0.004	0.39	4.47175e-58	6.96915e-102	-0.270293	0.003	0.337	1.47858e-97
1	Erythroblasts	Krit1	6.94459e-18	2.68452e-101	6.94459e-18	-0.399641	0	0.294	1.47336e-13	1.1694e-58	-0.581254	0	0.365	2.48101e-54	8.94841e-102	-0.333129	0.005	0.341	1.89849e-97
1	Erythroblasts	Ndufa2	3.026e-15	4.30833e-101	3.026e-15	-0.312935	0.056	0.372	6.41997e-11	3.653e-66	0.803154	0.091	0.584	7.7502e-62	1.43611e-101	0.705494	0.1	0.534	3.04685e-97
1	Erythroblasts	Exosc7	5.55366e-15	1.47967e-100	5.55366e-15	4.26141	0.005	0.262	1.17826e-10	5.80792e-95	-0.984599	0.002	0.518	1.23221e-90	4.93225e-101	-0.327911	0.009	0.347	1.04643e-96
1	Erythroblasts	2310001H17Rik	8.05813e-20	1.90464e-100	8.05813e-20	3.9886	0.005	0.332	1.70961e-15	2.91076e-89	-1.04188	0.002	0.497	6.17548e-85	6.34881e-101	-0.494711	0.009	0.347	1.34696e-96
1	Erythroblasts	Cebpd	2.59844e-16	3.25817e-100	2.59844e-16	-0.852546	0	0.271	5.51285e-12	2.51736e-98	-1.54285	0.008	0.542	5.34082e-94	1.08606e-100	-0.430782	0.019	0.366	2.30418e-96
1	Erythroblasts	Lyst	2.33397e-19	6.31723e-100	2.33397e-19	-0.60093	0.005	0.326	4.95174e-15	2.10574e-100	0.857243	0.004	0.542	4.46754e-96	2.25633e-98	-0.384769	0.01	0.342	4.78703e-94
1	Erythroblasts	Cd9	1.17468e-16	1.40547e-99	1.17468e-16	-3.96189	0	0.276	2.49221e-12	4.68492e-100	-1.90801	0.004	0.54	9.93952e-96	1.51984e-99	-0.655824	0.012	0.349	3.22449e-95
1	Erythroblasts	Pglyrp1	2.52171e-17	2.52248e-99	2.52171e-17	2.63317	0.01	0.308	5.35005e-13	2.66086e-92	-2.24351	0.018	0.538	5.64527e-88	8.40826e-100	-1.04105	0.028	0.381	1.7839e-95
1	Erythroblasts	Rpl12	7.46254e-16	3.02884e-99	7.46254e-16	0.858854	0.076	0.419	1.58325e-11	6.94027e-54	0.365408	0.127	0.595	1.47245e-49	1.00961e-99	0.444858	0.128	0.584	2.14199e-95
1	Erythroblasts	Sub1	2.91465e-17	7.61773e-99	2.91465e-17	2.16326	0.086	0.467	6.18371e-13	8.48168e-87	0.809535	0.099	0.686	1.79947e-82	2.53924e-99	0.833695	0.148	0.631	5.38726e-95
1	Erythroblasts	Tnrc6b	8.26669e-13	1.23511e-98	8.26669e-13	0.935532	0.116	0.457	1.75386e-08	8.58805e-49	1.30398	0.143	0.607	1.82204e-44	4.11705e-99	0.531763	0.092	0.51	8.73473e-95
1	Erythroblasts	Lst1	4.47885e-14	1.44223e-98	4.47885e-14	2.59504	0.005	0.248	9.50234e-10	6.4057e-95	-0.713892	0.012	0.538	1.35903e-90	4.80742e-99	-0.536139	0.022	0.37	1.01994e-94
1	Erythroblasts	AI467606	1.57048e-17	3.71559e-98	1.57048e-17	-0.363775	0	0.289	3.33193e-13	1.30991e-64	-0.495418	0.002	0.396	2.7791e-60	1.23853e-98	-0.297955	0.005	0.333	2.62766e-94
1	Erythroblasts	Zdhhc3	4.31636e-17	1.45414e-97	4.31636e-17	-0.468711	0	0.283	9.15759e-13	4.84714e-98	-0.892678	0.002	0.529	1.02837e-93	1.6406e-97	-0.347102	0.005	0.33	3.48071e-93
1	Erythroblasts	Tpd52	4.38118e-19	8.41957e-97	4.38118e-19	0.758075	0.005	0.322	9.29511e-15	1.0055e-73	-0.882818	0.002	0.436	2.13327e-69	2.80652e-97	-0.346665	0.006	0.331	5.95432e-93
1	Erythroblasts	Tyrobp	3.72627e-18	9.24694e-97	3.72627e-18	1.28173	0.02	0.34	7.90565e-14	1.20666e-96	-1.28893	0.053	0.622	2.56006e-92	3.08231e-97	-0.575836	0.111	0.519	6.53944e-93
1	Erythroblasts	Pbxip1	7.08619e-15	1.05552e-96	7.08619e-15	-0.369891	0	0.249	1.50341e-10	1.59835e-79	-0.995573	0	0.455	3.39107e-75	3.5184e-97	-0.358507	0.005	0.329	7.46464e-93
1	Erythroblasts	Zyx	7.87972e-17	1.52426e-96	7.87972e-17	-3.34574	0	0.279	1.67176e-12	5.08086e-97	-0.726707	0.01	0.542	1.07795e-92	6.96179e-97	-0.387436	0.007	0.332	1.47701e-92
1	Erythroblasts	Stap1	1.44227e-13	4.24911e-96	1.44227e-13	-0.271616	0	0.229	3.05992e-09	5.36795e-75	-0.811352	0	0.437	1.13887e-70	1.41637e-96	-0.354511	0.004	0.325	3.00497e-92
1	Erythroblasts	Frg1	4.94395e-14	4.85271e-96	4.94395e-14	0.985263	0.01	0.258	1.04891e-09	3.01544e-75	-0.783238	0.02	0.478	6.39755e-71	1.61757e-96	0.378829	0.039	0.397	3.43183e-92
1	Erythroblasts	Snrpd2	4.95751e-13	1.05503e-95	4.95751e-13	-3.28454	0.005	0.231	1.05179e-08	1.19072e-61	0.405507	0.02	0.419	2.52622e-57	3.51677e-96	1.41255	0.025	0.368	7.46119e-92
1	Erythroblasts	Rnaseh2c	2.56782e-10	1.07817e-95	2.56782e-10	-2.39991	0	0.175	5.4479e-06	9.91962e-73	0.429579	0.028	0.484	2.10455e-68	3.5939e-96	0.294462	0.041	0.4	7.62481e-92
1	Erythroblasts	Ptpre	4.69399e-16	1.52189e-95	4.69399e-16	-0.528414	0	0.267	9.95877e-12	5.07298e-96	-0.85215	0.002	0.522	1.07628e-91	5.19619e-94	-0.356947	0.007	0.325	1.10242e-89
1	Erythroblasts	Ndufs5	4.21889e-12	1.98309e-95	4.21889e-12	3.27607	0.03	0.27	8.95079e-08	4.05601e-80	0.402466	0.032	0.522	8.60524e-76	6.61029e-96	1.52822	0.058	0.435	1.40244e-91
1	Erythroblasts	Itgam	2.59844e-16	5.34971e-95	2.59844e-16	-0.868921	0	0.271	5.51285e-12	4.96535e-87	-1.30103	0.004	0.493	1.05345e-82	1.78324e-95	-0.47378	0.011	0.337	3.78332e-91
1	Erythroblasts	Crebbp	1.38636e-19	1.62388e-94	1.38636e-19	-0.250635	0.01	0.34	2.9413e-15	4.59076e-71	0.40366	0.028	0.477	9.73975e-67	5.41295e-95	0.406618	0.028	0.372	1.14841e-90
1	Erythroblasts	Lnpep	6.44986e-17	1.63345e-94	6.44986e-17	-0.301258	0	0.28	1.3684e-12	3.12895e-74	-0.712949	0	0.434	6.63838e-70	5.44483e-95	-0.324353	0.003	0.319	1.15518e-90
1	Erythroblasts	Tmed9	1.61002e-14	1.69273e-94	1.61002e-14	1.20321	0.01	0.266	3.41581e-10	4.38359e-66	-0.307355	0.002	0.403	9.30022e-62	5.64242e-95	1.52397	0.016	0.345	1.1971e-90
1	Erythroblasts	A130071D04Rik	1.46158e-24	2.22341e-94	1.46158e-24	-0.57416	0	0.384	3.10088e-20	4.68119e-54	-0.554673	0.002	0.347	9.93161e-50	7.41135e-95	-0.382821	0.003	0.318	1.57239e-90
1	Erythroblasts	Kmt5a	2.83019e-12	2.30154e-94	2.83019e-12	1.89032	0.01	0.23	6.00454e-08	1.78032e-73	0.608548	0.026	0.483	3.77713e-69	7.67179e-95	0.257283	0.029	0.373	1.62765e-90
1	Erythroblasts	Vsir	3.32033e-17	2.51399e-94	3.32033e-17	-3.18891	0.005	0.295	7.04442e-13	1.46894e-88	-0.889786	0.008	0.507	3.11651e-84	8.37998e-95	-0.331053	0.015	0.343	1.7779e-90
1	Erythroblasts	Cpne3	9.964e-21	3.02753e-94	9.964e-21	-0.780114	0	0.334	2.11396e-16	1.00918e-94	-0.500568	0.012	0.537	2.14107e-90	2.40503e-82	-0.271783	0.01	0.3	5.10251e-78
1	Erythroblasts	Ckap4	9.62278e-17	4.02035e-94	9.62278e-17	-1.06004	0	0.277	2.04157e-12	1.34012e-94	-1.10995	0.01	0.533	2.84319e-90	2.27387e-83	-0.427352	0.011	0.304	4.82423e-79
1	Erythroblasts	Mpp1	2.68091e-08	4.20352e-94	2.68091e-08	2.02798	0.424	0.321	0.000568782	1.42937e-26	2.32563	0.493	0.422	3.03256e-22	1.40117e-94	1.98132	0.519	0.322	2.97273e-90
1	Erythroblasts	Dek	2.52171e-17	4.43949e-94	2.52171e-17	0.445476	0.01	0.308	5.35006e-13	7.92371e-66	-0.699191	0.012	0.422	1.68109e-61	1.47983e-94	-0.352617	0.04	0.393	3.13961e-90
1	Erythroblasts	Serbp1	5.62204e-16	7.80343e-94	5.62204e-16	2.78155	0.051	0.373	1.19277e-11	2.0161e-35	1.11721	0.147	0.536	4.27737e-31	2.60114e-94	0.82909	0.119	0.554	5.51859e-90
1	Erythroblasts	Msl1	1.62909e-19	9.00131e-94	1.62909e-19	-0.490096	0	0.317	3.45628e-15	7.63786e-80	-0.342915	0.002	0.461	1.62045e-75	3.00044e-94	-0.270162	0.004	0.319	6.36573e-90
1	Erythroblasts	Hp	4.49415e-16	9.44604e-94	4.49415e-16	0.448957	0.015	0.299	9.53479e-12	3.14868e-94	-1.58893	0.026	0.562	6.68024e-90	3.30807e-89	-0.622576	0.056	0.407	7.0184e-85
1	Erythroblasts	Mcemp1	9.06464e-17	1.27734e-93	9.06464e-17	-2.26327	0.005	0.289	1.92315e-12	4.25781e-94	-1.47592	0.004	0.519	9.03337e-90	9.33233e-91	-0.412214	0.019	0.342	1.97995e-86
1	Erythroblasts	Abi1	1.08148e-18	1.58656e-93	1.08148e-18	-0.337989	0	0.306	2.29446e-14	1.73903e-80	-0.340734	0.004	0.467	3.68952e-76	5.28854e-94	-0.340944	0.007	0.325	1.12202e-89
1	Erythroblasts	Atp5j	1.30642e-18	4.76462e-93	1.30642e-18	4.90443	0.056	0.423	2.77171e-14	2.14317e-85	0.452374	0.085	0.651	4.54696e-81	1.58821e-93	0.831839	0.14	0.597	3.36954e-89
1	Erythroblasts	Pygl	4.69399e-16	9.38141e-93	4.69399e-16	-0.922292	0	0.267	9.95877e-12	2.03964e-89	-0.90211	0.012	0.518	4.3273e-85	3.12714e-93	-0.385391	0.015	0.338	6.63453e-89
1	Erythroblasts	Msra	1.43342e-16	9.78685e-93	1.43342e-16	-0.505803	0	0.275	3.04113e-12	3.26228e-93	-0.922289	0.002	0.512	6.92126e-89	9.95215e-78	-0.29138	0.006	0.279	2.11145e-73
1	Erythroblasts	Rps4x	2.56599e-23	1.69531e-91	2.56599e-23	0.598537	0.045	0.464	5.444e-19	7.45799e-77	-0.259264	0.133	0.713	1.58229e-72	5.65102e-92	0.705965	0.205	0.725	1.19892e-87
1	Erythroblasts	Add3	6.94459e-18	2.00464e-91	6.94459e-18	-0.472044	0	0.294	1.47336e-13	1.19782e-84	-0.738623	0.004	0.484	2.54129e-80	6.68212e-92	-0.337518	0.009	0.323	1.41768e-87
1	Erythroblasts	Bsg	1.36407e-11	2.70841e-90	1.36407e-11	2.60881	0.485	0.362	2.89401e-07	1.08285e-27	2.23521	0.517	0.459	2.29737e-23	9.02805e-91	1.89799	0.571	0.428	1.91539e-86
1	Erythroblasts	Glipr2	3.65081e-20	5.61185e-90	3.65081e-20	-0.769411	0	0.326	7.74556e-16	1.87062e-90	-1.09417	0.002	0.502	3.9687e-86	1.18873e-73	-0.3121	0.006	0.267	2.522e-69
1	Erythroblasts	Rrbp1	2.48823e-19	8.52868e-90	2.48823e-19	-0.470423	0	0.315	5.27903e-15	4.01557e-83	-0.586234	0.004	0.478	8.51943e-79	2.84289e-90	-0.319517	0.003	0.307	6.03148e-86
1	Erythroblasts	Picalm	4.11903e-21	9.04946e-90	4.11903e-21	2.03359	0.03	0.404	8.73894e-17	9.97392e-74	0.256738	0.044	0.52	2.11607e-69	3.01649e-90	0.367892	0.051	0.404	6.39978e-86
1	Erythroblasts	Hsp90aa1	8.31428e-17	1.19731e-89	8.31428e-17	4.56461	0.02	0.322	1.76396e-12	5.00201e-61	0.417785	0.044	0.464	1.06123e-56	3.99105e-90	0.303515	0.041	0.384	8.46741e-86
1	Erythroblasts	Klf6	2.76785e-23	2.3712e-89	2.76785e-23	1.33548	0.005	0.379	5.87226e-19	6.22092e-89	-0.859832	0.004	0.5	1.31983e-84	7.90399e-90	-0.27879	0.013	0.326	1.67691e-85
1	Erythroblasts	Itga4	5.42051e-13	2.5742e-89	5.42051e-13	3.64441	0.02	0.263	1.15002e-08	2.21978e-60	-0.756733	0.002	0.377	4.70948e-56	8.58065e-90	-0.33456	0.016	0.331	1.82047e-85
1	Erythroblasts	Ebf1	1.24039e-12	2.71451e-89	1.24039e-12	-0.637906	0.005	0.225	2.63161e-08	3.52362e-24	-1.59728	0.002	0.177	7.47572e-20	9.04836e-90	-0.735551	0.034	0.367	1.9197e-85
1	Erythroblasts	Mpc2	0.00115545	3.37668e-89	0.00115545	3.3606	0.384	0.391	1	4.24319e-16	1.98014	0.523	0.617	9.00235e-12	1.12556e-89	2.34604	0.603	0.542	2.38799e-85
1	Erythroblasts	Zfp292	2.59844e-16	4.36328e-89	2.59844e-16	-0.268479	0	0.271	5.51285e-12	8.45781e-58	-0.299802	0.002	0.365	1.79441e-53	1.45443e-89	-0.277769	0.004	0.306	3.08571e-85
1	Erythroblasts	Sarnp	3.31105e-11	9.05967e-89	3.31105e-11	4.32059	0.025	0.244	7.02473e-07	9.39782e-63	0.331485	0.022	0.428	1.99384e-58	3.01989e-89	0.257257	0.029	0.358	6.407e-85
1	Erythroblasts	Carhsp1	1.45872e-12	9.32164e-89	1.45872e-12	0.5869	0.591	0.453	3.09482e-08	8.68636e-47	1.34761	0.6	0.434	1.8429e-42	3.10721e-89	1.35258	0.562	0.382	6.59226e-85
1	Erythroblasts	mt-Nd5	9.35446e-13	1.1165e-88	9.35446e-13	-2.98344	0.03	0.28	1.98464e-08	2.88016e-45	0.675426	0.085	0.469	6.11054e-41	3.72168e-89	0.429242	0.062	0.425	7.89592e-85
1	Erythroblasts	Sp100	2.08945e-14	1.99463e-88	2.08945e-14	2.31465	0.187	0.634	4.43298e-10	6.64876e-89	0.568147	0.139	0.778	1.4106e-84	9.96118e-80	0.551919	0.063	0.401	2.11336e-75
1	Erythroblasts	F630028O10Rik	1.24814e-15	2.12662e-88	1.24814e-15	-0.941409	0	0.261	2.64805e-11	7.08873e-89	-1.14712	0.004	0.5	1.50394e-84	9.58851e-86	-0.410478	0.022	0.335	2.0343e-81
1	Erythroblasts	Ndufc1	4.97266e-13	1.1077e-87	4.97266e-13	-2.71055	0.005	0.231	1.055e-08	1.19657e-62	0.312821	0.02	0.424	2.53864e-58	3.69235e-88	0.276559	0.032	0.361	7.83369e-84
1	Erythroblasts	Tmbim6	1.54872e-11	1.14683e-87	1.54872e-11	1.23832	0.197	0.597	3.28576e-07	1.2477e-54	0.938935	0.192	0.744	2.64712e-50	3.82277e-88	0.831389	0.152	0.606	8.11039e-84
1	Erythroblasts	Atp5f1	1.26341e-19	2.02195e-87	1.26341e-19	4.13553	0.056	0.437	2.68044e-15	6.73982e-88	0.717334	0.105	0.703	1.42992e-83	4.06099e-86	0.916833	0.168	0.637	8.61579e-82
1	Erythroblasts	Tmpo	6.84971e-14	6.70753e-87	6.84971e-14	-0.379771	0	0.234	1.45323e-09	7.29055e-64	-0.560033	0.01	0.409	1.54676e-59	2.23584e-87	-0.304444	0.022	0.339	4.74357e-83
1	Erythroblasts	Osbpl9	2.01752e-18	1.10755e-86	2.01752e-18	-2.00366	0	0.302	4.28037e-14	6.52783e-71	0.291567	0.004	0.428	1.38494e-66	3.69182e-87	-0.354574	0.008	0.309	7.83256e-83
1	Erythroblasts	Ap1s2	2.38401e-13	1.65207e-86	2.38401e-13	-0.339162	0.005	0.237	5.05791e-09	9.32633e-67	-0.558786	0.002	0.406	1.97867e-62	5.50691e-87	-0.320398	0.004	0.3	1.16835e-82
1	Erythroblasts	Pirb	8.52127e-18	1.75685e-86	8.52127e-18	-0.765012	0	0.293	1.80787e-13	1.15381e-81	-1.02874	0.004	0.472	2.44792e-77	5.85616e-87	-0.368452	0.007	0.306	1.24244e-82
1	Erythroblasts	Ube2d3	7.0601e-10	6.1055e-86	7.0601e-10	1.50155	0.222	0.62	1.49787e-05	9.17382e-51	1.11224	0.216	0.779	1.94632e-46	2.03517e-86	1.00672	0.202	0.71	4.31781e-82
1	Erythroblasts	Cxcr2	5.2774e-17	8.12115e-86	5.2774e-17	-1.54034	0	0.281	1.11965e-12	1.91076e-76	-1.78155	0.002	0.447	4.05388e-72	2.70705e-86	-0.792879	0.004	0.298	5.74328e-82
1	Erythroblasts	Rpl36	7.16114e-16	9.11949e-86	7.16114e-16	1.11539	0.096	0.463	1.51931e-11	1.28397e-36	0.536851	0.208	0.673	2.72407e-32	3.03983e-86	0.515625	0.192	0.686	6.4493e-82
1	Erythroblasts	Serpinb1a	2.59844e-16	9.22589e-86	2.59844e-16	-0.818747	0	0.271	5.51285e-12	8.90218e-83	-0.949421	0.012	0.492	1.88869e-78	3.0753e-86	-0.372691	0.016	0.322	6.52455e-82
1	Erythroblasts	Park7	4.35977e-13	1.28552e-85	4.35977e-13	-0.262149	0	0.221	9.24969e-09	8.08017e-58	0.534078	0.026	0.413	1.71429e-53	4.28506e-86	0.810637	0.022	0.336	9.09117e-82
1	Erythroblasts	Tomm20	5.85152e-15	1.73768e-85	5.85152e-15	-2.14478	0	0.251	1.24146e-10	2.02528e-55	0.310879	0.022	0.394	4.29683e-51	5.79227e-86	0.436914	0.019	0.33	1.22889e-81
1	Erythroblasts	Svil	5.71239e-16	3.25992e-85	5.71239e-16	-0.596592	0	0.266	1.21194e-11	1.39715e-84	-1.04456	0	0.475	2.96419e-80	1.08664e-85	-0.453675	0.003	0.294	2.30542e-81
1	Erythroblasts	Psme3	0.000183963	4.84842e-85	0.000183963	1.19716	0.364	0.295	1	8.67545e-47	1.11029	0.473	0.254	1.84058e-42	1.61614e-85	1.64286	0.413	0.199	3.42881e-81
1	Erythroblasts	Snu13	2.87534e-13	9.42683e-85	2.87534e-13	1.88209	0.005	0.235	6.10031e-09	1.58951e-54	0.313648	0.014	0.373	3.3723e-50	3.14228e-85	0.653738	0.021	0.331	6.66665e-81
1	Erythroblasts	Zmynd11	4.83018e-15	3.64464e-84	4.83018e-15	-0.267177	0	0.252	1.02477e-10	3.47915e-69	-0.584445	0.002	0.416	7.38137e-65	1.21488e-84	-0.349278	0.001	0.288	2.57749e-80
1	Erythroblasts	Mmp9	2.35604e-17	7.32377e-84	2.35604e-17	-4.03454	0	0.286	4.99858e-13	1.9522e-68	-1.85085	0.012	0.433	4.14178e-64	2.44126e-84	-0.928221	0.028	0.341	5.17937e-80
1	Erythroblasts	Max	2.48908e-15	9.005e-84	2.48908e-15	1.65714	0.056	0.373	5.28083e-11	3.00167e-84	0.273254	0.04	0.554	6.36834e-80	2.52489e-65	0.492076	0.05	0.331	5.3568e-61
1	Erythroblasts	Nucks1	3.20636e-12	9.73613e-84	3.20636e-12	-0.275828	0	0.207	6.80261e-08	6.88708e-56	-0.472537	0.01	0.372	1.46116e-51	3.24538e-84	-0.364984	0.011	0.306	6.88539e-80
1	Erythroblasts	Capg	2.54588e-14	1.43491e-83	2.54588e-14	0.719282	0.005	0.252	5.40134e-10	7.5095e-81	-1.08289	0	0.461	1.59322e-76	4.78305e-84	-0.26772	0.007	0.298	1.01477e-79
1	Erythroblasts	Sec62	4.2224e-13	2.87723e-83	4.2224e-13	2.22484	0.076	0.377	8.95825e-09	1.27772e-52	1.24306	0.103	0.544	2.71081e-48	9.59076e-84	0.467659	0.124	0.531	2.03478e-79
1	Erythroblasts	Adpgk	2.36513e-14	4.41213e-83	2.36513e-14	4.22163	0.01	0.263	5.01786e-10	1.47071e-83	-1.14478	0.004	0.479	3.12026e-79	1.37228e-70	-0.283364	0.009	0.264	2.91142e-66
1	Erythroblasts	Xpo7	0.0807919	6.77916e-83	0.0807919	2.62464	0.187	0.157	1	2.19083e-16	1.72954	0.289	0.179	4.64807e-12	2.25972e-83	1.22938	0.386	0.164	4.79422e-79
1	Erythroblasts	Nin	6.94909e-16	9.41959e-83	6.94909e-16	-0.370767	0	0.265	1.47432e-11	3.13986e-83	-0.700438	0.004	0.478	6.66154e-79	1.38593e-77	-0.315559	0.004	0.274	2.94039e-73
1	Erythroblasts	Cd79a	6.84971e-14	1.67564e-82	6.84971e-14	-3.4219	0	0.234	1.45323e-09	1.20748e-22	-0.58944	0.006	0.176	2.56178e-18	5.58548e-83	-0.412097	0.043	0.368	1.18501e-78
1	Erythroblasts	Pafah1b3	1.4012e-09	2.66004e-82	1.4012e-09	-0.289492	0	0.162	2.97279e-05	1.02708e-27	-0.251786	0.004	0.205	2.17905e-23	8.86681e-83	1.16233	0.033	0.349	1.88118e-78
1	Erythroblasts	Cd84	9.62278e-17	3.78719e-82	9.62278e-17	-0.439384	0	0.277	2.04157e-12	8.93876e-63	-0.850707	0.004	0.392	1.89645e-58	1.2624e-82	-0.424968	0.005	0.29	2.6783e-78
1	Erythroblasts	Psmb5	1.1828e-15	3.87377e-82	1.1828e-15	4.25678	0.005	0.272	2.50943e-11	2.90025e-52	1.13304	0.053	0.442	6.15317e-48	1.29126e-82	0.644951	0.043	0.368	2.73953e-78
1	Erythroblasts	Dynlrb1	6.647e-11	4.90527e-82	6.647e-11	1.54003	0.025	0.239	1.41023e-06	6.68191e-72	0.56503	0.026	0.476	1.41763e-67	1.63509e-82	0.270125	0.029	0.34	3.469e-78
1	Erythroblasts	Ssr4	1.48672e-12	5.21844e-82	1.48672e-12	2.27218	0.005	0.224	3.15423e-08	4.61872e-64	-0.339992	0.012	0.414	9.79908e-60	1.73948e-82	1.52503	0.028	0.337	3.69048e-78
1	Erythroblasts	Tmsb4x	4.6443e-20	7.11851e-82	9.68309e-24	-0.337465	0.172	0.652	2.05437e-19	2.37284e-82	-1.15164	0.406	0.875	5.03421e-78	4.6443e-20	-0.435889	0.687	0.916	9.85335e-16
1	Erythroblasts	Tspan13	1.53398e-10	9.51494e-82	1.53398e-10	-0.285893	0	0.179	3.25448e-06	1.91054e-37	-0.440397	0.002	0.259	4.05341e-33	3.17165e-82	-0.255879	0.007	0.293	6.72896e-78
1	Erythroblasts	Gas5	6.98e-15	1.97549e-81	6.98e-15	0.663662	0.035	0.325	1.48088e-10	4.41788e-41	0.798028	0.085	0.446	9.37297e-37	6.58498e-82	0.716262	0.096	0.473	1.39707e-77
1	Erythroblasts	Bod1l	1.25568e-14	2.11453e-81	1.25568e-14	-0.276604	0	0.246	2.66405e-10	6.02717e-62	-0.531377	0	0.38	1.27872e-57	7.04845e-82	-0.256039	0.003	0.284	1.4954e-77
1	Erythroblasts	mt-Nd1	1.39447e-14	2.38868e-81	1.39447e-14	1.88102	0.091	0.434	2.9585e-10	9.30853e-31	0.746067	0.204	0.624	1.9749e-26	7.96225e-82	0.980166	0.164	0.612	1.68927e-77
1	Erythroblasts	Emb	2.21771e-14	2.68129e-81	2.21771e-14	-0.455332	0	0.242	4.70509e-10	4.87163e-65	-0.813619	0.006	0.406	1.03356e-60	8.93762e-82	-0.625237	0.007	0.291	1.89621e-77
1	Erythroblasts	Lyz2	2.13052e-09	3.20717e-81	2.13052e-09	1.39873	0.111	0.35	4.52012e-05	1.06906e-81	-1.39232	0.204	0.7	2.26811e-77	1.68873e-30	-0.324878	0.4	0.632	3.5828e-26
1	Erythroblasts	Lgals3	2.27975e-17	3.30648e-81	2.27975e-17	-2.00089	0.015	0.32	4.83673e-13	5.03467e-80	-1.21492	0.061	0.57	1.06816e-75	1.10216e-81	-0.489138	0.096	0.458	2.33834e-77
1	Erythroblasts	Rpl7a	5.59033e-14	3.68028e-81	5.59033e-14	1.12461	0.111	0.465	1.18604e-09	2.41912e-50	0.974499	0.17	0.675	5.1324e-46	1.22676e-81	0.867424	0.184	0.657	2.60269e-77
1	Erythroblasts	Uqcrh	1.63526e-07	7.47577e-81	1.63526e-07	1.05392	0.566	0.609	0.00346937	2.72932e-45	1.61586	0.681	0.761	5.79053e-41	2.49192e-81	1.80465	0.663	0.735	5.28687e-77
1	Erythroblasts	4932438A13Rik	8.60326e-20	1.35292e-80	8.60326e-20	-0.47047	0	0.321	1.82527e-15	4.50973e-81	-0.361706	0.004	0.47	9.56784e-77	3.52828e-76	-0.29198	0.003	0.268	7.48561e-72
1	Erythroblasts	Myo1f	3.23439e-14	1.40586e-80	3.23439e-14	-0.479507	0	0.239	6.86207e-10	6.52543e-80	-0.476388	0.008	0.473	1.38444e-75	4.6862e-81	-0.414823	0.005	0.286	9.94225e-77
1	Erythroblasts	Hook3	1.33329e-11	2.04655e-80	1.33329e-11	-0.35509	0	0.197	2.82872e-07	1.99144e-58	-0.250679	0.002	0.368	4.22505e-54	6.82183e-81	-0.256544	0.006	0.288	1.44732e-76
1	Erythroblasts	Slfn1	4.53125e-22	8.48556e-80	4.53125e-22	-2.81548	0	0.352	9.61351e-18	2.82852e-80	-1.51819	0.004	0.466	6.00098e-76	7.47427e-50	-0.435905	0	0.182	1.58574e-45
1	Erythroblasts	S100a6	5.38572e-19	8.73461e-80	5.38572e-19	-3.5631	0.01	0.326	1.14263e-14	2.91154e-80	-2.11938	0.044	0.527	6.17712e-76	3.35712e-74	-0.86501	0.111	0.436	7.12247e-70
1	Erythroblasts	Eif5a	5.06189e-15	1.22287e-79	5.06189e-15	3.22904	0.086	0.432	1.07393e-10	2.55742e-50	1.14021	0.143	0.615	5.42581e-46	4.07625e-80	0.95637	0.158	0.597	8.64817e-76
1	Erythroblasts	Ndufa11	9.42336e-14	1.48394e-79	9.42336e-14	-1.24261	0.015	0.265	1.99926e-09	1.38347e-55	0.598378	0.055	0.462	2.93517e-51	4.94647e-80	0.907023	0.071	0.418	1.04944e-75
1	Erythroblasts	Rap1a	1.72026e-16	2.78282e-79	1.72026e-16	1.32628	0.056	0.391	3.64971e-12	1.10929e-65	1.00725	0.107	0.615	2.35346e-61	9.27607e-80	0.96706	0.13	0.538	1.96801e-75
1	Erythroblasts	Arpc1a	8.29751e-11	2.88767e-79	8.29751e-11	4.56844	0.04	0.269	1.7604e-06	1.70794e-63	0.599415	0.036	0.459	3.62357e-59	9.62558e-80	0.714478	0.063	0.401	2.04216e-75
1	Erythroblasts	Wfdc21	4.7727e-16	7.00872e-79	4.7727e-16	0.658119	0.03	0.325	1.01258e-11	2.33624e-79	-1.77854	0.095	0.573	4.95657e-75	7.9377e-63	-0.809683	0.189	0.492	1.68406e-58
1	Erythroblasts	Chmp5	1.4273e-14	7.20241e-79	1.4273e-14	0.800226	0.03	0.309	3.02816e-10	4.4286e-73	0.392242	0.034	0.497	9.39572e-69	2.4008e-79	0.263123	0.035	0.342	5.09355e-75
1	Erythroblasts	Fbxl5	4.5262e-20	8.66763e-79	4.5262e-20	-1.01249	0	0.325	9.60278e-16	1.00788e-73	-0.995894	0	0.432	2.13832e-69	2.88921e-79	-0.311576	0.002	0.275	6.12975e-75
1	Erythroblasts	Actn1	7.08619e-15	1.11455e-78	7.08619e-15	-0.559338	0	0.249	1.50341e-10	3.71518e-79	-1.18804	0.002	0.458	7.88212e-75	3.5548e-72	-0.361846	0.008	0.267	7.54186e-68
1	Erythroblasts	Zfand5	1.74361e-18	1.95665e-78	1.74361e-18	0.965666	0.01	0.325	3.69923e-14	7.31741e-61	0.556434	0.046	0.467	1.55246e-56	6.52218e-79	0.397223	0.055	0.38	1.38374e-74
1	Erythroblasts	Zfp91	1.20299e-10	2.13544e-78	1.20299e-10	1.14793	0.051	0.285	2.55226e-06	1.14263e-53	0.759961	0.038	0.417	2.42421e-49	7.11815e-79	0.323277	0.042	0.355	1.51019e-74
1	Erythroblasts	Atp1b1	1.47994e-06	3.36411e-78	1.47994e-06	-0.323642	0	0.107	0.0313985	5.63513e-24	-0.590632	0	0.172	1.19555e-19	1.12137e-78	-0.328975	0.01	0.29	2.3791e-74
1	Erythroblasts	Acp1	2.81899e-08	4.13558e-78	2.81899e-08	2.18046	0.338	0.21	0.000598077	5.54498e-17	2.28642	0.41	0.347	1.17642e-12	1.37853e-78	2.18571	0.479	0.303	2.92468e-74
1	Erythroblasts	Cnbp	4.27586e-12	4.57038e-78	4.27586e-12	1.09227	0.04	0.29	9.07167e-08	3.11268e-45	1.02105	0.063	0.425	6.60386e-41	1.52346e-78	0.81595	0.079	0.429	3.23217e-74
1	Erythroblasts	Rflnb	2.71064e-15	5.27411e-78	2.71064e-15	-0.622825	0	0.256	5.75089e-11	1.75804e-78	-1.02257	0.006	0.463	3.72985e-74	8.57119e-75	-0.472695	0.006	0.27	1.81846e-70
1	Erythroblasts	Zcchc6	8.02103e-17	7.46747e-78	8.02103e-17	0.260577	0.121	0.529	1.70174e-12	6.22442e-62	0.619021	0.139	0.661	1.32057e-57	2.48916e-78	0.464556	0.116	0.499	5.28099e-74
1	Erythroblasts	Pkig	4.54138e-12	8.25653e-78	4.54138e-12	0.796367	0.02	0.248	9.63499e-08	1.87131e-28	0.817973	0.051	0.303	3.97017e-24	2.75218e-78	0.587852	0.065	0.4	5.83902e-74
1	Erythroblasts	Nfam1	1.24814e-15	8.8272e-78	1.24814e-15	-0.680434	0	0.261	2.64805e-11	3.45386e-74	-0.390574	0.01	0.454	7.32771e-70	2.9424e-78	-0.318794	0.007	0.282	6.24259e-74
1	Erythroblasts	Fcgr3	2.71064e-15	1.43503e-77	2.71064e-15	-3.71221	0	0.256	5.75089e-11	6.71961e-78	-0.953996	0.004	0.457	1.42563e-73	4.78343e-78	-0.369811	0.013	0.294	1.01485e-73
1	Erythroblasts	Fam129c	5.49394e-07	1.71805e-77	5.49394e-07	3.255	0.005	0.127	0.0116559	1.3889e-20	-0.369816	0	0.149	2.94669e-16	5.72685e-78	-0.398286	0.009	0.286	1.21501e-73
1	Erythroblasts	Selenof	5.26361e-14	1.81782e-77	5.26361e-14	2.21146	0.03	0.301	1.11673e-09	2.27381e-59	0.899583	0.069	0.508	4.82412e-55	6.0594e-78	0.668813	0.084	0.436	1.28556e-73
1	Erythroblasts	Gm11808	6.01109e-12	2.59564e-77	6.01109e-12	1.54171	0.035	0.277	1.27531e-07	2.05512e-40	0.851849	0.048	0.367	4.36015e-36	8.65212e-78	0.365083	0.07	0.408	1.83563e-73
1	Erythroblasts	Tm6sf1	1.19794e-13	5.41824e-77	1.19794e-13	-0.363971	0	0.23	2.54156e-09	3.25417e-71	-0.264195	0.006	0.433	6.90404e-67	1.80608e-77	-0.335347	0.004	0.273	3.83178e-73
1	Erythroblasts	Tmem134	1.83402e-12	6.01937e-77	1.83402e-12	-1.31183	0.061	0.336	3.89106e-08	2.30411e-57	0.709766	0.091	0.542	4.88839e-53	2.00646e-77	0.253617	0.085	0.437	4.2569e-73
1	Erythroblasts	Lasp1	2.67872e-14	8.52771e-77	2.67872e-14	-0.40113	0	0.24	5.68317e-10	2.84257e-77	-0.485891	0.004	0.454	6.03079e-73	3.0618e-71	-0.365157	0.003	0.254	6.49591e-67
1	Erythroblasts	Arfgef1	3.11085e-21	8.853e-77	3.11085e-21	-0.27909	0.005	0.352	6.59997e-17	4.38553e-76	-0.619833	0.006	0.454	9.30433e-72	2.951e-77	-0.255569	0.003	0.271	6.26084e-73
1	Erythroblasts	Apol11b	1.57952e-07	1.15981e-76	1.57952e-07	1.01607	0.212	0.087	0.00335111	2.21113e-73	1.48365	0.279	0.056	4.69114e-69	3.86602e-77	1.63916	0.239	0.068	8.20215e-73
1	Erythroblasts	Syne1	6.94909e-16	1.3772e-76	6.94909e-16	-0.869822	0	0.265	1.47432e-11	4.59067e-77	-1.07789	0.004	0.454	9.73956e-73	1.29419e-68	-0.40995	0.007	0.254	2.74574e-64
1	Erythroblasts	Hnrnpul1	6.76863e-13	1.54784e-76	6.76863e-13	-0.953686	0.03	0.283	1.43603e-08	2.98247e-65	0.653972	0.022	0.439	6.3276e-61	5.15948e-77	0.477898	0.037	0.34	1.09463e-72
1	Erythroblasts	Csde1	1.10375e-12	1.82112e-76	1.10375e-12	2.3857	0.076	0.372	2.34171e-08	9.73948e-39	1.58415	0.121	0.505	2.06633e-34	6.0704e-77	0.756529	0.071	0.409	1.2879e-72
1	Erythroblasts	Cd177	8.45029e-16	4.59911e-76	8.45029e-16	-3.16515	0	0.263	1.79281e-11	1.53304e-76	-1.42627	0.014	0.471	3.25249e-72	3.54472e-50	-0.293256	0.005	0.194	7.52047e-46
1	Erythroblasts	Mrpl57	8.02472e-10	6.86359e-76	8.02472e-10	-3.02269	0.005	0.178	1.70253e-05	1.56179e-54	0.343644	0.018	0.381	3.31349e-50	2.28786e-76	1.00036	0.04	0.344	4.85393e-72
1	Erythroblasts	Ly6g	1.04517e-17	7.11833e-76	1.04517e-17	-1.64273	0	0.292	2.21743e-13	2.37278e-76	-1.74587	0.02	0.481	5.03408e-72	2.93421e-71	-0.80096	0.038	0.322	6.22521e-67
1	Erythroblasts	Fam32a	1.6258e-10	7.24022e-76	1.6258e-10	0.55364	0.091	0.362	3.4493e-06	1.47654e-50	1.10575	0.107	0.541	3.13264e-46	2.41341e-76	0.84276	0.114	0.494	5.12028e-72
1	Erythroblasts	Pax5	1.89756e-11	7.42268e-76	1.89756e-11	-0.332856	0	0.194	4.02587e-07	1.36289e-18	-0.5739	0.002	0.14	2.8915e-14	2.47423e-76	-0.315251	0.004	0.271	5.24932e-72
1	Erythroblasts	Mrfap1	1.04768e-10	7.61008e-76	1.04768e-10	0.431354	0.061	0.307	2.22275e-06	3.45851e-53	1.02524	0.083	0.507	7.33758e-49	2.53669e-76	0.991541	0.096	0.458	5.38185e-72
1	Erythroblasts	H2-T23	9.16066e-16	7.79241e-76	9.16066e-16	0.939444	0.177	0.633	1.94353e-11	2.59747e-76	0.836949	0.125	0.698	5.51079e-72	1.56471e-50	0.745078	0.107	0.395	3.31969e-46
1	Erythroblasts	Ifitm6	7.04949e-17	9.14265e-76	7.04949e-17	-0.485541	0.015	0.308	1.49562e-12	3.04755e-76	-1.32955	0.051	0.537	6.46568e-72	1.864e-69	-0.585499	0.062	0.36	3.95466e-65
1	Erythroblasts	AC160336.1	5.36959e-14	1.26298e-75	5.36959e-14	-0.315891	0.005	0.247	1.13921e-09	1.30961e-68	-0.295418	0.012	0.434	2.77847e-64	4.20994e-76	0.535325	0.012	0.286	8.9318e-72
1	Erythroblasts	Akirin1	1.97592e-13	1.68329e-75	1.97592e-13	-1.10844	0.005	0.238	4.19211e-09	3.53642e-62	0.683875	0.02	0.422	7.50287e-58	5.61097e-76	0.251641	0.028	0.32	1.19042e-71
1	Erythroblasts	Ewsr1	5.81635e-10	1.77536e-75	5.81635e-10	4.14882	0.045	0.263	1.234e-05	6.86728e-57	0.784736	0.03	0.417	1.45696e-52	5.91785e-76	0.387843	0.048	0.359	1.25553e-71
1	Erythroblasts	Dnajb6	8.03927e-05	1.99206e-75	8.03927e-05	0.90334	0.47	0.483	1	6.64091e-35	2.05344	0.596	0.588	1.40893e-30	6.64022e-76	1.66019	0.567	0.46	1.40879e-71
1	Erythroblasts	Fkbp8	1.23647e-12	3.22084e-75	1.23647e-12	5.07172	0.03	0.279	2.62329e-08	1.76289e-63	0.837748	0.038	0.464	3.74014e-59	1.07361e-75	1.59808	0.047	0.356	2.27778e-71
1	Erythroblasts	Sun2	4.83018e-15	3.84284e-75	4.83018e-15	-1.78116	0	0.252	1.02477e-10	1.28095e-75	-0.30016	0.006	0.452	2.71766e-71	2.80419e-72	-0.280468	0.003	0.257	5.94937e-68
1	Erythroblasts	Wnk1	1.35341e-15	5.68815e-75	1.35341e-15	1.66219	0.096	0.459	2.87139e-11	4.8366e-54	1.08482	0.139	0.625	1.02613e-49	1.89605e-75	0.561703	0.135	0.53	4.02266e-71
1	Erythroblasts	Mrpl20	5.0304e-09	7.32586e-75	5.0304e-09	2.13897	0.035	0.226	0.000106725	7.57464e-52	0.940397	0.046	0.424	1.60704e-47	2.44195e-75	0.57689	0.052	0.365	5.18085e-71
1	Erythroblasts	Pou2f2	3.21381e-11	7.53156e-75	3.21381e-11	-0.334401	0	0.191	6.81842e-07	3.2284e-22	-0.263316	0.002	0.165	6.84938e-18	2.51052e-75	-0.259799	0.005	0.269	5.32632e-71
1	Erythroblasts	Cux1	2.42507e-10	1.10222e-74	2.42507e-10	-1.4364	0.035	0.249	5.14502e-06	2.0383e-47	0.981478	0.053	0.417	4.32445e-43	3.67405e-75	0.290428	0.053	0.366	7.79487e-71
1	Erythroblasts	Cox4i1	1.12725e-18	1.22535e-74	1.12725e-18	0.498966	0.111	0.537	2.39157e-14	9.3169e-65	0.824067	0.172	0.75	1.97667e-60	4.0845e-75	0.658376	0.236	0.752	8.66567e-71
1	Erythroblasts	Rhoa	8.86319e-17	1.46441e-74	8.86319e-17	0.909645	0.157	0.606	1.88041e-12	9.72601e-46	1.00898	0.232	0.788	2.06347e-41	4.88135e-75	0.874398	0.238	0.759	1.03563e-70
1	Erythroblasts	Gps2	8.70032e-11	2.2122e-74	8.70032e-11	-1.43536	0.005	0.194	1.84586e-06	6.1979e-42	0.462826	0.014	0.309	1.31495e-37	7.37401e-75	0.413987	0.011	0.281	1.56447e-70
1	Erythroblasts	Igsf6	5.48537e-12	4.12838e-74	5.48537e-12	-0.448033	0	0.203	1.16378e-07	1.37613e-74	-1.08233	0	0.435	2.91959e-70	5.11974e-66	-0.346766	0.006	0.244	1.0862e-61
1	Erythroblasts	Cd33	2.23416e-15	7.57409e-74	2.23416e-15	-0.86194	0	0.257	4.74e-11	3.69212e-68	-1.12894	0.002	0.412	7.8332e-64	2.5247e-74	-0.464474	0.008	0.273	5.3564e-70
1	Erythroblasts	Tab2	8.75841e-13	8.01192e-74	8.75841e-13	2.53597	0.04	0.302	1.85818e-08	1.61028e-51	0.696168	0.042	0.415	3.41637e-47	2.67064e-74	0.261851	0.032	0.323	5.66603e-70
1	Erythroblasts	Mrpl30	2.87558e-14	8.28773e-74	2.87558e-14	1.81873	0.086	0.418	6.10083e-10	2.76258e-74	0.490554	0.034	0.502	5.86108e-70	2.11266e-65	0.633977	0.035	0.303	4.48221e-61
1	Erythroblasts	Sptb	0.00594211	2.09474e-73	0.00594211	2.16959	0.116	0.064	1	6.98246e-74	2.2671	0.246	0.045	1.4814e-69	1.10873e-08	1.28177	0.159	0.112	0.000235228
1	Erythroblasts	Serf2	1.57724e-20	2.21634e-73	1.57724e-20	-1.02422	0.152	0.641	3.34628e-16	9.64857e-46	0.447529	0.246	0.812	2.04704e-41	7.38779e-74	0.469753	0.257	0.792	1.56739e-69
1	Erythroblasts	Ndufs6	8.93419e-15	2.61019e-73	8.93419e-15	-2.11716	0.01	0.27	1.89548e-10	6.68898e-60	0.671901	0.05	0.471	1.41913e-55	8.70062e-74	0.644501	0.059	0.376	1.84592e-69
1	Erythroblasts	Cntrl	1.28143e-17	3.1782e-73	1.28143e-17	-0.317882	0	0.29	2.71869e-13	4.26765e-67	-0.568137	0	0.403	9.05425e-63	1.0594e-73	-0.72527	0.003	0.261	2.24762e-69
1	Erythroblasts	Srp14	7.49379e-07	5.13662e-73	7.49379e-07	2.40678	0.121	0.347	0.0158988	1.41093e-57	0.675354	0.107	0.578	2.99344e-53	1.71221e-73	1.30504	0.141	0.543	3.63262e-69
1	Erythroblasts	Tnfaip8l2	1.83536e-14	6.30807e-73	1.83536e-14	-0.364503	0	0.243	3.8939e-10	7.15707e-63	-0.656734	0.002	0.388	1.51844e-58	2.10269e-73	-0.258488	0.005	0.264	4.46107e-69
1	Erythroblasts	Swi5	1.10817e-11	1.35508e-72	1.10817e-11	0.675588	0.02	0.242	2.35109e-07	4.21453e-53	0.981209	0.053	0.446	8.94155e-49	4.51694e-73	0.425473	0.051	0.356	9.58314e-69
1	Erythroblasts	Csf3r	8.57819e-15	2.64202e-72	8.57819e-15	-0.769347	0	0.248	1.81995e-10	6.55496e-72	-1.31521	0	0.424	1.3907e-67	8.80674e-73	-0.613675	0.008	0.268	1.86844e-68
1	Erythroblasts	Rab11b	1.82237e-10	4.0294e-72	1.82237e-10	3.53521	0.051	0.283	3.86633e-06	2.72944e-64	0.265713	0.028	0.447	5.79077e-60	1.34313e-72	0.590033	0.055	0.363	2.84959e-68
1	Erythroblasts	Usmg5	1.76966e-17	1.00872e-71	1.76966e-17	1.26102	0.04	0.375	3.75452e-13	1.5897e-48	1.29619	0.125	0.568	3.3727e-44	3.36241e-72	1.01841	0.128	0.509	7.1337e-68
1	Erythroblasts	Lrg1	6.58129e-16	1.212e-71	6.58129e-16	-1.11912	0.005	0.276	1.39629e-11	4.04001e-72	-1.28041	0.008	0.441	8.57129e-68	7.7622e-62	-0.518031	0.01	0.24	1.64683e-57
1	Erythroblasts	Wasf2	6.47231e-15	1.24564e-71	6.47231e-15	-0.265177	0.076	0.408	1.37317e-10	4.15213e-72	0.580659	0.065	0.557	8.80916e-68	3.91066e-71	1.00236	0.126	0.501	8.29686e-67
1	Erythroblasts	BC005537	2.40202e-13	1.52313e-71	2.40202e-13	1.22853	0.071	0.372	5.09613e-09	6.0608e-44	1.14462	0.105	0.502	1.28586e-39	5.07711e-72	0.873787	0.075	0.402	1.07716e-67
1	Erythroblasts	Hacd4	5.42697e-11	3.51986e-71	5.42697e-11	-0.420744	0	0.187	1.15139e-06	2.172e-63	-1.20662	0	0.387	4.60811e-59	1.17329e-71	-0.404694	0.005	0.259	2.48925e-67
1	Erythroblasts	Mmp8	2.45986e-14	1.04643e-70	2.45986e-14	-1.04077	0.01	0.262	5.21885e-10	8.42666e-59	-2.11826	0.018	0.397	1.7878e-54	3.48811e-71	-1.06112	0.027	0.3	7.40037e-67
1	Erythroblasts	Trem3	1.03805e-14	1.90314e-70	1.03805e-14	-0.575533	0	0.247	2.20232e-10	6.3438e-71	-0.608006	0.012	0.444	1.3459e-66	1.92459e-61	-0.369501	0.01	0.239	4.08321e-57
1	Erythroblasts	Slc2a3	6.94909e-16	2.02107e-70	6.94909e-16	-0.707471	0	0.265	1.47432e-11	5.67707e-70	-1.16593	0.002	0.42	1.20445e-65	6.7369e-71	-0.396765	0.006	0.259	1.4293e-66
1	Erythroblasts	Notch2	4.71028e-14	2.04618e-70	4.71028e-14	-0.363866	0	0.237	9.99333e-10	1.36252e-52	-0.56975	0.002	0.34	2.89072e-48	6.82059e-71	-0.305565	0.003	0.253	1.44706e-66
1	Erythroblasts	Wipf1	1.06481e-19	3.8944e-70	1.06481e-19	-0.424549	0	0.32	2.2591e-15	1.12273e-69	-0.558067	0.002	0.419	2.38199e-65	1.29813e-70	-0.555778	0.002	0.25	2.75412e-66
1	Erythroblasts	Fgr	8.57819e-15	4.70106e-70	8.57819e-15	-0.505836	0	0.248	1.81995e-10	1.97179e-67	-0.397709	0.002	0.409	4.18335e-63	1.56702e-70	-0.488277	0.001	0.248	3.32459e-66
1	Erythroblasts	Ogfr	2.37353e-12	5.13635e-70	2.37353e-12	1.40903	0.081	0.376	5.03569e-08	1.71212e-70	0.452869	0.018	0.454	3.63243e-66	2.21019e-30	0.32277	0.017	0.149	4.68913e-26
1	Erythroblasts	Samsn1	2.48159e-18	7.68786e-70	2.48159e-18	-0.65895	0	0.301	5.26494e-14	2.56262e-70	-0.586511	0.002	0.421	5.43686e-66	5.08941e-68	-0.256704	0.002	0.243	1.07977e-63
1	Erythroblasts	Kdm6b	3.98561e-15	9.28417e-70	3.98561e-15	-0.366964	0	0.253	8.45587e-11	5.72273e-63	-0.741111	0	0.385	1.21413e-58	3.09472e-70	-0.336943	0.001	0.247	6.56576e-66
1	Erythroblasts	Fpr2	9.62278e-17	1.07942e-69	9.62278e-17	-1.08022	0	0.277	2.04157e-12	3.59805e-70	-1.55549	0	0.417	7.63363e-66	1.66185e-57	-0.416481	0.003	0.213	3.52579e-53
1	Erythroblasts	Pilra	1.83536e-14	1.11916e-69	1.83536e-14	-0.621909	0	0.243	3.8939e-10	1.0441e-64	-1.10607	0	0.393	2.21516e-60	3.73052e-70	-0.381995	0.008	0.261	7.91467e-66
1	Erythroblasts	Ccnl2	7.42092e-17	6.30858e-69	7.42092e-17	-1.87174	0.005	0.29	1.57442e-12	1.98138e-59	0.697489	0.022	0.413	4.2037e-55	2.10286e-69	0.537998	0.023	0.291	4.46143e-65
1	Erythroblasts	Pdap1	5.75311e-12	9.92456e-69	5.75311e-12	0.664564	0.01	0.225	1.22058e-07	5.47268e-52	0.781159	0.032	0.397	1.16108e-47	3.30819e-69	0.546243	0.046	0.335	7.01865e-65
1	Erythroblasts	Plekhf2	1.35071e-09	1.07458e-68	1.35071e-09	1.10178	0.025	0.216	2.86568e-05	3.67332e-44	1.02541	0.04	0.372	7.79332e-40	3.58195e-69	0.8793	0.033	0.31	7.59946e-65
1	Erythroblasts	Ccr1	4.83018e-15	1.83328e-68	4.83018e-15	-1.1025	0	0.252	1.02477e-10	6.11094e-69	-1.26175	0.002	0.415	1.2965e-64	1.04918e-58	-0.409505	0.003	0.217	2.22594e-54
1	Erythroblasts	Rassf3	3.21381e-11	3.26438e-68	3.21381e-11	-0.320643	0	0.191	6.81842e-07	1.52886e-52	-0.332803	0.004	0.344	3.24362e-48	1.08813e-68	-0.299268	0.003	0.247	2.30857e-64
1	Erythroblasts	Ltb4r1	5.48537e-12	3.6075e-68	5.48537e-12	-0.546643	0	0.203	1.16378e-07	1.2025e-68	-0.827515	0.004	0.418	2.55122e-64	4.23301e-60	-0.324958	0.008	0.231	8.98076e-56
1	Erythroblasts	Sin3b	2.03092e-09	4.71654e-68	2.03092e-09	1.23802	0.045	0.253	4.3088e-05	4.80829e-60	0.580299	0.051	0.475	1.02013e-55	1.57218e-68	0.561581	0.054	0.349	3.33554e-64
1	Erythroblasts	Chmp2a	2.02278e-16	5.28833e-68	2.02278e-16	1.17967	0.051	0.38	4.29153e-12	1.76278e-68	1.21758	0.093	0.599	3.73991e-64	1.2392e-60	1.04156	0.123	0.463	2.62909e-56
1	Erythroblasts	Rps2	1.94964e-11	5.47335e-68	1.94964e-11	-0.693978	0.162	0.51	4.13637e-07	2.306e-36	0.321789	0.2	0.647	4.8924e-32	1.82445e-68	0.439411	0.193	0.627	3.87075e-64
1	Erythroblasts	Milr1	2.21771e-14	9.84977e-68	2.21771e-14	-0.396307	0	0.242	4.70509e-10	3.28326e-68	-0.828209	0	0.408	6.96576e-64	3.52926e-60	-0.296047	0.001	0.217	7.48768e-56
1	Erythroblasts	Zc3hav1	1.73842e-17	1.49614e-67	1.73842e-17	4.67292	0.071	0.439	3.68823e-13	4.98713e-68	0.988738	0.079	0.568	1.05807e-63	1.38921e-29	0.940201	0.1	0.301	2.94734e-25
1	Erythroblasts	Cd74	3.23439e-14	2.01312e-67	3.23439e-14	-1.43009	0	0.239	6.86207e-10	1.58041e-17	-0.544108	0.006	0.14	3.35299e-13	6.71041e-68	-0.431894	0.03	0.3	1.42368e-63
1	Erythroblasts	Hypk	1.84683e-07	2.22729e-67	1.84683e-07	1.08436	0.03	0.187	0.00391823	3.62514e-42	0.833421	0.028	0.338	7.6911e-38	7.42429e-68	0.314263	0.024	0.288	1.57514e-63
1	Erythroblasts	Txnrd2	0.225553	2.27293e-67	0.225553	0.433946	0.141	0.121	1	1.27736e-34	1.63753	0.279	0.108	2.71004e-30	7.57645e-68	1.67189	0.302	0.123	1.60742e-63
1	Erythroblasts	Ap3s1	1.43869e-10	4.32663e-67	1.43869e-10	-0.398614	0.03	0.243	3.05233e-06	1.44221e-67	0.604361	0.046	0.497	3.0598e-63	2.76807e-63	0.301346	0.038	0.301	5.87273e-59
1	Erythroblasts	Adam10	1.8081e-11	4.72727e-67	1.8081e-11	1.38802	0.02	0.238	3.83606e-07	1.82614e-36	1.08981	0.061	0.372	3.87434e-32	1.57576e-67	0.303037	0.053	0.343	3.34312e-63
1	Erythroblasts	Sumo1	1.33123e-13	7.69448e-67	1.33123e-13	4.11042	0.056	0.347	2.82434e-09	9.50067e-59	1.14043	0.093	0.554	2.01566e-54	2.56483e-67	1.71567	0.111	0.46	5.44154e-63
1	Erythroblasts	Cltc	6.64579e-19	8.80261e-67	6.64579e-19	-0.382196	0.005	0.32	1.40997e-14	2.9342e-67	0.890521	0.053	0.513	6.2252e-63	3.40124e-64	0.777221	0.09	0.407	7.21607e-60
1	Erythroblasts	Stx11	1.51838e-14	9.17415e-67	1.51838e-14	-0.46531	0	0.244	3.22139e-10	3.05805e-67	-0.927421	0	0.404	6.48796e-63	5.66171e-61	-0.335033	0.001	0.219	1.20119e-56
1	Erythroblasts	Ndufa7	2.49475e-11	1.30048e-66	2.49475e-11	1.98785	0.091	0.379	5.29286e-07	4.33492e-67	0.929055	0.089	0.584	9.19698e-63	1.27429e-66	1.04759	0.147	0.532	2.70353e-62
1	Erythroblasts	Cd300lf	1.74845e-16	2.78236e-66	1.74845e-16	-3.18829	0	0.274	3.70952e-12	9.27455e-67	-1.02576	0	0.402	1.96769e-62	4.12915e-50	-0.276849	0.003	0.189	8.7604e-46
1	Erythroblasts	Pstpip1	3.28749e-15	3.49932e-66	3.28749e-15	-0.345257	0	0.254	6.97474e-11	1.16644e-66	-0.47572	0.004	0.409	2.47472e-62	8.4876e-64	-0.580525	0.005	0.236	1.80073e-59
1	Erythroblasts	Gpx4	1.03293e-10	3.59771e-66	1.03293e-10	0.956839	0.035	0.256	2.19146e-06	2.36996e-61	0.956391	0.089	0.558	5.02811e-57	1.19924e-66	1.00656	0.095	0.427	2.5443e-62
1	Erythroblasts	Rps20	5.09002e-19	5.81865e-66	5.09002e-19	-0.515417	0.096	0.504	1.0799e-14	8.76562e-41	0.48725	0.21	0.694	1.85971e-36	1.93955e-66	0.393669	0.233	0.703	4.11495e-62
1	Erythroblasts	Prdx1	3.95678e-11	6.41715e-66	3.95678e-11	0.362613	0.025	0.243	8.39471e-07	7.05923e-41	0.844941	0.055	0.385	1.49769e-36	2.13905e-66	0.785742	0.065	0.365	4.53821e-62
1	Erythroblasts	Sirpa	9.3557e-12	9.02021e-66	9.3557e-12	-0.36418	0	0.199	1.9849e-07	9.56932e-58	-0.388577	0.006	0.373	2.03023e-53	3.00674e-66	-0.342342	0.004	0.241	6.3791e-62
1	Erythroblasts	C5ar1	9.46357e-14	9.26519e-66	9.46357e-14	3.03477	0.005	0.243	2.00779e-09	1.88011e-62	-1.08218	0.002	0.387	3.98885e-58	3.0884e-66	-0.368821	0.005	0.244	6.55234e-62
1	Erythroblasts	Eef2	3.02852e-10	1.47241e-65	3.02852e-10	0.982045	0.136	0.448	6.4253e-06	1.18308e-36	1.25075	0.18	0.616	2.51002e-32	4.90802e-66	0.949484	0.201	0.644	1.04129e-61
1	Erythroblasts	D1Ertd622e	2.90618e-12	1.52291e-65	2.90618e-12	3.16555	0.035	0.283	6.16576e-08	3.39765e-53	0.460532	0.036	0.411	7.20846e-49	5.07635e-66	-0.255724	0.042	0.317	1.077e-61
1	Erythroblasts	Calr	7.53592e-12	2.09645e-65	7.53592e-12	4.8114	0.056	0.317	1.59882e-07	1.25232e-47	0.579332	0.057	0.426	2.65693e-43	6.98818e-66	0.645644	0.066	0.366	1.48261e-61
1	Erythroblasts	Cdk12	3.31082e-15	2.17778e-65	3.31082e-15	3.53409	0.02	0.298	7.02424e-11	9.36154e-56	0.651509	0.03	0.411	1.98614e-51	7.25925e-66	0.268268	0.037	0.307	1.54012e-61
1	Erythroblasts	Pcmt1	4.55681e-15	2.97913e-65	4.55681e-15	4.24289	0.025	0.307	9.66772e-11	9.93043e-66	0.572646	0.034	0.465	2.10684e-61	2.20139e-65	0.429307	0.036	0.304	4.67046e-61
1	Erythroblasts	C3	2.23773e-12	5.45005e-65	2.23773e-12	-2.89157	0	0.21	4.74757e-08	1.81668e-65	-1.126	0	0.396	3.85428e-61	3.24089e-53	-0.276004	0.011	0.215	6.87588e-49
1	Erythroblasts	Cct8	4.61913e-13	1.01634e-64	4.61913e-13	3.99868	0.01	0.243	9.79995e-09	6.10327e-50	0.682058	0.034	0.391	1.29487e-45	3.38781e-65	0.559572	0.048	0.327	7.18758e-61
1	Erythroblasts	Psenen	0.023907	1.25324e-64	0.023907	0.567939	0.212	0.362	1	4.05387e-16	0.976364	0.232	0.557	8.6007e-12	4.17746e-65	0.989974	0.121	0.472	8.86289e-61
1	Erythroblasts	Jpt1	2.42098e-10	2.20234e-64	2.42098e-10	2.17712	0.091	0.361	5.13635e-06	1.02577e-30	1.31366	0.166	0.546	2.17627e-26	7.34114e-65	0.9555	0.109	0.448	1.5575e-60
1	Erythroblasts	Sh3bp5	1.84075e-15	2.80028e-64	1.84075e-15	-3.17218	0	0.258	3.90534e-11	4.28992e-64	-0.70833	0	0.39	9.1015e-60	9.33427e-65	-0.267512	0.003	0.234	1.98036e-60
1	Erythroblasts	Hscb	3.82427e-05	4.97761e-64	3.82427e-05	0.581259	0.242	0.142	0.811357	9.23312e-20	1.52894	0.279	0.151	1.9589e-15	1.6592e-64	1.68822	0.316	0.14	3.52016e-60
1	Erythroblasts	Rpl27a	1.55098e-20	5.38625e-64	1.55098e-20	1.33578	0.076	0.491	3.29056e-16	9.81308e-47	0.413993	0.186	0.686	2.08194e-42	1.79542e-64	0.675084	0.236	0.714	3.80915e-60
1	Erythroblasts	Fam117a	0.000346917	5.61589e-64	0.000346917	0.528799	0.333	0.263	1	2.27741e-05	1.6042	0.315	0.304	0.483176	1.87196e-64	1.87891	0.451	0.293	3.97155e-60
1	Erythroblasts	Nudt4	5.64156e-13	8.70791e-64	5.64156e-13	0.77214	0.051	0.325	1.19691e-08	9.24143e-55	1.27322	0.119	0.587	1.96066e-50	2.90264e-64	0.877995	0.115	0.458	6.15823e-60
1	Erythroblasts	Rtf2	2.02308e-13	1.11809e-63	2.02308e-13	2.70773	0.015	0.26	4.29216e-09	3.6993e-55	0.862992	0.032	0.413	7.84843e-51	3.72696e-64	0.478228	0.035	0.299	7.90712e-60
1	Erythroblasts	Trim30b	3.05116e-18	1.15562e-63	3.05116e-18	-2.35756	0	0.299	6.47334e-14	3.85207e-64	-1.31912	0.002	0.394	8.17256e-60	4.81747e-33	-0.284793	0	0.125	1.02207e-28
1	Erythroblasts	Atp6v1f	1.25873e-07	2.04241e-63	1.25873e-07	1.21268	0.146	0.41	0.00267052	4.63626e-47	1.16796	0.147	0.605	9.8363e-43	6.80804e-64	0.915587	0.135	0.497	1.44439e-59
1	Erythroblasts	Raly	3.31956e-14	2.45521e-63	3.31956e-14	4.3701	0.035	0.315	7.04278e-10	8.38333e-51	1.2515	0.075	0.479	1.77861e-46	8.18405e-64	0.892184	0.088	0.401	1.73633e-59
1	Erythroblasts	Glipr1	8.44968e-10	2.49907e-63	8.44968e-10	-0.286432	0	0.166	1.79268e-05	1.62821e-60	-0.790467	0.002	0.378	3.45441e-56	8.33024e-64	-0.355944	0.001	0.228	1.76734e-59
1	Erythroblasts	Uqcr10	1.49213e-10	6.14493e-63	1.49213e-10	0.6848	0.071	0.322	3.16571e-06	4.20543e-57	0.580958	0.091	0.541	8.92223e-53	2.04831e-63	1.14394	0.14	0.505	4.3457e-59
1	Erythroblasts	Dnajc8	4.64112e-13	9.24256e-63	4.64112e-13	1.86303	0.066	0.358	9.84659e-09	1.52999e-62	1.07261	0.059	0.503	3.24603e-58	3.08085e-63	0.854842	0.108	0.441	6.53634e-59
1	Erythroblasts	Eif4a3	1.89619e-08	1.07388e-62	1.89619e-08	1.99098	0.005	0.153	0.000402297	7.39796e-42	0.405503	0.008	0.296	1.56955e-37	3.5796e-63	-0.281517	0.002	0.228	7.59449e-59
1	Erythroblasts	Atp2c1	5.23596e-13	1.60093e-62	5.23596e-13	-0.274097	0	0.22	1.11086e-08	9.70365e-61	-0.376781	0.004	0.383	2.05873e-56	5.33643e-63	-0.277834	0.001	0.226	1.13218e-58
1	Erythroblasts	Ubald2	7.18248e-15	1.78216e-62	7.18248e-15	3.31578	0.056	0.367	1.52384e-10	5.55718e-46	1.2041	0.059	0.422	1.17901e-41	5.94053e-63	0.585191	0.075	0.374	1.26034e-58
1	Erythroblasts	Dad1	1.35848e-09	2.23017e-62	1.35848e-09	2.99012	0.02	0.206	2.88215e-05	4.13878e-40	1.00524	0.046	0.362	8.78084e-36	7.4339e-63	0.590598	0.04	0.304	1.57718e-58
1	Erythroblasts	Maz	5.8806e-06	3.02474e-62	5.8806e-06	0.416213	0.01	0.118	0.124763	1.81887e-38	0.306526	0.01	0.281	3.85891e-34	1.00825e-62	-0.389566	0.012	0.247	2.1391e-58
1	Erythroblasts	Higd2a	1.33801e-08	6.70422e-62	1.33801e-08	2.17174	0.025	0.198	0.000283871	7.44766e-56	0.26226	0.03	0.412	1.58009e-51	2.23474e-62	0.722732	0.05	0.322	4.74123e-58
1	Erythroblasts	Ppm1a	4.12737e-13	7.29984e-62	4.12737e-13	-2.452	0.005	0.233	8.75663e-09	9.76534e-43	1.08034	0.044	0.373	2.07181e-38	2.43328e-62	0.50998	0.03	0.284	5.16245e-58
1	Erythroblasts	Dnajb2	4.58302e-14	7.71112e-62	4.58302e-14	3.34661	0.293	0.105	9.72334e-10	2.57037e-62	2.21397	0.273	0.067	5.45331e-58	2.37679e-57	1.51976	0.271	0.114	5.04261e-53
1	Erythroblasts	Trir	5.62063e-09	1.17419e-61	5.62063e-09	0.263957	0.141	0.427	0.000119247	7.30391e-30	1.43995	0.186	0.581	1.5496e-25	3.91395e-62	0.902985	0.139	0.499	8.30384e-58
1	Erythroblasts	1600020E01Rik	4.01892e-07	2.7153e-61	4.01892e-07	4.35266	0.217	0.102	0.00852653	8.38685e-21	2.25358	0.218	0.1	1.77935e-16	9.051e-62	2.00889	0.272	0.111	1.92026e-57
1	Erythroblasts	Tmem256	1.31699e-06	2.81888e-61	1.31699e-06	0.470455	0.495	0.41	0.0279413	8.44547e-19	1.01888	0.541	0.528	1.79179e-14	9.39626e-62	1.29347	0.552	0.449	1.99351e-57
1	Erythroblasts	Padi4	3.83611e-12	3.46547e-61	3.83611e-12	-0.482273	0	0.206	8.13869e-08	1.15516e-61	-0.90958	0.002	0.383	2.45078e-57	5.07675e-54	-0.397937	0.002	0.2	1.07708e-49
1	Erythroblasts	Atp5j2	1.67945e-10	4.9179e-61	1.67945e-10	1.90216	0.111	0.403	3.56312e-06	8.70195e-44	1.23942	0.156	0.608	1.84621e-39	1.6393e-61	0.995546	0.188	0.599	3.47794e-57
1	Erythroblasts	Lilr4b	1.84075e-15	1.25392e-60	1.84075e-15	-0.81561	0	0.258	3.90534e-11	4.17973e-61	-0.627912	0.006	0.388	8.86772e-57	2.22672e-47	-0.262068	0.004	0.182	4.7242e-43
1	Erythroblasts	Specc1	2.83338e-15	1.55462e-60	2.83338e-15	1.04458	0.449	0.212	6.01129e-11	4.61356e-57	2.1648	0.444	0.195	9.78813e-53	5.18206e-61	1.49021	0.372	0.195	1.09943e-56
1	Erythroblasts	Btf3	1.25446e-12	1.76961e-60	1.25446e-12	1.49772	0.116	0.454	2.66146e-08	1.45882e-44	1.32051	0.18	0.664	3.09503e-40	5.8987e-61	1.03769	0.219	0.668	1.25147e-56
1	Erythroblasts	Itgal	1.51838e-14	3.30311e-60	1.51838e-14	-0.381459	0	0.244	3.22139e-10	1.35887e-56	-1.45611	0.004	0.363	2.88298e-52	1.10104e-60	-0.309577	0.004	0.224	2.33596e-56
1	Erythroblasts	Rps21	2.17181e-16	5.37474e-60	2.17181e-16	0.693549	0.152	0.581	4.60771e-12	5.64124e-40	0.460295	0.261	0.805	1.19685e-35	1.79158e-60	0.512664	0.282	0.803	3.80102e-56
1	Erythroblasts	Lcn2	5.2753e-11	6.31383e-60	5.2753e-11	0.688424	0.096	0.345	1.11921e-06	2.10461e-60	-0.928543	0.182	0.585	4.46514e-56	7.3311e-34	-0.49633	0.241	0.462	1.55537e-29
1	Erythroblasts	Dnaja4	0.144931	1.32413e-59	0.144931	0.551297	0.101	0.074	1	5.94562e-35	1.71633	0.162	0.039	1.26142e-30	4.41377e-60	2.0161	0.199	0.06	9.36426e-56
1	Erythroblasts	Laptm4a	2.78889e-19	1.4172e-59	2.78889e-19	1.31306	0.035	0.39	5.91692e-15	1.44068e-52	0.527161	0.061	0.459	3.05656e-48	4.72401e-60	0.53465	0.052	0.318	1.00225e-55
1	Erythroblasts	Ctss	3.11301e-31	1.61176e-59	3.11301e-31	2.42991	0.005	0.473	6.60455e-27	6.01169e-45	-0.589248	0.002	0.3	1.27544e-40	5.37253e-60	-0.387934	0.004	0.223	1.13984e-55
1	Erythroblasts	B430306N03Rik	2.51158e-13	1.00757e-58	2.51158e-13	-0.441057	0	0.225	5.32858e-09	3.35858e-59	-0.944642	0	0.367	7.12556e-55	9.09893e-52	-0.26476	0.002	0.193	1.93043e-47
1	Erythroblasts	Ubl5	4.69982e-05	1.04105e-58	4.69982e-05	0.997909	0.258	0.561	0.997115	2.63162e-39	1.01175	0.238	0.759	5.58325e-35	3.47018e-59	1.04076	0.232	0.688	7.36232e-55
1	Erythroblasts	Creg1	5.61052e-10	4.74763e-58	5.61052e-10	1.72376	0.429	0.285	1.19033e-05	5.73557e-26	1.59907	0.517	0.465	1.21686e-21	1.58254e-58	1.61166	0.506	0.398	3.35753e-54
1	Erythroblasts	Uqcrc2	1.44943e-10	7.28867e-58	1.44943e-10	4.81413	0.015	0.212	3.0751e-06	5.68711e-55	0.307176	0.02	0.388	1.20658e-50	2.42956e-58	0.503103	0.033	0.277	5.15454e-54
1	Erythroblasts	Rab5c	2.12435e-12	1.3442e-57	2.12435e-12	2.14547	0.096	0.408	4.50703e-08	1.36973e-54	1.35347	0.091	0.53	2.90603e-50	4.48065e-58	0.738729	0.062	0.334	9.50616e-54
1	Erythroblasts	AA467197	3.83611e-12	1.38665e-57	3.83611e-12	-0.608758	0	0.206	8.13869e-08	4.62217e-58	-0.991501	0.006	0.374	9.80639e-54	5.72622e-58	-0.511029	0.003	0.214	1.21487e-53
1	Erythroblasts	Tmem234	0.0019123	2.0025e-57	0.0019123	1.87853	0.172	0.345	1	1.17456e-41	1.27405	0.117	0.514	2.49195e-37	6.67502e-58	1.1338	0.148	0.503	1.41617e-53
1	Erythroblasts	Gm35082	0.00992886	3.50026e-57	0.00992886	0.656421	0.247	0.198	1	2.28463e-45	1.58274	0.442	0.224	4.84708e-41	1.16675e-57	1.81232	0.411	0.25	2.47539e-53
1	Erythroblasts	Ago2	2.26541e-10	4.46086e-57	2.26541e-10	2.27211	0.056	0.29	4.80629e-06	2.26298e-41	0.933143	0.067	0.412	4.80115e-37	1.48695e-57	0.442253	0.049	0.305	3.15472e-53
1	Erythroblasts	Fam241a	3.36536e-12	9.54062e-57	3.36536e-12	2.34038	0.025	0.261	7.13995e-08	3.18021e-57	0.261511	0.022	0.402	6.74712e-53	1.05472e-47	0.565994	0.041	0.257	2.2377e-43
1	Erythroblasts	G0s2	2.69705e-11	1.75279e-56	2.69705e-11	-0.399131	0	0.192	5.72206e-07	1.1799e-47	-0.700848	0.002	0.315	2.50327e-43	5.84262e-57	-0.25928	0.007	0.219	1.23957e-52
1	Erythroblasts	Snrnp27	3.34397e-10	2.45394e-56	3.34397e-10	3.45085	0.015	0.206	7.09457e-06	8.17979e-57	0.512322	0.032	0.42	1.73542e-52	9.49879e-50	0.822549	0.06	0.303	2.01526e-45
1	Erythroblasts	Marcksl1	9.13734e-11	2.69986e-56	9.13734e-11	-0.481521	0	0.183	1.93858e-06	3.38074e-45	-0.680164	0	0.298	7.17257e-41	8.99954e-57	-0.293147	0.003	0.211	1.90934e-52
1	Erythroblasts	Cyld	3.28749e-15	3.45248e-56	3.28749e-15	-0.292631	0	0.254	6.97474e-11	2.08495e-55	-0.404622	0.002	0.353	4.42343e-51	1.15083e-56	-0.361922	0.004	0.212	2.44159e-52
1	Erythroblasts	Kcmf1	4.91285e-09	8.64531e-56	4.91285e-09	2.04056	0.015	0.185	0.000104231	1.48193e-47	0.378763	0.014	0.338	3.14405e-43	2.88177e-56	0.460903	0.025	0.255	6.11396e-52
1	Erythroblasts	Rnf115	1.92591e-10	2.15237e-55	1.92591e-10	0.51045	0.061	0.302	4.08602e-06	7.17457e-56	0.705494	0.05	0.452	1.52216e-51	1.78443e-47	0.649459	0.058	0.29	3.78586e-43
1	Erythroblasts	Pet100	1.08439e-09	3.29785e-55	1.08439e-09	0.802123	0.091	0.347	2.30065e-05	1.09544e-36	1.38124	0.17	0.595	2.32408e-32	1.09928e-55	1.05067	0.14	0.48	2.33224e-51
1	Erythroblasts	Cyp4b1-ps2	0.000499991	3.53511e-55	0.000499991	0.751491	0.157	0.081	1	1.17837e-55	1.38442	0.208	0.039	2.50003e-51	2.56445e-41	1.2689	0.133	0.038	5.44073e-37
1	Erythroblasts	Myadm	1.18417e-09	5.2993e-55	1.18417e-09	-0.291473	0	0.164	2.51234e-05	4.74561e-26	-0.458334	0	0.186	1.00683e-21	1.76643e-55	-0.252231	0.004	0.209	3.74766e-51
1	Erythroblasts	Mark3	4.40878e-12	6.78973e-55	4.40878e-12	3.92669	0.015	0.238	9.35366e-08	2.45092e-35	0.846823	0.03	0.303	5.19987e-31	2.26324e-55	0.369719	0.03	0.262	4.80169e-51
1	Erythroblasts	Znhit1	2.23773e-12	7.7043e-55	2.23773e-12	-0.29267	0	0.21	4.74757e-08	2.5681e-55	0.677592	0.022	0.393	5.44848e-51	1.04404e-48	0.341873	0.022	0.225	2.21503e-44
1	Erythroblasts	Smap1	1.7359e-05	1.2993e-54	1.7359e-05	1.11493	0.424	0.361	0.368288	3.73607e-29	1.80129	0.537	0.473	7.92644e-25	4.33099e-55	1.85819	0.5	0.406	9.18863e-51
1	Erythroblasts	Smarce1	6.34263e-08	1.37872e-54	6.34263e-08	0.433336	0.01	0.155	0.00134565	2.57483e-38	0.46089	0.014	0.288	5.46276e-34	4.59574e-55	0.373592	0.018	0.235	9.75032e-51
1	Erythroblasts	Clec5a	2.56782e-10	1.55025e-54	2.56782e-10	-0.320757	0	0.175	5.4479e-06	5.1675e-55	-0.530289	0.002	0.352	1.09634e-50	1.87919e-46	-0.262876	0.002	0.175	3.98689e-42
1	Erythroblasts	Rps10	5.10209e-17	1.88763e-54	5.10209e-17	0.571879	0.141	0.575	1.08246e-12	9.96075e-37	0.496849	0.273	0.823	2.11327e-32	6.29209e-55	0.435769	0.303	0.835	1.33493e-50
1	Erythroblasts	Mat2b	9.3597e-11	1.94283e-54	9.3597e-11	1.70868	0.035	0.257	1.98575e-06	1.59815e-34	1.03142	0.063	0.365	3.39063e-30	6.47609e-55	0.611601	0.051	0.301	1.37397e-50
1	Erythroblasts	Gpbp1l1	4.3597e-09	1.95373e-54	4.3597e-09	3.52002	0.025	0.207	9.24954e-05	2.44727e-36	0.628009	0.028	0.305	5.19213e-32	6.51242e-55	0.39429	0.027	0.254	1.38167e-50
1	Erythroblasts	Timp2	1.08632e-10	4.95992e-54	1.08632e-10	-0.40164	0	0.182	2.30474e-06	6.04959e-51	-1.01966	0	0.327	1.28348e-46	1.65331e-54	-0.305088	0.006	0.21	3.50766e-50
1	Erythroblasts	Rps3a1	2.13319e-11	5.25529e-54	2.13319e-11	1.06592	0.167	0.523	4.52577e-07	1.75176e-54	0.432035	0.19	0.736	3.71654e-50	2.60057e-20	0.764549	0.373	0.823	5.51736e-16
1	Erythroblasts	Cfp	5.32648e-09	6.14692e-54	5.32648e-09	-3.99245	0	0.152	0.000113007	2.75902e-52	-0.496418	0.004	0.342	5.85353e-48	2.04897e-54	-0.291647	0.001	0.199	4.3471e-50
1	Erythroblasts	Selenot	2.13599e-12	7.94374e-54	2.13599e-12	0.859178	0.04	0.295	4.53171e-08	1.51053e-53	0.50775	0.038	0.416	3.20473e-49	2.64791e-54	0.576645	0.044	0.285	5.61781e-50
1	Erythroblasts	Acin1	1.73788e-14	9.29595e-54	1.73788e-14	2.36891	0.061	0.371	3.68709e-10	3.94337e-49	1.50041	0.099	0.519	8.36626e-45	3.09865e-54	1.07192	0.116	0.427	6.57409e-50
1	Erythroblasts	Snx3	4.65816e-14	1.20781e-53	4.65816e-14	1.1519	0.061	0.363	9.88276e-10	4.02603e-54	0.785159	0.097	0.538	8.54162e-50	3.67707e-47	0.828707	0.137	0.441	7.80126e-43
1	Erythroblasts	Wdr89	8.23164e-12	2.1714e-53	8.23164e-12	3.4703	0.025	0.254	1.74642e-07	3.86711e-41	0.250929	0.014	0.304	8.20446e-37	7.238e-54	0.463725	0.04	0.276	1.53561e-49
1	Erythroblasts	1700047M11Rik	9.13734e-11	2.34859e-53	9.13734e-11	-0.41462	0	0.183	1.93858e-06	7.82862e-54	-0.74533	0.004	0.35	1.66092e-49	1.12252e-47	-0.284843	0.007	0.189	2.38154e-43
1	Erythroblasts	Eloc	5.60293e-11	2.77898e-53	5.60293e-11	1.14626	0.03	0.251	1.18872e-06	9.26326e-54	0.821145	0.065	0.473	1.96529e-49	1.19455e-53	0.747471	0.081	0.355	2.53435e-49
1	Erythroblasts	Bud31	1.72183e-07	2.7842e-53	1.72183e-07	4.49536	0.04	0.207	0.00365304	1.18225e-40	0.702332	0.032	0.337	2.50826e-36	9.28068e-54	0.375134	0.03	0.256	1.96899e-49
1	Erythroblasts	Ehd1	5.98742e-09	3.17356e-53	5.98742e-09	1.03323	0.025	0.205	0.000127029	7.55823e-49	0.399765	0.024	0.365	1.60355e-44	1.05785e-53	0.28589	0.033	0.262	2.24434e-49
1	Erythroblasts	Cenpa	0.000258189	5.72587e-53	0.000258189	0.383792	0.025	0.114	1	9.82785e-29	0.40554	0.038	0.278	2.08508e-24	1.90862e-53	0.80249	0.034	0.263	4.04934e-49
1	Erythroblasts	Ppdpf	1.01665e-10	1.28242e-52	1.01665e-10	1.65771	0.015	0.215	2.15693e-06	4.55279e-30	1.20188	0.032	0.275	9.65919e-26	4.27472e-53	0.545093	0.037	0.268	9.06925e-49
1	Erythroblasts	Cope	8.674e-10	2.27312e-52	8.674e-10	-3.20556	0.01	0.188	1.84028e-05	8.75711e-50	0.321729	0.01	0.342	1.85791e-45	7.57708e-53	0.47493	0.033	0.259	1.60755e-48
1	Erythroblasts	Sdcbp	4.00884e-13	2.35997e-52	4.00884e-13	1.10497	0.121	0.471	8.50515e-09	7.86657e-53	1.13237	0.166	0.68	1.66897e-48	8.22395e-43	1.2218	0.159	0.47	1.74479e-38
1	Erythroblasts	Anapc13	5.71556e-10	3.71151e-52	5.71556e-10	1.21106	0.03	0.233	1.21261e-05	1.32986e-45	0.752277	0.059	0.419	2.82144e-41	1.23717e-52	1.51272	0.06	0.312	2.62478e-48
1	Erythroblasts	Rab11a	8.12507e-09	5.97034e-52	8.12507e-09	1.76399	0.066	0.281	0.000172382	1.99011e-52	0.994651	0.069	0.475	4.22222e-48	1.32849e-39	0.915482	0.102	0.345	2.81853e-35
1	Erythroblasts	Upf2	4.76062e-13	7.68566e-52	4.76062e-13	3.83158	0.025	0.275	1.01001e-08	2.56189e-52	0.289934	0.01	0.355	5.4353e-48	5.78409e-51	0.293061	0.019	0.224	1.22715e-46
1	Erythroblasts	Cd300lb	8.74522e-09	1.15304e-51	8.74522e-09	-0.257664	0	0.148	0.000185539	1.85609e-31	-0.601496	0	0.22	3.93787e-27	3.84347e-52	-0.309693	0.001	0.192	8.1543e-48
1	Erythroblasts	Ndufb2	1.81324e-08	1.32259e-51	1.81324e-08	0.522377	0.015	0.175	0.000384696	4.40864e-52	0.322227	0.02	0.373	9.35336e-48	3.56174e-49	0.671436	0.043	0.266	7.55658e-45
1	Erythroblasts	Calm3	1.95229e-11	1.70998e-51	1.95229e-11	1.04986	0.066	0.329	4.14197e-07	1.51981e-41	0.928129	0.158	0.598	3.22442e-37	5.69992e-52	1.04917	0.152	0.489	1.20929e-47
1	Erythroblasts	Bmx	3.23554e-09	1.73912e-51	3.23554e-09	-0.252351	0	0.156	6.86451e-05	3.6742e-46	-0.86424	0	0.303	7.79519e-42	5.79706e-52	-0.345438	0.001	0.191	1.2299e-47
1	Erythroblasts	Mknk2	1.22866e-06	2.49239e-51	1.22866e-06	3.24405	0.025	0.161	0.0260673	9.24967e-31	1.06791	0.036	0.287	1.96241e-26	8.30798e-52	0.542568	0.028	0.246	1.76262e-47
1	Erythroblasts	Dnajc19	3.59395e-07	2.82403e-51	3.59395e-07	-0.948912	0	0.119	0.00762492	1.97972e-38	0.318102	0.012	0.285	4.20017e-34	9.41343e-52	0.432779	0.011	0.211	1.99715e-47
1	Erythroblasts	Gna13	1.47328e-13	3.82982e-51	1.47328e-13	0.412229	0.02	0.272	3.12572e-09	4.68858e-50	0.34266	0.022	0.367	9.94729e-46	1.27661e-51	0.322205	0.017	0.222	2.70845e-47
1	Erythroblasts	Adrb2	2.75819e-06	5.71964e-51	2.75819e-06	-0.46821	0	0.102	0.0585177	2.25732e-18	0.38189	0.006	0.146	4.78913e-14	1.90655e-51	-0.445404	0.007	0.202	4.04493e-47
1	Erythroblasts	Tprgl	4.11357e-07	8.59688e-51	4.11357e-07	1.50168	0.121	0.35	0.00872736	2.86563e-51	1.00487	0.107	0.545	6.07971e-47	1.1609e-38	1.35924	0.173	0.483	2.46297e-34
1	Erythroblasts	Gm8730	8.05652e-07	1.59896e-50	8.05652e-07	0.256094	0.141	0.376	0.0170927	3.01401e-26	0.577936	0.2	0.576	6.39452e-22	5.32988e-51	0.746253	0.152	0.483	1.13079e-46
1	Erythroblasts	Por	1.08632e-10	1.65721e-50	1.08632e-10	-0.306481	0	0.182	2.30474e-06	9.97427e-47	-0.669135	0	0.306	2.11614e-42	5.52403e-51	-0.309585	0.001	0.188	1.17198e-46
1	Erythroblasts	Man1a2	2.91048e-10	2.11926e-50	2.91048e-10	2.54126	0.005	0.185	6.17488e-06	8.04008e-40	-0.636515	0	0.268	1.70578e-35	7.0642e-51	0.695474	0.006	0.198	1.49874e-46
1	Erythroblasts	mt-Co2	2.69549e-08	2.54835e-50	2.69549e-08	0.510379	0.066	0.27	0.000571874	2.51559e-25	1.18695	0.111	0.396	5.33707e-21	8.49451e-51	0.939928	0.139	0.46	1.8022e-46
1	Erythroblasts	Vangl1	0.0152891	4.21479e-50	0.0152891	0.55151	0.101	0.056	1	1.40493e-50	1.59773	0.216	0.047	2.9807e-46	9.17557e-44	1.32611	0.239	0.102	1.94669e-39
1	Erythroblasts	Rpl8	3.56084e-12	4.39063e-50	3.56084e-12	1.87697	0.141	0.494	7.55468e-08	2.87506e-27	0.456732	0.257	0.719	6.09974e-23	1.46354e-50	0.762482	0.275	0.753	3.10505e-46
1	Erythroblasts	Gapvd1	2.32499e-11	1.23478e-49	2.32499e-11	1.05114	0.035	0.267	4.9327e-07	4.11595e-50	0.767113	0.063	0.451	8.7324e-46	1.34593e-22	0.872146	0.093	0.257	2.85552e-18
1	Erythroblasts	Ndufa5	1.26064e-06	2.53849e-49	1.26064e-06	2.3903	0.02	0.151	0.0267458	8.91382e-43	1.06521	0.026	0.337	1.89116e-38	8.46163e-50	0.75912	0.035	0.253	1.79522e-45
1	Erythroblasts	Eif3k	6.14104e-07	2.64511e-49	6.14104e-07	1.80497	0.126	0.357	0.0130288	2.04809e-38	1.05349	0.141	0.542	4.34524e-34	8.81703e-50	1.00088	0.15	0.477	1.87062e-45
1	Erythroblasts	Gm10371	8.34525e-06	3.50544e-49	8.34525e-06	1.59951	0.116	0.038	0.177053	1.16848e-49	1.52536	0.168	0.029	2.47905e-45	5.57347e-35	1.14422	0.111	0.031	1.18247e-30
1	Erythroblasts	Psmd8	1.05713e-11	3.87162e-49	1.05713e-11	2.23122	0.045	0.294	2.2428e-07	4.50924e-45	1.16339	0.091	0.481	9.56681e-41	1.29054e-49	1.1183	0.11	0.399	2.73801e-45
1	Erythroblasts	mt-Co3	2.74061e-08	5.61448e-49	2.74061e-08	-3.87061	0.01	0.161	0.000581449	3.46143e-26	0.910341	0.04	0.265	7.34377e-22	1.87149e-49	1.07026	0.059	0.299	3.97056e-45
1	Erythroblasts	Capn1	6.81503e-10	2.06349e-48	6.81503e-10	1.38252	0.005	0.179	1.44588e-05	6.87831e-49	-0.3018	0.002	0.321	1.4593e-44	3.22443e-32	0.805894	0.011	0.144	6.84094e-28
1	Erythroblasts	Nrd1	1.65898e-07	2.37035e-48	1.65898e-07	-0.317415	0.061	0.246	0.0035197	7.90117e-49	0.893196	0.046	0.409	1.67631e-44	7.7412e-48	0.748762	0.053	0.281	1.64237e-43
1	Erythroblasts	Nudcd3	8.79758e-10	2.41181e-48	8.79758e-10	3.35917	0.01	0.188	1.86649e-05	7.63385e-42	0.713393	0.022	0.324	1.6196e-37	8.03935e-49	0.532966	0.031	0.242	1.70563e-44
1	Erythroblasts	Uqcr11	2.13237e-08	2.97688e-48	2.13237e-08	-0.348665	0.071	0.28	0.000452403	9.92294e-49	0.544627	0.095	0.506	2.10525e-44	1.02276e-46	1.21779	0.142	0.449	2.16988e-42
1	Erythroblasts	Tcea1	6.52425e-11	3.43024e-48	6.52425e-11	2.07352	0.03	0.249	1.38419e-06	1.99572e-33	1.46497	0.079	0.389	4.23411e-29	1.14341e-48	0.819327	0.076	0.329	2.42586e-44
1	Erythroblasts	Chchd10	3.31495e-07	4.30603e-48	3.31495e-07	2.08191	0.035	0.192	0.00703299	5.83487e-14	1.04357	0.069	0.231	1.23793e-09	1.43534e-48	0.818518	0.124	0.42	3.04522e-44
1	Erythroblasts	Cetn2	1.21858e-05	6.08067e-48	1.21858e-05	0.700473	0.03	0.151	0.258534	1.41671e-31	1.09653	0.04	0.3	3.00568e-27	2.02689e-48	0.507152	0.039	0.256	4.30025e-44
1	Erythroblasts	Sh3bgrl	1.04804e-07	7.36336e-48	1.04804e-07	-1.55093	0.025	0.182	0.00222352	3.48677e-41	0.685542	0.042	0.36	7.39752e-37	2.45445e-48	0.344443	0.036	0.25	5.20737e-44
1	Erythroblasts	Cox20	1.52454e-05	9.41452e-48	1.52454e-05	3.64836	0.025	0.139	0.323447	9.52082e-45	0.523731	0.022	0.34	2.01994e-40	3.13817e-48	0.565048	0.031	0.24	6.65795e-44
1	Erythroblasts	Svbp	2.79674e-07	1.14219e-47	2.79674e-07	0.545942	0.056	0.231	0.00593356	2.34317e-40	0.918145	0.034	0.34	4.97126e-36	3.80731e-48	0.619237	0.04	0.257	8.0776e-44
1	Erythroblasts	Uba1	6.69651e-12	1.48333e-47	6.69651e-12	0.955623	0.02	0.246	1.42073e-07	4.94444e-48	0.657754	0.028	0.369	1.04901e-43	1.89652e-45	0.266813	0.02	0.21	4.02366e-41
1	Erythroblasts	Pnpla8	4.2533e-12	1.88276e-47	4.2533e-12	3.62006	0.04	0.29	9.02381e-08	4.21729e-41	1.21449	0.053	0.383	8.9474e-37	6.27588e-48	0.680748	0.061	0.298	1.33149e-43
1	Erythroblasts	Rnf114	1.82128e-05	2.37201e-47	1.82128e-05	0.802846	0.217	0.495	0.386404	7.90672e-48	1.32355	0.109	0.532	1.67749e-43	1.09682e-07	0.911659	0.062	0.128	0.00232702
1	Erythroblasts	Sec13	1.12297e-07	2.38023e-47	1.12297e-07	3.38168	0.005	0.139	0.0023825	2.43352e-41	-0.290644	0.002	0.281	5.16296e-37	7.9341e-48	0.326028	0.019	0.214	1.6833e-43
1	Erythroblasts	Uqcrb	9.2957e-11	4.34532e-47	9.2957e-11	1.51112	0.045	0.277	1.97218e-06	1.44844e-47	1.07936	0.097	0.506	3.07301e-43	3.07287e-43	1.18121	0.15	0.453	6.51941e-39
1	Erythroblasts	Psmd2	3.78443e-10	9.36457e-47	3.78443e-10	4.32587	0.01	0.194	8.02906e-06	3.12152e-47	0.411056	0.018	0.345	6.62262e-43	1.51738e-39	0.700318	0.047	0.241	3.21928e-35
1	Erythroblasts	Osbpl8	2.15674e-12	1.79752e-46	2.15674e-12	-1.24837	0.02	0.253	4.57574e-08	5.99174e-47	0.643414	0.036	0.379	1.27121e-42	5.92546e-45	0.336059	0.049	0.263	1.25715e-40
1	Erythroblasts	Tspan33	1.13798e-06	1.98714e-46	1.13798e-06	1.76366	0.217	0.102	0.0241434	2.79689e-39	1.73623	0.22	0.063	5.93387e-35	6.62379e-47	1.54284	0.295	0.149	1.4053e-42
1	Erythroblasts	Pttg1	0.00125917	2.42369e-46	0.00125917	1.31907	0.308	0.249	1	1.92569e-13	1.4903	0.4	0.343	4.08555e-09	8.07896e-47	1.82655	0.401	0.273	1.71403e-42
1	Erythroblasts	Cpd	7.41519e-09	2.45912e-46	7.41519e-09	-0.26653	0	0.15	0.000157321	7.57943e-44	-0.618386	0	0.291	1.60805e-39	8.19707e-47	-0.251695	0.004	0.18	1.73909e-42
1	Erythroblasts	2410015M20Rik	7.11324e-09	3.2656e-46	7.11324e-09	4.63747	0.025	0.203	0.000150914	4.33535e-44	1.07625	0.048	0.388	9.19788e-40	1.08853e-46	0.892604	0.064	0.3	2.30944e-42
1	Erythroblasts	Map2k2	1.02188e-09	3.76423e-46	1.02188e-09	-0.801401	0.066	0.297	2.16802e-05	1.14883e-41	1.32432	0.089	0.456	2.43737e-37	1.25474e-46	1.13158	0.109	0.386	2.66206e-42
1	Erythroblasts	Txnl1	1.83301e-08	5.61055e-46	1.83301e-08	1.01331	0.03	0.206	0.000388892	2.92722e-35	1.44858	0.073	0.389	6.21039e-31	1.87018e-46	0.893729	0.07	0.31	3.96778e-42
1	Erythroblasts	Epn1	2.66257e-08	6.0178e-46	2.66257e-08	1.95846	0.04	0.223	0.00056489	3.71509e-30	0.811038	0.073	0.356	7.88194e-26	2.00593e-46	0.458226	0.062	0.293	4.25579e-42
1	Erythroblasts	Fam76b	1.54606e-07	2.8994e-45	1.54606e-07	0.429375	0.005	0.137	0.00328012	2.68727e-33	0.35197	0.004	0.239	5.70131e-29	9.66467e-46	0.450996	0.018	0.205	2.05046e-41
1	Erythroblasts	Cnot2	2.23221e-08	8.3682e-45	2.23221e-08	0.264781	0.005	0.152	0.000473585	1.02141e-30	1.01281	0.02	0.256	2.16703e-26	2.7894e-45	0.272672	0.02	0.209	5.91799e-41
1	Erythroblasts	Ptma	1.76827e-22	9.05595e-45	1.76827e-22	0.406221	0.02	0.4	3.75156e-18	3.82076e-39	-0.284122	0.166	0.587	8.10612e-35	3.01865e-45	0.451203	0.259	0.656	6.40437e-41
1	Erythroblasts	Dazap2	2.8674e-05	2.21137e-44	2.8674e-05	0.418849	0.237	0.519	0.608348	4.238e-23	1.01385	0.248	0.657	8.99135e-19	7.37122e-45	0.836123	0.183	0.522	1.56388e-40
1	Erythroblasts	Il1f9	6.55605e-12	4.95275e-44	6.55605e-12	-0.699911	0	0.202	1.39093e-07	1.65092e-44	-1.04683	0.002	0.298	3.50258e-40	5.4783e-44	-0.328251	0.003	0.169	1.16228e-39
1	Erythroblasts	Tuba1c	0.000140041	5.18954e-44	0.000140041	0.814943	0.02	0.11	1	1.14539e-34	0.41358	0.024	0.287	2.43007e-30	1.72985e-44	0.293005	0.024	0.214	3.67004e-40
1	Erythroblasts	Ap2m1	2.94621e-09	5.31464e-44	2.94621e-09	0.767046	0.035	0.23	6.25068e-05	5.75797e-42	1.20612	0.061	0.404	1.22161e-37	1.77155e-44	0.816199	0.072	0.306	3.75851e-40
1	Erythroblasts	Pnp	1.30131e-12	9.1631e-44	1.30131e-12	-3.61478	0	0.214	2.76085e-08	3.05437e-44	0.299529	0.034	0.361	6.48014e-40	2.70788e-28	0.633856	0.045	0.194	5.74504e-24
1	Erythroblasts	Ube2b	3.5488e-06	1.22513e-43	3.5488e-06	1.79657	0.51	0.543	0.0752913	2.0644e-37	2.07821	0.636	0.693	4.37983e-33	4.08377e-44	1.71651	0.553	0.597	8.66414e-40
1	Erythroblasts	Add1	6.81745e-10	2.02063e-43	6.81745e-10	1.31651	0.03	0.231	1.44639e-05	1.2339e-38	0.810843	0.065	0.393	2.61784e-34	6.73543e-44	0.609144	0.082	0.322	1.42899e-39
1	Erythroblasts	Alkbh5	2.3439e-09	2.65213e-43	2.3439e-09	-1.59083	0.01	0.18	4.97281e-05	9.23524e-32	0.55251	0.018	0.258	1.95935e-27	8.84042e-44	0.343346	0.031	0.225	1.87558e-39
1	Erythroblasts	Snhg1	3.9742e-08	2.94395e-43	3.9742e-08	-1.00491	0.015	0.169	0.000843166	1.84561e-19	1.16852	0.032	0.204	3.91565e-15	9.81316e-44	0.469708	0.027	0.217	2.08196e-39
1	Erythroblasts	Paqr9	4.22378e-08	3.30459e-43	4.22378e-08	1.05855	0.212	0.084	0.000896117	1.10153e-43	1.67036	0.222	0.057	2.337e-39	1.05173e-21	1.97965	0.167	0.084	2.23135e-17
1	Erythroblasts	Dctn2	1.05979e-07	1.09368e-42	1.05979e-07	0.852243	0.015	0.161	0.00224845	2.29012e-38	1.06214	0.044	0.348	4.85872e-34	3.64561e-43	0.713022	0.054	0.266	7.73452e-39
1	Erythroblasts	Tet3	3.34279e-09	1.10082e-42	3.34279e-09	2.49428	0.01	0.178	7.09207e-05	1.05904e-34	0.570832	0.02	0.279	2.24687e-30	3.66941e-43	0.274852	0.016	0.192	7.78501e-39
1	Erythroblasts	Yipf4	5.21207e-05	1.11023e-42	5.21207e-05	1.82627	0.369	0.308	1	1.32288e-18	2.28226	0.428	0.365	2.80662e-14	3.70078e-43	1.88584	0.443	0.354	7.85157e-39
1	Erythroblasts	Rbck1	1.0381e-09	1.58612e-42	1.0381e-09	1.05529	0.01	0.187	2.20243e-05	3.9608e-37	0.379656	0.016	0.286	8.40324e-33	5.28706e-43	0.811322	0.013	0.186	1.1217e-38
1	Erythroblasts	Nxpe2	0.993707	2.62781e-42	0.993707	-0.621374	0.101	0.107	1	2.77209e-21	1.33611	0.174	0.064	5.88126e-17	8.75938e-43	1.41732	0.283	0.143	1.85839e-38
1	Erythroblasts	Rab10	5.04545e-11	7.52857e-42	5.04545e-11	2.49991	0.066	0.322	1.07044e-06	2.8355e-42	1.06368	0.067	0.417	6.0158e-38	2.50952e-42	0.877081	0.09	0.332	5.32421e-38
1	Erythroblasts	Klf3	1.08783e-13	8.54568e-42	1.08783e-13	5.12449	0.025	0.285	2.30794e-09	5.5689e-29	0.885773	0.051	0.307	1.1815e-24	2.84856e-42	0.559656	0.064	0.284	6.0435e-38
1	Erythroblasts	Txn2	5.82165e-06	1.01134e-41	5.82165e-06	0.998605	0.045	0.185	0.123512	8.39861e-29	1.17217	0.061	0.325	1.78185e-24	3.37112e-42	0.568705	0.047	0.25	7.15217e-38
1	Erythroblasts	Trappc2l	0.00010229	1.10999e-41	0.00010229	2.02327	0.045	0.159	1	4.67019e-40	1.07514	0.051	0.373	9.90828e-36	3.69997e-42	0.754272	0.051	0.257	7.84986e-38
1	Erythroblasts	Ndufa1	2.62714e-09	1.36067e-41	2.62714e-09	-0.60458	0.152	0.448	5.57373e-05	3.06142e-40	0.860839	0.158	0.587	6.49511e-36	4.53557e-42	0.474682	0.165	0.473	9.62266e-38
1	Erythroblasts	Vcp	1.07532e-09	1.90564e-41	1.07532e-09	-1.15587	0.045	0.258	2.2814e-05	6.35215e-42	1.3795	0.091	0.464	1.34767e-37	1.3453e-35	0.894076	0.119	0.361	2.8542e-31
1	Erythroblasts	Ptbp3	4.80984e-18	1.95267e-41	4.80984e-18	1.85501	0.136	0.582	1.02046e-13	2.55314e-37	1.23533	0.236	0.743	5.41675e-33	6.50892e-42	1.04594	0.245	0.648	1.38093e-37
1	Erythroblasts	Arl2bp	0.232584	6.12273e-41	0.232584	1.71114	0.101	0.147	1	9.56704e-31	0.613954	0.051	0.318	2.02974e-26	2.04091e-41	0.651817	0.05	0.253	4.33e-37
1	Erythroblasts	Gpcpd1	3.30099e-13	6.83348e-41	3.30099e-13	-2.5151	0.015	0.256	7.00338e-09	4.32406e-19	1.31441	0.085	0.3	9.17392e-15	2.27783e-41	0.583194	0.09	0.325	4.83264e-37
1	Erythroblasts	Ap2a2	4.26235e-08	7.74453e-41	4.26235e-08	-1.92623	0.005	0.147	0.000904299	2.58151e-41	0.744776	0.034	0.345	5.47693e-37	4.19955e-36	0.677807	0.05	0.233	8.90976e-32
1	Erythroblasts	Spop	1.15347e-07	1.56511e-40	1.15347e-07	1.11429	0.121	0.361	0.00244719	5.21704e-41	1.27948	0.119	0.512	1.10685e-36	2.76538e-38	0.966751	0.139	0.41	5.86702e-34
1	Erythroblasts	Rbm38	1.10271e-09	2.23823e-40	1.10271e-09	0.634465	0.066	0.297	2.3395e-05	2.66561e-36	0.686443	0.055	0.359	5.65536e-32	7.46076e-41	0.532023	0.121	0.381	1.58287e-36
1	Erythroblasts	Ctdsp2	2.82064e-08	3.57339e-40	2.82064e-08	-3.29001	0.015	0.171	0.000598428	3.91422e-31	0.472634	0.022	0.262	8.30441e-27	1.19113e-40	0.299727	0.018	0.188	2.5271e-36
1	Erythroblasts	Timm8b	4.01913e-06	3.86839e-40	4.01913e-06	2.45366	0.025	0.151	0.0852698	1.28946e-40	0.586217	0.032	0.337	2.73572e-36	4.25562e-36	0.866692	0.058	0.25	9.02873e-32
1	Erythroblasts	Ifnar2	3.80104e-08	4.53107e-40	3.80104e-08	4.50548	0.04	0.22	0.000806428	1.51036e-40	1.08764	0.059	0.392	3.20437e-36	6.99032e-38	0.690126	0.05	0.239	1.48307e-33
1	Erythroblasts	Srp72	5.62139e-08	5.70403e-40	5.62139e-08	0.804533	0.015	0.166	0.00119263	1.90134e-40	0.383165	0.016	0.304	4.03389e-36	6.76036e-38	0.453812	0.028	0.199	1.43428e-33
1	Erythroblasts	Npc2	1.2129e-11	6.30763e-40	1.2129e-11	0.580807	0.106	0.413	2.57329e-07	2.10254e-40	1.05212	0.133	0.539	4.46075e-36	9.74917e-34	1.20509	0.162	0.438	2.06838e-29
1	Erythroblasts	Emc3	1.10264e-06	1.1225e-39	1.10264e-06	4.11865	0.015	0.142	0.0233936	1.97826e-30	0.714766	0.022	0.258	4.19707e-26	3.74166e-40	0.363968	0.026	0.203	7.9383e-36
1	Erythroblasts	Smdt1	0.00115398	1.48749e-39	0.00115398	1.06543	0.182	0.37	1	5.876e-24	1.39169	0.194	0.555	1.24665e-19	4.95831e-40	1.37089	0.189	0.52	1.05196e-35
1	Erythroblasts	Sertad2	8.7996e-07	6.19943e-39	8.7996e-07	3.97485	0.005	0.123	0.0186692	1.15656e-11	0.384468	0.022	0.127	2.45377e-07	2.06648e-39	-0.250328	0.015	0.177	4.38424e-35
1	Erythroblasts	Ndufb9	4.00266e-07	1.03616e-38	4.00266e-07	1.67951	0.152	0.41	0.00849205	3.45387e-39	1.29955	0.188	0.649	7.32774e-35	2.89026e-38	1.45977	0.211	0.56	6.13197e-34
1	Erythroblasts	Fpr1	4.2862e-10	1.12172e-38	4.2862e-10	-0.441211	0	0.171	9.0936e-06	1.29586e-38	-0.926627	0	0.262	2.74929e-34	3.73905e-39	-0.270155	0.003	0.153	7.93278e-35
1	Erythroblasts	Supt4a	5.31333e-05	1.87606e-38	5.31333e-05	5.37308	0.162	0.377	1	6.25354e-39	1.55804	0.141	0.547	1.32675e-34	2.15871e-29	1.44908	0.225	0.55	4.57993e-25
1	Erythroblasts	Pim1	1.4208e-12	3.0534e-38	1.4208e-12	0.352805	0.101	0.416	3.01436e-08	1.0178e-38	0.662027	0.119	0.497	2.15937e-34	4.25062e-17	0.608984	0.13	0.291	9.01812e-13
1	Erythroblasts	Snap23	1.33119e-08	3.3189e-38	1.33119e-08	1.10815	0.025	0.198	0.000282426	1.66551e-35	0.578259	0.042	0.327	3.53355e-31	1.1063e-38	0.51327	0.034	0.213	2.34713e-34
1	Erythroblasts	S100a13	2.03632e-09	9.74954e-38	2.03632e-09	0.489105	0.04	0.243	4.32025e-05	3.24985e-38	1.67447	0.141	0.542	6.89488e-34	8.67326e-37	1.55835	0.114	0.357	1.84012e-32
1	Erythroblasts	Sbds	1.71349e-06	1.05682e-37	1.71349e-06	-3.12825	0.01	0.128	0.0363534	3.70831e-25	0.565486	0.02	0.22	7.86755e-21	3.52273e-38	0.338144	0.026	0.196	7.47383e-34
1	Erythroblasts	Tmem33	2.70381e-06	1.17359e-37	2.70381e-06	0.765715	0.02	0.145	0.0573639	1.37106e-29	0.799004	0.024	0.256	2.90883e-25	3.91198e-38	0.316174	0.019	0.183	8.29966e-34
1	Erythroblasts	Myl6	0.00147771	1.38058e-37	0.00147771	0.509248	0.581	0.795	1	1.86291e-18	0.91022	0.655	0.908	3.95235e-14	4.60193e-38	1.3591	0.637	0.858	9.76345e-34
1	Erythroblasts	Rnf187	2.47543e-07	1.50891e-37	2.47543e-07	1.05812	0.04	0.203	0.00525186	4.87953e-28	0.443134	0.032	0.262	1.03524e-23	5.02969e-38	0.612603	0.063	0.266	1.0671e-33
1	Erythroblasts	Uqcrq	1.91549e-05	1.6348e-37	1.91549e-05	1.05994	0.162	0.385	0.406391	5.44934e-38	0.939768	0.162	0.586	1.15613e-33	1.65607e-36	1.22301	0.193	0.513	3.51352e-32
1	Erythroblasts	Golph3	2.01759e-09	2.68392e-37	2.01759e-09	-2.77951	0.01	0.182	4.28051e-05	1.51849e-37	0.767327	0.018	0.292	3.22164e-33	8.94641e-38	0.401616	0.019	0.181	1.89807e-33
1	Erythroblasts	Ralbp1	3.34049e-07	4.30507e-37	3.34049e-07	1.49185	0.106	0.325	0.00708718	1.43502e-37	1.50935	0.149	0.555	3.04454e-33	4.1554e-26	1.36876	0.182	0.44	8.81609e-22
1	Erythroblasts	Arg2	6.45832e-11	6.55106e-37	6.45832e-11	-0.522839	0	0.185	1.3702e-06	2.28525e-32	-0.771971	0	0.225	4.84839e-28	2.18369e-37	-0.265864	0.002	0.144	4.63291e-33
1	Erythroblasts	Chmp3	1.02927e-05	7.60305e-37	1.02927e-05	1.62673	0.086	0.253	0.21837	2.16144e-31	1.31858	0.085	0.388	4.58572e-27	2.53435e-37	0.806873	0.074	0.284	5.37688e-33
1	Erythroblasts	Eif3i	9.60675e-10	1.03266e-36	9.60675e-10	4.11641	0.02	0.208	2.03817e-05	2.11414e-35	0.700211	0.048	0.339	4.48537e-31	3.44219e-37	0.899212	0.078	0.29	7.30295e-33
1	Erythroblasts	Brk1	1.5167e-07	1.31442e-36	1.5167e-07	0.875407	0.146	0.407	0.00321783	3.35887e-23	1.48796	0.224	0.613	7.12618e-19	4.38141e-37	1.30123	0.175	0.479	9.2956e-33
1	Erythroblasts	Ccni	2.13056e-06	1.47729e-36	2.13056e-06	0.836539	0.121	0.33	0.045202	1.38898e-28	1.20485	0.131	0.457	2.94685e-24	4.92429e-37	1.63061	0.12	0.368	1.04474e-32
1	Erythroblasts	Pcmtd1	2.49202e-08	1.68924e-36	2.49202e-08	2.99104	0.015	0.173	0.000528706	7.40127e-23	1.14794	0.046	0.254	1.57025e-18	5.6308e-37	0.447584	0.02	0.181	1.19463e-32
1	Erythroblasts	Ift20	6.12158e-08	2.45211e-36	6.12158e-08	-3.15984	0.01	0.155	0.00129875	9.32627e-24	0.831713	0.085	0.335	1.97866e-19	8.17372e-37	0.888084	0.057	0.25	1.73414e-32
1	Erythroblasts	Atp6v1e1	2.37934e-08	2.91821e-36	2.37934e-08	3.13493	0.146	0.431	0.0005048	9.72737e-37	1.73067	0.188	0.637	2.06376e-32	1.01668e-16	1.72895	0.238	0.502	2.15699e-12
1	Erythroblasts	Cd36	0.0513418	5.34565e-36	0.0513418	2.32268	0.111	0.075	1	1.78188e-36	1.91541	0.164	0.039	3.78044e-32	1.70251e-12	1.06824	0.147	0.087	3.61204e-08
1	Erythroblasts	Camp	0.0248144	7.45631e-36	9.65622e-09	0.300674	0.131	0.364	0.000204866	2.48544e-36	-1.37575	0.331	0.649	5.2731e-32	0.0248144	-0.761553	0.496	0.613	1
1	Erythroblasts	Ube2f	0.0304409	8.45861e-36	0.0304409	1.42914	0.242	0.215	1	0.000772952	2.00407	0.283	0.285	1	2.81954e-36	1.82767	0.327	0.21	5.98193e-32
1	Erythroblasts	Urod	0.0507713	1.84545e-35	0.0507713	2.80681	0.157	0.12	1	0.00235032	2.1282	0.204	0.183	1	6.1515e-36	1.94515	0.325	0.21	1.3051e-31
1	Erythroblasts	mt-Nd4	5.83034e-11	3.25551e-35	1.52396e-11	1.47503	0.152	0.503	3.23324e-07	5.83034e-11	0.938791	0.319	0.703	1.23696e-06	1.08517e-35	0.770138	0.281	0.701	2.3023e-31
1	Erythroblasts	Nars	1.97288e-07	4.10321e-35	1.97288e-07	2.07553	0.015	0.156	0.00418567	1.36774e-35	0.837377	0.028	0.3	2.90179e-31	1.29492e-32	0.742691	0.047	0.215	2.74731e-28
1	Erythroblasts	Plcl2	2.61955e-08	5.58849e-35	2.61955e-08	-1.94383	0.005	0.151	0.000555763	4.67337e-33	1.04522	0.03	0.289	9.91502e-29	1.86283e-35	0.250297	0.022	0.179	3.95218e-31
1	Erythroblasts	Odc1	0.0796915	7.38572e-35	0.0796915	0.386672	0.247	0.226	1	5.97105e-13	1.52445	0.303	0.211	1.26682e-08	2.46191e-35	1.48891	0.343	0.222	5.22318e-31
1	Erythroblasts	Eef1d	0.127039	9.97215e-35	0.127039	1.69833	0.323	0.367	1	2.24196e-05	1.76281	0.386	0.434	0.475655	3.32405e-35	1.83235	0.481	0.46	7.0523e-31
1	Erythroblasts	Pfdn2	1.61906e-07	1.34161e-34	1.61906e-07	-1.19169	0.025	0.178	0.003435	4.47202e-35	1.08349	0.046	0.333	9.48784e-31	3.98913e-31	1.03259	0.07	0.252	8.46335e-27
1	Erythroblasts	Cct7	3.49725e-09	2.13853e-34	3.49725e-09	0.360667	0.045	0.248	7.41977e-05	7.12842e-35	1.20024	0.073	0.386	1.51237e-30	3.86419e-33	1.39024	0.096	0.309	8.19826e-29
1	Erythroblasts	Tsg101	0.00148679	2.66897e-34	0.00148679	-0.723839	0.03	0.106	1	1.63308e-27	0.877409	0.03	0.255	3.46474e-23	8.89658e-35	0.473295	0.032	0.195	1.8875e-30
1	Erythroblasts	Idh3g	1.87472e-08	2.71704e-34	1.87472e-08	-2.36656	0.005	0.153	0.00039774	9.05681e-35	0.893339	0.028	0.296	1.92149e-30	1.03859e-32	0.722664	0.05	0.221	2.20347e-28
1	Erythroblasts	Rab5a	1.08789e-06	4.45377e-34	1.08789e-06	0.259146	0.01	0.132	0.0230806	1.4413e-33	0.381994	0.012	0.257	3.05787e-29	1.48459e-34	0.396668	0.019	0.168	3.1497e-30
1	Erythroblasts	Ap2b1	3.66973e-09	8.43906e-34	3.66973e-09	1.31875	0.02	0.198	7.7857e-05	2.9739e-34	0.527125	0.016	0.269	6.30944e-30	2.81302e-34	0.261078	0.013	0.156	5.9681e-30
1	Erythroblasts	Nub1	1.67954e-11	1.72177e-33	1.67954e-11	0.689817	0.01	0.217	3.56331e-07	5.73923e-34	0.528677	0.024	0.283	1.21763e-29	5.78557e-30	0.46151	0.034	0.181	1.22747e-25
1	Erythroblasts	Gpbp1	4.55184e-07	1.72556e-33	4.55184e-07	0.696128	0.096	0.303	0.00965718	2.16266e-22	1.35068	0.125	0.402	4.58831e-18	5.75186e-34	1.01743	0.13	0.374	1.22032e-29
1	Erythroblasts	Eef1a1	4.96817e-15	1.89207e-33	4.96817e-15	0.521876	0.152	0.559	1.05405e-10	3.75428e-29	0.440563	0.275	0.766	7.96508e-25	6.3069e-34	0.332745	0.322	0.77	1.33807e-29
1	Erythroblasts	Ppm1b	7.9266e-07	5.84854e-33	7.9266e-07	0.596511	0.01	0.134	0.0168171	1.50916e-24	0.725228	0.028	0.232	3.20183e-20	1.94951e-33	0.38869	0.026	0.179	4.13609e-29
1	Erythroblasts	Marf1	1.86269e-09	5.94325e-33	1.86269e-09	0.302767	0.02	0.203	3.95189e-05	1.08271e-26	0.964867	0.044	0.277	2.29708e-22	1.98108e-33	1.18429	0.051	0.225	4.20306e-29
1	Erythroblasts	Rex1bd	3.42252e-05	5.95568e-33	3.42252e-05	1.34373	0.04	0.16	0.726121	4.67528e-27	1.50323	0.071	0.332	9.91907e-23	1.98523e-33	0.838365	0.056	0.234	4.21185e-29
1	Erythroblasts	Wapl	1.01685e-10	1.51919e-32	1.01685e-10	-2.77785	0.061	0.306	2.15735e-06	5.06396e-33	1.27318	0.091	0.41	1.07437e-28	1.00856e-30	0.936633	0.11	0.324	2.13976e-26
1	Erythroblasts	Atp6v0d1	9.35974e-08	2.76533e-32	9.35974e-08	1.14195	0.056	0.24	0.00198576	9.21778e-33	1.4142	0.097	0.42	1.95564e-28	1.27442e-20	1.201	0.126	0.305	2.7038e-16
1	Erythroblasts	Ube2s	6.94754e-06	3.1208e-32	6.94754e-06	0.744123	0.096	0.275	0.147399	1.3713e-24	1.25843	0.127	0.422	2.90935e-20	1.04027e-32	1.20716	0.143	0.393	2.20703e-28
1	Erythroblasts	Zfpm1	0.0113589	1.34958e-31	0.0113589	2.30896	0.045	0.11	1	1.18955e-10	1.26693	0.04	0.15	2.52374e-06	4.4986e-32	0.570483	0.048	0.214	9.54422e-28
1	Erythroblasts	AC121965.1	0.000245846	1.39335e-31	0.000245846	1.20002	0.268	0.556	1	3.93505e-16	0.536482	0.297	0.704	8.3486e-12	4.6445e-32	0.879047	0.279	0.674	9.85376e-28
1	Erythroblasts	Cd82	2.33512e-10	2.07225e-31	2.33512e-10	-0.539091	0.03	0.239	4.95419e-06	5.57162e-31	0.717163	0.048	0.311	1.18207e-26	6.90748e-32	0.570213	0.05	0.217	1.46549e-27
1	Erythroblasts	Tcp11l2	4.59161e-13	2.24815e-31	4.59161e-13	0.819094	0.01	0.243	9.74156e-09	7.49383e-32	1.10352	0.085	0.39	1.58989e-27	6.23178e-23	1.10191	0.153	0.365	1.32213e-18
1	Erythroblasts	Tmcc2	1.40293e-06	2.32447e-31	1.40293e-06	2.37908	0.192	0.083	0.0297645	2.45976e-29	1.08339	0.182	0.053	5.21863e-25	7.74823e-32	0.924401	0.246	0.121	1.64386e-27
1	Erythroblasts	Selenop	0.00427836	2.54844e-31	0.00427836	2.60937	0.056	0.137	1	8.81124e-20	0.952368	0.059	0.258	1.86939e-15	8.49478e-32	0.44425	0.028	0.177	1.80225e-27
1	Erythroblasts	Csnk1d	1.68691e-08	2.75668e-31	1.68691e-08	-3.0201	0	0.143	0.000357895	9.18894e-32	0.646881	0.02	0.262	1.94952e-27	6.45486e-26	0.483072	0.034	0.165	1.36946e-21
1	Erythroblasts	Top1	4.28681e-07	3.473e-31	1.896e-11	4.58187	0.111	0.421	4.02255e-07	1.15767e-31	1.92642	0.196	0.62	2.45611e-27	4.28681e-07	1.6329	0.296	0.539	0.00909489
1	Erythroblasts	Clec4d	2.33883e-08	3.58514e-31	2.33883e-08	-0.706522	0	0.141	0.000496206	7.31052e-25	-0.719161	0.002	0.182	1.551e-20	1.19505e-31	-0.362372	0	0.12	2.53541e-27
1	Erythroblasts	Sod1	3.23554e-09	3.7019e-31	3.23554e-09	-0.368328	0	0.156	6.86451e-05	1.23397e-31	0.687137	0.022	0.265	2.61799e-27	2.11052e-29	0.324763	0.019	0.149	4.47768e-25
1	Erythroblasts	Anp32e	0.000523342	5.55235e-31	0.000523342	0.402571	0.106	0.243	1	3.90828e-18	1.24168	0.131	0.378	8.2918e-14	1.85078e-31	0.904011	0.116	0.337	3.92662e-27
1	Erythroblasts	Cenpq	3.39199e-05	8.70189e-31	3.39199e-05	3.84547	0.02	0.123	0.719644	9.22825e-27	0.783501	0.03	0.25	1.95787e-22	2.90063e-31	0.605976	0.044	0.204	6.15398e-27
1	Erythroblasts	Cyb5a	2.5662e-05	9.54813e-31	2.5662e-05	1.24899	0.066	0.207	0.544445	6.08265e-21	1.45985	0.107	0.357	1.2905e-16	3.18271e-31	0.855337	0.127	0.356	6.75243e-27
1	Erythroblasts	Ap3m1	6.6559e-07	1.16323e-30	6.6559e-07	-0.766655	0.01	0.136	0.0141212	3.87744e-31	0.769924	0.024	0.266	8.22637e-27	1.73138e-18	0.348646	0.026	0.121	3.67329e-14
1	Erythroblasts	H2afx	0.000250548	1.23152e-30	0.000250548	3.68649	0.025	0.114	1	4.10507e-31	1.39591	0.032	0.281	8.70931e-27	3.2496e-30	0.323567	0.067	0.242	6.89435e-26
1	Erythroblasts	Ngp	2.24136e-05	1.51044e-30	1.59238e-10	0.273699	0.131	0.39	3.37839e-06	5.03481e-31	-1.25517	0.388	0.667	1.06818e-26	2.24136e-05	-0.859367	0.448	0.579	0.475527
1	Erythroblasts	Cdc25b	0.109215	2.64652e-30	0.109215	0.35901	0.197	0.169	1	1.80679e-07	1.55378	0.251	0.193	0.00383329	8.82175e-31	1.30375	0.315	0.202	1.87162e-26
1	Erythroblasts	Rnf20	6.79813e-05	3.01674e-30	6.79813e-05	0.454477	0.071	0.206	1	1.00558e-30	0.750208	0.071	0.356	2.13344e-26	6.61999e-26	0.456275	0.091	0.266	1.4045e-21
1	Erythroblasts	Lsm12	2.40743e-05	3.39581e-30	2.40743e-05	1.32131	0.071	0.217	0.510761	1.13194e-30	1.33344	0.071	0.356	2.40152e-26	9.2957e-28	0.979153	0.083	0.26	1.97218e-23
1	Erythroblasts	Abtb1	0.00818333	3.44341e-30	0.00818333	1.8364	0.066	0.146	1	1.1478e-30	0.81381	0.042	0.298	2.43518e-26	1.47603e-20	0.872649	0.084	0.231	3.13155e-16
1	Erythroblasts	Kdm5c	1.05702e-07	8.5889e-30	1.05702e-07	4.47836	0.015	0.161	0.00224256	4.58545e-25	0.657386	0.024	0.227	9.72849e-21	2.86297e-30	0.26294	0.022	0.16	6.07407e-26
1	Erythroblasts	Ndufb11	1.81764e-05	9.56571e-30	1.81764e-05	2.4667	0.141	0.35	0.38563	3.18857e-30	1.45417	0.192	0.6	6.76487e-26	7.67271e-25	1.43555	0.238	0.55	1.62784e-20
1	Erythroblasts	Trim28	6.75874e-07	1.06539e-29	6.75874e-07	-2.07707	0	0.114	0.0143393	4.40365e-27	1.16685	0.014	0.221	9.34279e-23	3.55131e-30	0.339538	0.018	0.15	7.53446e-26
1	Erythroblasts	Copz1	5.64188e-05	1.11511e-29	5.64188e-05	5.25461	0.066	0.201	1	3.71703e-30	1.34319	0.073	0.357	7.88605e-26	3.79286e-23	1.09182	0.096	0.265	8.04693e-19
1	Erythroblasts	Memo1	0.103885	1.45755e-29	0.103885	1.13048	0.172	0.142	1	2.46506e-07	1.89725	0.25	0.195	0.00522988	4.8585e-30	1.70199	0.279	0.171	1.03078e-25
1	Erythroblasts	Ddb1	7.99648e-06	1.48393e-29	7.99648e-06	0.854535	0.015	0.125	0.169653	4.94642e-30	0.440644	0.018	0.247	1.04943e-25	2.72191e-19	0.486297	0.035	0.14	5.77481e-15
1	Erythroblasts	Chchd2	1.6564e-05	1.57567e-29	2.47817e-15	1.27218	0.146	0.563	5.25768e-11	5.25222e-30	1.19113	0.261	0.759	1.11431e-25	1.6564e-05	1.61635	0.381	0.732	0.351422
1	Erythroblasts	Zcchc17	0.00316376	3.39895e-29	0.00316376	2.04253	0.045	0.124	1	1.13298e-29	0.818706	0.038	0.284	2.40374e-25	8.09176e-25	0.955725	0.062	0.212	1.71675e-20
1	Erythroblasts	Ranbp10	0.0155084	4.27267e-29	0.0155084	1.64771	0.212	0.164	1	1.42422e-29	1.76492	0.303	0.141	3.02163e-25	3.2904e-15	1.35825	0.276	0.211	6.98092e-11
1	Erythroblasts	Usp4	6.68454e-07	5.11577e-29	6.68454e-07	2.27868	0.025	0.166	0.0141819	2.68064e-29	0.467673	0.014	0.235	5.68725e-25	1.70526e-29	0.481048	0.033	0.177	3.61787e-25
1	Erythroblasts	Bsdc1	0.0039887	6.4837e-29	0.0039887	1.22076	0.247	0.191	1	6.7164e-13	1.62982	0.281	0.19	1.42495e-08	2.16123e-29	1.51517	0.309	0.202	4.58527e-25
1	Erythroblasts	Usp25	0.00325467	7.285e-29	9.99877e-07	1.61135	0.217	0.531	0.0212134	2.42833e-29	1.08579	0.212	0.632	5.15195e-25	0.00325467	1.44849	0.237	0.364	1
1	Erythroblasts	AI662270	6.61455e-06	1.41042e-28	6.61455e-06	2.80509	0.348	0.269	0.140334	4.59386e-07	2.01224	0.366	0.372	0.00974632	4.70141e-29	1.91832	0.393	0.325	9.97452e-25
1	Erythroblasts	Rraga	1.68156e-05	1.69915e-28	1.68156e-05	2.04256	0.015	0.119	0.356759	1.20488e-25	0.810825	0.024	0.231	2.55627e-21	5.66382e-29	0.630077	0.036	0.181	1.20164e-24
1	Erythroblasts	Epb42	0.00239081	2.02628e-28	0.00239081	2.07611	0.121	0.063	1	6.75426e-29	2.08055	0.15	0.04	1.43298e-24	2.05426e-25	1.44761	0.218	0.121	4.35831e-21
1	Erythroblasts	Kctd20	2.08595e-08	2.1033e-28	2.08595e-08	1.24012	0.061	0.263	0.000442556	7.01101e-29	1.25029	0.107	0.415	1.48746e-24	1.94354e-15	1.33071	0.125	0.275	4.12342e-11
1	Erythroblasts	Snap29	1.59489e-08	2.15266e-28	1.59489e-08	4.93344	0.025	0.197	0.000338371	8.04956e-22	1.04214	0.024	0.205	1.70779e-17	7.17552e-29	0.581288	0.034	0.177	1.52236e-24
1	Erythroblasts	Hadhb	7.7675e-05	2.55373e-28	7.7675e-05	3.96977	0.03	0.134	1	8.51244e-29	0.608829	0.022	0.247	1.806e-24	6.77917e-26	0.772131	0.043	0.181	1.43827e-21
1	Erythroblasts	Hipk2	3.80339e-05	7.76681e-28	3.80339e-05	1.75848	0.03	0.141	0.806926	2.58894e-28	0.82357	0.028	0.256	5.49269e-24	1.69591e-27	0.507945	0.029	0.162	3.59804e-23
1	Erythroblasts	Fam103a1	0.000692958	8.47724e-28	0.000692958	5.43229	0.056	0.157	1	1.80676e-24	0.90224	0.059	0.292	3.83321e-20	2.82575e-28	0.887449	0.066	0.233	5.9951e-24
1	Erythroblasts	Tspyl1	9.93423e-06	9.2967e-28	9.93423e-06	1.7699	0.025	0.143	0.210765	3.0989e-28	0.63507	0.022	0.244	6.57463e-24	6.85248e-12	0.768601	0.074	0.169	1.45382e-07
1	Erythroblasts	Rab18	0.000373737	1.09751e-27	0.000373737	4.04302	0.045	0.146	1	2.2077e-20	1.50705	0.085	0.312	4.68386e-16	3.65836e-28	0.820808	0.078	0.254	7.76158e-24
1	Erythroblasts	Pla2g7	6.1908e-08	1.667e-27	6.1908e-08	-0.631048	0	0.133	0.00131344	3.9159e-16	-0.458266	0.002	0.122	8.30797e-12	5.55668e-28	-0.323197	0.001	0.109	1.1789e-23
1	Erythroblasts	Wwp2	3.1743e-06	2.38356e-27	3.1743e-06	4.54011	0.02	0.143	0.067346	7.9452e-28	0.640762	0.026	0.249	1.68565e-23	1.04881e-27	0.578518	0.039	0.181	2.22515e-23
1	Erythroblasts	Gnas	0.00259534	2.58097e-27	0.00259534	0.304891	0.586	0.763	1	1.87248e-10	0.963595	0.566	0.739	3.97266e-06	8.60322e-28	1.13471	0.587	0.741	1.82526e-23
1	Erythroblasts	Ifitm1	1.08876e-07	6.00021e-27	1.08876e-07	-3.28802	0.005	0.139	0.00230992	2.00007e-27	-1.24323	0.01	0.214	4.24335e-23	1.78543e-22	-0.434938	0.01	0.105	3.78798e-18
1	Erythroblasts	Smim7	0.00153713	7.52932e-27	0.00153713	0.37021	0.04	0.123	1	2.50977e-27	0.888421	0.048	0.288	5.32473e-23	1.55214e-16	0.633484	0.04	0.136	3.29302e-12
1	Erythroblasts	Acbd5	0.00013436	8.07985e-27	0.00013436	3.93051	0.03	0.129	1	5.44615e-13	1.46242	0.05	0.188	1.15546e-08	2.69328e-27	0.475461	0.034	0.171	5.71407e-23
1	Erythroblasts	Ip6k1	1.68331e-09	1.22174e-26	1.68331e-09	-3.18831	0.01	0.183	3.57131e-05	1.45024e-25	0.659015	0.034	0.25	3.07683e-21	4.07246e-27	0.547301	0.043	0.186	8.64013e-23
1	Erythroblasts	Ubr4	1.86383e-09	1.51003e-26	1.86383e-09	1.65377	0.04	0.244	3.95429e-05	5.03344e-27	0.753071	0.04	0.271	1.0679e-22	4.13654e-20	0.461515	0.034	0.142	8.77609e-16
1	Erythroblasts	Borcs8	0.00157339	2.69028e-26	0.00157339	-0.370566	0.071	0.171	1	2.59812e-17	1.35304	0.099	0.313	5.51217e-13	8.9676e-27	0.825832	0.074	0.241	1.90257e-22
1	Erythroblasts	Chp1	2.45007e-05	3.21873e-26	2.45007e-05	0.629474	0.086	0.243	0.519806	1.07291e-26	1.42781	0.119	0.423	2.27629e-22	1.90675e-15	1.37277	0.12	0.267	4.04537e-11
1	Erythroblasts	Pcnp	1.33484e-05	4.01979e-26	1.33484e-05	-0.538776	0.061	0.205	0.2832	8.28354e-26	0.903476	0.095	0.368	1.75744e-21	1.33993e-26	0.808707	0.092	0.271	2.84279e-22
1	Erythroblasts	Ube2j1	8.89096e-06	5.27069e-26	8.89096e-06	-3.69383	0.005	0.104	0.188631	1.7569e-26	0.393912	0.018	0.225	3.72743e-22	4.33142e-21	0.375645	0.024	0.128	9.18955e-17
1	Erythroblasts	Ypel3	0.000115413	6.45495e-26	0.000115413	1.94331	0.47	0.508	1	2.15165e-26	1.71309	0.562	0.574	4.56494e-22	1.47667e-15	1.84132	0.494	0.638	3.13291e-11
1	Erythroblasts	Akt2	3.58368e-07	1.99288e-25	3.58368e-07	0.645972	0.01	0.141	0.00760313	6.64292e-26	0.41699	0.022	0.229	1.40936e-21	1.16184e-21	0.253356	0.022	0.127	2.46496e-17
1	Erythroblasts	Sp3os	4.13785e-06	2.03575e-25	4.13785e-06	-0.42252	0.005	0.11	0.0877886	7.94769e-17	0.9419	0.046	0.211	1.68618e-12	6.78583e-26	0.392732	0.021	0.141	1.43968e-21
1	Erythroblasts	Swt1	2.19746e-07	2.97462e-25	2.19746e-07	1.43059	0.03	0.185	0.00466212	4.64595e-23	1.09875	0.046	0.256	9.85684e-19	9.91542e-26	0.76198	0.065	0.221	2.10365e-21
1	Erythroblasts	Dcaf11	2.42398e-06	5.58292e-25	2.42398e-06	4.13166	0.04	0.184	0.0514271	1.86097e-25	0.454615	0.016	0.214	3.94824e-21	1.16105e-19	0.471257	0.019	0.112	2.46328e-15
1	Erythroblasts	Psmd10	0.000523922	5.65461e-25	0.000523922	1.01991	0.025	0.107	1	1.88487e-25	0.751839	0.024	0.23	3.99894e-21	1.24672e-19	0.955752	0.045	0.159	2.64504e-15
1	Erythroblasts	Syt14	0.00486362	1.25421e-24	0.00486362	0.448245	0.146	0.084	1	4.18068e-25	1.028	0.158	0.047	8.86974e-21	1.22939e-09	0.801103	0.124	0.074	2.60828e-05
1	Erythroblasts	Brcc3	0.000988342	2.3826e-24	0.000988342	0.959806	0.03	0.11	1	1.95822e-20	0.769405	0.018	0.184	4.15455e-16	7.94199e-25	0.509768	0.019	0.134	1.68497e-20
1	Erythroblasts	Rb1	0.000382372	4.35432e-24	0.000382372	-0.962255	0.051	0.153	1	2.48175e-15	0.415889	0.091	0.281	5.26528e-11	1.45144e-24	0.787154	0.085	0.25	3.07937e-20
1	Erythroblasts	Bmp2k	0.000420034	6.62936e-24	0.000420034	3.32638	0.051	0.153	1	7.18059e-16	1.0424	0.051	0.214	1.52343e-11	2.20979e-24	0.505531	0.051	0.188	4.68829e-20
1	Erythroblasts	Nek7	0.00155945	7.87377e-24	0.00155945	1.98724	0.076	0.182	1	3.03715e-18	0.983215	0.077	0.279	6.44362e-14	2.62459e-24	0.463095	0.046	0.18	5.56833e-20
1	Erythroblasts	Ypel5	0.0410443	1.13566e-23	0.0410443	0.840539	0.333	0.345	1	0.000742442	1.39346	0.333	0.354	1	3.78555e-24	1.57746	0.369	0.303	8.03142e-20
1	Erythroblasts	Glul	0.0613099	1.17677e-23	0.0410859	3.64866	0.172	0.137	1	0.0613099	2.17547	0.2	0.203	1	3.92256e-24	2.00075	0.269	0.179	8.32211e-20
1	Erythroblasts	Eif3j1	6.3066e-06	1.31907e-23	6.3066e-06	4.89317	0.025	0.147	0.133801	9.49761e-15	1.57551	0.079	0.256	2.01501e-10	4.39689e-24	0.895547	0.067	0.217	9.32845e-20
1	Erythroblasts	1700020I14Rik	0.276234	2.90954e-23	0.276234	0.586735	0.359	0.416	1	2.74481e-14	1.36705	0.499	0.508	5.82339e-10	9.69846e-24	1.40491	0.448	0.432	2.05763e-19
1	Erythroblasts	Rps26	4.39395e-11	6.35191e-23	4.39395e-11	0.705031	0.146	0.483	9.3222e-07	1.94752e-21	0.512865	0.287	0.735	4.13185e-17	2.1173e-23	0.543563	0.341	0.766	4.49207e-19
1	Erythroblasts	Ankrd13c	1.25073e-05	6.40747e-23	1.25073e-05	3.10731	0.015	0.121	0.265354	7.58865e-16	1.00187	0.036	0.185	1.61001e-11	2.13582e-23	0.456205	0.025	0.139	4.53137e-19
1	Erythroblasts	Prpf18	2.21953e-08	7.03214e-23	2.21953e-08	-3.3942	0.005	0.152	0.000470896	2.34405e-23	1.2397	0.042	0.25	4.97313e-19	2.45074e-15	0.847797	0.068	0.179	5.19949e-11
1	Erythroblasts	Rexo2	8.99071e-05	1.54154e-22	8.99071e-05	1.20376	0.035	0.142	1	5.13846e-23	0.808188	0.034	0.233	1.09017e-18	9.12504e-22	0.632981	0.049	0.174	1.93597e-17
1	Erythroblasts	Wdr26	0.863549	1.63043e-22	0.863549	1.42816	0.343	0.472	1	1.22867e-11	1.77698	0.505	0.601	2.60674e-07	5.43476e-23	1.60761	0.477	0.51	1.15304e-18
1	Erythroblasts	Chmp1b	1.28519e-05	2.31079e-22	1.28519e-05	-2.55826	0.025	0.141	0.272665	7.70263e-23	0.486231	0.02	0.205	1.63419e-18	3.51071e-22	0.521579	0.037	0.155	7.44833e-18
1	Erythroblasts	Bag6	4.13785e-06	2.96363e-22	4.13785e-06	-2.80383	0.005	0.11	0.0877886	9.87877e-23	1.04809	0.034	0.231	2.09588e-18	1.86583e-21	0.526332	0.027	0.135	3.95855e-17
1	Erythroblasts	mt-Cytb	4.36561e-07	3.12965e-22	2.08038e-10	1.82427	0.182	0.543	4.41374e-06	4.36561e-07	0.838734	0.356	0.73	0.00926209	1.04322e-22	0.714838	0.33	0.726	2.21329e-18
1	Erythroblasts	Mob2	6.54505e-06	3.37717e-22	6.54505e-06	-2.68672	0.005	0.106	0.13886	8.06026e-18	1.04458	0.032	0.192	1.71006e-13	1.12572e-22	0.472828	0.033	0.15	2.38834e-18
1	Erythroblasts	Pip4k2a	0.00046746	3.40883e-22	0.00046746	0.533011	0.051	0.152	1	1.13628e-22	0.998795	0.061	0.283	2.41073e-18	6.43152e-21	0.394329	0.064	0.198	1.36451e-16
1	Erythroblasts	Mrpl32	4.16621e-07	1.29421e-21	4.16621e-07	-1.29954	0.025	0.17	0.00883903	4.31402e-22	1.32221	0.077	0.309	9.15263e-18	2.1758e-16	1.03765	0.091	0.222	4.61618e-12
1	Erythroblasts	Ctse	7.29994e-08	1.39753e-21	8.13418e-13	3.10693	0.131	0.486	1.72575e-08	4.65845e-22	1.50886	0.248	0.658	9.88336e-18	7.29994e-08	1.09695	0.304	0.548	0.00154876
1	Erythroblasts	Kdm7a	0.0633984	3.39609e-21	0.0633984	2.0105	0.253	0.427	1	1.30064e-07	1.34276	0.263	0.525	0.00275944	1.13203e-21	1.12668	0.187	0.424	2.40172e-17
1	Erythroblasts	Zwint	9.80027e-05	3.76115e-21	9.80027e-05	2.1458	0.015	0.104	1	1.25372e-21	0.953767	0.038	0.231	2.65989e-17	3.48915e-16	0.729393	0.049	0.15	7.40257e-12
1	Erythroblasts	Cox8a	2.84332e-08	5.42849e-21	2.84332e-08	0.428358	0.268	0.659	0.000603239	2.85836e-10	0.751826	0.376	0.823	6.06429e-06	1.8095e-21	0.785059	0.358	0.803	3.83902e-17
1	Erythroblasts	Grina	0.201696	7.77476e-21	0.201696	1.11983	0.389	0.487	1	6.21478e-12	1.62762	0.505	0.599	1.31853e-07	2.59159e-21	1.47141	0.455	0.479	5.49831e-17
1	Erythroblasts	Serinc3	0.106666	1.08245e-20	0.106666	2.28488	0.46	0.662	1	2.13629e-12	1.92477	0.537	0.696	4.53235e-08	3.60818e-21	1.54147	0.544	0.715	7.65512e-17
1	Erythroblasts	Bag1	5.7198e-05	1.30069e-20	5.7198e-05	0.267259	0.141	0.326	1	3.02589e-13	1.31675	0.204	0.471	6.41973e-09	4.33564e-21	1.05631	0.171	0.386	9.19849e-17
1	Erythroblasts	S100a9	0.98674	1.33586e-20	0.98674	0.881162	0.576	0.761	1	9.77357e-14	-1.5598	0.949	0.962	2.07356e-09	4.45286e-21	-0.600502	0.99	0.993	9.4472e-17
1	Erythroblasts	Rpl17	0.0124368	1.63049e-20	0.0124368	1.105	0.354	0.659	1	1.81576e-08	0.474503	0.386	0.813	0.000385231	5.43496e-21	0.66613	0.355	0.788	1.15308e-16
1	Erythroblasts	Vrk2	7.99651e-06	1.7055e-20	7.99651e-06	3.65103	0.015	0.125	0.169654	1.70715e-17	0.994707	0.044	0.212	3.62189e-13	5.685e-21	0.59597	0.049	0.171	1.20613e-16
1	Erythroblasts	mt-Co1	0.760019	1.77773e-20	0.760019	1.09284	0.394	0.565	1	2.98931e-16	1.2024	0.588	0.746	6.34213e-12	5.92577e-21	1.58373	0.552	0.73	1.25721e-16
1	Erythroblasts	Isg15	2.45287e-08	3.71191e-20	1.2373e-20	4.15995	0.687	0.712	2.62507e-16	2.45287e-08	1.52322	0.35	0.74	0.000520401	6.65869e-15	1.8478	0.112	0.054	1.41271e-10
1	Erythroblasts	S100a8	0.151203	7.56883e-20	0.151203	0.420515	0.566	0.77	1	1.28608e-15	-1.57855	0.933	0.959	2.72855e-11	2.52294e-20	-0.602484	0.989	0.988	5.35268e-16
1	Erythroblasts	Fis1	0.220841	1.21204e-19	0.220841	0.667397	0.485	0.675	1	0.000461539	1.07478	0.527	0.775	1	4.04013e-20	1.3525	0.527	0.652	8.57154e-16
1	Erythroblasts	Ctsb	0.132402	1.89999e-19	0.132402	1.52462	0.323	0.362	1	6.82814e-08	1.89434	0.43	0.485	0.00144866	6.3333e-20	1.84413	0.404	0.388	1.34367e-15
1	Erythroblasts	Dnttip1	0.0492628	4.5431e-19	0.0492628	4.66809	0.066	0.123	1	1.51437e-19	0.706397	0.04	0.219	3.21288e-15	2.39182e-17	0.636155	0.056	0.167	5.07449e-13
1	Erythroblasts	Usp14	0.000304578	5.0621e-19	0.000304578	0.706366	0.03	0.121	1	1.68737e-19	1.1783	0.053	0.245	3.57992e-15	2.66174e-14	0.887316	0.079	0.191	5.64714e-10
1	Erythroblasts	Lmo2	0.0207252	5.89065e-19	0.0207252	1.4837	0.328	0.329	1	0.00188697	1.4714	0.374	0.445	1	1.96355e-19	1.6625	0.363	0.32	4.16587e-15
1	Erythroblasts	Tmem183a	0.00100607	6.6996e-19	0.00100607	1.45019	0.03	0.11	1	2.2332e-19	0.821582	0.024	0.188	4.73796e-15	3.55992e-14	0.878963	0.054	0.148	7.55273e-10
1	Erythroblasts	Chac2	0.30654	7.70743e-19	0.30654	2.91408	0.116	0.1	1	5.20294e-13	1.76374	0.186	0.096	1.10386e-08	2.56914e-19	1.23068	0.235	0.149	5.45069e-15
1	Erythroblasts	Arih2	6.79938e-07	1.32359e-18	6.79938e-07	3.08865	0.01	0.136	0.0144256	4.41196e-19	0.640533	0.018	0.175	9.36041e-15	2.87355e-16	0.7188	0.043	0.14	6.09653e-12
1	Erythroblasts	Ogdh	5.9531e-05	1.65654e-18	5.9531e-05	1.32428	0.051	0.173	1	1.73139e-17	1.54589	0.097	0.31	3.67333e-13	5.52181e-19	0.855498	0.07	0.199	1.17151e-14
1	Erythroblasts	Kif2a	0.00157124	2.17671e-18	0.00157124	1.82971	0.101	0.223	1	7.25571e-19	1.6229	0.113	0.352	1.53937e-14	3.5378e-15	1.20361	0.14	0.301	7.50581e-11
1	Erythroblasts	Zfand6	0.746408	4.19933e-18	0.125722	2.69807	0.197	0.308	1	0.746408	2.13407	0.317	0.467	1	1.39978e-18	1.99082	0.402	0.402	2.96977e-14
1	Erythroblasts	Galnt1	0.0167167	4.95486e-18	0.0167167	1.21123	0.081	0.16	1	1.65162e-18	1.54284	0.093	0.311	3.50407e-14	3.7641e-10	1.21545	0.116	0.227	7.98591e-06
1	Erythroblasts	Atp5l	0.707378	6.14689e-18	0.707378	1.41977	0.389	0.569	1	1.4673e-05	1.48756	0.503	0.721	0.311303	2.04896e-18	1.45889	0.523	0.683	4.34708e-14
1	Erythroblasts	D5Ertd579e	0.000399988	6.88292e-18	0.000399988	4.36076	0.03	0.119	1	6.01764e-10	0.514729	0.034	0.134	1.2767e-05	2.29431e-18	0.408826	0.032	0.131	4.8676e-14
1	Erythroblasts	Phf8	0.000141959	9.6652e-18	0.000141959	0.736174	0.02	0.11	1	3.22173e-18	0.541944	0.02	0.172	6.83523e-14	5.39999e-15	0.620594	0.037	0.124	1.14566e-10
1	Erythroblasts	Rnasel	3.11731e-09	9.66746e-18	3.11731e-09	-0.250056	0.035	0.229	6.61368e-05	3.22249e-18	0.859077	0.075	0.276	6.83683e-14	5.03035e-16	0.669067	0.072	0.188	1.06724e-11
1	Erythroblasts	Prdx3	7.37627e-05	1.00386e-17	7.37627e-05	1.88713	0.025	0.125	1	3.34621e-18	1.0652	0.046	0.221	7.09931e-14	7.10241e-18	0.918579	0.066	0.188	1.50685e-13
1	Erythroblasts	Vbp1	0.0177096	1.63444e-17	0.0177096	1.34961	0.131	0.239	1	5.44812e-18	1.78509	0.137	0.391	1.15587e-13	1.02744e-17	1.43708	0.137	0.311	2.17981e-13
1	Erythroblasts	Rpl13	0.0233698	2.68561e-17	0.000400409	0.522296	0.313	0.624	1	0.0233698	0.304464	0.43	0.776	1	8.95204e-18	0.555626	0.359	0.767	1.89927e-13
1	Erythroblasts	Glo1	0.244643	8.0181e-17	0.00211062	1.08197	0.061	0.151	1	0.244643	2.11577	0.242	0.278	1	2.6727e-17	1.66894	0.315	0.26	5.6704e-13
1	Erythroblasts	Stx2	5.96327e-06	9.60838e-17	5.96327e-06	-0.986292	0.025	0.147	0.126517	3.20279e-17	1.12523	0.042	0.206	6.79505e-13	2.10127e-12	0.777812	0.065	0.158	4.45806e-08
1	Erythroblasts	Rpl37	1.84497e-08	1.00599e-16	1.84497e-08	0.541661	0.253	0.642	0.000391429	9.76688e-14	0.527613	0.366	0.849	2.07214e-09	3.35329e-17	0.882949	0.391	0.859	7.11433e-13
1	Erythroblasts	Usp32	1.53762e-06	1.41952e-16	1.53762e-06	4.68124	0.03	0.169	0.0326222	2.08393e-07	1.16663	0.095	0.212	0.00442127	4.73173e-17	0.478092	0.065	0.182	1.00388e-12
1	Erythroblasts	Ggps1	0.000227155	1.6743e-16	0.000227155	1.8684	0.025	0.115	1	1.92012e-14	0.975165	0.028	0.159	4.07372e-10	5.58101e-17	0.501175	0.029	0.12	1.18407e-12
1	Erythroblasts	Ubl7	4.02057e-05	4.71071e-16	4.02057e-05	0.410177	0.015	0.111	0.853004	1.57024e-16	0.756289	0.024	0.168	3.33141e-12	2.6221e-16	0.437635	0.03	0.119	5.56304e-12
1	Erythroblasts	Fbxw2	5.91668e-08	1.10894e-15	5.91668e-08	0.945575	0.081	0.292	0.00125528	6.40995e-16	1.47568	0.137	0.371	1.35993e-11	3.69645e-16	1.22613	0.132	0.293	7.84239e-12
1	Erythroblasts	Narf	0.0779058	3.38998e-15	0.0779058	1.86045	0.182	0.155	1	0.000356272	2.22055	0.21	0.18	1	1.12999e-15	1.70851	0.292	0.237	2.39739e-11
1	Erythroblasts	Igkc	5.89076e-08	3.75503e-15	1.72753e-08	0.295244	0.051	0.242	0.000366513	5.89076e-08	-0.853488	0.133	0.272	0.00124978	1.25168e-15	0.25823	0.252	0.474	2.65556e-11
1	Erythroblasts	Zmat2	7.92853e-05	1.21653e-14	6.96178e-05	5.24982	0.116	0.289	1	4.0551e-15	1.85331	0.16	0.411	8.6033e-11	7.92853e-05	1.70102	0.2	0.324	1
1	Erythroblasts	Necap2	0.293194	1.33999e-14	0.293194	1.09472	0.157	0.219	1	4.46664e-15	1.43964	0.131	0.352	9.47643e-11	2.46494e-13	1.20497	0.14	0.289	5.22962e-09
1	Erythroblasts	Rps14	1.27342e-06	1.36308e-14	8.02978e-07	0.753183	0.273	0.637	0.017036	1.27342e-06	0.774119	0.396	0.811	0.0270168	4.54361e-15	0.68201	0.377	0.797	9.63973e-11
1	Erythroblasts	Vopp1	0.0156591	2.85468e-14	0.0156591	0.640334	0.136	0.087	1	9.51559e-15	1.52155	0.17	0.077	2.01883e-10	2.09307e-10	1.47786	0.152	0.099	4.44066e-06
1	Erythroblasts	Ibtk	1.4e-06	3.00775e-14	1.4e-06	-0.2763	0.015	0.139	0.0297024	1.00258e-14	0.963142	0.05	0.201	2.12708e-10	7.82903e-11	0.676819	0.085	0.18	1.66101e-06
1	Erythroblasts	Psme4	0.000177626	3.04944e-14	0.000177626	1.67447	0.03	0.127	1	1.01648e-14	1.54591	0.069	0.237	2.15656e-10	1.09434e-09	0.903395	0.078	0.164	2.32174e-05
1	Erythroblasts	2500002B13Rik	0.00490852	3.24567e-14	0.00490852	1.77292	0.101	0.051	1	1.08189e-14	1.52523	0.147	0.061	2.29534e-10	3.73452e-07	1.11786	0.103	0.065	0.00792316
1	Erythroblasts	Sod2	0.0116802	3.80054e-14	0.0116802	1.69279	0.066	0.141	1	1.26685e-14	1.9218	0.073	0.243	2.68774e-10	7.3963e-06	1.35082	0.113	0.192	0.15692
1	Erythroblasts	Pink1	0.259109	6.53581e-14	0.259109	1.41851	0.141	0.124	1	1.26112e-11	1.54628	0.234	0.146	2.67559e-07	2.1786e-14	1.57836	0.207	0.141	4.62212e-10
1	Erythroblasts	Hsdl2	0.000106194	8.16854e-14	0.000106194	1.23466	0.02	0.113	1	2.72285e-14	1.34652	0.036	0.173	5.77679e-10	2.45075e-09	0.714351	0.039	0.101	5.19951e-05
1	Erythroblasts	Rpl24	2.99377e-09	8.26651e-14	2.99377e-09	0.814744	0.177	0.509	6.35158e-05	2.77399e-12	1.26455	0.309	0.7	5.8853e-08	2.7555e-14	1.18192	0.339	0.709	5.84607e-10
1	Erythroblasts	Ndufa4	0.000495393	5.66538e-13	0.000495393	2.01275	0.187	0.393	1	1.97278e-08	1.44985	0.279	0.576	0.000418546	1.88846e-13	1.36255	0.297	0.601	4.00656e-09
1	Erythroblasts	Larp1b	0.0396749	6.49836e-13	0.0396749	1.07363	0.056	0.11	1	2.35562e-11	1.30854	0.075	0.219	4.99767e-07	2.16612e-13	0.638858	0.056	0.149	4.59564e-09
1	Erythroblasts	Fam104a	2.04568e-08	6.78454e-13	2.04568e-08	0.727	0.076	0.29	0.00043401	2.26151e-13	1.30943	0.178	0.424	4.79803e-09	2.29202e-11	1.08355	0.19	0.362	4.86274e-07
1	Erythroblasts	Trak2	1.15947e-05	8.37486e-13	1.15947e-05	2.37477	0.045	0.179	0.245994	2.79162e-13	0.986653	0.059	0.207	5.9227e-09	4.06949e-11	0.691578	0.1	0.205	8.63382e-07
1	Erythroblasts	Mtmr3	0.00552762	8.40194e-13	0.00552762	2.46137	0.131	0.257	1	2.80065e-13	1.61781	0.176	0.422	5.94185e-09	5.84599e-06	1.2582	0.146	0.244	0.124028
1	Erythroblasts	Nbr1	0.000578912	1.81094e-12	0.000578912	3.49704	0.04	0.133	1	3.69447e-11	1.33858	0.055	0.183	7.83818e-07	6.03647e-13	0.734593	0.058	0.15	1.2807e-08
1	Erythroblasts	Cox6a1	0.00438211	2.08253e-12	0.00438211	1.96343	0.247	0.471	1	3.35875e-07	1.31465	0.317	0.638	0.00712592	6.94175e-13	1.66145	0.27	0.533	1.47276e-08
1	Erythroblasts	Rpl38	0.0016616	2.17334e-12	0.0016616	0.404713	0.328	0.632	1	3.90944e-08	0.714106	0.382	0.784	0.000829426	7.24447e-13	0.772957	0.379	0.782	1.53699e-08
1	Erythroblasts	Elob	0.130501	2.84549e-12	0.130501	0.496565	0.49	0.678	1	2.45084e-08	1.46783	0.554	0.781	0.000519971	9.48496e-13	1.39794	0.529	0.737	2.01233e-08
1	Erythroblasts	Rbm33	1.91283e-05	3.33282e-12	1.91283e-05	-0.825431	0.04	0.165	0.405826	1.11094e-12	1.21094	0.091	0.258	2.35697e-08	1.61573e-12	1.00912	0.071	0.169	3.42793e-08
1	Erythroblasts	Zfp652	0.988708	6.94826e-12	0.0017236	0.947859	0.096	0.211	1	2.31609e-12	1.28617	0.099	0.269	4.91381e-08	0.988708	1.20244	0.187	0.224	1
1	Erythroblasts	Ost4	0.0114785	8.10183e-12	0.0114785	0.441279	0.47	0.541	1	2.70061e-12	1.06875	0.543	0.641	5.72961e-08	3.82199e-08	0.982511	0.47	0.609	0.000810873
1	Erythroblasts	E2f2	0.601178	9.88928e-12	0.014488	0.907756	0.348	0.344	1	3.29643e-12	1.52278	0.426	0.399	6.9937e-08	0.601178	1.57695	0.287	0.397	1
1	Erythroblasts	Gadd45a	0.554499	1.66394e-11	0.027369	2.44733	0.283	0.272	1	0.554499	2.03017	0.23	0.31	1	5.54647e-12	1.73668	0.308	0.28	1.17674e-07
1	Erythroblasts	Foxo3	0.000314049	5.93044e-11	0.000314049	2.05451	0.056	0.165	1	2.70313e-11	0.856857	0.067	0.204	5.73496e-07	1.97681e-11	0.766223	0.088	0.189	4.19401e-07
1	Erythroblasts	Fgfr1op2	0.0496287	6.64063e-11	0.0496287	0.479212	0.268	0.444	1	2.21354e-11	1.10462	0.263	0.571	4.69625e-07	2.08507e-08	1.43745	0.276	0.506	0.000442369
1	Erythroblasts	mt-Atp6	0.000908942	2.42012e-10	1.1813e-05	1.18604	0.197	0.459	0.250624	8.06707e-11	1.07515	0.273	0.591	1.71151e-06	0.000908942	1.56063	0.376	0.667	1
1	Erythroblasts	Tbcel	0.000710575	3.26992e-10	0.000710575	0.337691	0.025	0.104	1	1.08997e-10	0.844754	0.046	0.161	2.31249e-06	1.068e-06	0.616411	0.084	0.152	0.0226586
1	Erythroblasts	CT010467.1	0.0190121	4.55767e-10	0.0190121	1.34168	0.146	0.261	1	0.00278918	1.3874	0.259	0.43	1	1.51922e-10	0.609897	0.078	0.168	3.22319e-06
1	Erythroblasts	Kpna1	0.113943	6.89971e-10	0.113943	2.55562	0.061	0.104	1	4.03773e-08	0.753272	0.077	0.19	0.000856645	2.2999e-10	1.03241	0.057	0.135	4.87947e-06
1	Erythroblasts	Eif2ak1	0.0550113	7.04315e-10	0.0550113	4.47569	0.086	0.15	1	2.34772e-10	1.23302	0.071	0.202	4.98092e-06	0.00030198	1.00463	0.136	0.211	1
1	Erythroblasts	2010107E04Rik	3.1216e-06	7.87588e-10	3.1216e-06	0.502178	0.192	0.454	0.0662279	2.62529e-10	0.980046	0.291	0.615	5.56982e-06	2.13535e-06	1.11922	0.323	0.576	0.0453036
1	Erythroblasts	Rfk	0.0576048	9.68304e-10	0.0576048	0.655283	0.258	0.233	1	3.22768e-10	1.33364	0.295	0.218	6.84785e-06	1.34108e-09	1.19403	0.246	0.203	2.84524e-05
1	Erythroblasts	Rnf14	0.0382991	2.90195e-09	0.0382991	-1.11669	0.066	0.125	1	9.67318e-10	0.995383	0.079	0.209	2.05226e-05	0.000640009	1.14927	0.096	0.15	1
1	Erythroblasts	Gm8189	0.490663	4.4127e-09	0.490663	2.42487	0.116	0.11	1	1.4709e-09	2.45981	0.172	0.1	3.12066e-05	0.00295057	1.05901	0.129	0.11	1
1	Erythroblasts	D17Wsu92e	0.0196379	4.74288e-09	2.97519e-06	1.71257	0.116	0.321	0.0631216	1.58096e-09	1.67515	0.125	0.287	3.35416e-05	0.0196379	1.08018	0.113	0.157	1
1	Erythroblasts	Stradb	0.697811	5.69479e-09	0.697811	-0.756019	0.136	0.137	1	0.00196147	1.20333	0.192	0.162	1	1.89826e-09	1.3585	0.196	0.147	4.02735e-05
1	Erythroblasts	2310010J17Rik	0.124397	1.02148e-08	0.124397	0.337577	0.061	0.101	1	5.52027e-05	0.899691	0.071	0.146	1	3.40494e-09	0.788324	0.06	0.133	7.22391e-05
1	Erythroblasts	Uba52	0.0470217	1.12788e-08	0.0470217	0.372553	0.359	0.606	1	3.75961e-09	0.67993	0.309	0.628	7.97639e-05	1.83073e-08	0.728628	0.346	0.645	0.000388409
1	Erythroblasts	Lars2	0.506061	1.32784e-08	0.000196088	0.689539	0.197	0.407	1	0.506061	0.930798	0.352	0.473	1	4.42614e-09	1.18117	0.111	0.21	9.39049e-05
1	Erythroblasts	Ftl1-ps1	0.615278	2.25036e-08	0.615278	0.840671	0.167	0.207	1	0.12157	1.19669	0.174	0.17	1	7.50121e-09	1.28687	0.252	0.214	0.000159146
1	Erythroblasts	Cript	0.685061	2.28919e-08	0.685061	0.685272	0.318	0.445	1	9.42742e-06	1.50589	0.446	0.542	0.200012	7.63062e-09	1.39322	0.387	0.434	0.000161891
1	Erythroblasts	Wbp2	0.782482	2.72307e-08	0.0311286	0.513599	0.121	0.211	1	9.07692e-09	1.51149	0.152	0.327	0.000192576	0.782482	1.55378	0.192	0.238	1
1	Erythroblasts	Otud5	0.257734	5.17517e-08	0.00335782	1.24761	0.126	0.253	1	1.72506e-08	1.31729	0.139	0.298	0.000365988	0.257734	1.46534	0.193	0.215	1
1	Erythroblasts	Azin1	0.207905	8.9881e-08	0.196906	1.71871	0.293	0.325	1	2.99603e-08	1.7432	0.424	0.459	0.000635638	0.207905	1.52984	0.298	0.377	1
1	Erythroblasts	Ube2m	0.0938654	9.29804e-08	0.0938654	1.21084	0.157	0.243	1	1.61231e-05	1.79039	0.178	0.327	0.342068	3.09935e-08	0.898475	0.12	0.219	0.000657558
1	Erythroblasts	Skp1a	0.0934595	1.67001e-07	0.0934595	1.27424	0.162	0.253	1	5.56671e-08	1.38139	0.162	0.334	0.00118103	6.63376e-06	1.69836	0.281	0.287	0.140742
1	Erythroblasts	Tpm1	0.218097	1.79104e-07	0.057713	2.22018	0.157	0.121	1	0.218097	1.53284	0.145	0.142	1	5.97012e-08	1.49662	0.206	0.167	0.00126662
1	Erythroblasts	Ifi27	0.0302424	1.87453e-07	0.0302424	4.99096	0.192	0.156	1	6.24844e-08	2.20749	0.21	0.429	0.00132567	2.86019e-07	1.54248	0.118	0.211	0.00606817
1	Erythroblasts	Napa	0.408259	1.91804e-07	0.408259	0.303082	0.157	0.208	1	6.39348e-08	1.02293	0.147	0.303	0.00135644	0.00143344	1.05295	0.165	0.247	1
1	Erythroblasts	Hist1h1c	0.00324101	2.3171e-07	7.72367e-08	1.43766	0.379	0.258	0.00163865	0.00324101	1.60259	0.368	0.442	1	7.3974e-05	1.9931	0.307	0.333	1
1	Erythroblasts	Rps15a	0.0438678	2.43591e-07	8.11969e-08	0.654379	0.232	0.578	0.00172267	1.15908e-07	0.353845	0.37	0.764	0.0024591	0.0438678	0.834938	0.442	0.789	1
1	Erythroblasts	Paip2	0.334362	3.69516e-07	0.334362	1.43966	0.283	0.435	1	1.23172e-07	2.02656	0.463	0.574	0.00261322	0.163281	1.63828	0.394	0.582	1
1	Erythroblasts	Rpl39	0.330542	4.46795e-07	1.48932e-07	-0.363761	0.273	0.641	0.00315973	0.00113977	0.571461	0.531	0.798	1	0.330542	0.648131	0.501	0.832	1
1	Erythroblasts	Sqstm1	0.0350656	4.5145e-07	1.31345e-05	2.42612	0.076	0.233	0.278661	1.50483e-07	1.95334	0.131	0.276	0.00319265	0.0350656	1.49526	0.157	0.219	1
1	Erythroblasts	Atp5h	0.0342744	4.88623e-07	0.000702363	0.34217	0.237	0.464	1	0.0342744	1.35785	0.388	0.687	1	1.62874e-07	1.06351	0.356	0.675	0.00345554
1	Erythroblasts	Pkn2	0.214795	1.14504e-06	5.52935e-05	1.7377	0.131	0.316	1	3.81682e-07	2.0523	0.194	0.383	0.00809776	0.214795	1.52497	0.262	0.319	1
1	Erythroblasts	Hipk1	0.626728	2.55595e-06	0.00109763	0.893538	0.247	0.494	1	0.626728	1.5567	0.406	0.67	1	8.51986e-07	1.2533	0.295	0.527	0.0180757
1	Erythroblasts	Fam214b	0.0863172	3.7019e-06	0.0863172	3.86283	0.131	0.101	1	0.00021776	2.05572	0.156	0.117	1	1.23397e-06	1.41991	0.146	0.109	0.0261798
1	Erythroblasts	Psmd4	0.0110793	4.33182e-06	0.0110793	0.773545	0.197	0.357	1	0.000558967	1.5957	0.273	0.483	1	1.44394e-06	1.44261	0.24	0.415	0.0306347
1	Erythroblasts	Serinc1	0.863893	8.73404e-06	0.863893	2.68643	0.187	0.234	1	0.423605	1.96846	0.21	0.284	1	2.91136e-06	1.5093	0.14	0.238	0.0617673
1	Erythroblasts	Jund	0.376466	1.45312e-05	0.376466	0.755363	0.298	0.441	1	4.84375e-06	1.38454	0.388	0.416	0.102765	0.00344525	1.44738	0.281	0.451	1
1	Erythroblasts	Usp15	0.174862	9.7043e-05	0.174862	0.803566	0.237	0.363	1	0.0736002	1.64858	0.305	0.485	1	3.23487e-05	1.49916	0.335	0.378	0.686311
1	Erythroblasts	Arl4a	0.024209	0.000112809	0.019189	3.53887	0.056	0.119	1	0.024209	0.997295	0.085	0.13	1	3.76045e-05	0.823005	0.104	0.168	0.797818
1	Erythroblasts	Pithd1	0.374646	0.000125377	0.374646	1.97939	0.106	0.095	1	4.1794e-05	1.68683	0.085	0.17	0.886701	0.00503343	1.25853	0.112	0.164	1
1	Erythroblasts	Trim59	0.0582098	0.000155894	0.0582098	1.61287	0.217	0.192	1	0.0107071	2.19087	0.24	0.242	1	5.19674e-05	1.25581	0.151	0.242	1
1	Erythroblasts	Rplp0	0.784031	0.000265395	0.784031	0.494431	0.414	0.628	1	0.0335723	0.777671	0.493	0.744	1	8.84728e-05	0.973877	0.511	0.781	1
1	Erythroblasts	Rpl18a	0.0503864	0.000310448	0.00399795	1.07064	0.328	0.629	1	0.0503864	0.546427	0.442	0.809	1	0.000103494	0.631736	0.425	0.806	1
1	Erythroblasts	Acsl1	0.736564	0.000428523	0.0968762	1.46899	0.126	0.199	1	0.736564	1.93325	0.283	0.376	1	0.000142861	1.66012	0.278	0.294	1
1	Erythroblasts	Golga7	0.00299396	0.000834598	0.000697802	1.78942	0.081	0.199	1	0.00299396	2.00339	0.186	0.305	1	0.000278277	1.32799	0.155	0.241	1
1	Erythroblasts	Ube2e3	0.513009	0.00158064	0.513009	0.470426	0.111	0.141	1	0.00354455	1.31389	0.182	0.293	1	0.000527157	1.13692	0.204	0.315	1
1	Erythroblasts	Rmnd5a	0.767477	0.00164003	0.477027	1.04719	0.121	0.115	1	0.767477	1.43116	0.17	0.194	1	0.000546975	1.33505	0.123	0.189	1
1	Erythroblasts	Cir1	0.670898	0.00245637	0.000819461	3.16785	0.091	0.215	1	0.178941	1.98687	0.184	0.257	1	0.670898	1.52992	0.192	0.242	1
1	Erythroblasts	Atg12	0.592165	0.00248574	0.372843	1.03314	0.187	0.188	1	0.000829267	0.903708	0.131	0.221	1	0.592165	1.08296	0.146	0.159	1
1	Erythroblasts	Ptpa	0.251938	0.00330633	0.00373498	0.84244	0.086	0.185	1	0.00110333	1.69325	0.176	0.295	1	0.251938	1.37247	0.162	0.208	1
1	Erythroblasts	Mff	0.68571	0.00373593	0.68571	1.44648	0.258	0.352	1	0.0379151	1.4945	0.301	0.49	1	0.00124686	1.65853	0.336	0.405	1
1	Erythroblasts	Selenok	0.551426	0.00432499	0.551426	1.3471	0.343	0.449	1	0.0152678	1.57198	0.354	0.614	1	0.00144375	1.35802	0.4	0.534	1
1	Erythroblasts	Lockd	0.813076	0.00461547	0.209511	1.30409	0.101	0.079	1	0.00154086	1.65271	0.141	0.234	1	0.813076	1.4291	0.163	0.194	1
1	Erythroblasts	Gch1	0.467511	0.00562889	0.00933635	3.04981	0.081	0.166	1	0.00187983	1.53469	0.117	0.195	1	0.467511	1.28333	0.178	0.199	1
1	Erythroblasts	Fzr1	0.935075	0.00591554	0.144606	3.17381	0.131	0.107	1	0.00197575	2.00028	0.117	0.196	1	0.935075	1.3578	0.163	0.191	1
1	Erythroblasts	Snrnp25	0.921934	0.00698019	0.00233217	2.71376	0.182	0.119	1	0.921934	1.92045	0.176	0.209	1	0.00724224	1.53164	0.169	0.161	1
1	Erythroblasts	Rpl37a	0.655749	0.00700296	0.655749	1.17128	0.424	0.694	1	0.131441	0.591645	0.509	0.849	1	0.00233979	0.927865	0.524	0.861	1
1	Erythroblasts	H2afj	0.897044	0.00831262	0.0147057	0.338619	0.303	0.535	1	0.897044	1.06045	0.453	0.765	1	0.00277859	1.29066	0.463	0.693	1
1	Erythroblasts	Cul4a	0.33336	0.0113269	0.179895	1.287	0.066	0.102	1	0.33336	1.52151	0.129	0.165	1	0.00378998	1.42373	0.162	0.149	1
1	Erythroblasts	Cox7a2	0.310114	0.0121765	0.0153767	1.02778	0.308	0.568	1	0.0040754	1.40708	0.384	0.716	1	0.310114	1.4505	0.421	0.654	1
1	Erythroblasts	Cox7b	0.0781847	0.0156259	0.0781847	1.00978	0.283	0.474	1	0.0185695	1.56567	0.339	0.581	1	0.00523601	1.76334	0.369	0.485	1
1	Erythroblasts	Atp5b	0.881244	0.0167493	0.881244	0.964419	0.379	0.564	1	0.00561458	1.09761	0.362	0.639	1	0.103165	1.11389	0.417	0.611	1
1	Erythroblasts	Hmbs	0.460931	0.0198653	0.460931	2.87881	0.106	0.096	1	0.0066661	1.1014	0.129	0.201	1	0.0153234	0.811001	0.221	0.218	1
1	Erythroblasts	Becn1	0.47986	0.0226762	0.47986	0.824631	0.237	0.325	1	0.0300341	1.28189	0.261	0.406	1	0.00761659	0.983636	0.294	0.331	1
1	Erythroblasts	Gabarap	0.910342	0.0260442	0.101965	1.00592	0.369	0.648	1	0.910342	1.5584	0.459	0.811	1	0.00875787	1.47204	0.482	0.78	1
1	Erythroblasts	Psmf1	0.685057	0.0287209	0.685057	0.575514	0.152	0.157	1	0.010286	0.787357	0.17	0.147	1	0.00966676	0.994008	0.155	0.142	1
1	Erythroblasts	Suds3	0.77381	0.0289249	0.77381	0.673657	0.227	0.29	1	0.524463	1.34819	0.285	0.362	1	0.0097361	1.53017	0.243	0.261	1
1	Erythroblasts	Pabpc4	0.841729	0.0325787	0.075091	1.4083	0.106	0.074	1	0.0109797	1.28346	0.091	0.145	1	0.841729	1.06766	0.13	0.149	1
1	Erythroblasts	Cox6c	0.0966164	0.0449925	0.0152282	-0.403175	0.374	0.652	1	0.0966164	0.832104	0.438	0.767	1	0.0483897	1.00988	0.463	0.71	1
1	Erythroblasts	1700037H04Rik	0.69675	0.0786893	0.428653	1.6059	0.116	0.107	1	0.0269495	1.66067	0.129	0.193	1	0.69675	1.2367	0.111	0.119	1
1	Erythroblasts	Fundc2	0.299732	0.129917	0.24214	-0.599076	0.187	0.252	1	0.299732	0.960955	0.244	0.333	1	0.0453293	0.989896	0.193	0.265	1
1	Erythroblasts	Dcun1d1	0.977087	0.193265	0.0690844	0.853078	0.136	0.221	1	0.977087	1.49711	0.216	0.266	1	0.275696	1.35925	0.202	0.266	1
1	Erythroblasts	Auh	0.535258	0.261868	0.479443	0.829673	0.116	0.15	1	0.535258	1.654	0.17	0.215	1	0.0962574	1.33692	0.158	0.16	1
2	Neutrophils	Dhrs9	4.12384e-82	0	4.12384e-82	1.50274	0.917	0.098	8.74913e-78	1.48108e-289	1.21934	0.701	0.135	3.14226e-285	0	0.745479	0.517	0.063	0
2	Neutrophils	Il1f9	1.30171e-77	0	1.30171e-77	1.60085	0.903	0.102	2.7617e-73	0	1.42203	0.843	0.18	0	0	1.03288	0.739	0.08	0
2	Neutrophils	Mmp8	1.62875e-76	0	1.62875e-76	0.90243	0.986	0.15	3.45555e-72	0	1.99892	1	0.26	0	0	2.17209	1	0.181	0
2	Neutrophils	Hacd4	4.41902e-72	0	4.41902e-72	1.1943	0.847	0.094	9.3754e-68	0	1.41272	0.902	0.263	0	0	1.03602	0.817	0.159	0
2	Neutrophils	Timp2	1.3376e-71	0	1.3376e-71	1.14931	0.833	0.09	2.83785e-67	3.31718e-304	1.27534	0.829	0.212	7.03772e-300	0	0.987921	0.762	0.117	0
2	Neutrophils	Cxcr2	1.47371e-68	0	1.47371e-68	1.9185	0.986	0.164	3.12663e-64	0	1.47873	0.979	0.314	0	0	1.17938	0.929	0.184	0
2	Neutrophils	Ccr1	4.00855e-68	0	4.00855e-68	1.57119	0.958	0.141	8.50454e-64	1.71825e-302	1.27752	0.904	0.293	3.64545e-298	0	0.787267	0.671	0.134	0
2	Neutrophils	Cd33	1.19382e-66	0	1.19382e-66	1.59503	0.944	0.146	2.53282e-62	6.57253e-297	1.37453	0.895	0.291	1.39443e-292	0	1.08745	0.851	0.169	0
2	Neutrophils	Mmp9	1.7652e-66	0	1.7652e-66	-0.823119	0.986	0.169	3.74505e-62	0	1.68658	1	0.297	0	0	1.66113	0.993	0.222	0
2	Neutrophils	Fpr2	1.33023e-65	0	1.33023e-65	1.68484	0.958	0.163	2.82222e-61	9.28406e-294	1.28117	0.928	0.29	1.96971e-289	0	1.00548	0.741	0.122	0
2	Neutrophils	Pygl	7.08789e-65	0	7.08789e-65	1.51187	0.958	0.154	1.50377e-60	0	1.36449	0.976	0.39	0	0	1.23854	0.94	0.223	0
2	Neutrophils	S100a6	2.71287e-64	0	2.71287e-64	0.708152	1	0.204	5.75562e-60	0	1.99262	0.98	0.402	0	0	2.13129	0.988	0.327	0
2	Neutrophils	Slfn4	1.82677e-62	0	1.82677e-62	0.458722	0.972	0.183	3.87568e-58	0	1.36668	0.98	0.329	0	1.58272e-121	0.387987	0.324	0.073	3.3579e-117
2	Neutrophils	Glipr2	2.20729e-62	0	2.20729e-62	1.43077	0.986	0.203	4.68298e-58	1.99636e-226	1.05429	0.864	0.389	4.23547e-222	0	0.849289	0.722	0.178	0
2	Neutrophils	Ifitm6	4.67957e-62	0	4.67957e-62	-0.500633	1	0.189	9.92818e-58	6.85812e-264	1.25654	0.994	0.411	1.45502e-259	0	1.23671	0.945	0.251	0
2	Neutrophils	Fpr1	9.53418e-62	0	9.53418e-62	1.15971	0.764	0.087	2.02277e-57	0	1.43413	0.819	0.145	0	0	1.02102	0.69	0.07	0
2	Neutrophils	Alox5ap	2.89156e-61	0	2.89156e-61	-1.65911	1	0.196	6.13472e-57	1.74298e-295	1.18864	0.999	0.481	3.69791e-291	0	1.18982	0.987	0.305	0
2	Neutrophils	Ly6g	1.02658e-59	0	1.02658e-59	1.72108	0.972	0.174	2.178e-55	0	1.47615	1	0.348	0	0	1.45851	0.982	0.206	0
2	Neutrophils	Mrgpra2b	2.5966e-59	0	2.5966e-59	1.28602	0.875	0.137	5.50896e-55	3.34759e-238	1.20223	0.785	0.251	7.10224e-234	0	0.795884	0.56	0.079	0
2	Neutrophils	Hp	2.91264e-59	0	2.91264e-59	1.32393	0.986	0.183	6.17945e-55	2.11842e-292	1.29204	1	0.434	4.49444e-288	0	1.28109	0.991	0.29	0
2	Neutrophils	Mtus1	5.01095e-59	0	5.01095e-59	-0.6084	0.861	0.135	1.06312e-54	6.22036e-216	1.13135	0.81	0.318	1.31971e-211	0	0.852321	0.698	0.143	0
2	Neutrophils	Actn1	5.94348e-59	0	5.94348e-59	1.2178	0.889	0.144	1.26097e-54	1.19332e-288	1.14589	0.919	0.335	2.53175e-284	0	1.14403	0.855	0.163	0
2	Neutrophils	Chil1	1.43416e-58	0	1.43416e-58	-0.76869	0.958	0.165	3.04271e-54	6.96304e-270	1.12198	0.969	0.374	1.47728e-265	0	0.990261	0.887	0.211	0
2	Neutrophils	Lgals3	2.65262e-58	0	2.65262e-58	0.262508	0.986	0.2	5.6278e-54	0	1.46257	1	0.446	0	0	1.43185	0.999	0.344	0
2	Neutrophils	Ckap4	6.43589e-58	0	6.43589e-58	1.19939	0.958	0.163	1.36544e-53	2.88612e-225	1.06275	0.942	0.41	6.12319e-221	0	1.08949	0.89	0.195	0
2	Neutrophils	Itgam	5.57327e-57	0	5.57327e-57	1.27632	0.931	0.16	1.18242e-52	3.75071e-230	0.876283	0.911	0.373	7.9575e-226	0	0.912857	0.854	0.231	0
2	Neutrophils	Mgst1	1.09451e-56	0	1.09451e-56	-0.915447	0.986	0.213	2.32211e-52	0	1.38498	0.999	0.494	0	0	1.43931	0.976	0.361	0
2	Neutrophils	Msrb1	1.21931e-56	0	1.21931e-56	-0.478849	1	0.236	2.58688e-52	4.074e-303	0.989481	0.999	0.528	8.64339e-299	0	1.23042	0.998	0.403	0
2	Neutrophils	Syne1	2.12917e-56	0	2.12917e-56	1.33129	0.917	0.155	4.51725e-52	2.44145e-220	1.04843	0.891	0.335	5.17978e-216	0	0.926813	0.76	0.161	0
2	Neutrophils	Adam8	3.15459e-56	0	3.15459e-56	0.976663	0.736	0.091	6.69279e-52	1.72245e-249	1.09862	0.691	0.16	3.65435e-245	0	0.654781	0.512	0.071	0
2	Neutrophils	Slc2a3	4.82077e-56	0	4.82077e-56	1.33608	0.889	0.157	1.02278e-51	4.63452e-273	1.26105	0.868	0.303	9.8326e-269	0	1.04273	0.816	0.159	0
2	Neutrophils	Prok2	1.10754e-55	0	1.10754e-55	1.18189	0.583	0.05	2.34976e-51	2.37927e-197	1.10198	0.399	0.05	5.04787e-193	0	0.58246	0.343	0.018	0
2	Neutrophils	Fcgr3	4.11997e-55	0	4.11997e-55	-1.89328	0.903	0.149	8.74093e-51	9.88706e-253	1.17531	0.875	0.341	2.09764e-248	0	0.97302	0.83	0.192	0
2	Neutrophils	C5ar1	5.12324e-55	0	5.12324e-55	-0.728938	0.861	0.142	1.08695e-50	3.69755e-237	0.961525	0.813	0.277	7.84472e-233	0	0.943744	0.75	0.152	0
2	Neutrophils	Tmcc1	1.22407e-54	0	1.22407e-54	1.57093	0.972	0.222	2.59699e-50	0	1.41893	0.98	0.448	0	0	1.4618	0.978	0.354	0
2	Neutrophils	S100a11	1.625e-54	0	1.625e-54	1.02996	0.986	0.27	3.4476e-50	0	1.58358	1	0.584	0	0	1.60312	0.999	0.536	0
2	Neutrophils	Stx11	6.67522e-54	0	6.67522e-54	1.16254	0.833	0.144	1.41621e-49	1.20193e-194	1.01787	0.754	0.304	2.55002e-190	0	0.848156	0.651	0.139	0
2	Neutrophils	Fcer1g	6.92291e-54	0	6.92291e-54	1.43127	0.972	0.2	1.46877e-49	1.04556e-277	1.13746	0.996	0.481	2.21826e-273	0	1.13866	0.995	0.319	0
2	Neutrophils	Cebpd	1.75659e-53	0	1.75659e-53	1.34654	0.889	0.163	3.72678e-49	3.33921e-264	0.5348	0.956	0.418	7.08448e-260	0	1.02682	0.91	0.254	0
2	Neutrophils	Prr13	1.98973e-53	0	1.98973e-53	-1.22802	1	0.271	4.22141e-49	0	1.32398	0.997	0.515	0	0	1.15685	0.971	0.389	0
2	Neutrophils	Ncf2	2.95987e-53	0	2.95987e-53	-1.1558	0.972	0.241	6.27966e-49	4.50172e-292	1.29728	0.986	0.478	9.55085e-288	0	1.06945	0.922	0.353	0
2	Neutrophils	Spi1	5.89702e-53	0	5.89702e-53	1.48416	0.972	0.242	1.25111e-48	1.44347e-246	1.02628	0.952	0.487	3.06247e-242	0	0.888427	0.92	0.386	0
2	Neutrophils	Itgb2	1.4082e-52	0	1.4082e-52	1.30299	0.958	0.216	2.98765e-48	4.67418e-275	1.1441	0.96	0.442	9.91673e-271	0	1.01595	0.883	0.277	0
2	Neutrophils	Wfdc21	3.8734e-52	0	3.8734e-52	-1.0685	0.986	0.208	8.21781e-48	1.04249e-268	1.27061	1	0.453	2.21176e-264	0	1.45937	0.999	0.391	0
2	Neutrophils	Pgd	1.65439e-51	0	1.65439e-51	1.00971	0.972	0.237	3.50995e-47	1.00434e-282	1.16821	0.973	0.484	2.13081e-278	0	1.14893	0.952	0.28	0
2	Neutrophils	Rflnb	6.4629e-51	0	6.4629e-51	1.28067	0.847	0.153	1.37117e-46	4.14188e-185	0.961636	0.847	0.352	8.7874e-181	0	0.970179	0.768	0.176	0
2	Neutrophils	Padi4	1.09148e-50	0	1.09148e-50	1.07326	0.764	0.117	2.31569e-46	3.7447e-271	1.27013	0.841	0.269	7.94476e-267	0	0.957232	0.7	0.114	0
2	Neutrophils	Cd9	1.53281e-50	0	1.53281e-50	-2.09095	0.889	0.167	3.25201e-46	3.53131e-261	1.07622	0.986	0.411	7.49203e-257	0	1.11179	0.946	0.232	0
2	Neutrophils	F630028O10Rik	2.33981e-50	0	2.33981e-50	1.49896	0.847	0.157	4.96415e-46	1.57111e-191	1.01686	0.877	0.385	3.33326e-187	0	1.03875	0.88	0.228	0
2	Neutrophils	Mrpl33	3.57968e-50	0	3.57968e-50	-1.68701	0.944	0.253	7.59466e-46	2.34288e-234	0.299222	0.958	0.589	4.97065e-230	0	0.897221	0.933	0.44	0
2	Neutrophils	Sell	4.21762e-50	0	4.21762e-50	1.13166	1	0.314	8.94811e-46	7.46911e-269	1.18037	0.97	0.483	1.58465e-264	0	0.934078	0.843	0.273	0
2	Neutrophils	Slfn1	8.50937e-50	0	8.50937e-50	-0.442212	0.944	0.228	1.80535e-45	0	1.44185	0.977	0.335	0	0	0.737597	0.606	0.108	0
2	Neutrophils	Ncf1	1.13914e-49	0	1.13914e-49	1.48851	0.958	0.239	2.41679e-45	2.39997e-265	0.584381	0.969	0.441	5.09177e-261	0	0.893181	0.94	0.304	0
2	Neutrophils	Anxa1	1.38598e-49	0	1.38598e-49	-0.441639	1	0.227	2.9405e-45	6.03199e-210	1.07685	1	0.517	1.27975e-205	0	1.26858	0.998	0.368	0
2	Neutrophils	Anxa3	1.97411e-49	0	1.97411e-49	1.10209	0.819	0.129	4.18828e-45	2.02286e-202	0.974438	0.878	0.364	4.29171e-198	0	0.834187	0.75	0.17	0
2	Neutrophils	Bmx	2.60268e-49	0	2.60268e-49	0.852874	0.653	0.083	5.52185e-45	6.07108e-283	1.26228	0.776	0.195	1.28804e-278	0	0.845852	0.649	0.112	0
2	Neutrophils	Lcp1	6.65002e-49	0	6.65002e-49	-0.693886	1	0.307	1.41087e-44	1.42355e-305	0.888762	1	0.566	3.0202e-301	0	1.36693	0.996	0.403	0
2	Neutrophils	Trem3	1.52151e-48	0	1.52151e-48	1.03586	0.833	0.146	3.22804e-44	5.18705e-186	0.870304	0.833	0.335	1.10048e-181	0	0.669621	0.712	0.152	0
2	Neutrophils	Ceacam10	1.6484e-48	0	1.6484e-48	0.87327	0.653	0.08	3.49726e-44	1.43942e-264	1.24049	0.755	0.193	3.05388e-260	0	0.799537	0.572	0.079	0
2	Neutrophils	Pilra	2.73375e-48	0	2.73375e-48	1.02595	0.833	0.143	5.79993e-44	4.93444e-248	1.22101	0.827	0.281	1.04689e-243	0	0.929302	0.782	0.166	0
2	Neutrophils	Vasp	3.48549e-48	0	3.48549e-48	1.17898	0.944	0.246	7.39481e-44	1.4221e-241	1.05651	0.943	0.499	3.01712e-237	0	1.08011	0.909	0.314	0
2	Neutrophils	Ostf1	4.88475e-48	0	4.88475e-48	1.37149	0.986	0.314	1.03635e-43	2.35774e-279	1.17073	0.99	0.599	5.00219e-275	0	1.06712	0.963	0.48	0
2	Neutrophils	Cnn2	1.10286e-47	0	1.10286e-47	-1.13903	0.958	0.251	2.33983e-43	7.33378e-261	1.11142	0.963	0.5	1.55593e-256	0	1.05241	0.932	0.345	0
2	Neutrophils	Rac2	1.62869e-47	0	1.62869e-47	1.67424	1	0.376	3.45543e-43	9.6098e-272	1.11868	0.997	0.657	2.03881e-267	0	1.02068	0.995	0.618	0
2	Neutrophils	Adpgk	4.01217e-45	0	4.01217e-45	-1.93148	0.833	0.163	8.51223e-41	1.05914e-192	0.986012	0.833	0.371	2.24707e-188	0	0.95439	0.739	0.174	0
2	Neutrophils	Txn1	9.98262e-45	0	9.98262e-45	-0.511205	0.986	0.357	2.11791e-40	2.1028e-262	1.03912	0.999	0.662	4.46129e-258	0	1.03501	0.994	0.536	0
2	Neutrophils	Lyst	2.21904e-44	0	2.21904e-44	1.23401	0.875	0.213	4.70792e-40	1.38977e-230	0.90381	0.885	0.428	2.94854e-226	0	0.926476	0.813	0.241	0
2	Neutrophils	Prdx5	4.42863e-44	0	4.42863e-44	-0.348598	0.986	0.296	9.39579e-40	2.53221e-239	0.879948	1	0.586	5.37233e-235	0	1.2038	0.99	0.469	0
2	Neutrophils	Sat1	4.47423e-44	0	4.47423e-44	1.32677	0.944	0.268	9.49253e-40	5.75113e-245	1.08872	0.948	0.523	1.22016e-240	0	1.0196	0.929	0.428	0
2	Neutrophils	Cap1	7.03444e-44	0	7.03444e-44	-0.548632	0.958	0.33	1.49243e-39	4.75578e-271	1.1397	0.984	0.587	1.00899e-266	0	1.06346	0.956	0.454	0
2	Neutrophils	Vsir	7.34897e-44	0	7.34897e-44	-1.60092	0.861	0.187	1.55916e-39	3.42917e-208	0.977636	0.863	0.395	7.27533e-204	0	0.911879	0.828	0.24	0
2	Neutrophils	R3hdm4	2.30193e-43	0	2.30193e-43	-2.58076	0.889	0.232	4.88378e-39	7.85288e-276	1.23081	0.953	0.496	1.66607e-271	0	1.02075	0.91	0.342	0
2	Neutrophils	Coro1a	3.22192e-43	0	3.22192e-43	-0.604818	1	0.384	6.83563e-39	4.18016e-293	1.11267	1	0.651	8.86863e-289	0	0.937748	0.996	0.602	0
2	Neutrophils	Clec4a2	3.53461e-43	0	3.53461e-43	-1.58649	0.792	0.15	7.49902e-39	3.65008e-223	1.01572	0.914	0.363	7.744e-219	0	0.850478	0.762	0.192	0
2	Neutrophils	Plaur	6.27442e-43	0	6.27442e-43	1.09154	0.806	0.157	1.33118e-38	1.34155e-190	1.08242	0.776	0.312	2.84622e-186	0	0.807447	0.689	0.156	0
2	Neutrophils	Gnai2	1.69659e-42	0	1.69659e-42	-0.302511	1	0.392	3.59949e-38	5.68624e-284	1.07585	1	0.674	1.20639e-279	0	0.929202	0.991	0.65	0
2	Neutrophils	Arpc2	1.42564e-41	0	1.42564e-41	-0.761836	0.972	0.384	3.02464e-37	1.00331e-277	0.94197	0.999	0.653	2.12863e-273	0	0.919313	0.984	0.597	0
2	Neutrophils	Cotl1	1.51427e-41	0	1.51427e-41	-0.619572	0.903	0.248	3.21268e-37	3.26946e-231	0.916669	0.955	0.508	6.93648e-227	0	0.904008	0.91	0.363	0
2	Neutrophils	Gapdh	4.25139e-41	0	4.25139e-41	-1.50606	0.972	0.365	9.01975e-37	2.52199e-274	1.03589	0.994	0.647	5.35066e-270	0	1.13614	0.988	0.546	0
2	Neutrophils	Basp1	2.15936e-39	0	2.15936e-39	-1.69764	0.611	0.089	4.5813e-35	4.18313e-226	1.23796	0.67	0.164	8.87493e-222	0	0.869359	0.6	0.087	0
2	Neutrophils	1700047M11Rik	2.61269e-39	0	2.61269e-39	0.934518	0.653	0.106	5.54309e-35	1.28111e-265	1.27133	0.814	0.239	2.718e-261	0	0.987512	0.706	0.104	0
2	Neutrophils	Tmsb4x	9.83339e-37	0	9.83339e-37	-0.890348	1	0.52	2.08625e-32	5.76385e-289	1.12624	1	0.803	1.22286e-284	0	1.15011	1	0.874	0
2	Neutrophils	Gpr27	2.60114e-36	0	2.60114e-36	0.686521	0.514	0.067	5.51859e-32	3.95175e-270	1.17177	0.626	0.113	8.38404e-266	0	0.855991	0.593	0.056	0
2	Neutrophils	Dhrs7	4.62041e-35	0	4.62041e-35	0.941127	0.694	0.145	9.80266e-31	3.36964e-271	1.2633	0.916	0.397	7.14903e-267	0	1.12359	0.878	0.243	0
2	Neutrophils	Cyp4f18	2.94531e-30	0	2.94531e-30	0.787406	0.417	0.05	6.24877e-26	2.1023e-188	1.04041	0.61	0.159	4.46025e-184	0	0.934088	0.616	0.1	0
2	Neutrophils	Ccl6	3.04602e-30	0	3.04602e-30	0.85492	0.417	0.047	6.46243e-26	1.80371e-146	0.915851	0.537	0.137	3.82674e-142	0	1.03261	0.734	0.152	0
2	Neutrophils	G0s2	5.51786e-28	0	5.51786e-28	0.791617	0.583	0.119	1.17067e-23	1.16147e-133	0.989201	0.612	0.233	2.46418e-129	0	0.89699	0.676	0.137	0
2	Neutrophils	Ifitm3	5.70995e-27	0	5.70995e-27	-2.57959	1	0.492	1.21142e-22	1.95198e-246	1.05585	1	0.619	4.14133e-242	0	0.850321	0.887	0.272	0
2	Neutrophils	S100a8	1.75479e-21	0	1.75479e-21	-0.493133	1	0.707	3.72297e-17	1.09102e-293	1.27999	1	0.95	2.3147e-289	0	1.50387	1	0.986	0
2	Neutrophils	S100a9	2.63189e-21	0	2.63189e-21	-0.701142	1	0.702	5.58382e-17	2.12395e-304	1.33277	1	0.955	4.50617e-300	0	1.55566	1	0.991	0
2	Neutrophils	Tpt1	3.1778e-15	0	3.1778e-15	-7.23174	0.972	0.948	6.74203e-11	7.03288e-236	-3.29879	0.97	0.977	1.4921e-231	0	-2.71806	0.918	0.969	0
2	Neutrophils	Ptprc	1.88728e-38	3.46233e-306	1.88728e-38	-1.41715	0.986	0.413	4.00406e-34	3.20036e-266	0.662551	0.994	0.632	6.78987e-262	1.15411e-306	0.951708	0.983	0.55	2.44856e-302
2	Neutrophils	Arpc1b	5.37452e-41	1.15145e-305	5.37452e-41	-0.353602	0.972	0.387	1.14026e-36	1.835e-247	0.974635	0.993	0.643	3.89314e-243	3.83815e-306	0.970849	0.978	0.563	8.14303e-302
2	Neutrophils	Lst1	1.73212e-43	8.47202e-305	1.73212e-43	-0.410492	0.806	0.151	3.67487e-39	3.71677e-222	1.00794	0.924	0.419	7.8855e-218	2.82401e-305	0.779151	0.872	0.263	5.99141e-301
2	Neutrophils	Flna	3.8363e-51	2.08915e-304	3.8363e-51	1.31939	0.958	0.217	8.1391e-47	5.27806e-213	0.986735	0.936	0.496	1.11979e-208	6.96383e-305	0.872206	0.867	0.315	1.47745e-300
2	Neutrophils	Slpi	2.36509e-56	7.07875e-302	2.36509e-56	1.28878	0.903	0.163	5.01778e-52	4.12632e-209	0.854146	0.868	0.406	8.7544e-205	2.35958e-302	0.713625	0.771	0.221	5.00609e-298
2	Neutrophils	Arg2	9.94173e-71	7.25172e-301	9.94173e-71	0.950513	0.861	0.091	2.10924e-66	2.52708e-267	1.02634	0.684	0.128	5.36146e-263	2.41724e-301	0.681634	0.53	0.08	5.12842e-297
2	Neutrophils	Gmfg	1.06616e-40	1.83563e-300	1.06616e-40	1.27507	0.931	0.297	2.26197e-36	1.3082e-238	0.990388	0.987	0.621	2.77547e-234	6.11876e-301	0.905346	0.965	0.488	1.29816e-296
2	Neutrophils	Lasp1	8.01435e-42	3.91909e-300	8.01435e-42	0.981371	0.75	0.148	1.70032e-37	1.6387e-144	0.889763	0.727	0.361	3.47667e-140	1.30636e-300	0.802573	0.678	0.17	2.77158e-296
2	Neutrophils	Csf3r	1.47842e-59	1.40172e-299	1.47842e-59	1.17355	0.903	0.142	3.13662e-55	2.66124e-216	0.991363	0.823	0.314	5.64608e-212	4.67241e-300	0.660414	0.744	0.177	9.91298e-296
2	Neutrophils	Trim30b	9.17123e-58	4.75344e-299	9.17123e-58	-0.302031	0.944	0.183	1.94577e-53	1.58448e-299	1.1627	0.894	0.272	3.36163e-295	2.2481e-196	0.515719	0.416	0.074	4.76956e-192
2	Neutrophils	Ncf4	2.99719e-42	6.09846e-299	2.99719e-42	-2.26122	0.944	0.267	6.35884e-38	3.17794e-186	0.818205	0.894	0.442	6.74232e-182	2.03282e-299	0.58583	0.932	0.382	4.31283e-295
2	Neutrophils	Zyx	4.77448e-53	3.67796e-298	4.77448e-53	-1.554	0.889	0.17	1.01295e-48	2.36915e-219	1.01469	0.884	0.429	5.02639e-215	1.22599e-298	0.881707	0.774	0.235	2.60105e-294
2	Neutrophils	Ifitm2	9.94212e-55	9.62669e-298	9.94212e-55	1.33906	0.944	0.188	2.10932e-50	5.10894e-239	0.755079	0.941	0.487	1.08391e-234	3.2089e-298	0.998202	0.818	0.25	6.808e-294
2	Neutrophils	Iqgap1	2.39652e-46	4.74961e-297	2.39652e-46	-1.29559	0.986	0.374	5.08445e-42	1.47443e-283	1.23996	0.992	0.63	3.12816e-279	1.5832e-297	0.932007	0.959	0.557	3.35892e-293
2	Neutrophils	Myh9	1.7941e-37	7.36179e-293	1.7941e-37	1.17124	0.944	0.327	3.80636e-33	3.85283e-214	1.01795	0.938	0.574	8.17416e-210	2.45393e-293	1.03644	0.894	0.42	5.20626e-289
2	Neutrophils	Gpi1	1.80426e-39	4.16054e-291	1.80426e-39	-0.668149	0.889	0.249	3.82791e-35	7.10524e-182	0.817749	0.915	0.534	1.50745e-177	1.38685e-291	0.756751	0.9	0.378	2.94233e-287
2	Neutrophils	Sem1	9.8572e-40	4.67092e-291	9.8572e-40	-1.93301	0.986	0.401	2.0913e-35	5.9319e-246	0.709542	0.999	0.686	1.25851e-241	1.55697e-291	0.811363	0.988	0.639	3.30327e-287
2	Neutrophils	Arpc5	8.97435e-37	9.06301e-291	8.97435e-37	-1.92593	1	0.441	1.904e-32	1.35503e-258	0.831612	0.999	0.677	2.87482e-254	3.021e-291	0.69904	0.977	0.636	6.40936e-287
2	Neutrophils	Pfn1	1.73899e-36	3.8617e-289	1.73899e-36	-1.18226	0.986	0.412	3.68945e-32	4.08395e-238	0.850059	0.999	0.689	8.6645e-234	1.28723e-289	0.819477	0.994	0.663	2.73099e-285
2	Neutrophils	Mxd1	5.73693e-44	2.50281e-288	5.73693e-44	-1.31646	1	0.284	1.21715e-39	1.47255e-272	0.915832	0.994	0.455	3.12417e-268	8.3427e-289	0.511832	0.927	0.324	1.76999e-284
2	Neutrophils	Tkt	9.27976e-32	4.31615e-288	9.27976e-32	0.828746	0.889	0.253	1.96879e-27	1.31759e-173	0.751533	0.972	0.548	2.7954e-169	1.43872e-288	0.893396	0.927	0.387	3.05238e-284
2	Neutrophils	Cd84	1.59094e-28	5.02636e-288	1.59094e-28	0.927444	0.681	0.185	3.37535e-24	2.60765e-197	1.14101	0.751	0.293	5.53239e-193	1.67545e-288	0.914782	0.705	0.202	3.55464e-284
2	Neutrophils	Plek	3.12395e-51	4.63814e-287	3.12395e-51	-0.813511	0.861	0.17	6.62777e-47	9.00171e-178	0.986569	0.749	0.309	1.9098e-173	1.54605e-287	0.799865	0.668	0.169	3.28009e-283
2	Neutrophils	Sorl1	1.88235e-33	4.94764e-285	1.88235e-33	1.05958	0.847	0.264	3.99358e-29	4.56126e-236	0.79237	0.909	0.427	9.67716e-232	1.64921e-285	0.908643	0.848	0.314	3.49897e-281
2	Neutrophils	Slfn2	1.454e-43	1.20737e-283	1.454e-43	-0.471076	0.986	0.367	3.0848e-39	3.44789e-282	1.25226	0.996	0.544	7.31504e-278	4.02455e-284	0.834477	0.846	0.288	8.5385e-280
2	Neutrophils	Myl12b	4.99322e-34	1.21323e-282	4.99322e-34	-2.2848	0.931	0.352	1.05936e-29	6.68432e-229	0.817845	0.979	0.63	1.41815e-224	4.04411e-283	0.804783	0.954	0.535	8.57998e-279
2	Neutrophils	Fxyd5	2.20954e-42	5.16673e-282	2.20954e-42	1.00743	0.847	0.194	4.68775e-38	1.99393e-123	0.53603	0.776	0.449	4.23032e-119	1.72224e-282	0.703361	0.86	0.279	3.65391e-278
2	Neutrophils	Ddx60	4.63839e-57	2.33679e-281	4.63839e-57	1.60175	1	0.242	9.84082e-53	7.78929e-282	1.37144	0.924	0.373	1.65258e-277	1.3905e-144	0.42657	0.272	0.042	2.95009e-140
2	Neutrophils	Cd177	1.17396e-60	5.49728e-281	1.17396e-60	-0.442135	0.958	0.151	2.49068e-56	1.83243e-281	1.20283	0.986	0.34	3.88768e-277	2.81198e-204	0.607051	0.544	0.127	5.96589e-200
2	Neutrophils	Degs1	1.07748e-36	6.68976e-281	1.07748e-36	0.972043	0.847	0.226	2.28599e-32	1.03373e-185	0.980221	0.847	0.432	2.19317e-181	2.22992e-281	0.843048	0.8	0.286	4.731e-277
2	Neutrophils	Lcn2	7.57293e-42	1.21796e-280	7.57293e-42	-0.752305	0.986	0.24	1.60667e-37	5.03224e-196	1.00671	0.997	0.475	1.06764e-191	4.05986e-281	1.04662	0.96	0.374	8.6134e-277
2	Neutrophils	Pkm	4.44339e-46	1.59196e-280	4.44339e-46	1.2461	0.875	0.206	9.4271e-42	7.20698e-195	1.00635	0.877	0.477	1.52903e-190	5.30654e-281	0.799035	0.802	0.28	1.12584e-276
2	Neutrophils	Mctp1	2.56523e-36	1.99245e-278	2.56523e-36	0.839606	0.639	0.113	5.44239e-32	2.90331e-143	0.90498	0.677	0.292	6.15967e-139	6.64149e-279	0.724386	0.606	0.133	1.40906e-274
2	Neutrophils	Lilr4b	1.65438e-54	4.81787e-278	1.65438e-54	1.19248	0.875	0.153	3.50993e-50	2.00923e-258	1.14147	0.841	0.275	4.26279e-254	1.60596e-278	0.633173	0.576	0.112	3.4072e-274
2	Neutrophils	Svil	1.40124e-51	6.30487e-278	1.40124e-51	1.17717	0.861	0.161	2.97287e-47	3.99397e-199	1.14183	0.807	0.37	8.4736e-195	2.10162e-278	0.853678	0.704	0.206	4.4588e-274
2	Neutrophils	Lsp1	6.02173e-43	3.17165e-277	6.02173e-43	-1.50685	0.986	0.354	1.27757e-38	1.05722e-277	1.12474	0.996	0.583	2.24299e-273	7.34293e-266	0.852005	0.957	0.538	1.55788e-261
2	Neutrophils	Hdc	4.33964e-66	7.90917e-277	4.33964e-66	1.69626	0.972	0.163	9.20698e-62	2.63639e-277	1.2208	0.891	0.308	5.59336e-273	1.39492e-156	0.4834	0.422	0.099	2.95946e-152
2	Neutrophils	Nfam1	3.75664e-62	1.15216e-275	3.75664e-62	1.29025	0.931	0.151	7.9701e-58	5.00502e-203	1.08398	0.822	0.347	1.06186e-198	3.84054e-276	0.782318	0.706	0.194	8.1481e-272
2	Neutrophils	Lrg1	8.25663e-58	2.24502e-275	8.25663e-58	1.72317	0.931	0.165	1.75173e-53	3.72937e-239	1.26394	0.887	0.323	7.91224e-235	7.48339e-276	0.935067	0.673	0.158	1.58767e-271
2	Neutrophils	Cyba	5.95277e-39	1.38022e-274	5.95277e-39	-1.14515	1	0.371	1.26294e-34	3.52348e-199	0.823199	0.999	0.629	7.47541e-195	4.60072e-275	0.757056	0.99	0.553	9.76089e-271
2	Neutrophils	2310001H17Rik	1.31897e-51	6.32217e-274	1.31897e-51	-1.51173	0.931	0.214	2.79834e-47	8.77533e-171	0.924442	0.79	0.396	1.86177e-166	2.10739e-274	0.875899	0.766	0.25	4.47104e-270
2	Neutrophils	Arhgdib	6.12575e-38	3.70624e-272	6.12575e-38	-1.51241	1	0.388	1.29964e-33	4.96068e-185	0.822636	1	0.679	1.05246e-180	1.23541e-272	0.854458	0.996	0.633	2.62105e-268
2	Neutrophils	Cd52	4.97062e-37	8.16314e-272	4.97062e-37	-1.0203	0.986	0.388	1.05457e-32	2.15712e-209	0.918302	0.999	0.629	4.57654e-205	2.72105e-272	0.943824	1	0.609	5.77297e-268
2	Neutrophils	Hcst	2.92807e-35	3.03947e-271	2.92807e-35	0.924038	0.625	0.116	6.2122e-31	1.98306e-110	0.79697	0.683	0.366	4.20726e-106	1.01316e-271	0.812923	0.689	0.185	2.14952e-267
2	Neutrophils	Pnkp	3.89372e-41	1.84633e-270	3.89372e-41	1.0281	0.778	0.166	8.26091e-37	5.63638e-216	1.07475	0.868	0.4	1.19581e-211	6.15444e-271	0.824026	0.748	0.241	1.30573e-266
2	Neutrophils	Sri	9.57572e-43	5.28131e-270	9.57572e-43	1.32983	0.931	0.289	2.03158e-38	1.76044e-270	0.941272	0.973	0.585	3.73494e-266	2.95858e-242	0.68844	0.865	0.46	6.27691e-238
2	Neutrophils	Ctsd	9.13856e-35	1.47463e-269	9.13856e-35	-0.605387	0.806	0.214	1.93884e-30	8.71802e-194	0.880245	0.871	0.47	1.84962e-189	4.91545e-270	0.778072	0.838	0.316	1.04286e-265
2	Neutrophils	Clec4e	1.10581e-57	7.19864e-269	1.10581e-57	0.944119	0.75	0.089	2.34609e-53	2.39955e-269	1.23606	0.703	0.153	5.09088e-265	2.70423e-226	0.515555	0.405	0.061	5.7373e-222
2	Neutrophils	AC110211.1	4.40762e-29	3.06932e-268	4.40762e-29	-2.57228	0.375	0.04	9.35121e-25	2.32703e-234	1.00569	0.533	0.081	4.93703e-230	1.02311e-268	0.516808	0.384	0.042	2.17062e-264
2	Neutrophils	Cd300lf	7.68457e-69	6.19702e-267	7.68457e-69	-0.89079	0.986	0.157	1.63036e-64	9.91627e-219	1.14974	0.795	0.295	2.10383e-214	2.06567e-267	0.68686	0.576	0.119	4.38254e-263
2	Neutrophils	Plp2	1.70409e-30	2.17145e-266	1.70409e-30	0.914643	0.708	0.186	3.6154e-26	4.45332e-209	1.11906	0.88	0.44	9.44817e-205	7.23816e-267	0.828164	0.754	0.254	1.53565e-262
2	Neutrophils	Actr3	2.32357e-37	3.82847e-266	2.32357e-37	1.3598	0.931	0.361	4.92969e-33	1.58548e-242	0.961894	0.984	0.616	3.36375e-238	1.27616e-266	0.867194	0.924	0.516	2.7075e-262
[truncated: 22,225 more rows]

## Sheet: Spleen
ClusterID	Cluster Annotation	GeneID	max_pval	minimump_p_val	S2_p_val	S2_avg_logFC	S2_pct.1	S2_pct.2	S2_p_val_adj	S1_p_val	S1_avg_logFC	S1_pct.1	S1_pct.2	S1_p_val_adj	S3_p_val	S3_avg_logFC	S3_pct.1	S3_pct.2	S3_p_val_adj
0	B cells	Cd79a	1.16434e-86	0	1.16434e-86	1.63393	1	0.077	2.47026e-82	1.16236e-294	1.46589	0.963	0.015	2.46606e-290	0	1.77264	0.996	0.095	0
0	B cells	H2-DMb2	1.01659e-84	0	1.01659e-84	1.00283	0.973	0.069	2.1568e-80	3.0699e-243	0.715135	0.907	0.023	6.5131e-239	0	0.885618	0.944	0.088	0
0	B cells	Fcmr	1.89549e-84	0	1.89549e-84	0.948436	0.945	0.057	4.02147e-80	6.71771e-247	0.574684	0.759	0.007	1.42523e-242	0	1.13514	0.885	0.078	0
0	B cells	Ms4a1	1.88094e-79	0	1.88094e-79	1.22689	0.986	0.077	3.9906e-75	1.08562e-275	1.13618	0.898	0.013	2.30325e-271	0	1.29829	0.979	0.094	0
0	B cells	Ebf1	2.09303e-78	0	2.09303e-78	1.16619	0.986	0.08	4.44057e-74	3.24456e-273	1.11499	0.917	0.015	6.88365e-269	0	1.59536	0.983	0.084	0
0	B cells	Cd79b	7.96576e-78	0	7.96576e-78	1.30876	0.959	0.08	1.69001e-73	1.325e-236	0.939039	0.861	0.02	2.81111e-232	0	1.58949	0.996	0.134	0
0	B cells	Bank1	5.63628e-77	0	5.63628e-77	1.03322	0.959	0.073	1.19579e-72	2.92781e-193	0.888436	0.898	0.044	6.21165e-189	0	1.23412	0.943	0.081	0
0	B cells	Ighd	3.66329e-76	0	3.66329e-76	1.46569	0.959	0.082	7.77204e-72	4.23205e-231	0.99633	0.806	0.015	8.97871e-227	0	1.34803	0.905	0.094	0
0	B cells	Iglc3	2.71043e-75	0	2.71043e-75	0.917709	0.863	0.06	5.75044e-71	6.39103e-266	0.891824	0.87	0.012	1.35592e-261	0	1.32303	0.962	0.084	0
0	B cells	Iglc2	3.75221e-71	0	3.75221e-71	0.977219	0.849	0.059	7.96069e-67	4.19868e-241	0.714077	0.806	0.012	8.90792e-237	0	1.4071	0.984	0.106	0
0	B cells	Mef2c	1.95551e-70	0	1.95551e-70	1.18272	0.918	0.085	4.1488e-66	1.756e-219	1.11301	0.87	0.028	3.72553e-215	0	1.36918	0.962	0.113	0
0	B cells	H2-Aa	2.77818e-68	0	2.77818e-68	-0.700732	1	0.119	5.89419e-64	1.31412e-96	1.23458	0.944	0.175	2.78803e-92	0	1.88139	0.991	0.154	0
0	B cells	H2-Eb1	1.12777e-67	0	1.12777e-67	1.532	1	0.123	2.39267e-63	2.76208e-106	1.15926	0.954	0.157	5.86003e-102	0	1.61065	0.99	0.13	0
0	B cells	H2-Ab1	1.2693e-67	0	1.2693e-67	1.59923	1	0.119	2.69296e-63	1.04071e-84	0.690078	0.963	0.184	2.20796e-80	0	1.63254	0.992	0.128	0
0	B cells	Igkc	1.47546e-66	0	1.47546e-66	1.89188	0.945	0.101	3.13035e-62	4.12041e-241	4.02576	0.963	0.03	8.74187e-237	0	2.16395	0.983	0.204	0
0	B cells	Cd74	1.57486e-64	0	1.57486e-64	1.99561	1	0.151	3.34122e-60	8.49936e-86	1.18181	0.972	0.22	1.80322e-81	0	1.99915	1	0.186	0
0	B cells	Siglecg	1.9554e-59	0	1.9554e-59	0.513069	0.74	0.053	4.14858e-55	7.38461e-175	0.346866	0.611	0.011	1.56672e-170	0	0.922999	0.838	0.074	0
0	B cells	Ighm	1.51775e-58	0	1.51775e-58	1.60272	0.986	0.194	3.22007e-54	5.44836e-143	1.78575	0.917	0.093	1.15592e-138	0	1.79711	0.99	0.342	0
0	B cells	Ifi30	2.42353e-70	1.98145e-307	2.42353e-70	1.1796	1	0.105	5.14177e-66	2.44104e-101	0.528763	0.87	0.11	5.1789e-97	6.60484e-308	1.18878	0.916	0.127	1.40128e-303
0	B cells	Swap70	4.78933e-41	1.82262e-293	4.78933e-41	0.43689	0.63	0.066	1.0161e-36	1.8008e-141	0.443402	0.741	0.041	3.82058e-137	6.07541e-294	0.856579	0.829	0.091	1.28896e-289
0	B cells	Ralgps2	8.38046e-36	5.64448e-289	8.38046e-36	0.63382	0.781	0.164	1.778e-31	6.65814e-144	0.677656	0.815	0.06	1.41259e-139	1.88149e-289	0.993873	0.902	0.183	3.99177e-285
0	B cells	Cd37	8.57819e-48	1.42718e-287	8.57819e-48	1.10175	1	0.302	1.81995e-43	4.82423e-101	0.854765	0.935	0.168	1.02351e-96	4.75727e-288	1.07077	0.992	0.513	1.0093e-283
0	B cells	Mzb1	2.45039e-62	1.22343e-284	2.45039e-62	0.523931	0.685	0.036	5.19875e-58	4.6606e-162	0.40232	0.546	0.008	9.88794e-158	4.07811e-285	0.808513	0.779	0.061	8.65212e-281
0	B cells	H2-DMa	1.37335e-60	1.58655e-276	1.37335e-60	0.607753	0.918	0.109	2.9137e-56	9.01325e-77	0.441693	0.787	0.121	1.91225e-72	5.28851e-277	0.844316	0.837	0.116	1.12201e-272
0	B cells	Tnfrsf13c	3.24921e-53	8.16588e-272	3.24921e-53	0.554818	0.712	0.06	6.89353e-49	9.29802e-134	0.28883	0.472	0.009	1.97267e-129	2.72196e-272	0.62449	0.743	0.059	5.77491e-268
0	B cells	Bcl11a	9.51996e-66	5.72184e-263	9.51996e-66	0.889829	0.849	0.069	2.01975e-61	5.71954e-223	0.625976	0.75	0.012	1.21346e-218	1.90728e-263	0.699039	0.782	0.085	4.04649e-259
0	B cells	Napsa	1.60144e-52	3.74545e-261	1.60144e-52	0.660388	0.863	0.103	3.39761e-48	1.02051e-106	0.414453	0.611	0.039	2.16511e-102	1.24848e-261	0.773461	0.828	0.105	2.64878e-257
0	B cells	Ctsh	8.93328e-45	8.44331e-256	2.82269e-62	0.539153	0.836	0.069	5.98863e-58	8.93328e-45	0.255324	0.528	0.083	1.89528e-40	2.81444e-256	0.737074	0.795	0.098	5.97111e-252
0	B cells	Gm31243	8.93864e-70	4.23913e-248	8.93864e-70	0.583002	0.836	0.057	1.89642e-65	3.71523e-240	0.558296	0.769	0.009	7.88223e-236	1.41304e-248	0.704222	0.683	0.05	2.99791e-244
0	B cells	Blnk	1.3451e-59	5.39716e-236	1.3451e-59	0.530097	0.753	0.059	2.85377e-55	4.59658e-123	0.383335	0.63	0.033	9.75211e-119	1.79905e-236	0.663118	0.685	0.061	3.81687e-232
0	B cells	Pax5	3.93244e-63	4.64876e-231	3.93244e-63	0.666587	0.822	0.068	8.34307e-59	1.69306e-198	0.447831	0.657	0.009	3.592e-194	1.54959e-231	0.599937	0.661	0.055	3.2876e-227
0	B cells	Ly6d	1.66615e-65	6.03288e-225	1.66615e-65	1.08847	0.781	0.052	3.5349e-61	1.44769e-188	0.831717	0.667	0.012	3.07141e-184	2.01096e-225	0.952484	0.638	0.048	4.26645e-221
0	B cells	Serpinb1a	3.09178e-58	4.03707e-220	3.09178e-58	0.706304	0.712	0.052	6.55953e-54	1.47343e-115	0.548002	0.574	0.028	3.12602e-111	1.34569e-220	0.636578	0.7	0.076	2.85502e-216
0	B cells	Cd19	1.25651e-72	1.90197e-214	1.25651e-72	0.525192	0.822	0.05	2.66581e-68	1.612e-149	0.289369	0.509	0.008	3.42002e-145	6.3399e-215	0.567483	0.614	0.048	1.34507e-210
0	B cells	Iglc1	8.41978e-21	3.57265e-214	8.41978e-21	0.484675	0.26	0.018	1.78634e-16	1.02607e-59	0.313935	0.204	0.003	2.17692e-55	1.19088e-214	1.11519	0.628	0.053	2.52658e-210
0	B cells	Scd1	1.13812e-62	3.64336e-209	1.13812e-62	0.586793	0.795	0.059	2.41463e-58	4.72838e-156	0.321519	0.556	0.01	1.00317e-151	1.21445e-209	0.557479	0.601	0.046	2.57658e-205
0	B cells	Cr2	2.1827e-33	3.53789e-206	2.1827e-33	0.381373	0.534	0.057	4.63082e-29	3.45125e-164	0.41711	0.583	0.011	7.32217e-160	1.1793e-206	0.796498	0.666	0.076	2.502e-202
0	B cells	Ly86	2.71144e-62	1.21182e-204	2.71144e-62	0.896694	0.836	0.08	5.7526e-58	1.79656e-74	0.369623	0.694	0.089	3.81158e-70	4.03938e-205	0.634154	0.666	0.079	8.56996e-201
0	B cells	Irf8	9.81012e-48	1.26497e-201	9.81012e-48	0.790187	0.986	0.176	2.08132e-43	1.31766e-62	0.651212	0.824	0.166	2.79555e-58	4.21658e-202	0.627172	0.701	0.1	8.94589e-198
0	B cells	Pou2f2	2.06588e-51	2.76705e-194	2.06588e-51	0.72927	0.863	0.117	4.38297e-47	3.65147e-63	0.387904	0.741	0.125	7.74696e-59	9.22351e-195	0.686785	0.826	0.22	1.95686e-190
0	B cells	Smim14	1.33945e-34	7.92474e-194	1.33945e-34	0.481767	0.808	0.18	2.84178e-30	1.48064e-55	0.338956	0.648	0.114	3.14133e-51	2.64158e-194	0.710886	0.892	0.347	5.60438e-190
0	B cells	Pou2af1	3.69012e-51	2.34391e-191	3.69012e-51	0.475179	0.644	0.048	7.82896e-47	6.30515e-135	0.308163	0.5	0.011	1.3377e-130	7.81304e-192	0.484676	0.56	0.043	1.65761e-187
0	B cells	Ciita	6.00308e-40	1.06479e-186	6.00308e-40	0.394919	0.589	0.059	1.27361e-35	1.28816e-116	0.316155	0.556	0.025	2.73295e-112	3.5493e-187	0.534486	0.577	0.054	7.53019e-183
0	B cells	Cd22	1.10232e-73	2.23524e-180	1.10232e-73	0.592641	0.863	0.057	2.33869e-69	7.45081e-181	0.328996	0.611	0.009	1.58076e-176	6.93604e-178	0.428786	0.547	0.049	1.47155e-173
0	B cells	H2-Oa	1.40116e-60	1.85171e-178	1.40116e-60	0.555536	0.781	0.064	2.97271e-56	8.22481e-92	0.357569	0.556	0.041	1.74497e-87	6.17236e-179	0.563383	0.691	0.131	1.30953e-174
0	B cells	Tcf4	3.94283e-50	2.4509e-178	3.94283e-50	0.65212	0.822	0.105	8.36511e-46	8.62043e-94	0.299883	0.657	0.058	1.82891e-89	8.16966e-179	0.526385	0.653	0.104	1.73328e-174
0	B cells	Pold4	9.34427e-41	8.27605e-178	9.34427e-41	0.384466	0.726	0.11	1.98248e-36	1.70481e-53	0.307387	0.519	0.071	3.61691e-49	2.75868e-178	0.66072	0.752	0.193	5.85282e-174
0	B cells	Stap1	1.34697e-30	1.56743e-174	1.34697e-30	0.446673	0.685	0.128	2.85774e-26	1.27836e-88	0.423326	0.676	0.07	2.71217e-84	5.22476e-175	0.764793	0.803	0.25	1.10849e-170
0	B cells	Ly6e	1.69575e-32	5.38112e-153	9.25296e-35	0.894643	1	0.347	1.96311e-30	1.69575e-32	0.394545	0.935	0.361	3.59771e-28	1.79371e-153	0.642197	0.775	0.249	3.80553e-149
0	B cells	Arpc5l	1.19143e-37	7.37801e-153	1.19143e-37	0.612069	0.89	0.228	2.52774e-33	8.31723e-61	0.383217	0.75	0.149	1.76458e-56	2.45934e-153	0.635534	0.852	0.372	5.21773e-149
0	B cells	H2-Ob	1.41256e-52	6.5637e-152	1.41256e-52	0.435446	0.589	0.032	2.99688e-48	5.06805e-127	0.255446	0.435	0.007	1.07524e-122	2.1879e-152	0.41358	0.546	0.073	4.64185e-148
0	B cells	Trbc2	4.81598e-07	1.70086e-148	1.86616e-08	-0.979689	0	0.322	0.000395925	4.81598e-07	-0.545776	0.019	0.22	0.0102176	5.66953e-149	-1.85474	0.061	0.626	1.20285e-144
0	B cells	Pkib	3.53798e-65	4.00764e-145	3.53798e-65	0.963841	0.932	0.096	7.50618e-61	1.33588e-145	0.475235	0.722	0.036	2.8342e-141	2.81867e-88	0.286573	0.338	0.043	5.98008e-84
0	B cells	Zfp318	1.82154e-46	7.27358e-140	1.82154e-46	0.557113	0.699	0.077	3.86459e-42	1.46534e-83	0.602636	0.435	0.023	3.10886e-79	2.42453e-140	0.472787	0.531	0.084	5.14388e-136
0	B cells	Filip1l	1.76661e-42	4.4781e-139	1.76661e-42	0.64079	0.863	0.164	3.74804e-38	7.89445e-64	0.335327	0.657	0.094	1.67489e-59	1.4927e-139	0.591921	0.695	0.203	3.16691e-135
0	B cells	Ms4a4b	0.193164	1.17716e-137	0.0908177	-0.876299	0.37	0.356	1	0.193164	-0.581882	0.25	0.248	1	3.92387e-138	-1.31398	0.077	0.612	8.32488e-134
0	B cells	Fchsd2	1.77735e-22	1.57674e-136	1.77735e-22	0.410846	0.726	0.205	3.77082e-18	1.89434e-66	0.34802	0.611	0.083	4.01903e-62	5.25579e-137	0.605003	0.61	0.143	1.11507e-132
0	B cells	Ctsz	2.15471e-14	4.92979e-134	2.62039e-30	0.382344	0.767	0.157	5.55943e-26	2.15471e-14	-0.294966	0.639	0.224	4.57144e-10	1.64326e-134	0.372058	0.657	0.157	3.48635e-130
0	B cells	Cd3d	4.21841e-07	4.91117e-133	2.87588e-07	-0.54866	0	0.279	0.00610147	4.21841e-07	-0.282809	0	0.196	0.00894978	1.63706e-133	-1.08023	0.034	0.567	3.47318e-129
0	B cells	Cd3g	3.30828e-06	3.12202e-131	5.53434e-07	-0.509607	0	0.269	0.0117417	3.30828e-06	-0.350767	0.009	0.183	0.0701885	1.04067e-131	-1.15355	0.039	0.566	2.20789e-127
0	B cells	Cd3e	9.30403e-07	4.74764e-131	7.9422e-07	-0.460858	0.014	0.279	0.0168502	9.30403e-07	-0.261568	0	0.186	0.0197394	1.58255e-131	-1.02913	0.022	0.55	3.35753e-127
0	B cells	Fyb	2.10721e-09	1.52646e-125	2.10721e-09	-0.525971	0	0.354	4.47065e-05	4.71828e-14	-0.515396	0	0.366	1.00103e-09	5.0882e-126	-0.743562	0.016	0.531	1.07951e-121
0	B cells	Plac8	3.14011e-34	6.11467e-122	3.14011e-34	0.632671	0.945	0.221	6.66206e-30	1.12423e-53	0.617439	0.796	0.166	2.38516e-49	2.03822e-122	0.618139	0.58	0.129	4.32429e-118
0	B cells	Trac	2.70385e-06	4.3609e-115	4.96618e-07	-0.528306	0	0.27	0.0105362	2.70385e-06	-0.301689	0	0.173	0.0573648	1.45363e-115	-0.90558	0.018	0.501	3.08403e-111
0	B cells	Fxyd5	0.0435788	9.92143e-112	0.0435788	-0.362283	0.342	0.393	1	0.0054044	-0.375004	0.287	0.363	1	3.30714e-112	-1.00909	0.249	0.661	7.01643e-108
0	B cells	Fam111a	2.91551e-34	2.84062e-111	2.91551e-34	0.636851	0.808	0.18	6.18554e-30	1.82194e-75	0.470657	0.769	0.12	3.86543e-71	9.46872e-112	0.370705	0.616	0.162	2.00888e-107
0	B cells	Cd52	7.10505e-15	2.21489e-107	7.10505e-15	0.556535	1	0.468	1.50741e-10	1.03149e-31	0.628427	0.991	0.416	2.18841e-27	7.38295e-108	0.506026	0.995	0.757	1.56637e-103
0	B cells	Man1a	1.66734e-24	3.01001e-104	1.66734e-24	0.427571	0.644	0.151	3.53743e-20	2.69769e-47	0.299702	0.5	0.076	5.72342e-43	1.00334e-104	0.370802	0.642	0.218	2.12868e-100
0	B cells	Tmem243	2.66484e-33	3.9565e-104	2.66484e-33	0.491456	0.753	0.164	5.65372e-29	1.87929e-56	0.283735	0.611	0.095	3.98709e-52	1.31883e-104	0.371856	0.585	0.171	2.79804e-100
0	B cells	Ms4a4c	1.17049e-44	4.26439e-95	1.17049e-44	0.906268	0.945	0.199	2.48332e-40	1.42146e-95	0.514241	0.75	0.083	3.01578e-91	1.39668e-82	0.386336	0.415	0.089	2.96319e-78
0	B cells	Zfp36l1	2.46997e-27	8.92573e-90	2.46997e-27	0.711042	0.904	0.315	5.24028e-23	7.97216e-58	0.524415	0.787	0.171	1.69137e-53	2.97524e-90	0.477	0.718	0.326	6.31228e-86
0	B cells	Selplg	0.00137166	1.71557e-87	0.00137166	-0.376092	0.219	0.358	1	2.58624e-05	-0.25168	0.102	0.276	0.548697	5.71855e-88	-0.776674	0.196	0.588	1.21325e-83
0	B cells	Apoe	0.966549	4.47476e-85	5.80915e-34	0.641103	0.438	0.032	1.23247e-29	0.966549	-0.295857	0.148	0.135	1	1.49159e-85	0.446228	0.329	0.04	3.16455e-81
0	B cells	Ppp3ca	4.17874e-28	6.27265e-83	4.17874e-28	0.365163	0.726	0.158	8.86561e-24	5.52784e-49	0.308561	0.62	0.116	1.17279e-44	2.09088e-83	0.410774	0.616	0.231	4.43602e-79
0	B cells	mt-Nd1	1.08979e-18	1.90956e-81	8.53728e-20	-0.957277	0.959	0.47	1.81127e-15	1.08979e-18	-0.612527	0.963	0.521	2.31211e-14	6.3652e-82	0.423145	0.992	0.798	1.35044e-77
0	B cells	Foxp1	3.93942e-24	8.69249e-81	3.93942e-24	0.576459	0.89	0.326	8.35787e-20	2.92859e-43	0.461684	0.796	0.225	6.2133e-39	2.8975e-81	0.384169	0.919	0.596	6.14733e-77
0	B cells	Tpt1	2.62789e-09	1.3377e-78	2.62789e-09	-1.91449	1	0.968	5.57533e-05	2.00309e-09	-2.26596	1	0.972	4.24975e-05	4.459e-79	-0.997219	1	0.978	9.46021e-75
0	B cells	Txk	0.00199223	2.07015e-78	1.5212e-05	-0.357896	0.041	0.267	0.322737	0.00199223	-0.278091	0.102	0.21	1	6.9005e-79	-0.602897	0.051	0.427	1.46401e-74
0	B cells	AC149090.1	4.78695e-22	1.24273e-76	4.78695e-22	0.643041	0.932	0.381	1.0156e-17	1.01955e-52	0.692775	0.852	0.236	2.16309e-48	4.14244e-77	0.523658	0.789	0.445	8.7886e-73
0	B cells	Npc2	0.419697	1.12176e-72	0.419697	-0.656061	0.562	0.44	1	2.31187e-05	-1.17323	0.287	0.42	0.490486	3.73921e-73	-1.21518	0.376	0.656	7.9331e-69
0	B cells	Ltb	4.56608e-12	2.47348e-72	4.56608e-12	0.274303	0.904	0.388	9.68739e-08	9.98866e-32	0.379636	0.833	0.275	2.11919e-27	8.24494e-73	0.365855	0.974	0.686	1.74925e-68
0	B cells	Trbc1	5.36253e-05	8.78558e-72	5.36253e-05	-0.54571	0	0.189	1	1.11594e-05	-0.296357	0	0.154	0.236759	2.92853e-72	-1.22931	0.03	0.372	6.21316e-68
0	B cells	Nap1l1	6.87968e-28	9.82436e-72	6.87968e-28	0.533987	0.904	0.27	1.45959e-23	7.2196e-37	0.384819	0.704	0.205	1.53171e-32	3.27479e-72	0.294343	0.74	0.373	6.94779e-68
0	B cells	Bin1	1.3168e-33	3.54843e-69	1.3168e-33	0.301873	0.644	0.098	2.79372e-29	1.18281e-69	0.259667	0.602	0.07	2.50945e-65	1.76912e-67	0.271127	0.57	0.227	3.75337e-63
0	B cells	mt-Nd2	7.50772e-20	5.11999e-69	3.86595e-20	0.516943	0.959	0.423	8.20199e-16	7.50772e-20	-0.431623	0.963	0.487	1.59284e-15	1.70666e-69	0.438194	0.997	0.768	3.62086e-65
0	B cells	Fam46c	2.64936e-12	1.32138e-68	2.64936e-12	-3.78397	0.041	0.48	5.62087e-08	2.56786e-14	-3.95872	0.046	0.415	5.44796e-10	4.40461e-69	-3.19896	0.033	0.37	9.34483e-65
0	B cells	Gimap1	4.11371e-14	1.14931e-66	4.11371e-14	0.288727	0.836	0.347	8.72765e-10	1.26655e-50	0.489881	0.824	0.202	2.6871e-46	3.83102e-67	0.370334	0.892	0.538	8.12789e-63
0	B cells	Fau	4.91721e-16	1.33853e-66	4.91721e-16	0.676938	0.973	0.553	1.04324e-11	2.39202e-29	0.401301	0.991	0.554	5.07492e-25	4.46176e-67	0.275919	0.999	0.858	9.46607e-63
0	B cells	St8sia4	7.00599e-32	1.606e-63	7.00599e-32	0.482874	0.658	0.114	1.48639e-27	1.20651e-60	0.309582	0.546	0.07	2.55973e-56	5.35334e-64	0.374047	0.53	0.199	1.13577e-59
0	B cells	mt-Cytb	9.52066e-13	3.72471e-63	2.87149e-17	0.399023	0.973	0.521	6.09215e-13	9.52066e-13	-0.762098	0.972	0.592	2.0199e-08	1.24157e-63	0.346209	0.997	0.853	2.63411e-59
0	B cells	Gpr18	3.65329e-19	1.20414e-62	5.81957e-20	0.298922	0.671	0.187	1.23468e-15	3.65329e-19	0.545885	0.426	0.12	7.75083e-15	4.01381e-63	0.330997	0.495	0.171	8.51571e-59
0	B cells	BE692007	1.00968e-31	1.53479e-60	1.00968e-31	0.843115	0.973	0.338	2.14214e-27	5.11597e-61	0.699134	0.852	0.202	1.0854e-56	6.37279e-61	0.350258	0.765	0.403	1.35205e-56
0	B cells	Csk	1.26328e-23	1.25864e-58	1.26328e-23	0.358426	0.781	0.226	2.68018e-19	4.013e-46	0.276928	0.602	0.114	8.51397e-42	4.19546e-59	0.276678	0.722	0.398	8.90109e-55
0	B cells	4930523C07Rik	9.02326e-20	1.85756e-58	9.02326e-20	0.40651	0.836	0.297	1.91438e-15	2.58156e-40	0.328636	0.75	0.194	5.47704e-36	6.19187e-59	0.323902	0.815	0.499	1.31367e-54
0	B cells	Myl6	2.66263e-05	2.54558e-53	2.66263e-05	-1.84996	0.877	0.754	0.564904	3.3252e-10	-3.11771	0.759	0.752	7.05475e-06	8.48526e-54	-1.7014	0.839	0.854	1.80023e-49
0	B cells	Serinc3	8.57082e-08	9.36991e-52	8.57082e-08	-0.999354	0.959	0.461	0.00181839	8.09638e-16	-1.69774	0.741	0.294	1.71773e-11	3.1233e-52	-1.41472	0.869	0.468	6.6264e-48
0	B cells	Lmo2	2.23914e-10	1.00833e-50	2.23914e-10	-0.999211	0.63	0.199	4.75056e-06	4.57557e-26	-1.612	0.583	0.136	9.70753e-22	3.36111e-51	-1.38369	0.567	0.195	7.13092e-47
0	B cells	Gimap6	3.25283e-18	2.24076e-45	3.25283e-18	0.44896	0.863	0.331	6.90121e-14	6.77896e-41	0.400214	0.741	0.188	1.43822e-36	7.46921e-46	0.325814	0.828	0.519	1.58467e-41
0	B cells	Slfn1	6.23869e-07	9.28053e-45	6.23869e-07	-0.602181	0.068	0.345	0.013236	1.54514e-08	-0.377809	0.009	0.251	0.000327816	3.09351e-45	-0.260225	0.004	0.23	6.56319e-41
0	B cells	Xist	5.43038e-16	4.2959e-44	5.43038e-16	0.642292	0.822	0.331	1.15211e-11	1.42245e-42	0.338269	0.778	0.205	3.01786e-38	1.43197e-44	0.370539	0.821	0.539	3.03806e-40
0	B cells	Alas2	1.91736e-13	2.39409e-43	1.91736e-13	-6.34389	0.055	0.512	4.06786e-09	4.4106e-20	-4.98219	0.074	0.531	9.35753e-16	7.9803e-44	-3.80972	0.038	0.274	1.6931e-39
0	B cells	Snca	7.30542e-14	4.97526e-40	7.30542e-14	-5.18617	0.041	0.514	1.54992e-09	1.07904e-19	-4.8484	0.056	0.513	2.2893e-15	1.65842e-40	-3.74756	0.042	0.265	3.51851e-36
0	B cells	Mkrn1	2.75927e-14	3.15126e-39	2.75927e-14	-5.32852	0.315	0.683	5.85407e-10	3.80617e-22	-5.5301	0.231	0.655	8.07517e-18	1.05042e-39	-4.08661	0.289	0.513	2.22857e-35
0	B cells	Bnip3l	2.17922e-12	1.63467e-38	2.17922e-12	-4.70175	0.411	0.701	4.62343e-08	7.95072e-16	-4.05555	0.287	0.6	1.68682e-11	5.44889e-39	-3.64352	0.458	0.642	1.15604e-34
0	B cells	Nt5c3	0.0965097	4.56405e-37	0.0965097	-1.64815	0.63	0.375	1	0.0762572	-2.53376	0.25	0.287	1	1.52135e-37	-2.52424	0.116	0.347	3.2277e-33
0	B cells	Ube2l6	8.09987e-11	2.37858e-36	8.09987e-11	-5.44791	0.397	0.635	1.71847e-06	4.62279e-19	-4.5899	0.185	0.583	9.80771e-15	7.92862e-37	-3.61438	0.047	0.256	1.68214e-32
0	B cells	Rsad2	1.01573e-11	2.47907e-36	1.01573e-11	-3.78954	0.205	0.58	2.15498e-07	4.49868e-15	-3.51746	0.083	0.459	9.5444e-11	8.26357e-37	-3.47839	0.01	0.202	1.7532e-32
0	B cells	Gypa	2.59986e-05	4.40294e-36	2.59986e-05	-3.42859	0.014	0.221	0.551586	1.28515e-05	-2.60783	0.009	0.166	0.272657	1.46765e-36	-3.21105	0.012	0.204	3.11376e-32
0	B cells	Cdr2	1.34895e-09	1.26833e-35	1.34895e-09	-3.67005	0.041	0.399	2.86193e-05	2.4367e-11	-3.5247	0.009	0.316	5.16971e-07	4.22778e-36	-2.78125	0.026	0.225	8.96965e-32
0	B cells	Isg20	4.38353e-11	2.49885e-34	5.05711e-15	-3.14034	0.575	0.792	1.07292e-10	4.38353e-11	-3.7296	0.37	0.563	9.30009e-07	8.32951e-35	-3.22158	0.054	0.255	1.76719e-30
0	B cells	Ftl1	2.43518e-12	4.35609e-34	1.91297e-16	-5.25357	0.89	0.931	4.05855e-12	1.45203e-34	-4.67241	0.898	0.969	3.08063e-30	2.43518e-12	-3.31377	0.963	0.937	5.16649e-08
0	B cells	Slc4a1	2.11382e-05	1.40016e-33	2.11382e-05	-2.16363	0.014	0.224	0.448468	9.56844e-07	-2.91218	0.009	0.199	0.0203004	4.66721e-34	-3.17826	0.026	0.214	9.90195e-30
0	B cells	Fech	1.11737e-11	1.46189e-33	1.11737e-11	-4.30314	0.055	0.468	2.37061e-07	4.19954e-18	-4.5054	0.046	0.481	8.90973e-14	4.87297e-34	-3.48344	0.072	0.274	1.03385e-29
0	B cells	Isca1	2.48927e-10	4.46937e-33	2.48927e-10	-3.29499	0.151	0.507	5.28123e-06	4.64278e-15	-4.15969	0.074	0.449	9.85013e-11	1.48979e-33	-2.94675	0.103	0.313	3.16074e-29
0	B cells	Arf5	4.26398e-08	4.77419e-33	4.26398e-08	-4.28257	0.63	0.719	0.000904645	4.5945e-09	-3.29002	0.278	0.492	9.7477e-05	1.5914e-33	-2.63598	0.457	0.626	3.3763e-29
0	B cells	Gda	5.95399e-07	6.96774e-33	5.95399e-07	-2.27024	0.014	0.285	0.012632	5.30124e-07	-2.6192	0.019	0.218	0.0112471	2.32258e-33	-2.54602	0.013	0.192	4.92759e-29
0	B cells	Bcl2l1	1.33771e-06	1.33419e-32	1.33771e-06	-2.42208	0.041	0.302	0.0283809	1.39194e-08	-3.42106	0.037	0.281	0.000295315	4.44729e-33	-2.53983	0.017	0.197	9.43537e-29
0	B cells	Trim10	0.00138061	1.44816e-32	3.16662e-05	-2.1048	0.014	0.217	0.671831	0.00138061	-1.99654	0.009	0.102	1	4.82719e-33	-2.96807	0.021	0.202	1.02414e-28
0	B cells	Creg1	0.000622742	1.6102e-32	0.000622742	-2.05849	0.096	0.26	1	4.50145e-12	-2.70471	0.093	0.411	9.55027e-08	5.36735e-33	-2.44967	0.091	0.299	1.13874e-28
0	B cells	Selenop	0.0152161	3.69427e-30	0.0152161	-0.4451	0.041	0.141	1	0.000111822	-0.804831	0.037	0.18	1	1.23142e-30	-0.6105	0.059	0.254	2.61259e-26
0	B cells	Smox	8.69594e-05	8.0771e-30	8.69594e-05	-3.29363	0.027	0.217	1	1.16911e-05	-2.25278	0	0.154	0.248039	2.69237e-30	-2.30712	0.01	0.173	5.71213e-26
0	B cells	Hba-a1	1.19131e-15	1.98085e-29	1.19131e-15	-8.12205	0.986	0.996	2.52749e-11	9.57459e-23	-4.83784	0.954	0.979	2.03135e-18	6.60282e-30	-4.19301	0.996	0.993	1.40085e-25
0	B cells	Rec114	1.32133e-08	2.02977e-29	1.32133e-08	-3.83564	0.014	0.342	0.000280334	1.35257e-15	-4.30286	0.019	0.414	2.86961e-11	6.7659e-30	-2.94679	0.01	0.17	1.43545e-25
0	B cells	Nusap1	0.00120916	3.22997e-29	0.00120916	-3.28266	0.014	0.149	1	3.62491e-05	-2.63534	0.009	0.152	0.769061	1.07666e-29	-2.82337	0.005	0.16	2.28424e-25
0	B cells	Gclm	2.32684e-06	1.67183e-28	2.32684e-06	-3.41562	0.096	0.351	0.0493663	8.77249e-09	-3.01336	0.083	0.331	0.000186117	5.57276e-29	-2.55627	0.101	0.291	1.18232e-24
0	B cells	Spta1	0.00157545	1.79605e-28	0.00157545	-1.73352	0.014	0.144	1	0.00126548	-1.98211	0.009	0.104	1	5.98683e-29	-2.36045	0.009	0.164	1.27017e-24
0	B cells	Glrx5	1.15508e-09	1.94502e-28	1.15508e-09	-4.17522	0.301	0.582	2.45063e-05	2.95122e-13	-4.25572	0.25	0.534	6.2613e-09	6.48341e-29	-3.28605	0.287	0.475	1.37552e-24
0	B cells	Fam220a	1.49251e-11	4.49889e-28	1.49251e-11	-4.54697	0.192	0.555	3.16651e-07	5.3417e-16	-3.64699	0.194	0.547	1.13329e-11	1.49963e-28	-3.66143	0.157	0.344	3.18161e-24
0	B cells	Hbb-bs	2.73498e-13	5.72372e-28	2.73498e-13	-8.10715	1	0.998	5.80253e-09	6.10144e-22	-4.88608	0.944	0.987	1.29448e-17	1.90791e-28	-4.15643	0.999	1	4.04781e-24
0	B cells	Ube2c	7.48541e-07	6.89624e-28	7.48541e-07	-2.93762	0.027	0.295	0.015881	8.71958e-10	-4.14832	0.037	0.308	1.84995e-05	2.29875e-28	-3.0636	0.025	0.187	4.87702e-24
0	B cells	Bpgm	4.03803e-13	9.33375e-28	4.03803e-13	-5.92903	0.123	0.55	8.56708e-09	1.19637e-20	-5.89762	0.093	0.552	2.53822e-16	3.11125e-28	-3.9529	0.114	0.297	6.60083e-24
0	B cells	Pim1	0.010215	1.02218e-27	0.00743967	-2.99551	0.192	0.319	1	0.010215	-0.850411	0.148	0.235	1	3.40728e-28	-1.17305	0.11	0.3	7.22889e-24
0	B cells	Hagh	4.90186e-06	1.22387e-27	4.90186e-06	-2.64065	0.123	0.361	0.103998	4.67562e-12	-3.65783	0.065	0.384	9.91979e-08	4.07958e-28	-2.6897	0.098	0.282	8.65523e-24
0	B cells	Glrx	1.23895e-07	7.5923e-27	1.23895e-07	-2.47557	0.055	0.352	0.00262855	1.55151e-09	-2.96716	0.037	0.303	3.29169e-05	2.53077e-27	-2.73747	0.078	0.255	5.36927e-23
0	B cells	Carhsp1	6.96934e-07	2.63942e-26	6.96934e-07	-2.46372	0.055	0.326	0.0147862	1.50687e-07	-3.39709	0.074	0.292	0.00319698	8.79806e-27	-2.48774	0.035	0.195	1.8666e-22
0	B cells	Id2	0.00215901	8.51525e-26	0.00215901	-0.317591	0.027	0.158	1	1.78049e-07	-0.609434	0.046	0.265	0.00377748	2.83842e-26	-0.471617	0.046	0.209	6.02199e-22
0	B cells	Ppp1cb	3.90585e-06	1.71412e-25	3.90585e-06	-3.91853	0.411	0.548	0.0828665	7.07242e-09	-3.57564	0.194	0.424	0.000150048	5.71374e-26	-3.03057	0.281	0.458	1.21223e-21
0	B cells	Rnf10	9.14041e-07	2.52911e-25	9.14041e-07	-4.55552	0.466	0.596	0.0193923	4.18499e-16	-4.27404	0.204	0.556	8.87887e-12	8.43036e-26	-3.22133	0.268	0.437	1.78858e-21
0	B cells	Tfdp2	2.96869e-06	4.07616e-25	2.96869e-06	-3.03262	0.151	0.384	0.0629837	2.83231e-10	-3.8006	0.083	0.362	6.00903e-06	1.35872e-25	-3.57498	0.129	0.298	2.88266e-21
0	B cells	Fth1	0.000117363	5.27595e-25	9.3067e-10	-2.94021	0.959	0.945	1.97451e-05	1.75865e-25	-4.01501	0.954	0.966	3.73115e-21	0.000117363	-2.30878	0.999	0.974	1
0	B cells	Rps29	0.976441	9.28082e-25	0.976441	-1.49781	1	0.856	1	7.26821e-05	-1.31712	0.991	0.92	1	3.09361e-25	-0.441264	0.999	0.957	6.56339e-21
0	B cells	Epb41	2.27589e-07	1.03095e-24	2.27589e-07	-2.90428	0.315	0.548	0.00482853	4.12985e-08	-4.02257	0.259	0.45	0.00087619	3.43652e-25	-3.12601	0.202	0.376	7.29091e-21
0	B cells	H3f3a	0.0463103	2.92258e-24	0.0463103	-2.95307	0.973	0.916	1	0.000176341	-3.30192	0.972	0.906	1	9.74194e-25	-1.91834	0.997	0.97	2.06685e-20
0	B cells	Car2	2.72601e-06	2.86538e-23	1.32605e-06	-3.17516	0.082	0.342	0.0281334	2.72601e-06	-3.8837	0.074	0.26	0.0578351	9.55128e-24	-3.96281	0.101	0.261	2.0264e-19
0	B cells	Pabpc1	0.000683703	3.18723e-23	0.000683703	-2.60931	0.973	0.829	1	8.1193e-08	-3.61347	0.806	0.78	0.00172259	1.06241e-23	-2.97625	0.927	0.925	2.25401e-19
0	B cells	Cmas	0.000363187	3.41781e-23	8.8042e-05	-1.82847	0.123	0.32	1	0.000363187	-3.08194	0.139	0.265	1	1.13927e-23	-2.82092	0.171	0.34	2.41708e-19
0	B cells	Tmsb10	2.0239e-08	3.43252e-23	1.15745e-11	0.527301	0.973	0.448	2.45565e-07	1.14417e-23	0.483653	0.954	0.416	2.42748e-19	2.0239e-08	-0.304182	0.997	0.747	0.00042939
0	B cells	Slc25a39	1.10582e-11	5.2345e-23	1.10582e-11	-4.09494	0.192	0.559	2.34612e-07	3.63264e-17	-4.3342	0.148	0.533	7.70701e-13	1.74483e-23	-2.99678	0.153	0.318	3.70184e-19
0	B cells	Gm42418	1.2182e-11	1.73071e-21	1.2182e-11	-3.65795	0.973	0.963	2.58454e-07	5.76902e-22	-2.95552	1	0.992	1.22396e-17	1.14971e-15	-2.36603	0.961	0.953	2.43921e-11
0	B cells	Hbb-bt	2.95683e-16	2.49007e-21	2.95683e-16	-7.98573	0.644	0.859	6.2732e-12	3.20647e-19	-6.29058	0.491	0.747	6.80286e-15	8.30023e-22	-4.29174	0.89	0.918	1.76098e-17
0	B cells	Ptp4a3	0.240027	3.53238e-21	0.240027	-3.24027	0.548	0.454	1	0.231672	-3.42461	0.454	0.378	1	1.17746e-21	-1.94493	0.701	0.416	2.4981e-17
0	B cells	Fam213a	8.95188e-12	3.73631e-21	8.95188e-12	-4.33898	0.11	0.507	1.89923e-07	2.45056e-17	-5.11732	0.111	0.51	5.19912e-13	1.24544e-21	-3.96805	0.128	0.277	2.64232e-17
0	B cells	Mllt3	0.680677	8.73195e-21	0.680677	-0.306646	0.219	0.185	1	0.343987	-0.446336	0.083	0.11	1	2.91065e-21	-0.914397	0.089	0.247	6.17524e-17
0	B cells	Hba-a2	4.97623e-09	1.71321e-20	4.97623e-09	-7.27694	0.425	0.61	0.000105576	1.5545e-19	-5.455	0.241	0.618	3.29804e-15	5.7107e-21	-4.23961	0.369	0.496	1.21158e-16
0	B cells	Hbq1b	1.41552e-05	1.82406e-20	9.33359e-06	-2.11191	0.014	0.238	0.198022	1.41552e-05	-2.66326	0.009	0.165	0.300318	6.0802e-21	-1.81533	0.004	0.115	1.28998e-16
0	B cells	Slc48a1	9.53057e-07	3.02168e-20	9.53057e-07	-3.45481	0.11	0.372	0.0202201	1.52741e-12	-3.24503	0.046	0.378	3.24055e-08	1.00723e-20	-2.58522	0.072	0.215	2.13693e-16
0	B cells	Map1lc3b	4.59675e-08	4.04432e-20	4.59675e-08	-3.0951	0.603	0.703	0.000975246	7.71829e-20	-4.34083	0.352	0.687	1.63751e-15	1.34811e-20	-2.92415	0.499	0.602	2.86015e-16
0	B cells	Fcer1g	0.00783965	8.8455e-20	0.00783965	-0.691408	0.014	0.114	1	1.71054e-10	-1.43244	0	0.286	3.62908e-06	2.9485e-20	-0.614864	0.01	0.123	6.25554e-16
0	B cells	Mpc2	0.424622	9.56008e-20	0.424622	-1.99932	0.356	0.347	1	0.00162849	-2.92491	0.176	0.29	1	3.18669e-20	-2.31861	0.264	0.415	6.76089e-16
0	B cells	Nadk2	0.00729072	2.66872e-19	0.00217514	-1.39537	0.027	0.158	1	0.00729072	-1.78919	0.028	0.105	1	8.89572e-20	-1.96554	0.037	0.163	1.88732e-15
0	B cells	Mxd1	0.000152321	2.67093e-19	8.52365e-05	-1.15702	0.11	0.317	1	0.000152321	-1.39409	0.028	0.162	1	8.9031e-20	-1.21375	0.042	0.172	1.88888e-15
0	B cells	Oaz1	3.15976e-12	4.48567e-19	3.15976e-12	-4.36586	0.973	0.94	6.70375e-08	6.14235e-16	-4.21914	0.963	0.943	1.30316e-11	1.49522e-19	-2.96347	0.969	0.954	3.17226e-15
0	B cells	Ube2o	7.11267e-05	6.66543e-19	7.11267e-05	-1.94131	0.041	0.238	1	5.11468e-06	-2.77881	0.037	0.213	0.108513	2.22181e-19	-2.58975	0.073	0.208	4.71379e-15
0	B cells	Adipor1	2.32134e-06	2.42415e-18	2.32134e-06	-3.88369	0.37	0.544	0.0492495	8.72209e-08	-3.22363	0.185	0.393	0.00185048	8.08048e-19	-2.63846	0.262	0.402	1.71436e-14
0	B cells	Rnf11	1.528e-07	2.56419e-18	8.51155e-08	-3.59866	0.151	0.438	0.00180581	1.528e-07	-3.27131	0.12	0.335	0.00324181	8.54729e-19	-2.53207	0.107	0.246	1.81339e-14
0	B cells	Fam210b	0.00166413	2.89867e-18	0.00131916	-1.68528	0.014	0.148	1	0.00166413	-2.33126	0.037	0.138	1	9.66222e-19	-1.7166	0.033	0.153	2.04994e-14
0	B cells	Sec61g	2.21536e-11	6.98865e-18	2.21536e-11	-4.82991	0.616	0.774	4.70011e-07	8.41305e-16	-4.51227	0.491	0.709	1.78491e-11	2.32955e-18	-3.28277	0.441	0.547	4.94237e-14
0	B cells	Gm10177	4.56646e-06	9.53918e-18	4.56646e-06	-3.38394	0.192	0.42	0.096882	7.29028e-08	-3.18793	0.13	0.35	0.00154671	3.17973e-18	-2.34442	0.134	0.276	6.74611e-14
0	B cells	Dhrs11	0.00136849	3.45983e-17	4.29388e-05	-1.84603	0.014	0.212	0.910989	0.00136849	-2.32322	0.028	0.129	1	1.15328e-17	-1.51697	0.016	0.119	2.44679e-13
0	B cells	Fam117a	0.804277	3.54043e-17	0.804277	-3.19652	0.192	0.178	1	0.376873	-1.91994	0.102	0.121	1	1.18014e-17	-1.82366	0.111	0.249	2.50379e-13
0	B cells	Tmsb4x	0.16829	4.88452e-17	4.22166e-13	0.370542	1	0.566	8.95667e-09	0.16829	-0.559504	0.963	0.556	1	1.62817e-17	-0.296507	0.996	0.861	3.45433e-13
0	B cells	Cyb5a	0.75979	6.51281e-17	0.75979	-0.299184	0.219	0.19	1	0.0364767	-0.574762	0.139	0.206	1	2.17094e-17	-1.11377	0.298	0.436	4.60586e-13
0	B cells	Eif3k	0.00931637	7.67495e-17	1.70617e-09	-2.50176	0.863	0.393	3.61982e-05	2.55832e-17	-1.25419	0.731	0.306	5.42772e-13	0.00931637	-0.542532	0.646	0.543	1
0	B cells	Ubb	1.46989e-16	1.55085e-16	5.83647e-17	-3.85144	0.959	0.957	1.23827e-12	1.46989e-16	-4.33446	0.907	0.896	3.11851e-12	5.16951e-17	-2.77224	0.742	0.769	1.09676e-12
0	B cells	Fbxo9	0.000922215	1.89182e-16	0.000922215	-2.28582	0.151	0.306	1	1.76044e-05	-2.71451	0.056	0.221	0.373496	6.30606e-17	-2.3707	0.14	0.273	1.33789e-12
0	B cells	Ucp2	4.47125e-11	2.55371e-16	4.47125e-11	-4.75734	0.712	0.81	9.4862e-07	8.51238e-17	-3.72171	0.648	0.782	1.80599e-12	1.1796e-14	-2.97632	0.679	0.713	2.50264e-10
0	B cells	Metap2	0.418771	4.15419e-16	0.233878	-1.6456	0.616	0.422	1	0.418771	-2.20114	0.444	0.328	1	1.38473e-16	-2.57762	0.384	0.5	2.93785e-12
0	B cells	Ncoa4	0.00172358	4.15663e-16	0.00172358	-3.32725	0.205	0.338	1	0.000314665	-2.85517	0.139	0.267	1	1.38554e-16	-2.42964	0.146	0.28	2.93957e-12
0	B cells	Gabarapl2	1.23794e-10	6.89194e-16	1.23794e-10	-4.53787	0.575	0.744	2.62641e-06	2.10166e-15	-4.39569	0.389	0.638	4.45887e-11	2.29731e-16	-3.04704	0.525	0.601	4.87398e-12
0	B cells	Klf3	0.406632	8.53993e-16	0.406632	-0.261033	0.342	0.249	1	0.329622	-0.538429	0.157	0.183	1	2.84664e-16	-0.720014	0.345	0.469	6.03944e-12
0	B cells	1810058I24Rik	9.49679e-10	1.9651e-15	9.49679e-10	-4.35705	0.37	0.63	2.01484e-05	9.47998e-14	-3.71647	0.333	0.598	2.01127e-09	6.55033e-16	-2.94483	0.413	0.513	1.38972e-11
0	B cells	Prdx2	1.98435e-09	2.02768e-15	1.98435e-09	-3.4371	0.438	0.646	4.21e-05	6.85125e-14	-4.26147	0.38	0.611	1.45356e-09	6.75893e-16	-3.23685	0.413	0.51	1.43397e-11
0	B cells	Bola3	0.000550327	2.17104e-15	0.000550327	-4.16922	0.342	0.459	1	5.27524e-08	-3.29381	0.213	0.42	0.00111919	7.23679e-16	-2.31501	0.209	0.336	1.53536e-11
0	B cells	Ybx3	1.00192e-05	3.00243e-15	1.00192e-05	-3.47872	0.178	0.397	0.212568	7.51383e-07	-2.98987	0.185	0.374	0.0159413	1.00081e-15	-2.65852	0.167	0.291	2.12332e-11
0	B cells	Grina	0.0134745	3.55247e-15	0.0134745	-1.85431	0.26	0.342	1	7.80008e-09	-2.51785	0.065	0.317	0.000165486	1.18416e-15	-1.90154	0.112	0.236	2.51231e-11
0	B cells	Ube2h	0.00833449	4.97137e-15	0.00833449	-1.49459	0.219	0.327	1	0.000351487	-2.225	0.102	0.236	1	1.65712e-15	-2.05889	0.232	0.365	3.51576e-11
0	B cells	Gm8730	0.0329913	1.37381e-14	3.2587e-06	-0.431247	0.918	0.477	0.0691366	4.57938e-15	-1.13091	0.898	0.432	9.71561e-11	0.0329913	-0.529127	0.922	0.747	1
0	B cells	Iscu	2.06569e-07	4.31512e-14	2.06569e-07	-2.7085	0.26	0.511	0.00438256	1.49202e-10	-3.79364	0.222	0.474	3.16547e-06	1.43837e-14	-2.32955	0.26	0.38	3.05165e-10
0	B cells	Atp5h	0.183581	6.33582e-14	0.0878712	-0.931613	0.808	0.488	1	0.183581	-2.24268	0.75	0.499	1	2.11194e-14	-1.059	0.773	0.754	4.48069e-10
0	B cells	Ubac1	0.00667502	1.46107e-13	0.00110616	-1.70141	0.055	0.206	1	0.00667502	-2.73508	0.111	0.2	1	4.87023e-14	-2.07522	0.114	0.227	1.03327e-09
0	B cells	Smap1	0.18707	1.99078e-13	0.062806	-1.89085	0.26	0.319	1	0.18707	-2.12141	0.231	0.255	1	6.63593e-14	-1.98109	0.251	0.369	1.40788e-09
0	B cells	Pla2g16	0.258919	3.63432e-13	0.258919	-1.54239	0.575	0.395	1	0.127855	-2.75891	0.333	0.347	1	1.21144e-13	-2.014	0.167	0.285	2.57019e-09
0	B cells	Rad23a	0.176771	4.10114e-13	0.000315661	-1.99486	0.192	0.368	1	0.176771	-2.54532	0.167	0.197	1	1.36705e-13	-2.51097	0.277	0.388	2.90032e-09
0	B cells	Gpx1	0.0509458	4.33678e-13	5.15337e-08	-4.57685	0.616	0.701	0.00109334	1.44559e-13	-5.12425	0.519	0.673	3.06697e-09	0.0509458	-3.56972	0.786	0.682	1
0	B cells	Riok3	0.0428579	1.41434e-12	0.0428579	-1.94417	0.247	0.317	1	0.000212619	-2.77726	0.111	0.252	1	4.71448e-13	-2.31267	0.178	0.293	1.00022e-08
0	B cells	Gm1821	0.552871	2.08929e-12	0.552871	-1.69312	0.534	0.454	1	0.045958	-2.20172	0.13	0.189	1	6.96431e-13	-2.03831	0.649	0.68	1.47755e-08
0	B cells	Ghitm	0.00192501	3.07772e-12	0.00192501	-2.49175	0.616	0.617	1	2.82103e-05	-3.26686	0.343	0.455	0.59851	1.02591e-12	-2.57935	0.307	0.419	2.17657e-08
0	B cells	Atp5j	0.00433705	3.59873e-12	3.29793e-08	-0.697031	0.781	0.384	0.000699689	1.19958e-12	-0.470281	0.685	0.302	2.54502e-08	0.00433705	-0.366135	0.734	0.589	1
0	B cells	Rhoa	4.03676e-07	4.13556e-12	4.03676e-07	-0.44591	0.918	0.489	0.00856439	9.7554e-08	-0.830468	0.75	0.413	0.00206971	1.37852e-12	-0.603234	0.894	0.699	2.92467e-08
0	B cells	Sh3glb1	2.0456e-05	2.0785e-11	1.85234e-07	-3.54353	0.767	0.767	0.00392993	6.92833e-12	-3.15264	0.556	0.687	1.46992e-07	2.0456e-05	-2.92802	0.593	0.585	0.433995
0	B cells	Slc25a51	0.0137635	3.27251e-11	0.0137635	-1.76321	0.137	0.242	1	0.00288017	-2.5923	0.083	0.186	1	1.09084e-11	-2.08624	0.145	0.248	2.31432e-07
0	B cells	Ppp1r15a	0.4265	3.7858e-11	0.4265	-0.407844	0.151	0.109	1	0.00819322	-0.308642	0.12	0.054	1	1.26193e-11	-1.68523	0.073	0.168	2.67732e-07
0	B cells	Ctsb	0.0308228	6.60554e-11	0.0308228	-1.40704	0.219	0.297	1	3.39535e-08	-2.51356	0.176	0.394	0.000720357	2.20185e-11	-2.01761	0.223	0.323	4.67144e-07
0	B cells	Bsg	0.017726	9.22713e-11	0.00425746	-2.10847	0.411	0.472	1	0.017726	-2.30819	0.241	0.303	1	3.07571e-11	-2.14017	0.373	0.456	6.52543e-07
0	B cells	Atp5e	2.58114e-09	1.16043e-10	2.58114e-09	-0.354242	0.959	0.507	5.47616e-05	2.53137e-10	-1.09831	0.907	0.511	5.37056e-06	3.86809e-11	-0.387702	0.943	0.758	8.20655e-07
0	B cells	Pttg1	0.0619045	1.39188e-10	0.0619045	-1.45764	0.137	0.212	1	0.0113608	-2.29235	0.093	0.174	1	4.6396e-11	-1.45697	0.123	0.224	9.84337e-07
0	B cells	Ube2b	0.233177	2.5845e-10	0.233177	-1.99584	0.63	0.536	1	0.03422	-3.12556	0.352	0.374	1	8.61501e-11	-2.18391	0.475	0.545	1.82776e-06
0	B cells	Mpp1	0.00117102	2.65119e-10	0.000659594	-2.43046	0.137	0.299	1	0.00117102	-2.56776	0.111	0.228	1	8.8373e-11	-2.20368	0.137	0.234	1.87492e-06
0	B cells	Slc25a37	8.44178e-06	3.76714e-10	8.44178e-06	-2.86943	0.205	0.409	0.179101	1.25571e-10	-3.49691	0.13	0.408	2.66412e-06	6.8828e-06	-3.07972	0.255	0.291	0.146025
0	B cells	Galnt1	0.000241297	4.67611e-10	1.47103e-07	-0.374115	0.384	0.132	0.00312093	0.000241297	-0.747717	0.222	0.104	1	1.5587e-10	-0.838379	0.384	0.243	3.30695e-06
0	B cells	Snrnp25	0.878309	5.64517e-10	0.429812	-0.965671	0.096	0.121	1	0.878309	-1.67505	0.102	0.099	1	1.88172e-10	-1.03739	0.258	0.142	3.99226e-06
0	B cells	Supt4a	0.00238886	6.16924e-10	5.01679e-06	-0.295061	0.671	0.319	0.106436	2.05641e-10	-0.624358	0.444	0.175	4.36289e-06	0.00238886	-0.988945	0.526	0.528	1
0	B cells	Psme3	0.0279591	8.3312e-10	0.0279591	-1.63201	0.164	0.256	1	0.00309118	-2.13729	0.074	0.174	1	2.77707e-10	-1.63343	0.098	0.191	5.89182e-06
0	B cells	Gm35082	0.0171535	1.41987e-09	0.0171535	-1.74394	0.192	0.286	1	0.00117271	-2.76916	0.102	0.217	1	4.7329e-10	-2.06746	0.171	0.269	1.00413e-05
0	B cells	Eef1d	0.00763711	2.18348e-09	0.00763711	-1.38876	0.836	0.473	1	1.14629e-06	-2.03292	0.796	0.431	0.0243197	7.27828e-10	-1.41419	0.728	0.698	1.54416e-05
0	B cells	Dnajb2	0.0476391	3.1719e-09	0.03518	-1.72201	0.096	0.181	1	0.0476391	-1.88791	0.046	0.101	1	1.0573e-09	-1.68424	0.078	0.161	2.24317e-05
0	B cells	Ccndbp1	1.43286e-07	4.23187e-09	1.43286e-07	-3.94469	0.247	0.507	0.00303996	3.76133e-09	-3.63235	0.204	0.437	7.98003e-05	1.41062e-09	-2.65869	0.345	0.423	2.99278e-05
0	B cells	Ctse	0.0561196	6.23059e-09	2.07686e-09	-0.724112	0.753	0.317	4.40627e-05	0.0561196	-1.41264	0.278	0.182	1	7.73565e-05	-1.73333	0.426	0.449	1
0	B cells	Ccni	2.31328e-05	6.28774e-09	1.32747e-06	-0.344621	0.521	0.231	0.0281636	2.31328e-05	-0.912688	0.296	0.135	0.490786	2.09591e-09	-0.595734	0.419	0.288	4.44669e-05
0	B cells	Txnrd2	0.270488	6.43287e-09	0.270488	-1.62919	0.082	0.117	1	0.0408181	-2.08573	0.074	0.134	1	2.14429e-09	-1.50804	0.054	0.13	4.54933e-05
0	B cells	Txn2	0.00461643	6.94347e-09	2.84599e-09	-0.809605	0.534	0.201	6.03805e-05	2.31449e-09	-0.81697	0.444	0.184	4.91042e-05	0.00461643	-0.39835	0.363	0.296	1
0	B cells	Trir	0.836054	7.00115e-09	2.33372e-09	-0.251566	0.795	0.338	4.95121e-05	1.25437e-05	-1.37111	0.546	0.285	0.266127	0.836054	-0.544309	0.523	0.475	1
0	B cells	S100a13	0.165625	8.1788e-09	0.165625	-0.895618	0.137	0.189	1	0.0235926	-2.1464	0.148	0.225	1	2.72627e-09	-1.02791	0.235	0.331	5.78405e-05
0	B cells	H2afj	0.813013	1.41405e-08	0.813013	-1.50821	0.699	0.493	1	0.000970279	-2.65511	0.537	0.529	1	4.71351e-09	-1.54988	0.644	0.651	0.000100002
0	B cells	Blvrb	0.983219	1.7056e-08	0.0806794	-2.14503	0.685	0.368	1	0.983219	-2.94542	0.528	0.374	1	5.68534e-09	-2.69997	0.482	0.275	0.00012062
0	B cells	Itm2b	0.544982	5.77743e-08	0.031738	-0.590122	0.945	0.569	1	0.544982	-1.047	0.815	0.511	1	1.92581e-08	-0.703937	0.846	0.769	0.00040858
0	B cells	Gpbp1	0.088518	5.83149e-08	0.0076702	-0.356439	0.521	0.313	1	1.94383e-08	-0.594065	0.407	0.178	0.000412403	0.088518	-0.686744	0.471	0.398	1
0	B cells	Dcaf12	0.00291852	6.87416e-08	3.41826e-05	-3.44173	0.151	0.356	0.725218	0.00291852	-3.05828	0.148	0.244	1	2.29139e-08	-2.60773	0.192	0.268	0.00048614
0	B cells	Ypel5	0.866017	7.32844e-08	0.866017	-1.14503	0.26	0.212	1	0.00118564	-2.10859	0.056	0.167	1	2.44281e-08	-1.50625	0.127	0.209	0.000518268
0	B cells	Zmat2	0.643204	8.53846e-08	0.00037408	-0.446861	0.521	0.269	1	2.84615e-08	-1.06878	0.426	0.188	0.00060384	0.643204	-0.922873	0.336	0.304	1
0	B cells	Rps14	0.00197594	1.03924e-07	0.000533735	-0.949082	0.973	0.609	1	3.46413e-08	-0.425984	1	0.619	0.00073495	0.00197594	-0.272669	0.997	0.852	1
0	B cells	Map2k2	0.0330996	1.17248e-07	0.0330996	-2.89906	0.438	0.276	1	3.90825e-08	-1.08807	0.426	0.189	0.000829174	0.00658053	-0.671798	0.418	0.342	1
0	B cells	Tyrobp	0.886114	1.80945e-07	0.0779639	-0.635111	0.055	0.119	1	6.0315e-08	-1.22542	0.046	0.273	0.00127964	0.886114	-0.863082	0.145	0.131	1
0	B cells	Azin1	0.696236	1.81634e-07	0.696236	-1.24644	0.26	0.214	1	0.51956	-2.17171	0.176	0.183	1	6.05445e-08	-1.77811	0.161	0.239	0.00128451
0	B cells	Ifi27	0.406349	2.04686e-07	0.406349	-1.04247	0.123	0.148	1	0.0454919	-1.21902	0.148	0.216	1	6.82288e-08	-1.0391	0.142	0.233	0.00144754
0	B cells	Brk1	0.245822	2.06231e-07	0.0371848	-0.824921	0.575	0.358	1	6.87438e-08	-1.5518	0.611	0.306	0.00145847	0.245822	-1.08978	0.51	0.445	1
0	B cells	Tmem256	0.00111274	2.41526e-07	8.05087e-08	-3.58259	0.055	0.359	0.00170807	4.91631e-07	-3.13446	0.241	0.423	0.0104305	0.00111274	-2.11733	0.255	0.282	1
0	B cells	Dnajb6	0.614264	2.85208e-07	0.614264	-2.95113	0.575	0.486	1	0.357553	-2.5162	0.398	0.373	1	9.50695e-08	-1.84498	0.363	0.433	0.00201699
0	B cells	Cd24a	4.00261e-06	3.76888e-07	4.00261e-06	-4.31597	0.397	0.521	0.0849193	1.25629e-07	-4.37033	0.38	0.486	0.00266535	1.66539e-06	-3.11314	0.582	0.334	0.035333
0	B cells	Psenen	0.00303454	4.36683e-07	0.00010384	-1.26674	0.699	0.368	1	0.00303454	-1.718	0.5	0.299	1	1.45561e-07	-0.447266	0.586	0.451	0.00308822
0	B cells	Ube2f	0.0785813	4.40791e-07	0.0189946	-1.34525	0.123	0.23	1	0.0785813	-1.72511	0.13	0.183	1	1.4693e-07	-1.78645	0.145	0.224	0.00311727
0	B cells	Tprgl	0.033289	5.02947e-07	0.0258029	-0.645088	0.397	0.242	1	0.033289	-1.12775	0.278	0.18	1	1.67649e-07	-0.993796	0.347	0.428	0.00355684
0	B cells	Cct7	0.366814	6.31484e-07	2.10495e-07	-0.468338	0.644	0.279	0.00446586	2.83374e-05	-0.78245	0.407	0.217	0.601207	0.366814	-0.328147	0.424	0.372	1
0	B cells	Pfdn2	0.285224	8.76325e-07	2.92108e-07	-0.803159	0.534	0.217	0.00619737	1.21292e-05	-0.341357	0.306	0.143	0.257333	0.285224	-0.565863	0.326	0.331	1
0	B cells	Acp1	0.824936	1.10951e-06	0.824936	-1.4555	0.288	0.256	1	0.504103	-2.03152	0.25	0.192	1	3.69836e-07	-1.84328	0.209	0.281	0.00784643
0	B cells	Skp1a	0.921218	1.45597e-06	0.921218	-0.983295	0.315	0.276	1	0.0905724	-1.2687	0.269	0.181	1	4.85324e-07	-0.958605	0.243	0.326	0.0102966
0	B cells	Kif2a	0.928857	1.52154e-06	0.928857	-0.687021	0.178	0.16	1	0.370806	-0.666638	0.12	0.088	1	5.0718e-07	-1.04	0.162	0.24	0.0107603
0	B cells	AC121965.1	0.0291988	1.79712e-06	0.0291988	-1.10362	0.822	0.5	1	1.25811e-05	-1.83624	0.676	0.381	0.26692	5.99039e-07	-0.879388	0.702	0.544	0.0127092
0	B cells	Glo1	0.490239	2.19362e-06	0.490239	-0.82171	0.233	0.176	1	0.331956	-1.88602	0.157	0.178	1	7.31206e-07	-1.48561	0.256	0.327	0.0155133
0	B cells	Ndufa3	0.787046	2.22608e-06	0.0190919	-2.68237	0.616	0.395	1	7.42028e-07	-1.34382	0.63	0.328	0.0157429	0.787046	-0.328275	0.563	0.506	1
0	B cells	Uba52	0.418743	2.23389e-06	0.418743	-1.02059	0.932	0.649	1	7.44632e-07	-1.63815	0.935	0.524	0.0157981	0.014827	-0.776867	0.913	0.746	1
0	B cells	Usp25	0.080301	2.6031e-06	0.080301	-0.894654	0.575	0.395	1	0.0137528	-1.12137	0.398	0.244	1	8.67701e-07	-1.17213	0.244	0.319	0.0184091
0	B cells	Gnas	0.855512	2.8355e-06	0.855512	-1.70347	0.932	0.674	1	0.202466	-1.97358	0.815	0.562	1	9.45167e-07	-1.42855	0.935	0.778	0.0200527
0	B cells	Mrfap1	0.0174924	2.86031e-06	4.21402e-06	-0.920392	0.616	0.308	0.0894046	9.53437e-07	-0.950577	0.481	0.239	0.0202281	0.0174924	-0.557791	0.462	0.383	1
0	B cells	Ptbp3	0.000807308	3.11207e-06	1.03736e-06	-0.371503	0.877	0.45	0.0220086	0.000807308	-1.06432	0.583	0.36	1	9.18148e-06	-1.03267	0.706	0.555	0.194794
0	B cells	Eif5	0.832688	3.2039e-06	0.0891832	-2.1621	0.74	0.594	1	0.832688	-2.67977	0.602	0.468	1	1.06797e-06	-2.54389	0.653	0.649	0.022658
0	B cells	Trim59	0.0278456	3.81577e-06	0.0278456	-0.995193	0.288	0.162	1	1.27192e-06	-1.50879	0.259	0.097	0.0269851	0.0155194	-0.946276	0.295	0.224	1
0	B cells	Tma7	0.167562	4.11114e-06	0.140581	-2.55484	0.74	0.507	1	1.37038e-06	-1.71434	0.769	0.421	0.029074	0.167562	-0.711609	0.778	0.674	1
0	B cells	Hist1h2bc	0.0615227	5.3488e-06	0.0615227	-1.57993	0.055	0.123	1	0.000358465	-2.27515	0.009	0.122	1	1.78294e-06	-1.61424	0.06	0.118	0.0378268
0	B cells	Wdr26	0.703602	5.52692e-06	0.700821	-1.05768	0.397	0.326	1	0.703602	-1.90366	0.278	0.229	1	1.84231e-06	-1.87105	0.367	0.414	0.0390865
0	B cells	Tmem50a	0.0104897	6.16735e-06	0.000617293	-0.336207	0.644	0.352	1	0.0104897	-0.663447	0.454	0.283	1	2.05579e-06	-0.700308	0.55	0.566	0.0436156
0	B cells	St3gal5	0.162088	7.11987e-06	0.162088	-1.48153	0.123	0.169	1	0.0165361	-2.04055	0.037	0.105	1	2.37329e-06	-2.20237	0.127	0.185	0.0503518
0	B cells	Snx15	0.0195884	8.18513e-06	0.000201747	-1.59153	0.041	0.222	1	0.0195884	-2.20336	0.083	0.156	1	2.72839e-06	-1.81628	0.127	0.191	0.0578854
0	B cells	Srp14	0.106204	8.75359e-06	0.00010246	-0.427949	0.644	0.345	1	2.91787e-06	-1.08932	0.546	0.293	0.0619055	0.106204	-0.722869	0.611	0.531	1
0	B cells	Uqcr11	0.366744	8.97236e-06	2.99079e-06	-0.398753	0.603	0.267	0.0634527	0.00234873	-1.02042	0.472	0.281	1	0.366744	-0.633026	0.437	0.427	1
0	B cells	mt-Rnr2	4.50388e-05	1.10746e-05	4.50388e-05	-3.44834	1	0.929	0.955543	3.69153e-06	-3.46455	0.991	0.994	0.0783196	6.77989e-06	-2.00617	0.997	0.992	0.143842
0	B cells	Pkn2	0.0181597	1.11586e-05	0.0181597	-0.764277	0.479	0.302	1	3.71954e-06	-1.25119	0.361	0.165	0.0789137	0.00957626	-1.13668	0.333	0.35	1
0	B cells	Ncoa7	0.539913	1.28347e-05	0.40449	-1.37431	0.233	0.246	1	0.539913	-1.46967	0.167	0.175	1	4.27825e-06	-1.46646	0.129	0.194	0.0907673
0	B cells	Cir1	0.68283	1.54273e-05	0.197648	-0.494933	0.192	0.125	1	0.68283	-1.17471	0.13	0.109	1	5.14244e-06	-0.974101	0.124	0.189	0.109102
0	B cells	Rab5c	0.735732	2.18156e-05	0.000953568	-0.375245	0.493	0.285	1	7.27192e-06	-0.710518	0.426	0.207	0.154281	0.735732	-0.381144	0.275	0.259	1
0	B cells	Ndufa4	0.00251172	2.22489e-05	7.41635e-06	-0.550964	0.808	0.423	0.157345	0.00251172	-1.4141	0.685	0.413	1	0.000473638	-0.865377	0.751	0.697	1
0	B cells	Tuba4a	0.0060774	2.54437e-05	0.0060774	-0.382511	0.301	0.16	1	0.000136217	-0.67358	0.222	0.098	1	8.48132e-06	-1.01175	0.257	0.326	0.17994
0	B cells	Uqcrb	0.0338494	2.90493e-05	9.68321e-06	-0.27315	0.534	0.238	0.205439	4.8924e-05	-1.22158	0.472	0.241	1	0.0338494	-0.56672	0.516	0.428	1
0	B cells	Xpo7	0.145521	3.19241e-05	0.145521	-0.652755	0.192	0.119	1	0.0138936	-1.19292	0.157	0.082	1	1.06415e-05	-2.44784	0.149	0.207	0.22577
0	B cells	Rexo2	0.971195	3.31917e-05	0.971195	-0.369118	0.178	0.178	1	0.0822623	-0.652977	0.269	0.183	1	1.1064e-05	-0.454048	0.232	0.307	0.234734
0	B cells	Hscb	0.0990315	3.41988e-05	0.0990315	-1.54118	0.123	0.187	1	0.000881247	-2.19664	0.037	0.148	1	1.13997e-05	-1.53769	0.114	0.173	0.241856
0	B cells	Elob	0.0539207	3.83373e-05	0.0231441	-1.71323	0.767	0.63	1	0.0539207	-2.71118	0.741	0.598	1	1.27793e-05	-1.3936	0.736	0.712	0.271125
0	B cells	Ypel3	0.0498827	3.92735e-05	0.0498827	-2.25665	0.507	0.491	1	9.83319e-05	-2.94603	0.213	0.347	1	1.30914e-05	-1.89938	0.554	0.578	0.277746
0	B cells	Uqcrh	0.126525	4.29486e-05	0.0115466	-1.80118	0.89	0.706	1	0.126525	-2.51032	0.824	0.624	1	1.43164e-05	-1.51696	0.858	0.804	0.303737
0	B cells	Anapc13	0.00589443	4.32536e-05	4.16017e-05	-0.502115	0.356	0.151	0.882622	0.00589443	-1.23684	0.259	0.146	1	1.44181e-05	-0.382057	0.312	0.224	0.305894
0	B cells	Ndufb11	0.816803	4.59405e-05	0.0033216	-0.573005	0.575	0.345	1	1.53137e-05	-0.896027	0.472	0.25	0.324896	0.816803	-0.846317	0.599	0.531	1
0	B cells	mt-Rnr1	0.00176922	4.91989e-05	0.00176922	-4.01025	0.89	0.776	1	1.63999e-05	-3.33024	0.944	0.852	0.34794	8.22897e-05	-1.76992	0.93	0.886	1
0	B cells	Chchd2	0.78142	5.02451e-05	8.69318e-05	-0.299929	0.904	0.473	1	1.67486e-05	-1.44176	0.843	0.484	0.355339	0.78142	-0.952531	0.872	0.719	1
0	B cells	Trappc2l	0.101157	5.93833e-05	0.101157	-0.318126	0.192	0.121	1	0.0193042	-1.28025	0.213	0.126	1	1.97948e-05	-0.277834	0.292	0.208	0.419967
0	B cells	Lsm12	0.00386374	7.04214e-05	7.77271e-05	-0.30031	0.452	0.222	1	2.34743e-05	-0.867292	0.343	0.165	0.498032	0.00386374	-0.422791	0.317	0.249	1
0	B cells	Atp6v1f	0.0331111	8.41685e-05	2.80569e-05	-0.51795	0.712	0.358	0.595256	0.0331111	-1.61001	0.546	0.355	1	9.59872e-05	-0.531497	0.59	0.483	1
0	B cells	Pcnp	0.764757	0.000104729	0.000114481	-0.931617	0.411	0.198	1	3.49108e-05	-0.996265	0.278	0.127	0.740668	0.764757	-0.489076	0.218	0.217	1
0	B cells	Eif1	0.00158884	0.000106251	0.00158884	-1.27707	0.973	0.802	1	0.00071059	-2.54153	0.972	0.822	1	3.54183e-05	-1.36816	0.992	0.915	0.751434
0	B cells	Zfand6	0.103972	0.000120829	0.00149668	-1.00241	0.479	0.256	1	0.103972	-1.17034	0.269	0.184	1	4.02779e-05	-1.9005	0.375	0.411	0.854536
0	B cells	Gng5	0.652953	0.000124081	4.1362e-05	-2.51506	0.795	0.434	0.877536	4.20125e-05	-1.18157	0.722	0.386	0.891336	0.652953	-0.42515	0.757	0.652	1
0	B cells	Rplp0	0.027401	0.000139792	0.0126516	-1.28015	0.986	0.669	1	4.65996e-05	-1.30102	0.981	0.65	0.988656	0.027401	-0.550374	0.995	0.86	1
0	B cells	Ube2r2	0.961618	0.000163189	0.00693218	-2.57132	0.411	0.475	1	5.43992e-05	-3.30556	0.222	0.365	1	0.961618	-2.12619	0.474	0.415	1
0	B cells	Sumo1	0.000630322	0.000175274	0.000630322	-0.293262	0.575	0.317	1	5.84279e-05	-0.569406	0.454	0.247	1	0.000327633	-0.468765	0.564	0.455	1
0	B cells	Tmem234	0.00814718	0.000176732	5.89141e-05	-0.380879	0.63	0.338	1	0.000142439	-0.835464	0.454	0.263	1	0.00814718	-0.7006	0.611	0.513	1
0	B cells	Anp32e	0.537853	0.000178392	0.00345177	-0.63318	0.466	0.263	1	5.94677e-05	-0.795229	0.324	0.164	1	0.537853	-0.558221	0.354	0.323	1
0	B cells	D17Wsu92e	0.813712	0.00018563	0.0124682	-0.536142	0.452	0.269	1	0.813712	-0.862849	0.176	0.157	1	6.18806e-05	-0.972772	0.108	0.163	1
0	B cells	Cox7b	0.230864	0.000189089	0.230864	-1.29505	0.712	0.504	1	0.194962	-1.67942	0.667	0.463	1	6.30337e-05	-1.40536	0.561	0.569	1
0	B cells	Laptm4a	0.116691	0.00021654	7.21851e-05	-0.458622	0.589	0.304	1	0.116691	-0.475273	0.37	0.259	1	0.0010291	-0.325098	0.399	0.306	1
0	B cells	Txn1	0.102076	0.000228354	7.6124e-05	-0.898992	0.575	0.281	1	0.0259858	-0.740128	0.352	0.378	1	0.102076	-0.456616	0.401	0.392	1
0	B cells	Jund	0.0143492	0.000262046	0.0143492	-1.40206	0.849	0.543	1	8.73562e-05	-2.06271	0.694	0.382	1	0.00149164	-0.979398	0.681	0.551	1
0	B cells	Zfp652	0.904576	0.000283532	0.904576	-3.03605	0.219	0.205	1	9.45196e-05	-0.611028	0.222	0.099	1	0.542319	-0.856821	0.223	0.204	1
0	B cells	Otud5	0.934678	0.000290698	0.878565	-1.16323	0.247	0.215	1	0.934678	-1.73349	0.148	0.138	1	9.69088e-05	-1.1362	0.129	0.182	1
[truncated: 6,291 more rows]
