# Supplementary material for: Host cell maturation modulates parasite invasion and sexual differentiation in Plasmodium berghei
Source: Sci Adv. 2022 Apr 27;8(17):eabm7348. doi: 10.1126/sciadv.abm7348 (PMC9045723; doi:10.1126/sciadv.abm7348)
Supplement: Supplementary file 2 — Tables S1 to S6 [file sciadv.abm7348_tables_s1_to_s6.zip › sciadv.abm7348_table_s4.xlsx]

## Sheet: Table S4 Legend
Table S4: Marker genes for clusters from P. berghei single cell analysis
Explanations of column headings
ClusterID	Cluster as annotated by comparison to the Malaria cell atlas
GeneID	Gene ID
Gene Name or Symbol	Gene name
Product Description	Gene annotation
max_pval	Highest p value across all replicates
minimump_p_val	Combined p value across replicates
X_p_val	p value for the enrichment of the gene in this cluster
X_avg_logFC	Average log(fold change) of the gene in this cluster
X_pct.1	Percentage of cells in this cluster positive for this gene
X_pct.2	Percentage of cells in all other clusters positive for this gene
X_p_val_adj	Adjusted p value of enrichment for this gene
X	Sample ID (S = spleen, BM = Bone marrow, 1,2 = replicate number)

## Sheet: P. berghei
ClusterID	GeneID	Gene Name or Symbol	Product Description	max_pval	minimump_p_val	S2_p_val	S2_avg_logFC	S2_pct.1	S2_pct.2	S2_p_val_adj	BM1_p_val	BM1_avg_logFC	BM1_pct.1	BM1_pct.2	BM1_p_val_adj	B2_p_val	B2_avg_logFC	B2_pct.1	B2_pct.2	B2_p_val_adj	BM2_p_val	BM2_avg_logFC	BM2_pct.1	BM2_pct.2	BM2_p_val_adj	B1_p_val	B1_avg_logFC	B1_pct.1	B1_pct.2	B1_p_val_adj	S1_p_val	S1_avg_logFC	S1_pct.1	S1_pct.2	S1_p_val_adj
Early Rings	PBANKA_1465000	null	fam-c protein	1.22144e-157	0	7.43581e-208	3.0781	0.912	0.197	3.70006e-204	8.50099e-191	3.6591	0.799	0.124	4.23009e-187	1.22144e-157	2.27322	0.479	0.025	6.0779e-154	2.06402e-302	3.56382	0.833	0.092	1.02706e-298	0	3.01892	0.844	0.106	0	0	1.43237	0.713	0.183	0
Early Rings	PBANKA_1145400	null	Plasmodium exported protein (PHIST), unknown function	1.65387e-116	0	2.28033e-189	3.37846	0.993	0.429	1.13469e-185	4.8171e-172	4.23503	0.996	0.389	2.39699e-168	1.65387e-116	2.90358	0.782	0.159	8.22966e-113	8.34315e-218	4.17658	0.993	0.329	4.15155e-214	0	3.74003	0.993	0.328	0	0	2.11841	0.984	0.46	0
Early Rings	PBANKA_0311800	ACS9	acyl-CoA synthetase, putative	1.56211e-56	0	2.14066e-172	3.52493	0.993	0.633	1.06519e-168	7.2394e-144	4.18002	0.992	0.667	3.60233e-140	1.56211e-56	2.63855	0.709	0.297	7.77305e-53	4.43846e-170	3.93442	0.993	0.618	2.20858e-166	0	3.47912	0.986	0.619	0	0	2.15811	0.985	0.602	0
Early Rings	PBANKA_0205000	null	conserved Plasmodium protein, unknown function	3.61005e-76	0	1.77185e-171	3.32675	1	0.797	8.81671e-168	3.307e-135	4.29974	0.975	0.757	1.64556e-131	3.61005e-76	2.5396	0.915	0.568	1.79636e-72	2.5349e-168	3.8689	0.996	0.762	1.26137e-164	0	3.49722	1	0.76	0	0	2.15461	0.997	0.727	0
Early Rings	PBANKA_0100021	null	fam-b protein	4.2497e-118	0	1.54347e-167	2.65593	0.843	0.213	7.68029e-164	4.2497e-118	3.29541	0.668	0.148	2.11465e-114	6.32597e-121	2.2314	0.582	0.067	3.1478e-117	3.24027e-239	3.28543	0.83	0.136	1.61236e-235	0	2.60403	0.76	0.131	0	1.27247e-303	0.962633	0.466	0.114	6.3318e-300
Early Rings	PBANKA_0300600	null	Plasmodium exported protein, unknown function	1.06488e-62	0	8.70174e-167	2.77199	1	0.888	4.32999e-163	5.35875e-138	3.44148	0.992	0.944	2.66651e-134	1.06488e-62	1.96579	0.909	0.852	5.29884e-59	8.55345e-162	3.09677	0.993	0.913	4.2562e-158	0	2.56524	0.998	0.955	0	0	1.49164	0.994	0.921	0
Early Rings	PBANKA_1246161	null	fam-a protein	3.58384e-64	0	5.5791e-166	2.80823	0.993	0.74	2.77616e-162	3.00254e-123	3.34532	0.959	0.782	1.49406e-119	3.58384e-64	2.04308	0.885	0.626	1.78332e-60	2.73532e-161	3.1736	0.989	0.765	1.3611e-157	0	2.50108	0.977	0.797	0	0	1.40421	0.946	0.682	0
Early Rings	PBANKA_0100700	null	Plasmodium exported protein, unknown function	5.599e-52	0	2.34522e-165	3.23918	0.993	0.825	1.16698e-161	2.36813e-142	3.86077	1	0.873	1.17838e-138	5.599e-52	2.37379	0.818	0.606	2.78606e-48	3.01323e-161	3.62758	0.989	0.839	1.49938e-157	0	3.05652	0.989	0.856	0	0	1.84285	0.981	0.784	0
Early Rings	PBANKA_0919100	PV1	parasitophorous vacuolar protein 1	8.64767e-28	0	4.81714e-164	2.94427	0.993	0.868	2.39701e-160	1.7614e-136	3.55517	0.992	0.898	8.76474e-133	8.64767e-28	1.99673	0.721	0.692	4.30308e-24	2.43144e-152	3.29436	0.978	0.894	1.20988e-148	2.32654e-297	2.71416	0.97	0.888	1.15769e-293	0	1.5732	0.969	0.824	0
Early Rings	PBANKA_0524800	37135	early transcribed membrane protein	1.65355e-63	0	2.32161e-163	2.45733	1	0.933	1.15523e-159	3.65148e-135	3.20487	0.988	0.969	1.81698e-131	1.65355e-63	1.60859	0.933	0.953	8.22808e-60	5.65311e-162	2.66767	0.996	0.956	2.81299e-158	0	2.18391	0.989	0.978	0	0	1.18156	0.922	0.82	0
Early Rings	PBANKA_1101100	null	Plasmodium exported protein, unknown function	4.13112e-52	0	2.57642e-162	3.41972	0.98	0.63	1.28203e-158	3.84462e-113	3.88848	0.934	0.682	1.91308e-109	4.13112e-52	2.43663	0.782	0.458	2.05565e-48	1.66464e-154	3.70215	0.967	0.64	8.28324e-151	4.05401e-294	3.19691	0.952	0.663	2.01728e-290	0	1.93893	0.939	0.581	0
Early Rings	PBANKA_1102200	MSP8	merozoite surface protein 8	2.49675e-34	0	9.43841e-161	2.56451	0.993	0.883	4.69655e-157	1.46377e-120	3.06581	0.971	0.935	7.28373e-117	2.49675e-34	1.54736	0.794	0.799	1.24238e-30	7.49893e-153	2.66779	0.986	0.92	3.73147e-149	1.30159e-286	2.11088	0.972	0.95	6.47669e-283	0	1.14137	0.941	0.85	0
Early Rings	PBANKA_1101300	SBP1	skeleton-binding protein 1	1.64303e-42	0	4.9702e-160	2.55403	0.99	0.842	2.47317e-156	2.73883e-121	3.1147	0.959	0.881	1.36284e-117	1.64303e-42	1.92252	0.794	0.665	8.17574e-39	2.25945e-155	2.88195	0.989	0.874	1.1243e-151	6.70275e-297	2.33324	0.973	0.883	3.33529e-293	0	1.16783	0.874	0.709	0
Early Rings	PBANKA_1101200	null	Plasmodium exported protein, unknown function	5.67157e-65	0	1.14846e-159	2.63546	0.99	0.661	5.71474e-156	2.79503e-135	3.35066	0.98	0.667	1.39081e-131	5.67157e-65	2.18044	0.818	0.404	2.82217e-61	9.65424e-157	3.21244	0.975	0.647	4.80395e-153	7.03987e-292	2.72143	0.947	0.628	3.50304e-288	0	1.35932	0.917	0.604	0
Early Rings	PBANKA_0316200	null	Plasmodium exported protein, unknown function	2.18252e-70	0	1.36175e-159	2.51057	0.993	0.91	6.77605e-156	4.37977e-130	3.29342	0.98	0.953	2.17937e-126	2.18252e-70	1.80972	0.945	0.884	1.08602e-66	2.05758e-162	2.88865	0.996	0.947	1.02385e-158	0	2.33278	0.995	0.952	0	0	1.31361	0.979	0.904	0
Early Rings	PBANKA_0517000	ETRAMP10.2	early transcribed membrane protein	7.15122e-47	0	3.57284e-157	2.84589	0.987	0.867	1.77784e-153	2.69416e-132	3.44853	0.984	0.905	1.34062e-128	7.15122e-47	2.01376	0.842	0.812	3.55845e-43	1.53896e-154	3.04843	0.989	0.897	7.65786e-151	1.26995e-305	2.52705	0.982	0.921	6.31928e-302	0	1.33862	0.912	0.761	0
Early Rings	PBANKA_1145800	MAHRP1a	membrane associated histidine-rich protein 1a	4.95191e-70	0	2.62197e-149	1.83501	0.987	0.94	1.30469e-145	5.2049e-125	2.39215	0.971	0.984	2.58996e-121	4.95191e-70	1.38271	0.952	0.982	2.46407e-66	6.35735e-152	2.20643	0.982	0.961	3.16342e-148	5.77787e-299	1.76193	0.979	0.99	2.87507e-295	0	0.761216	0.982	0.976	0
Early Rings	PBANKA_1345800	null	RNA-binding protein, putative	2.72799e-33	0	1.37806e-148	2.73923	0.964	0.714	6.85723e-145	7.65355e-118	3.34622	0.947	0.729	3.80841e-114	2.72799e-33	1.86901	0.685	0.464	1.35745e-29	4.76641e-149	3.03044	0.967	0.733	2.37177e-145	1.3078e-274	2.43935	0.94	0.706	6.50761e-271	0	1.3732	0.89	0.604	0
Early Rings	PBANKA_0913400	PPM8	protein phosphatase PPM8	2.75741e-24	0	1.83538e-148	3.60184	0.948	0.6	9.13283e-145	1.75684e-112	4.30281	0.918	0.642	8.74203e-109	2.75741e-24	2.36451	0.63	0.483	1.37209e-20	9.08024e-115	3.67056	0.888	0.666	4.51833e-111	6.22249e-227	3.12971	0.883	0.677	3.09631e-223	0	2.10258	0.89	0.566	0
Early Rings	PBANKA_0418500	null	Plasmodium exported protein, unknown function	3.16975e-114	0	1.47727e-147	2.66247	0.709	0.138	7.35091e-144	3.27963e-127	3.03499	0.537	0.069	1.63194e-123	3.16975e-114	1.91686	0.388	0.024	1.57727e-110	7.76515e-281	3.25806	0.717	0.064	3.86394e-277	0	2.41423	0.56	0.049	0	6.71019e-302	0.976077	0.442	0.101	3.33899e-298
Early Rings	PBANKA_1424300	null	conserved protein, unknown function	4.07383e-17	0	5.05667e-147	2.3806	0.98	0.867	2.5162e-143	6.80547e-97	2.89804	0.914	0.905	3.3864e-93	4.07383e-17	1.42805	0.655	0.684	2.02714e-13	4.53123e-152	2.73519	0.978	0.878	2.25474e-148	7.97895e-272	2.17019	0.952	0.891	3.97033e-268	0	1.19625	0.956	0.862	0
Early Rings	PBANKA_1439200	PABP1	polyadenylate-binding protein 1, putative	2.50692e-18	0	5.71453e-145	2.24642	0.98	0.912	2.84355e-141	6.10247e-111	2.96567	0.943	0.919	3.03659e-107	2.50692e-18	1.25657	0.697	0.783	1.24744e-14	5.74408e-142	2.47111	0.967	0.936	2.85825e-138	4.55926e-241	1.95095	0.933	0.917	2.26869e-237	0	1.02298	0.912	0.845	0
Early Rings	PBANKA_1207900	PPM10	protein phosphatase PPM10, putative	2.49346e-38	0	4.45864e-142	2.84423	0.814	0.255	2.21862e-138	2.07351e-114	3.3763	0.664	0.151	1.03178e-110	2.49346e-38	1.82915	0.352	0.077	1.24074e-34	8.48747e-170	3.2339	0.743	0.159	4.22337e-166	6.65961e-275	2.73481	0.648	0.149	3.31382e-271	0	1.29479	0.569	0.168	0
Early Rings	PBANKA_0926700	EXP1	exported protein 1	2.48796e-25	0	5.00758e-142	3.5034	0.964	0.836	2.49177e-138	9.95419e-115	4.08963	0.947	0.851	4.95321e-111	2.48796e-25	2.64903	0.721	0.75	1.23801e-21	7.87002e-133	3.80716	0.946	0.86	3.91612e-129	2.06533e-260	3.47518	0.94	0.877	1.02771e-256	0	2.15609	0.832	0.627	0
Early Rings	PBANKA_1334300	EXP2	exported protein 2	2.22831e-37	0	1.00532e-135	2.59048	0.954	0.81	5.0025e-132	1.97906e-118	3.21837	0.959	0.903	9.8478e-115	2.22831e-37	1.84195	0.788	0.725	1.10881e-33	9.58931e-126	2.81746	0.935	0.853	4.77164e-122	2.13269e-278	2.31418	0.966	0.922	1.06123e-274	0	1.26335	0.936	0.831	0
Early Rings	PBANKA_1100860	null	fam-c protein	9.87451e-24	0	4.335e-134	2.6875	0.922	0.588	2.1571e-130	5.35548e-96	3.47538	0.857	0.525	2.66489e-92	9.87451e-24	1.70729	0.588	0.384	4.91356e-20	4.14155e-143	3.19727	0.935	0.562	2.06084e-139	1.94267e-237	2.57667	0.876	0.552	9.66675e-234	0	1.26781	0.769	0.415	0
Early Rings	PBANKA_0623300	null	tryptophan-rich protein	8.20154e-37	0	3.61277e-131	2.01865	0.954	0.859	1.79771e-127	8.27543e-101	2.65822	0.922	0.898	4.11785e-97	8.20154e-37	1.50667	0.794	0.712	4.08109e-33	1.04698e-150	2.54108	0.982	0.867	5.20976e-147	7.74815e-271	2.0278	0.952	0.878	3.85548e-267	0	1.01352	0.957	0.876	0
Early Rings	PBANKA_1200600	null	Plasmodium exported protein, unknown function	7.62466e-17	0	1.18853e-114	2.52104	0.817	0.361	5.91413e-111	8.3758e-81	3.27448	0.734	0.332	4.1678e-77	7.62466e-17	1.45206	0.333	0.136	3.79403e-13	7.71427e-122	3.03941	0.79	0.308	3.83862e-118	6.7801e-167	2.25662	0.68	0.302	3.37378e-163	0	1.18735	0.712	0.33	0
Early Rings	PBANKA_1340100	LDH	L-lactate dehydrogenase	1.36653e-34	0	2.52318e-92	-1.55184	0.092	0.784	1.25553e-88	7.903e-73	-1.01296	0.164	0.894	3.93253e-69	1.36653e-34	-0.772809	0.194	0.844	6.79987e-31	2.39557e-82	-1.05822	0.181	0.899	1.19204e-78	1.40249e-203	-1.3092	0.131	0.909	6.97879e-200	0	-1.37433	0.121	0.745	0
Early Rings	PBANKA_0823400	PGK	phosphoglycerate kinase, putative	5.93767e-42	0	2.21702e-75	-1.34643	0.056	0.691	1.10319e-71	5.08595e-78	-0.562378	0.057	0.797	2.53077e-74	5.93767e-42	-0.975841	0.103	0.757	2.95459e-38	2.23153e-96	-1.36881	0.08	0.83	1.11041e-92	1.36325e-181	-1.22442	0.075	0.818	6.78353e-178	0	-1.05977	0.045	0.593	0
Early Rings	PBANKA_0818900	BIP	endoplasmic reticulum chaperone BiP, putative	3.42918e-18	0	3.23471e-69	-0.977284	0.193	0.826	1.60959e-65	4.82798e-57	-0.716028	0.193	0.894	2.4024e-53	3.42918e-18	-0.26577	0.261	0.799	1.70636e-14	3.15726e-65	-0.703712	0.203	0.894	1.57105e-61	2.12415e-165	-1.03527	0.158	0.892	1.05698e-161	0	-1.15487	0.172	0.767	0
Early Rings	PBANKA_1214300	ENO	enolase, putative	4.15895e-33	0	1.73792e-62	-0.838706	0.176	0.798	8.64787e-59	7.04377e-65	-0.573947	0.189	0.882	3.50498e-61	4.15895e-33	-0.758312	0.218	0.842	2.06949e-29	4.60276e-70	-0.815245	0.236	0.893	2.29033e-66	4.87121e-194	-1.32494	0.162	0.9	2.42391e-190	0	-1.34886	0.157	0.723	0
Early Rings	PBANKA_1317400	P23	HSP90 co-chaperone p23, putative	1.13412e-20	0	1.28002e-57	-0.842464	0.203	0.824	6.36937e-54	1.6306e-42	-0.398564	0.254	0.915	8.11388e-39	1.13412e-20	-0.339315	0.273	0.867	5.64338e-17	1.27638e-56	-0.682877	0.261	0.904	6.35125e-53	1.32483e-134	-0.764911	0.211	0.916	6.59234e-131	0	-0.963023	0.179	0.751	0
Early Rings	PBANKA_1326400	GAPDH	glyceraldehyde-3-phosphate dehydrogenase	1.41618e-47	2.42295e-300	2.94242e-78	-1.70543	0.029	0.663	1.46415e-74	1.46276e-85	-1.60357	0.037	0.786	7.2787e-82	1.41618e-47	-1.09779	0.067	0.76	7.04689e-44	2.56564e-99	-1.73932	0.051	0.818	1.27666e-95	6.51085e-208	-1.77875	0.048	0.808	3.2398e-204	4.03826e-301	-1.25155	0.031	0.56	2.00944e-297
Early Rings	PBANKA_0700700	null	Plasmodium exported protein, unknown function	2.20528e-29	1.91858e-297	3.10986e-109	2.38394	0.889	0.646	1.54747e-105	2.53933e-85	2.99641	0.865	0.664	1.26357e-81	2.20528e-29	1.78483	0.624	0.384	1.09735e-25	3.38722e-118	2.88438	0.895	0.627	1.68548e-114	2.00243e-203	2.16068	0.865	0.674	9.96411e-200	3.19763e-298	1.07054	0.82	0.577	1.59114e-294
Early Rings	PBANKA_0316300	null	fam-b protein	1.93945e-51	4.33343e-289	5.50712e-129	2.36179	0.915	0.574	2.74034e-125	1.27325e-94	3.04533	0.852	0.504	6.3357e-91	1.93945e-51	1.88348	0.721	0.332	9.65071e-48	4.2519e-121	2.92167	0.873	0.502	2.11575e-117	7.22238e-290	2.41961	0.931	0.538	3.59386e-286	1.04263e-229	0.970605	0.701	0.416	5.18812e-226
Early Rings	PBANKA_0317161	null	erythrocyte membrane antigen 1	1.47671e-29	5.13902e-281	1.88605e-108	2.47535	0.641	0.164	9.38498e-105	7.3763e-82	3.13566	0.496	0.103	3.67045e-78	1.47671e-29	1.41034	0.261	0.052	7.34813e-26	1.09684e-131	2.82375	0.591	0.114	5.45789e-128	8.56504e-282	2.23712	0.56	0.097	4.26196e-278	2.26947e-196	0.787667	0.347	0.09	1.12929e-192
Early Rings	PBANKA_1360300	ALBA4	DNA/RNA-binding protein Alba 4, putative	6.14635e-26	1.11815e-277	3.95123e-63	-0.792903	0.072	0.664	1.96613e-59	9.68007e-56	-0.694277	0.098	0.756	4.8168e-52	6.14635e-26	-0.345207	0.164	0.733	3.05842e-22	1.44876e-70	-0.688117	0.094	0.771	7.20902e-67	3.84756e-159	-0.852268	0.092	0.801	1.91454e-155	1.86358e-278	-0.75079	0.084	0.6	9.27315e-275
Early Rings	PBANKA_1008500	PTEX150	translocon component PTEX150	1.87897e-24	2.50536e-268	4.16904e-130	2.58194	0.958	0.865	2.07451e-126	1.5865e-96	3.28743	0.914	0.878	7.89445e-93	1.87897e-24	1.86079	0.721	0.715	9.34978e-21	2.28841e-133	2.84773	0.957	0.893	1.13871e-129	1.44869e-219	2.38993	0.909	0.878	7.20869e-216	4.17561e-269	1.22122	0.87	0.778	2.07778e-265
Early Rings	PBANKA_1208700	SDH4	succinate dehydrogenase subunit 4, putative	2.53483e-19	8.99304e-267	7.92103e-77	2.2286	0.716	0.36	3.94151e-73	1.159e-56	2.73693	0.619	0.275	5.76719e-53	2.53483e-19	1.43945	0.376	0.156	1.26133e-15	2.46799e-110	2.68713	0.739	0.278	1.22807e-106	1.40353e-149	2.11384	0.625	0.263	6.98398e-146	1.49884e-267	1.03708	0.626	0.273	7.45823e-264
Early Rings	PBANKA_0712900	HMGB2	high mobility group protein B2	2.54113e-34	1.92035e-266	4.98936e-101	2.75278	0.866	0.652	2.4827e-97	5.84577e-76	3.23459	0.848	0.736	2.90885e-72	2.54113e-34	1.94802	0.727	0.552	1.26447e-30	4.58826e-101	3.0405	0.87	0.701	2.28312e-97	4.16962e-230	2.58364	0.899	0.723	2.0748e-226	3.20059e-267	1.23933	0.76	0.519	1.59261e-263
Early Rings	PBANKA_0316800	EMAP2	erythrocyte membrane associated protein 2	8.08462e-32	4.78953e-264	3.62124e-65	-1.02384	0.062	0.658	1.80193e-61	5.57807e-59	-0.557892	0.086	0.753	2.77565e-55	8.08462e-32	-0.519508	0.121	0.717	4.0229e-28	1.11788e-75	-0.933136	0.098	0.798	5.56255e-72	3.98174e-171	-0.984067	0.082	0.807	1.98131e-167	7.98255e-265	-0.763202	0.06	0.557	3.97212e-261
Early Rings	PBANKA_0201600	ETRAMP	early transcribed membrane protein	5.23616e-61	1.07164e-259	1.01623e-150	2.05894	0.997	0.959	5.05678e-147	2.02476e-119	2.85257	0.984	0.981	1.00752e-115	5.23616e-61	1.26115	0.982	0.97	2.60551e-57	3.89266e-141	2.13066	0.986	0.98	1.93699e-137	1.78607e-260	1.64422	0.989	0.985	8.88748e-257	1.68836e-213	0.804082	0.98	0.953	8.40126e-210
Early Rings	PBANKA_1113000	PNP	purine nucleoside phosphorylase, putative	7.08488e-22	6.79514e-254	6.43891e-55	-1.04761	0.013	0.522	3.204e-51	2.63199e-66	-1.21468	0.012	0.66	1.30968e-62	7.08488e-22	-0.563032	0.018	0.415	3.52544e-18	4.02363e-75	-1.26142	0.018	0.664	2.00216e-71	1.40458e-165	-1.21694	0.028	0.709	6.98917e-162	1.13252e-254	-0.951312	0.014	0.492	5.63544e-251
Early Rings	PBANKA_1145900	MAHRP1b	membrane associated histidine-rich protein 1b	3.58494e-30	7.62916e-253	1.07208e-93	1.70512	0.902	0.924	5.33468e-90	5.43085e-77	2.25012	0.873	0.971	2.70239e-73	3.58494e-30	1.23153	0.794	0.878	1.78387e-26	9.34265e-95	2.03425	0.888	0.951	4.6489e-91	5.49186e-197	1.62801	0.902	0.98	2.73275e-193	1.27153e-253	0.725931	0.91	0.942	6.32712e-250
Early Rings	PBANKA_1344500	null	conserved protein, unknown function	1.27373e-13	3.1811e-252	2.54844e-127	2.82669	0.915	0.591	1.2681e-123	2.33482e-71	3.49225	0.775	0.494	1.16181e-67	1.27373e-13	1.62653	0.43	0.267	6.33807e-10	2.45328e-124	3.17598	0.902	0.597	1.22075e-120	2.54995e-160	2.3927	0.751	0.453	1.26885e-156	5.30184e-253	1.28259	0.67	0.37	2.63819e-249
Early Rings	PBANKA_0600061	null	fam-b protein	3.87009e-45	2.49071e-250	1.57766e-117	2.45461	0.771	0.264	7.85045e-114	1.54237e-66	2.90307	0.561	0.178	7.67483e-63	3.87009e-45	1.92132	0.442	0.107	1.92576e-41	1.12058e-102	2.87869	0.652	0.202	5.57603e-99	4.15118e-251	2.31408	0.666	0.18	2.06563e-247	3.10795e-190	0.816086	0.407	0.13	1.54651e-186
Early Rings	PBANKA_0618600	null	conserved protein, unknown function	1.58319e-35	1.14249e-244	1.23687e-65	-1.06858	0.026	0.603	6.15465e-62	1.49425e-70	-1.03967	0.029	0.715	7.43538e-67	1.58319e-35	-0.703682	0.042	0.617	7.87797e-32	6.50691e-85	-0.939664	0.047	0.755	3.23784e-81	3.48611e-171	-1.01249	0.034	0.732	1.73469e-167	1.90414e-245	-0.685916	0.021	0.489	9.47502e-242
Early Rings	PBANKA_0814200	null	elongation factor 1-beta, putative	1.52764e-32	2.23463e-243	6.99678e-66	-1.06358	0.065	0.67	3.4816e-62	5.74348e-63	-0.817653	0.078	0.755	2.85796e-59	1.52764e-32	-0.654959	0.127	0.734	7.60152e-29	1.08836e-71	-1.00652	0.109	0.789	5.41566e-68	5.26104e-156	-0.938625	0.076	0.764	2.61789e-152	3.72439e-244	-0.715516	0.053	0.528	1.85325e-240
Early Rings	PBANKA_1349200	MSRP1	MSP7-like protein	2.97293e-25	2.34193e-243	6.2335e-128	2.03634	0.948	0.897	3.10179e-124	3.94999e-94	2.62942	0.906	0.909	1.96551e-90	2.97293e-25	1.37405	0.721	0.718	1.47933e-21	1.69906e-120	2.30821	0.928	0.912	8.45451e-117	2.11351e-222	1.71376	0.922	0.909	1.05168e-218	3.90322e-244	0.763164	0.874	0.829	1.94224e-240
Early Rings	PBANKA_0817900	null	zinc finger protein, putative	1.6434e-27	1.18297e-242	6.74638e-101	2.32996	0.778	0.348	3.357e-97	3.19299e-55	2.74654	0.607	0.264	1.58883e-51	1.6434e-27	1.70585	0.424	0.154	8.17756e-24	2.72365e-90	2.78737	0.714	0.314	1.35529e-86	2.76783e-183	2.22878	0.631	0.217	1.37727e-179	1.97162e-243	1.01735	0.606	0.27	9.81077e-240
Early Rings	PBANKA_1305000	null	conserved Plasmodium protein, unknown function	4.92092e-36	1.29071e-241	4.46039e-137	2.07308	0.967	0.908	2.21949e-133	1.57876e-84	2.6307	0.898	0.934	7.85589e-81	4.92092e-36	1.47764	0.806	0.828	2.44865e-32	3.06632e-143	2.37122	0.971	0.924	1.5258e-139	2.15118e-242	1.75302	0.943	0.944	1.07043e-238	6.80539e-225	0.765715	0.884	0.859	3.38636e-221
Early Rings	PBANKA_0928100	PGM1	phosphoglycerate mutase, putative	2.82719e-42	2.93062e-238	2.28239e-68	-1.14869	0.062	0.666	1.13572e-64	1.52494e-72	-1.16162	0.057	0.77	7.5881e-69	2.82719e-42	-0.826417	0.079	0.737	1.40681e-38	2.44379e-85	-1.1725	0.076	0.802	1.21603e-81	3.93844e-202	-1.42694	0.052	0.808	1.95977e-198	4.88436e-239	-0.749322	0.037	0.498	2.43046e-235
Early Rings	PBANKA_1018600	RPL21	60S ribosomal protein L21, putative	7.55706e-19	4.24716e-238	5.52872e-125	1.59114	0.954	0.941	2.75109e-121	1.04049e-113	2.15293	0.959	0.985	5.17746e-110	7.55706e-19	1.00918	0.739	0.906	3.76039e-15	1.29609e-140	1.86578	0.975	0.962	6.44936e-137	7.07861e-239	1.409	0.954	0.979	3.52231e-235	1.49082e-171	0.494475	0.931	0.954	7.41834e-168
Early Rings	PBANKA_1229000	null	Plasmodium exported protein (PHIST), unknown function	2.49309e-34	3.37713e-235	1.07334e-113	1.6437	0.948	0.925	5.34094e-110	1.6839e-88	2.3256	0.902	0.96	8.37911e-85	2.49309e-34	1.15203	0.824	0.881	1.24056e-30	1.43988e-133	2.02168	0.957	0.946	7.16484e-130	5.62855e-236	1.57093	0.941	0.965	2.80077e-232	4.79667e-200	0.580592	0.921	0.929	2.38682e-196
Early Rings	PBANKA_1308600	ALDO2	fructose-bisphosphate aldolase 2	3.52145e-20	1.42432e-232	8.40603e-56	-0.841869	0.029	0.553	4.18284e-52	2.16676e-50	-0.552212	0.049	0.632	1.07818e-46	3.52145e-20	-0.366664	0.073	0.495	1.75227e-16	1.91904e-68	-0.867278	0.051	0.688	9.54913e-65	1.00774e-120	-0.698941	0.034	0.609	5.01449e-117	2.37387e-233	-0.657012	0.039	0.498	1.18124e-229
Early Rings	PBANKA_0836100	null	phosphatidylinositol N-acetylglucosaminyltransferase subunit P, putative	1.04889e-12	3.90996e-222	2.36027e-141	3.07652	0.928	0.55	1.17447e-137	3.15786e-37	3.40561	0.611	0.409	1.57135e-33	1.89313e-14	2.07075	0.515	0.394	9.42021e-11	1.58319e-99	3.25701	0.833	0.552	7.87793e-96	6.5166e-223	2.84235	0.845	0.521	3.24266e-219	1.04889e-12	0.428511	0.155	0.106	5.2193e-09
Early Rings	PBANKA_1127000	CEPT	choline/ethanolaminephosphotransferase	1.30706e-12	7.32167e-221	1.28476e-71	2.64718	0.637	0.277	6.39298e-68	1.89604e-46	3.40703	0.525	0.22	9.43471e-43	1.30706e-12	1.8835	0.394	0.232	6.50392e-09	7.31114e-74	2.96228	0.645	0.288	3.63802e-70	8.55628e-139	2.50511	0.584	0.238	4.25761e-135	1.22028e-221	1.15675	0.484	0.182	6.07211e-218
Early Rings	PBANKA_0721700	RANBP1	ran-specific GTPase-activating protein 1, putative	1.01698e-39	1.87553e-217	1.93909e-60	-0.997486	0.007	0.546	9.64893e-57	2.24003e-62	-0.724601	0.033	0.676	1.11464e-58	1.01698e-39	-0.767672	0.048	0.666	5.06049e-36	7.93791e-77	-0.847411	0.051	0.73	3.9499e-73	2.15857e-157	-1.01455	0.03	0.692	1.0741e-153	3.12588e-218	-0.632668	0.018	0.446	1.55544e-214
Early Rings	PBANKA_0623500	null	fam-a protein	2.67094e-11	1.35391e-213	2.01588e-101	3.04808	0.784	0.387	1.0031e-97	3.45715e-72	3.64753	0.734	0.386	1.72028e-68	2.67094e-11	1.67428	0.37	0.219	1.32906e-07	9.37267e-82	3.31833	0.739	0.412	4.66384e-78	1.35823e-160	2.70899	0.721	0.394	6.75854e-157	2.25651e-214	1.35878	0.581	0.3	1.12284e-210
Early Rings	PBANKA_0524100	null	conserved Plasmodium protein, unknown function	1.85475e-15	4.17159e-200	6.66005e-89	2.33533	0.791	0.471	3.31404e-85	1.85609e-49	2.89015	0.701	0.495	9.23589e-46	1.85475e-15	1.59885	0.473	0.302	9.22922e-12	8.26498e-65	2.58175	0.728	0.509	4.11265e-61	2.80469e-127	2.19578	0.707	0.466	1.39561e-123	6.95265e-201	1.02883	0.65	0.396	3.45964e-197
Early Rings	PBANKA_0406500	CCT7	T-complex protein 1 subunit eta, putative	3.25523e-29	4.1655e-199	1.89743e-44	-0.659794	0.023	0.471	9.4416e-41	6.84993e-48	-0.605855	0.029	0.575	3.40853e-44	3.25523e-29	-0.567678	0.042	0.551	1.6198e-25	4.91009e-65	-0.88443	0.033	0.64	2.44326e-61	2.62696e-119	-0.686416	0.027	0.587	1.30718e-115	6.94251e-200	-0.522182	0.026	0.435	3.45459e-196
Early Rings	PBANKA_0613900	null	PDCD2 domain-containing protein, putative	6.76308e-19	8.14466e-195	8.2759e-95	2.46434	0.742	0.327	4.11809e-91	2.66271e-52	2.87488	0.598	0.273	1.32496e-48	6.76308e-19	1.58852	0.358	0.145	3.36531e-15	3.04186e-90	2.74558	0.703	0.304	1.51363e-86	2.32873e-152	2.10271	0.638	0.276	1.15877e-148	1.35744e-195	0.920543	0.509	0.217	6.75463e-192
Early Rings	PBANKA_1303800	TIM	triosephosphate isomerase, putative	3.03025e-35	1.73208e-194	4.48094e-51	-0.946521	0.02	0.51	2.22972e-47	8.33501e-60	-1.08491	0.008	0.613	4.1475e-56	3.03025e-35	-0.810157	0.042	0.611	1.50785e-31	8.81503e-83	-1.40726	0.018	0.702	4.38636e-79	2.69325e-150	-1.14556	0.018	0.656	1.34016e-146	2.8868e-195	-0.613023	0.01	0.408	1.43647e-191
Early Rings	PBANKA_1309900	LAP	M17 leucyl aminopeptidase, putative	1.33691e-32	2.22424e-193	2.14333e-54	-0.986723	0.016	0.525	1.06652e-50	2.39718e-62	-0.856844	0.012	0.64	1.19283e-58	1.33691e-32	-0.763108	0.048	0.589	6.65247e-29	2.1069e-81	-1.15775	0.033	0.72	1.0484e-77	2.95823e-158	-1.0849	0.021	0.681	1.47201e-154	3.70707e-194	-0.585193	0.012	0.408	1.84464e-190
Early Rings	PBANKA_1464500	DRS1	ATP-dependent RNA helicase DRS1, putative	1.23159e-13	5.37318e-190	5.61401e-99	2.42874	0.85	0.574	2.79353e-95	1.4792e-41	3.08253	0.684	0.541	7.36052e-38	1.23159e-13	1.8071	0.467	0.323	6.12837e-10	5.36542e-78	2.7398	0.786	0.578	2.66983e-74	1.91771e-124	2.34228	0.718	0.512	9.54253e-121	8.9553e-191	1.08454	0.646	0.406	4.45616e-187
Early Rings	PBANKA_0913300	null	regulator of chromosome condensation, putative	9.0704e-05	4.03094e-189	1.10822e-128	3.52495	0.922	0.693	5.51448e-125	4.96712e-45	3.7352	0.631	0.386	2.47164e-41	9.0704e-05	1.97655	0.455	0.51	0.451343	7.63858e-103	3.60764	0.866	0.691	3.80096e-99	6.71824e-190	2.96915	0.821	0.579	3.34299e-186	2.70604e-22	0.502674	0.16	0.093	1.34652e-18
Early Rings	PBANKA_1400400	null	fam-b protein	3.44581e-25	4.38701e-187	2.32434e-47	-1.26495	0.026	0.488	1.15659e-43	3.01056e-52	-1.16019	0.037	0.61	1.49806e-48	3.44581e-25	-0.972734	0.061	0.524	1.71464e-21	9.93499e-62	-1.34619	0.018	0.596	4.94365e-58	1.19726e-120	-1.11524	0.053	0.632	5.95758e-117	7.31168e-188	-0.763155	0.029	0.424	3.63829e-184
Early Rings	PBANKA_1420500	null	conserved Plasmodium protein, unknown function	4.14593e-14	5.69624e-187	1.62354e-82	2.03803	0.85	0.777	8.07872e-79	5.40826e-53	2.87852	0.762	0.663	2.69115e-49	4.14593e-14	1.44746	0.539	0.428	2.06302e-10	9.28391e-85	2.44516	0.848	0.807	4.61967e-81	2.7116e-105	1.97667	0.734	0.65	1.34929e-101	9.49374e-188	0.981918	0.709	0.529	4.72408e-184
Early Rings	PBANKA_0513600	ADA	adenosine deaminase, putative	1.59808e-33	4.36488e-185	9.34766e-47	-0.902937	0.02	0.484	4.6514e-43	7.70484e-54	-1.08862	0	0.561	3.83393e-50	1.59808e-33	-0.864848	0.018	0.55	7.95205e-30	9.85707e-72	-1.13421	0.029	0.66	4.90488e-68	3.60961e-140	-1.2811	0.016	0.625	1.79614e-136	7.2748e-186	-0.700593	0.007	0.388	3.61994e-182
Early Rings	PBANKA_1444000	MIF	macrophage migration inhibitory factor	9.48113e-40	1.6494e-182	7.40651e-61	-0.74371	0.046	0.614	3.68548e-57	3.07737e-70	-1.12358	0.029	0.709	1.5313e-66	9.48113e-40	-1.02277	0.085	0.712	4.71781e-36	1.76246e-77	-1.1107	0.076	0.761	8.76998e-74	1.65157e-179	-1.27463	0.043	0.751	8.21822e-176	2.74899e-183	-0.476773	0.013	0.394	1.3679e-179
Early Rings	PBANKA_0602700	NAPL	nucleosome assembly protein, putative	1.99538e-25	3.13298e-180	5.47998e-46	-0.631909	0.016	0.471	2.72684e-42	4.89082e-49	-0.757727	0.016	0.558	2.43367e-45	1.99538e-25	-0.545473	0.018	0.46	9.92902e-22	7.54211e-67	-0.907576	0.025	0.637	3.75296e-63	5.01274e-120	-0.810138	0.009	0.564	2.49434e-116	5.22164e-181	-0.507595	0.016	0.393	2.59829e-177
Early Rings	PBANKA_1214000	HSP60	heat shock protein 60, putative	3.17952e-30	1.63937e-174	1.0739e-46	-0.881482	0.003	0.452	5.34372e-43	3.38136e-49	-0.762877	0.008	0.545	1.68256e-45	3.17952e-30	-0.700079	0.03	0.541	1.58213e-26	1.3182e-69	-1.18995	0.011	0.624	6.55937e-66	2.04245e-131	-0.955517	0.012	0.599	1.01632e-127	2.73228e-175	-0.570881	0.004	0.367	1.35958e-171
Early Rings	PBANKA_0614000	null	conserved protein, unknown function	8.71241e-30	4.46471e-173	4.00438e-51	-0.876037	0.016	0.505	1.99258e-47	1.32188e-54	-0.859735	0.008	0.582	6.57766e-51	8.71241e-30	-0.646406	0.018	0.514	4.33529e-26	2.78606e-74	-0.919964	0.022	0.667	1.38634e-70	1.59615e-136	-0.935786	0.012	0.612	7.94244e-133	7.44118e-174	-0.500037	0.014	0.379	3.70273e-170
Early Rings	PBANKA_0315600	null	40S ribosomal protein S30, putative	8.243e-27	1.26383e-170	7.96334e-95	1.46307	0.912	0.914	3.96256e-91	7.04247e-58	1.78371	0.84	0.972	3.50433e-54	2.38078e-31	0.827064	0.861	0.948	1.18467e-27	4.20313e-100	1.61189	0.906	0.946	2.09148e-96	2.10638e-171	1.11486	0.915	0.972	1.04814e-167	8.243e-27	0.28699	0.788	0.883	4.10172e-23
Early Rings	PBANKA_0107300	CCT6	T-complex protein 1 subunit zeta, putative	9.49322e-33	3.49211e-170	1.01347e-45	-0.878735	0.01	0.457	5.04303e-42	4.96439e-49	-0.806605	0.012	0.549	2.47028e-45	9.49322e-33	-0.57372	0.018	0.547	4.72383e-29	9.24099e-67	-0.529718	0.029	0.646	4.59831e-63	6.23798e-122	-0.869081	0.018	0.583	3.10402e-118	5.82019e-171	-0.494685	0.006	0.364	2.89613e-167
Early Rings	PBANKA_0623100	null	tryptophan-rich protein	4.22968e-38	2.36232e-167	1.15762e-95	1.44883	0.918	0.939	5.7603e-92	2.64655e-69	2.13105	0.857	0.957	1.31693e-65	4.22968e-38	1.26633	0.842	0.88	2.10469e-34	4.12791e-99	1.88022	0.902	0.962	2.05405e-95	4.79714e-159	1.42027	0.867	0.961	2.38706e-155	3.9372e-168	0.55565	0.904	0.947	1.95915e-164
Early Rings	PBANKA_1325000	null	40S ribosomal protein S28e, putative	4.8395e-18	1.45191e-165	2.5603e-105	1.74561	0.922	0.895	1.274e-101	1.06627e-82	2.19434	0.902	0.951	5.30576e-79	4.8395e-18	1.0449	0.733	0.879	2.40813e-14	5.2085e-93	1.89277	0.891	0.924	2.59175e-89	2.41985e-166	1.38228	0.883	0.951	1.20412e-162	1.08559e-26	0.428537	0.665	0.758	5.40192e-23
Early Rings	PBANKA_1218000	null	nicotinamidase, putative	7.69029e-17	3.98338e-165	2.59083e-97	2.53385	0.752	0.331	1.28919e-93	3.75012e-56	3.08132	0.59	0.246	1.86606e-52	7.69029e-17	1.61697	0.394	0.193	3.82669e-13	2.54589e-73	2.78809	0.649	0.294	1.26684e-69	1.25085e-112	2.16473	0.563	0.257	6.22421e-109	6.63896e-166	1.00156	0.531	0.268	3.30355e-162
Early Rings	PBANKA_0712600	14-3-3I	14-3-3 protein	8.93316e-43	7.05085e-165	1.74248e-48	-0.878966	0.013	0.48	8.67058e-45	1.33933e-50	-0.987002	0.008	0.554	6.6645e-47	8.93316e-43	-1.13473	0.018	0.639	4.44514e-39	1.79551e-70	-1.1134	0.025	0.66	8.93447e-67	1.01288e-124	-0.97669	0.025	0.597	5.04009e-121	1.17514e-165	-0.540618	0.006	0.354	5.84751e-162
Early Rings	PBANKA_0914200	null	conserved Plasmodium protein, unknown function	8.0929e-11	8.16596e-163	7.67433e-103	2.54958	0.866	0.605	3.81875e-99	1.57244e-46	3.26488	0.676	0.457	7.82446e-43	8.0929e-11	1.44908	0.406	0.268	4.02703e-07	9.34983e-124	3.00604	0.909	0.623	4.65247e-120	2.54953e-103	2.18833	0.654	0.432	1.26864e-99	1.36099e-163	1.00775	0.562	0.314	6.77231e-160
Early Rings	PBANKA_1444100	CCT3	T-complex protein 1 subunit gamma, putative	1.11759e-21	1.46776e-162	2.6832e-43	-0.602011	0.003	0.428	1.33516e-39	1.76596e-43	-0.624064	0.02	0.526	8.78742e-40	1.11759e-21	-0.442765	0.042	0.458	5.56115e-18	4.07097e-63	-0.926492	0.014	0.595	2.02571e-59	6.03023e-108	-0.660627	0.018	0.539	3.00064e-104	2.44627e-163	-0.43861	0.009	0.356	1.21726e-159
Early Rings	PBANKA_0524200	37500	early transcribed membrane protein	8.80033e-18	9.64986e-161	2.40672e-107	2.826	0.889	0.736	1.19758e-103	7.37584e-63	3.51703	0.791	0.676	3.67022e-59	8.80033e-18	1.87829	0.642	0.638	4.37904e-14	7.9939e-102	3.09005	0.877	0.755	3.97777e-98	1.60831e-161	2.56829	0.821	0.746	8.00295e-158	2.18255e-161	1.31814	0.635	0.464	1.08604e-157
Early Rings	PBANKA_1210800	HGPRT	hypoxanthine-guanine phosphoribosyltransferase, putative	2.83333e-39	2.01133e-157	4.93621e-44	-1.01939	0.02	0.463	2.45626e-40	4.39088e-53	-1.39144	0.004	0.562	2.1849e-49	2.83333e-39	-1.14138	0.03	0.624	1.40986e-35	1.58083e-66	-1.46079	0.036	0.644	7.86622e-63	2.6267e-145	-1.74989	0.014	0.637	1.30705e-141	3.35222e-158	-0.617321	0.005	0.342	1.66806e-154
Early Rings	PBANKA_1342800	NMNAT	nicotinamide/nicotinic acid mononucleotide adenylyltransferase, putative	1.48076e-31	1.6071e-155	1.38891e-92	2.58912	0.667	0.229	6.9112e-89	2.7011e-47	2.97992	0.52	0.207	1.34407e-43	1.48076e-31	1.65176	0.315	0.072	7.36824e-28	8.52626e-109	2.83162	0.638	0.179	4.24267e-105	2.6785e-156	2.15012	0.547	0.175	1.33282e-152	4.57872e-153	0.771999	0.363	0.125	2.27837e-149
Early Rings	PBANKA_0405200	CCT2	T-complex protein 1 subunit beta, putative	4.80046e-28	2.2958e-155	1.23577e-37	-0.516288	0.013	0.406	6.14919e-34	3.62501e-47	-0.659189	0.012	0.538	1.80381e-43	4.80046e-28	-0.619191	0.018	0.493	2.38871e-24	3.1697e-59	-0.532539	0.025	0.595	1.57724e-55	2.09304e-112	-0.703347	0.016	0.553	1.04149e-108	3.82634e-156	-0.41254	0.004	0.338	1.90399e-152
Early Rings	PBANKA_0916200	TCP1	T-complex protein 1 subunit alpha, putative	2.30626e-26	3.9237e-154	3.05304e-43	-0.687527	0.016	0.45	1.51919e-39	5.02819e-44	-0.641664	0.016	0.522	2.50203e-40	2.30626e-26	-0.589635	0.018	0.474	1.14759e-22	5.76695e-60	-0.669496	0.025	0.601	2.86964e-56	8.63536e-100	-0.622043	0.02	0.519	4.29696e-96	6.5395e-155	-0.441943	0.021	0.36	3.25406e-151
Early Rings	PBANKA_1226100	null	conserved Plasmodium protein, unknown function	5.55012e-19	1.9844e-150	2.47679e-52	-0.921925	0.033	0.539	1.23245e-48	2.17635e-46	-0.557762	0.041	0.588	1.08295e-42	5.55012e-19	-0.334485	0.055	0.443	2.76174e-15	2.76936e-80	-1.41637	0.022	0.697	1.37804e-76	7.71295e-115	-0.813848	0.023	0.575	3.83796e-111	3.30733e-151	-0.436294	0.023	0.361	1.64573e-147
Early Rings	PBANKA_0201500	null	Plasmodium exported protein, unknown function	7.76668e-06	1.85046e-149	4.28265e-84	2.10992	0.84	0.726	2.13105e-80	5.15312e-63	2.84569	0.816	0.798	2.56419e-59	7.76668e-06	1.2098	0.533	0.635	0.038647	1.08586e-83	2.40092	0.837	0.777	5.40326e-80	3.08411e-150	1.77019	0.826	0.827	1.53465e-146	9.84374e-117	0.814747	0.675	0.601	4.89824e-113
Early Rings	PBANKA_1437300	GRP94	endoplasmin, putative	1.21146e-28	2.02151e-149	5.05966e-40	-0.723484	0.02	0.434	2.51769e-36	2.9678e-43	-0.803863	0.004	0.492	1.47678e-39	1.21146e-28	-0.626211	0.018	0.5	6.02825e-25	1.36127e-58	-1.00494	0.047	0.623	6.77366e-55	5.94487e-103	-0.854868	0.005	0.504	2.95817e-99	3.36918e-150	-0.516801	0.004	0.328	1.6765e-146
Early Rings	PBANKA_1207100	null	Plasmodium exported protein, unknown function	7.90845e-17	2.11079e-149	5.52322e-80	2.54414	0.618	0.218	2.74835e-76	5.9081e-35	3.20839	0.406	0.152	2.93987e-31	7.90845e-17	1.73036	0.315	0.123	3.93524e-13	1.92288e-65	2.91287	0.554	0.211	9.56823e-62	1.61883e-96	2.254	0.435	0.157	8.05532e-93	3.51798e-150	0.913146	0.328	0.106	1.75054e-146
Early Rings	PBANKA_1365500	IBIS1	exported protein IBIS1	1.84153e-09	7.76903e-149	2.80623e-19	0.555519	0.856	0.951	1.39638e-15	9.02495e-11	0.627795	0.734	0.985	4.49082e-07	2.23948e-15	0.690379	0.812	0.978	1.11437e-11	2.47126e-39	0.825066	0.851	0.971	1.2297e-35	1.84153e-09	0.299929	0.824	0.987	9.16345e-06	1.29484e-149	-0.47653	0.767	0.971	6.44312e-146
Early Rings	PBANKA_1016700	null	leucine-rich repeat protein	4.21838e-34	3.69423e-143	5.90011e-43	-0.843807	0.01	0.436	2.9359e-39	2.03208e-44	-0.62582	0.008	0.509	1.01116e-40	4.21838e-34	-0.819816	0	0.526	2.09907e-30	3.33711e-62	-0.327011	0.029	0.615	1.66055e-58	3.19339e-106	-0.761662	0.012	0.531	1.58903e-102	6.15706e-144	-0.431113	0.006	0.322	3.06375e-140
Early Rings	PBANKA_1008800	null	glucose-6-phosphate isomerase, putative	1.05869e-22	1.25675e-142	1.84646e-47	-0.675122	0.007	0.463	9.18799e-44	3.30411e-46	-0.551027	0.02	0.547	1.64413e-42	1.05869e-22	-0.519505	0.024	0.436	5.26804e-19	1.85636e-68	-0.806213	0.014	0.63	9.23724e-65	1.72765e-115	-0.723862	0.014	0.561	8.59681e-112	2.09458e-143	-0.352866	0.011	0.329	1.04226e-139
Early Rings	PBANKA_1446800	CPN60	60 kDa chaperonin, putative	1.25696e-31	5.71974e-141	1.3168e-45	-0.624686	0.016	0.469	6.55241e-42	1.87612e-47	-0.722485	0.008	0.531	9.33556e-44	1.25696e-31	-0.589934	0.042	0.576	6.25461e-28	1.58353e-72	-0.890442	0.018	0.656	7.87964e-69	1.54862e-118	-0.758559	0.016	0.571	7.70594e-115	9.5329e-142	-0.376624	0.018	0.337	4.74357e-138
Early Rings	PBANKA_1452300	null	conserved protein, unknown function	0.0202395	5.79131e-141	2.6456e-94	2.38297	0.863	0.733	1.31645e-90	4.27427e-63	2.99279	0.811	0.769	2.12688e-59	0.0202395	1.3676	0.479	0.672	1	1.81264e-87	2.54256	0.851	0.788	9.0197e-84	9.65219e-142	1.89959	0.813	0.801	4.80293e-138	1.69639e-93	0.841425	0.641	0.578	8.44121e-90
Early Rings	PBANKA_1239900	ACS10	acyl-CoA synthetase, putative	3.71099e-26	2.63695e-138	9.34203e-49	-0.701525	0.026	0.505	4.6486e-45	1.45445e-50	-0.736755	0.004	0.546	7.23735e-47	3.71099e-26	-0.498469	0.036	0.505	1.84659e-22	2.57998e-74	-0.93206	0.025	0.674	1.2838e-70	1.00203e-110	-0.709615	0.028	0.567	4.98612e-107	4.39491e-139	-0.341508	0.014	0.327	2.18691e-135
Early Rings	PBANKA_1306200	tRIP	tRNA import protein tRIP	1.53875e-17	6.95658e-138	5.13018e-43	-0.56568	0.033	0.482	2.55278e-39	6.33735e-39	-0.458664	0.041	0.528	3.15346e-35	1.53875e-17	-0.319648	0.048	0.413	7.6568e-14	2.04696e-47	-0.423031	0.054	0.578	1.01857e-43	3.24083e-87	-0.395813	0.052	0.541	1.61264e-83	1.15943e-138	-0.358243	0.033	0.357	5.76932e-135
Early Rings	PBANKA_1202400	null	60S ribosomal protein L13, putative	1.20493e-33	3.29219e-133	9.91692e-82	1.25877	0.908	0.927	4.93466e-78	1.10702e-56	1.66702	0.836	0.968	5.50853e-53	4.83463e-35	1.00333	0.848	0.934	2.40571e-31	6.73113e-92	1.54764	0.899	0.948	3.34941e-88	5.48699e-134	1.0576	0.872	0.964	2.73033e-130	1.20493e-33	0.250027	0.846	0.934	5.99575e-30
Early Rings	PBANKA_1010000	null	mitochondrial acidic protein MAM33, putative	1.17845e-28	3.78887e-131	1.97807e-47	-0.777421	0	0.45	9.84286e-44	7.1316e-50	-0.751304	0.008	0.549	3.54869e-46	1.17845e-28	-0.539727	0.03	0.524	5.86397e-25	1.04077e-69	-0.935718	0.022	0.643	5.17889e-66	4.81595e-120	-0.75681	0.018	0.576	2.39642e-116	6.31479e-132	-0.334606	0.004	0.296	3.14224e-128
Early Rings	PBANKA_1446500	null	asparagine-rich protein, putative	8.20344e-22	9.49282e-130	2.28997e-44	-0.824438	0.007	0.442	1.13949e-40	1.18953e-41	-0.672179	0.004	0.48	5.91909e-38	8.20344e-22	-0.478739	0.012	0.404	4.08203e-18	6.11565e-68	-1.11867	0.014	0.619	3.04315e-64	1.14026e-91	-0.625612	0.016	0.488	5.67392e-88	1.58214e-130	-0.366877	0.004	0.295	7.87271e-127
Early Rings	PBANKA_1000600	null	erythrocyte membrane antigen 1	1.06241e-14	5.15462e-129	8.68091e-104	2.37537	0.886	0.712	4.31962e-100	7.94195e-46	3.05176	0.75	0.743	3.95192e-42	1.06241e-14	1.6044	0.612	0.601	5.28656e-11	1.31528e-81	2.5497	0.833	0.755	6.54485e-78	2.60843e-88	1.91822	0.725	0.751	1.29795e-84	8.59103e-130	0.924719	0.683	0.587	4.27489e-126
Early Rings	PBANKA_1122700	TKL4	tyrosine kinase-like protein, putative	3.07747e-07	6.66189e-129	3.55496e-101	2.6946	0.873	0.705	1.76895e-97	1.72544e-30	3.14612	0.648	0.584	8.58581e-27	3.07747e-07	1.53964	0.424	0.362	0.00153135	4.92546e-82	2.89357	0.83	0.731	2.45091e-78	9.2207e-91	2.26619	0.68	0.565	4.58822e-87	1.11031e-129	1.12213	0.568	0.386	5.52493e-126
Early Rings	PBANKA_0214700	null	Plasmodium exported protein, unknown function	5.03183e-14	6.9388e-128	3.63713e-111	1.95464	0.922	0.867	1.80984e-107	3.09085e-53	2.5205	0.795	0.862	1.53801e-49	5.03183e-14	1.20565	0.661	0.766	2.50384e-10	1.49282e-103	2.15161	0.895	0.888	7.42826e-100	1.15647e-128	1.6103	0.815	0.879	5.75458e-125	8.51469e-127	0.743497	0.742	0.72	4.23691e-123
Early Rings	PBANKA_1024300	DBP4	ATP-dependent RNA helicase DBP4, putative	1.06075e-16	1.47599e-127	5.42997e-84	2.3027	0.739	0.374	2.70195e-80	6.40505e-41	2.93434	0.57	0.301	3.18715e-37	1.06075e-16	1.54663	0.394	0.194	5.27828e-13	4.00895e-53	2.58237	0.634	0.377	1.99485e-49	6.63342e-93	2.0559	0.56	0.297	3.30079e-89	2.45998e-128	0.842924	0.476	0.246	1.22409e-124
Early Rings	PBANKA_0938400	ERC	endoplasmic reticulum-resident calcium binding protein, putative	3.60523e-25	1.52773e-127	3.26507e-32	-0.766742	0.01	0.355	1.6247e-28	4.70231e-31	-0.547939	0.008	0.395	2.33987e-27	3.60523e-25	-0.645018	0	0.425	1.79396e-21	1.84702e-46	-0.71673	0.018	0.498	9.19078e-43	4.55159e-80	-0.881364	0.005	0.429	2.26487e-76	2.54621e-128	-0.581725	0.004	0.291	1.26699e-124
Early Rings	PBANKA_1036000	SPT6	transcription elongation factor SPT6, putative	1.3315e-09	2.72993e-127	3.63394e-55	2.01339	0.784	0.791	1.80825e-51	6.90875e-42	2.83542	0.734	0.72	3.43779e-38	1.3315e-09	1.58277	0.545	0.557	6.62552e-06	3.13459e-67	2.40905	0.808	0.819	1.55977e-63	3.45702e-75	1.96855	0.696	0.725	1.72021e-71	4.54988e-128	0.910027	0.663	0.552	2.26402e-124
Early Rings	PBANKA_1456900	null	translation initiation factor SUI1, putative	8.40369e-08	5.07834e-126	7.73581e-88	1.73273	0.899	0.894	3.84934e-84	4.64831e-45	2.46547	0.779	0.863	2.313e-41	6.16803e-36	1.33568	0.824	0.883	3.06921e-32	5.40029e-106	1.94938	0.917	0.932	2.68719e-102	8.4639e-127	1.69438	0.808	0.864	4.21164e-123	8.40369e-08	0.502368	0.458	0.524	0.000418167
Early Rings	PBANKA_0109100	TK	transketolase, putative	7.28338e-27	4.38527e-125	8.44517e-40	-0.587536	0.01	0.414	4.20232e-36	4.92631e-39	-0.565145	0.004	0.459	2.45133e-35	7.28338e-27	-0.563377	0.012	0.469	3.62421e-23	2.39339e-57	-0.790704	0.014	0.564	1.19095e-53	1.36287e-92	-0.584733	0.011	0.479	6.78164e-89	7.30878e-126	-0.307766	0.003	0.284	3.63685e-122
Early Rings	PBANKA_1460400	FKBP35	peptidyl-prolyl cis-trans isomerase FKBP35, putative	8.75237e-26	2.04962e-124	2.95172e-35	-0.576273	0	0.36	1.46877e-31	3.10076e-35	-0.505999	0.004	0.427	1.54294e-31	8.75237e-26	-0.553241	0.012	0.456	4.35518e-22	1.76421e-54	-0.674358	0.011	0.536	8.77872e-51	3.03118e-87	-0.571957	0.005	0.453	1.50832e-83	3.41604e-125	-0.323483	0.004	0.284	1.69982e-121
Early Rings	PBANKA_1100750	null	fam-a protein	3.64029e-10	8.93108e-124	4.65114e-73	2.30508	0.722	0.405	2.31441e-69	5.11385e-50	2.85549	0.668	0.408	2.54465e-46	3.64029e-10	1.62012	0.37	0.234	1.81141e-06	6.90538e-78	2.80273	0.728	0.41	3.43612e-74	1.95327e-121	2.11327	0.659	0.387	9.71946e-118	1.48851e-124	0.805502	0.482	0.26	7.40685e-121
Early Rings	PBANKA_0107400	OAT	ornithine aminotransferase, putative	3.79646e-24	4.27405e-122	8.76594e-35	-0.613157	0	0.357	4.36193e-31	5.66702e-31	-0.552067	0	0.38	2.81991e-27	3.79646e-24	-0.486837	0.012	0.435	1.88912e-20	2.41102e-53	-0.86083	0.004	0.518	1.19972e-49	1.69638e-81	-0.665308	0.004	0.428	8.44118e-78	7.12342e-123	-0.364511	0.004	0.28	3.54461e-119
Early Rings	PBANKA_1437100	null	conserved Plasmodium protein, unknown function	6.87428e-06	5.82607e-121	1.6737e-74	2.43028	0.761	0.509	8.32832e-71	1.37302e-30	2.97946	0.545	0.342	6.83212e-27	6.87428e-06	1.51036	0.364	0.294	0.0342064	8.11554e-61	2.66812	0.707	0.481	4.03829e-57	1.11585e-56	1.99563	0.508	0.335	5.55249e-53	9.71012e-122	0.934443	0.493	0.284	4.83176e-118
Early Rings	PBANKA_1438300	null	phospholipid-transporting ATPase, putative	7.18722e-24	2.2888e-120	4.53014e-50	-0.431475	0.052	0.567	2.2542e-46	5.45227e-43	-0.466291	0.041	0.562	2.71305e-39	7.18722e-24	-0.568122	0.024	0.452	3.57636e-20	1.05912e-64	-0.638324	0.065	0.702	5.27016e-61	2.13443e-97	-0.488633	0.057	0.581	1.06209e-93	3.81467e-121	-0.32045	0.037	0.334	1.89818e-117
Early Rings	PBANKA_0110000	null	60S ribosomal protein L39, putative	2.97657e-05	3.88694e-120	2.49408e-84	1.42534	0.889	0.88	1.24105e-80	2.22841e-59	1.93166	0.836	0.945	1.10885e-55	5.16711e-10	0.923265	0.655	0.828	2.57115e-06	1.67534e-99	1.66979	0.899	0.914	8.3365e-96	6.47823e-121	1.17089	0.826	0.931	3.22357e-117	2.97657e-05	0.268983	0.555	0.675	0.148114
Early Rings	PBANKA_1434700	null	clathrin heavy chain, putative	1.34936e-23	8.52033e-119	3.93247e-42	-0.677332	0.01	0.433	1.9568e-38	4.20141e-33	-0.395808	0.02	0.44	2.09062e-29	1.34936e-23	-0.529635	0.012	0.427	6.71441e-20	1.23548e-62	-0.89918	0.014	0.594	6.14776e-59	4.07452e-75	-0.491552	0.018	0.431	2.02748e-71	1.42005e-119	-0.299266	0.012	0.289	7.06619e-116
Early Rings	PBANKA_0512500	null	nucleolar preribosomal assembly protein, putative	8.91613e-21	3.09447e-118	3.1137e-71	2.22868	0.686	0.335	1.54938e-67	7.27187e-38	2.75466	0.557	0.299	3.61848e-34	8.91613e-21	1.58019	0.388	0.158	4.43666e-17	2.24905e-74	2.56976	0.667	0.312	1.11913e-70	2.71043e-113	1.93292	0.575	0.27	1.34871e-109	5.15745e-119	0.783503	0.456	0.232	2.56635e-115
Early Rings	PBANKA_0303600	RPN1	26S proteasome regulatory subunit RPN1, putative	1.63413e-19	8.45684e-117	1.98801e-33	-0.360647	0.007	0.359	9.89231e-30	3.36636e-32	-0.413206	0.008	0.408	1.6751e-28	1.63413e-19	-0.382693	0.006	0.361	8.13145e-16	5.94399e-47	-0.472338	0.022	0.511	2.95773e-43	1.94824e-70	-0.419196	0.012	0.402	9.69446e-67	1.40947e-117	-0.261101	0.004	0.272	7.01354e-114
Early Rings	PBANKA_1302800	TPx1	thioredoxin peroxidase 1	2.83425e-26	8.58429e-116	2.4654e-34	-0.549576	0.007	0.367	1.22678e-30	2.18077e-34	-0.571354	0	0.411	1.08515e-30	2.83425e-26	-0.587235	0.012	0.461	1.41032e-22	1.73235e-51	-0.40887	0.011	0.519	8.62019e-48	9.85458e-79	-0.544538	0.011	0.431	4.90364e-75	1.43071e-116	-0.308992	0.002	0.266	7.11923e-113
Early Rings	PBANKA_1321400	UIS20	large ribosomal subunit nuclear export factor, putative	6.01719e-19	9.22603e-115	1.08791e-96	2.16763	0.863	0.637	5.41342e-93	8.41512e-46	2.7025	0.717	0.573	4.18737e-42	6.01719e-19	1.70526	0.527	0.34	2.99415e-15	8.29752e-82	2.50552	0.822	0.664	4.12884e-78	1.90701e-98	1.92036	0.696	0.556	9.48929e-95	1.53767e-115	0.837976	0.583	0.405	7.65145e-112
Early Rings	PBANKA_1141100	null	conserved Plasmodium protein, unknown function	4.29341e-05	1.13829e-114	4.79376e-51	2.25745	0.539	0.239	2.38538e-47	1.86177e-28	2.7105	0.459	0.237	9.26417e-25	4.29341e-05	1.16898	0.188	0.104	0.21364	9.92357e-40	2.45904	0.486	0.233	4.93797e-36	8.45589e-106	2.05753	0.51	0.21	4.20765e-102	1.89716e-115	0.865759	0.379	0.171	9.44025e-112
Early Rings	PBANKA_1224200	null	DnaJ protein, putative	3.2048e-14	2.71949e-114	2.32625e-91	1.8861	0.882	0.799	1.15754e-87	8.73957e-53	2.51131	0.783	0.74	4.34881e-49	3.2048e-14	1.40218	0.588	0.53	1.59471e-10	4.53248e-115	2.27756	0.92	0.833	2.25536e-111	1.25768e-97	1.64116	0.741	0.721	6.25822e-94	1.73319e-99	0.701845	0.691	0.619	8.62435e-96
Early Rings	PBANKA_1223800	null	V-type proton ATPase subunit a, putative	1.27366e-18	3.39984e-113	2.13407e-39	-0.434461	0.029	0.45	1.06191e-35	6.08795e-28	0.603608	0.037	0.424	3.02936e-24	1.27366e-18	-0.396252	0.024	0.382	6.33775e-15	1.12485e-55	-0.51833	0.033	0.585	5.59728e-52	2.38478e-67	-0.287579	0.037	0.436	1.18667e-63	5.66639e-114	-0.285693	0.022	0.298	2.8196e-110
Early Rings	PBANKA_1441100	HAD2	haloacid dehalogenase-like hydrolase, putative	2.26526e-27	4.03988e-112	1.5935e-36	-0.604991	0.007	0.382	7.92924e-33	1.0171e-34	-0.557009	0	0.414	5.06107e-31	2.26526e-27	-0.60238	0.018	0.485	1.12719e-23	1.52393e-57	-0.950754	0.007	0.549	7.58307e-54	1.54497e-88	-0.635764	0.009	0.466	7.68778e-85	6.73313e-113	-0.277993	0.004	0.263	3.35041e-109
Early Rings	PBANKA_0702900	null	SET domain protein, putative	9.98663e-06	9.15617e-112	6.23722e-63	2.34825	0.709	0.444	3.10364e-59	1.38417e-32	3.02073	0.537	0.313	6.88763e-29	9.98663e-06	1.33518	0.333	0.255	0.0496935	4.17083e-59	2.75243	0.692	0.454	2.0754e-55	4.75398e-78	2.07338	0.531	0.297	2.36558e-74	1.52603e-112	0.903714	0.466	0.263	7.59352e-109
Early Rings	PBANKA_1207000	NOP5	nucleolar protein 5, putative	8.1135e-08	1.13685e-111	1.01706e-61	2.14823	0.739	0.557	5.0609e-58	1.02529e-25	2.74674	0.615	0.543	5.10186e-22	8.1135e-08	1.26329	0.424	0.349	0.000403728	2.62862e-59	2.46281	0.736	0.592	1.308e-55	7.65149e-73	1.8818	0.634	0.521	3.80738e-69	1.89476e-112	0.870441	0.593	0.444	9.4283e-109
Early Rings	PBANKA_0100061	null	fam-c protein	7.71698e-27	2.50569e-111	1.03379e-43	1.94937	0.458	0.175	5.14415e-40	1.46448e-41	2.75192	0.385	0.114	7.28724e-38	7.71698e-27	1.38595	0.297	0.074	3.83997e-23	2.39454e-64	2.39203	0.467	0.139	1.19153e-60	4.17616e-112	1.80007	0.401	0.114	2.07805e-108	1.38656e-85	0.53843	0.221	0.073	6.8995e-82
Early Rings	PBANKA_1362900	KRS1	lysine--tRNA ligase, putative	1.6723e-20	1.26765e-109	2.98799e-39	-0.339956	0.036	0.462	1.48683e-35	5.04614e-32	-0.325954	0.025	0.438	2.51096e-28	1.6723e-20	-0.27961	0.036	0.432	8.32137e-17	3.1816e-53	-0.470173	0.036	0.582	1.58316e-49	4.72176e-78	-0.404719	0.028	0.466	2.34955e-74	2.11274e-110	-0.258894	0.021	0.289	1.0513e-106
Early Rings	PBANKA_1218200	CCT5	T-complex protein 1 subunit epsilon, putative	5.68836e-20	2.48055e-109	4.56851e-34	-0.513989	0.013	0.375	2.27329e-30	5.76236e-32	-0.470611	0.004	0.397	2.86735e-28	5.68836e-20	-0.440723	0.006	0.367	2.83053e-16	1.46982e-51	-0.695587	0.014	0.527	7.31384e-48	1.76495e-64	-0.402787	0.011	0.375	8.78239e-61	4.13425e-110	-0.273518	0.012	0.27	2.05721e-106
Early Rings	PBANKA_0717800	null	60S ribosomal protein L15, putative	9.32672e-10	6.65509e-109	2.11311e-66	1.23659	0.856	0.913	1.05149e-62	5.60655e-44	1.77898	0.799	0.96	2.78982e-40	9.32672e-10	0.835845	0.667	0.874	4.64098e-06	2.42023e-75	1.51956	0.855	0.937	1.20431e-71	1.10918e-109	1.04763	0.831	0.959	5.51929e-106	1.64843e-19	0.274135	0.717	0.842	8.2026e-16
Early Rings	PBANKA_1221000	RAD14	DNA repair protein RAD14, putative	9.6198e-26	2.07814e-106	2.56908e-37	-0.548083	0.01	0.396	1.27837e-33	6.63091e-40	-0.574224	0.016	0.49	3.29954e-36	9.6198e-26	-0.641304	0.012	0.454	4.78681e-22	8.78169e-45	-0.491669	0.04	0.531	4.36977e-41	4.03695e-95	-0.621807	0.021	0.509	2.00879e-91	3.46356e-107	-0.281023	0.013	0.268	1.72347e-103
Early Rings	PBANKA_0623200	null	lysophospholipase, putative	1.09014e-20	3.05023e-105	6.99091e-76	2.0486	0.814	0.686	3.47868e-72	1.21658e-44	2.71996	0.725	0.641	6.05369e-41	1.09014e-20	1.51243	0.63	0.521	5.42456e-17	7.45235e-64	2.37935	0.779	0.716	3.70829e-60	2.60129e-86	1.78572	0.7	0.655	1.2944e-82	5.08371e-106	0.82941	0.632	0.521	2.52965e-102
Early Rings	PBANKA_1452200	PWP1	periodic tryptophan protein 1, putative	7.72866e-06	1.34335e-104	9.08862e-85	2.14524	0.84	0.722	4.5225e-81	4.98827e-29	2.60461	0.689	0.76	2.48216e-25	7.72866e-06	1.27491	0.533	0.644	0.0384578	1.38482e-63	2.23444	0.786	0.775	6.89086e-60	2.23891e-105	1.7752	0.766	0.812	1.11408e-101	3.1978e-22	0.614836	0.402	0.368	1.59122e-18
Early Rings	PBANKA_0506200	UIS12	RNA-binding protein, putative	2.05104e-13	7.09712e-103	5.90451e-95	2.25157	0.791	0.403	2.93809e-91	8.31426e-29	2.70155	0.459	0.231	4.13717e-25	2.05104e-13	1.36865	0.345	0.168	1.0206e-09	1.53925e-85	2.71956	0.717	0.338	7.65931e-82	2.85222e-103	1.89877	0.536	0.242	1.41926e-99	1.18285e-103	0.729999	0.395	0.191	5.88588e-100
Early Rings	PBANKA_1130900	null	large subunit rRNA methyltransferase, putative	6.81305e-06	4.19771e-101	2.05162e-85	2.20714	0.833	0.659	1.02089e-81	4.82121e-34	2.8091	0.66	0.565	2.39904e-30	6.81305e-06	1.4022	0.4	0.353	0.0339018	1.25959e-95	2.70477	0.851	0.683	6.26772e-92	1.01088e-89	1.91999	0.675	0.557	5.03011e-86	6.99618e-102	0.821973	0.562	0.405	3.4813e-98
Early Rings	PBANKA_0932200	null	peptidyl-prolyl cis-trans isomerase, putative	2.008e-24	4.64189e-101	8.23186e-28	-0.431918	0.013	0.325	4.09617e-24	2.44777e-27	-0.558217	0	0.345	1.21801e-23	2.008e-24	-0.596537	0	0.415	9.99182e-21	3.76072e-40	-0.496032	0.025	0.471	1.87133e-36	8.01229e-66	-0.642408	0	0.363	3.98692e-62	7.73648e-102	-0.312199	0.001	0.236	3.84967e-98
Early Rings	PBANKA_0613800	SDA1	protein SDA1, putative	7.77654e-06	4.93193e-101	5.2867e-74	2.37059	0.748	0.472	2.63066e-70	1.66005e-23	2.73172	0.525	0.371	8.26042e-20	7.77654e-06	1.33719	0.388	0.334	0.0386961	1.11418e-62	2.67569	0.728	0.519	5.54417e-59	6.85823e-45	1.92018	0.51	0.389	3.41266e-41	8.21989e-102	0.885356	0.484	0.303	4.09022e-98
Early Rings	PBANKA_1353700	null	nucleolar complex protein 2, putative	1.69113e-11	1.5339e-99	3.68879e-79	2.15358	0.797	0.565	1.83554e-75	1.42626e-32	2.83682	0.652	0.552	7.09707e-29	1.69113e-11	1.48955	0.485	0.38	8.41508e-08	1.78553e-65	2.54223	0.754	0.581	8.88478e-62	3.88672e-88	1.9381	0.675	0.55	1.93403e-84	2.5565e-100	0.827479	0.551	0.387	1.27211e-96
Early Rings	PBANKA_0604500	HMGB3	high mobility group protein B3, putative	0.662231	5.02518e-99	1.27201e-76	1.80787	0.853	0.83	6.32954e-73	3.8267e-43	2.45752	0.762	0.837	1.90417e-39	0.662231	1.05376	0.394	0.584	1	1.40613e-72	2.15039	0.83	0.866	6.99688e-69	8.3753e-100	1.60144	0.764	0.814	4.16755e-96	1.00703e-63	0.666885	0.646	0.639	5.01099e-60
Early Rings	PBANKA_0210600	null	ubiquitin carboxyl-terminal hydrolase, putative	2.22375e-18	8.09959e-98	1.30947e-42	-0.746608	0.029	0.47	6.51592e-39	1.2718e-36	-0.454831	0.02	0.471	6.32849e-33	2.22375e-18	-0.37873	0.03	0.391	1.10654e-14	2.40926e-58	-0.400197	0.051	0.634	1.19885e-54	3.18915e-83	-0.459719	0.036	0.493	1.58692e-79	1.34993e-98	-0.278952	0.024	0.273	6.71726e-95
Early Rings	PBANKA_1037400	null	conserved Plasmodium protein, unknown function	2.54017e-15	2.18117e-97	1.9101e-37	1.51379	0.255	0.054	9.50467e-34	5.6994e-35	2.09617	0.217	0.039	2.83602e-31	2.54017e-15	0.817041	0.109	0.017	1.26399e-11	2.46085e-38	1.7903	0.228	0.047	1.22452e-34	3.63528e-98	1.32609	0.194	0.027	1.80891e-94	5.4843e-78	0.408125	0.158	0.042	2.72899e-74
Early Rings	PBANKA_0941800	H2B	histone H2B, putative	9.71147e-16	7.02971e-97	9.71147e-16	-0.451264	0.167	0.456	4.83243e-12	1.78782e-24	0.508578	0.053	0.417	8.89619e-21	1.74736e-29	-1.62819	0.042	0.532	8.69485e-26	2.38552e-22	-0.365148	0.188	0.598	1.18703e-18	5.63151e-56	-0.603586	0.071	0.449	2.80224e-52	1.17162e-97	-1.24935	0.078	0.341	5.82998e-94
Early Rings	PBANKA_0522600	null	erythrocyte membrane-associated antigen, putative	2.62245e-14	2.59967e-96	4.83436e-35	-0.376072	0.046	0.448	2.40558e-31	4.58949e-29	-0.351824	0.029	0.419	2.28373e-25	2.62245e-14	-0.309462	0.024	0.316	1.30493e-10	1.34542e-48	-0.420773	0.058	0.59	6.6948e-45	1.96713e-71	-0.459063	0.021	0.427	9.78843e-68	4.33278e-97	-0.275241	0.02	0.262	2.15599e-93
Early Rings	PBANKA_1356700	Kelch13	kelch protein K13, putative	6.65976e-12	3.10568e-96	1.53777e-84	2.48604	0.801	0.554	7.65196e-81	4.61433e-33	3.0747	0.615	0.46	2.29609e-29	6.65976e-12	1.66979	0.479	0.367	3.3139e-08	3.14776e-80	2.70344	0.793	0.588	1.56633e-76	5.17614e-97	2.11002	0.661	0.479	2.57565e-93	1.52721e-86	0.903783	0.457	0.298	7.59938e-83
Early Rings	PBANKA_1131000	null	V-type proton ATPase 21 kDa proteolipid subunit, putative	0.419902	6.01425e-95	4.41594e-57	1.9656	0.719	0.532	2.19737e-53	1.72124e-25	2.76266	0.59	0.491	8.56488e-22	0.419902	1.07498	0.248	0.286	1	1.06396e-54	2.39561	0.707	0.538	5.29426e-51	4.20949e-50	1.76123	0.558	0.461	2.09464e-46	1.00237e-95	0.83162	0.536	0.384	4.98781e-92
Early Rings	PBANKA_0316100	null	Plasmodium exported protein, unknown function	3.44184e-09	7.52338e-94	1.1806e-83	2.24902	0.83	0.688	5.87465e-80	1.37134e-41	2.78984	0.717	0.662	6.8238e-38	3.44184e-09	1.36562	0.558	0.611	1.71266e-05	2.77905e-71	2.34819	0.801	0.738	1.38286e-67	1.2539e-94	1.94635	0.721	0.705	6.23939e-91	1.24511e-27	0.632762	0.419	0.373	6.19565e-24
Early Rings	PBANKA_0511200	MPP10	U3 small nucleolar ribonucleoprotein protein MPP10, putative	4.35012e-14	4.401e-93	3.94976e-74	2.1468	0.784	0.525	1.9654e-70	2.94798e-47	2.98516	0.709	0.538	1.46691e-43	4.35012e-14	1.54582	0.485	0.338	2.16462e-10	3.12546e-76	2.67251	0.775	0.55	1.55523e-72	7.335e-94	2.00002	0.663	0.488	3.6499e-90	4.19934e-90	0.845681	0.55	0.401	2.08959e-86
Early Rings	PBANKA_0511400	nPrx	peroxiredoxin, putative	3.50364e-19	4.29231e-92	9.55604e-47	1.96417	0.68	0.487	4.75508e-43	3.62841e-30	2.49823	0.59	0.42	1.8055e-26	3.50364e-19	1.60906	0.497	0.284	1.74341e-15	1.98487e-48	2.24184	0.667	0.463	9.87671e-45	7.15384e-93	2.02198	0.632	0.42	3.55975e-89	7.22633e-84	0.69919	0.518	0.349	3.59582e-80
Early Rings	PBANKA_0213500	null	ribosome biogenesis protein BRX1, putative	1.80663e-07	4.82252e-92	9.46485e-77	2.29397	0.765	0.488	4.70971e-73	1.49042e-21	2.61745	0.549	0.443	7.41635e-18	1.80663e-07	1.29586	0.388	0.293	0.000898978	1.67235e-67	2.54795	0.728	0.489	8.32164e-64	7.57849e-67	1.89927	0.577	0.415	3.77105e-63	8.03753e-93	0.786865	0.504	0.332	3.99947e-89
Early Rings	PBANKA_0509000	EXP3	exported protein 3, putative	0.00899267	2.6376e-90	4.51489e-70	1.81451	0.837	0.83	2.24661e-66	1.6232e-31	2.41276	0.717	0.825	8.07705e-28	0.00899267	1.07221	0.497	0.688	1	6.70598e-77	2.02643	0.841	0.868	3.33689e-73	4.396e-91	1.49393	0.753	0.847	2.18745e-87	1.059e-81	0.662567	0.702	0.708	5.26959e-78
Early Rings	PBANKA_1428900	BDP2	bromodomain protein 2, putative	8.94546e-15	1.24155e-88	1.36793e-79	2.40088	0.817	0.671	6.80682e-76	1.94753e-29	2.93857	0.648	0.597	9.69093e-26	8.94546e-15	1.83866	0.539	0.427	4.45126e-11	3.66784e-83	2.51294	0.83	0.707	1.82512e-79	2.43501e-85	2.10868	0.675	0.571	1.21166e-81	2.06925e-89	0.878429	0.58	0.463	1.02966e-85
Early Rings	PBANKA_0521300	null	zinc finger protein, putative	1.8904e-05	3.78269e-88	8.54641e-85	2.43588	0.827	0.623	4.25269e-81	1.56724e-27	3.00514	0.582	0.447	7.79861e-24	1.8904e-05	1.46635	0.364	0.304	0.0940662	1.17918e-82	2.75059	0.822	0.666	5.86762e-79	2.47132e-78	2.103	0.606	0.425	1.22973e-74	6.30449e-89	0.889691	0.439	0.269	3.13711e-85
Early Rings	PBANKA_0623150	null	conserved rodent malaria protein, unknown function	8.97614e-07	1.05076e-87	1.16102e-51	2.06273	0.719	0.59	5.77722e-48	1.27134e-30	2.82515	0.627	0.512	6.32616e-27	8.97614e-07	1.45655	0.461	0.439	0.00446653	3.04048e-54	2.44879	0.728	0.613	1.51294e-50	1.75126e-88	2.01338	0.663	0.521	8.71429e-85	4.61547e-72	0.747036	0.452	0.303	2.29666e-68
Early Rings	PBANKA_0836200	null	conserved Plasmodium protein, unknown function	1.20217e-06	8.78118e-87	7.83721e-57	2.50625	0.526	0.201	3.89979e-53	1.08242e-32	2.99032	0.447	0.199	5.38614e-29	1.20217e-06	1.37965	0.2	0.1	0.00598198	7.61785e-45	2.58104	0.478	0.205	3.79064e-41	3.57215e-78	2.10412	0.464	0.216	1.7775e-74	1.46353e-87	0.806945	0.308	0.139	7.28252e-84
Early Rings	PBANKA_1024100	SPB4	ATP-dependent rRNA helicase SPB4, putative	1.11537e-08	1.16073e-86	7.45963e-70	2.49897	0.673	0.332	3.71191e-66	6.3509e-33	3.24808	0.508	0.27	3.16021e-29	1.11537e-08	1.35337	0.309	0.181	5.5501e-05	6.74232e-66	2.81842	0.656	0.338	3.35498e-62	1.93455e-87	2.15581	0.528	0.269	9.6263e-84	6.94856e-75	0.752258	0.326	0.165	3.4576e-71
Early Rings	PBANKA_1331900	eIF4A	eukaryotic initiation factor 4a, putative	2.93811e-07	2.25419e-85	3.75699e-86	1.66942	0.873	0.829	1.86948e-82	9.7814e-16	1.96793	0.648	0.868	4.86722e-12	2.93811e-07	1.09397	0.582	0.725	0.00146201	3.39119e-71	1.86711	0.83	0.88	1.68745e-67	1.54396e-67	1.23639	0.726	0.873	7.68272e-64	2.25047e-09	0.379498	0.57	0.669	1.11984e-05
Early Rings	PBANKA_1116800	null	conserved protein, unknown function	0.132362	3.67768e-85	0.10164	0.493499	0.48	0.84	1	6.51536e-06	0.731632	0.41	0.888	0.0324205	0.0112222	0.427842	0.388	0.757	1	0.132362	0.723192	0.478	0.888	1	7.8978e-11	0.321255	0.419	0.888	3.92995e-07	6.12947e-86	-0.270155	0.349	0.701	3.05003e-82
Early Rings	PBANKA_0830100	null	conserved Plasmodium protein, unknown function	1.15027e-22	5.53772e-85	3.89386e-28	-0.455823	0.013	0.327	1.93759e-24	1.15027e-22	-0.466122	0.004	0.305	5.72375e-19	2.57767e-23	-0.94418	0	0.401	1.28265e-19	1.09009e-41	-1.05743	0.011	0.453	5.42426e-38	1.09319e-59	-0.771458	0.002	0.341	5.43974e-56	9.22954e-86	-0.452734	0.001	0.205	4.59262e-82
Early Rings	PBANKA_0200400	null	Plasmodium exported protein, unknown function	6.78269e-11	1.21209e-83	6.44607e-50	2.25545	0.507	0.205	3.20756e-46	4.88853e-20	2.78836	0.336	0.153	2.43253e-16	6.78269e-11	1.22812	0.218	0.084	3.37507e-07	2.59465e-54	2.42131	0.464	0.16	1.2911e-50	2.02016e-84	2.02674	0.417	0.159	1.00523e-80	4.87168e-57	0.494091	0.186	0.071	2.42415e-53
Early Rings	PBANKA_1318100	APP	aminopeptidase P, putative	0.768593	1.31361e-79	4.14284e-05	0.679887	0.608	0.862	0.206148	0.585182	1.2497	0.525	0.908	1	0.768593	0.373616	0.491	0.818	1	4.25085e-07	0.803204	0.634	0.917	0.00211522	0.000128552	0.300035	0.483	0.921	0.639676	2.18935e-80	-0.303546	0.469	0.803	1.08942e-76
Early Rings	PBANKA_1010300	null	dynein-related AAA-type ATPase, putative	0.0101172	1.89038e-77	3.19799e-75	1.81452	0.84	0.726	1.59132e-71	5.52952e-25	2.42256	0.648	0.661	2.75149e-21	0.0101172	1.19664	0.358	0.378	1	3.15063e-78	2.37012	0.837	0.776	1.56775e-74	1.65289e-40	1.65378	0.59	0.594	8.2248e-37	1.21009e-68	0.709051	0.586	0.505	6.0214e-65
Early Rings	PBANKA_0720800	null	RNA-binding protein NOB1, putative	0.00367971	2.58043e-76	3.54994e-51	2.20235	0.631	0.371	1.76645e-47	1.69835e-20	2.71329	0.463	0.3	8.45099e-17	0.00367971	1.29833	0.261	0.216	1	6.0074e-46	2.6573	0.601	0.369	2.98928e-42	1.58202e-48	1.80551	0.458	0.289	7.87211e-45	4.30072e-77	0.756821	0.416	0.255	2.14004e-73
Early Rings	PBANKA_0524300	null	tryptophan-rich protein	4.14045e-11	1.90371e-75	3.20137e-64	1.4173	0.84	0.878	1.593e-60	3.16042e-24	1.6685	0.709	0.917	1.57262e-20	4.14045e-11	1.10748	0.63	0.71	2.06029e-07	2.62676e-62	1.7119	0.819	0.903	1.30708e-58	3.17286e-76	1.22809	0.762	0.921	1.57881e-72	5.00511e-18	0.269935	0.71	0.846	2.49054e-14
Early Rings	PBANKA_0508100	CHD1	chromodomain-helicase-DNA-binding protein 1, putative	0.000374522	1.96395e-75	3.27326e-76	2.14472	0.833	0.765	1.62877e-72	5.06879e-19	2.71352	0.615	0.662	2.52223e-15	0.000374522	1.31614	0.37	0.348	1	8.46124e-69	2.54024	0.804	0.776	4.21031e-65	5.34101e-46	1.7979	0.607	0.614	2.65769e-42	2.39736e-59	0.786496	0.588	0.545	1.19293e-55
Early Rings	PBANKA_0923500	RRS1	ribosome biogenesis regulatory protein, putative	0.000485875	7.90851e-74	6.74293e-53	1.94273	0.722	0.567	3.35528e-49	1.16537e-30	2.65849	0.648	0.568	5.79888e-27	0.000485875	1.16783	0.358	0.328	1	1.29992e-48	2.32221	0.703	0.589	6.46841e-45	1.53512e-64	1.7398	0.631	0.558	7.63877e-61	1.31809e-74	0.696445	0.576	0.469	6.55879e-71
Early Rings	PBANKA_0311200	null	conserved protein, unknown function	2.22105e-05	2.94791e-72	7.0135e-54	2.19818	0.69	0.484	3.48992e-50	1.27846e-20	2.47321	0.557	0.481	6.36164e-17	2.22105e-05	1.32519	0.352	0.286	0.11052	4.06129e-43	2.39531	0.652	0.502	2.0209e-39	3.65593e-52	1.73687	0.567	0.466	1.81919e-48	4.91319e-73	0.72642	0.492	0.356	2.4448e-69
Early Rings	PBANKA_1035900	GDPD	glycerophosphodiester phosphodiesterase, putative	4.24571e-07	2.07782e-71	1.11265e-62	2.01077	0.768	0.611	5.53657e-59	1.94109e-21	2.32814	0.59	0.537	9.65884e-18	4.24571e-07	1.36273	0.436	0.375	0.00211266	3.57759e-55	2.35377	0.736	0.613	1.78021e-51	3.46304e-72	1.77657	0.632	0.502	1.72321e-68	4.47794e-67	0.661429	0.561	0.452	2.22822e-63
Early Rings	PBANKA_1227100	UTP14	U3 small nucleolar RNA-associated protein 14, putative	0.481269	5.90031e-71	9.83385e-72	2.22859	0.771	0.555	4.89332e-68	7.54153e-23	2.82067	0.549	0.429	3.75267e-19	0.481269	0.961013	0.224	0.251	1	2.29419e-57	2.44277	0.717	0.537	1.14159e-53	7.14416e-49	1.87198	0.54	0.426	3.55493e-45	9.85378e-68	0.749966	0.437	0.296	4.90324e-64
Early Rings	PBANKA_1036400	BOP1	ribosome biogenesis protein BOP1, putative	0.0424932	1.62183e-70	2.30751e-51	2.06947	0.68	0.466	1.14822e-47	9.30494e-21	2.63246	0.561	0.482	4.63014e-17	0.0424932	1.21285	0.261	0.25	1	5.05691e-40	2.38923	0.627	0.468	2.51632e-36	4.77034e-63	1.85955	0.583	0.446	2.37372e-59	2.70306e-71	0.737279	0.471	0.323	1.34504e-67
Early Rings	PBANKA_0317141	null	fam-a protein	7.85686e-07	3.92934e-70	5.62069e-50	2.05366	0.667	0.454	2.79686e-46	2.3629e-23	2.59677	0.529	0.382	1.17578e-19	7.85686e-07	1.42516	0.394	0.321	0.00390957	1.2164e-43	2.51588	0.623	0.428	6.0528e-40	6.54889e-71	1.87287	0.606	0.46	3.25873e-67	1.8241e-39	0.599417	0.311	0.202	9.0767e-36
Early Rings	PBANKA_0208800	UBP1	ubiquitin carboxyl-terminal hydrolase 1, putative	0.796654	4.20105e-70	7.00176e-71	2.04944	0.827	0.756	3.48407e-67	9.77046e-26	2.67774	0.652	0.669	4.86178e-22	0.796654	0.99362	0.333	0.493	1	1.61451e-58	2.25811	0.783	0.805	8.03382e-55	9.73152e-52	1.72277	0.638	0.665	4.84241e-48	3.75724e-47	0.736585	0.529	0.479	1.8696e-43
Early Rings	PBANKA_1314900	null	conserved Plasmodium protein, unknown function	9.13204e-05	6.67583e-69	1.29456e-45	2.37365	0.631	0.418	6.44171e-42	7.50457e-18	3.02897	0.471	0.341	3.73427e-14	9.13204e-05	1.39954	0.345	0.292	0.45441	2.39738e-41	2.61671	0.627	0.452	1.19294e-37	1.86612e-55	2.12846	0.515	0.354	9.28584e-52	1.11264e-69	0.794149	0.37	0.218	5.53649e-66
Early Rings	PBANKA_1134400	null	Sas10 domain-containing protein, putative	0.00607073	7.19937e-69	3.24338e-62	2.07136	0.765	0.627	1.61391e-58	1.92758e-20	2.57365	0.59	0.555	9.59165e-17	0.00607073	1.2064	0.364	0.38	1	2.61103e-55	2.39455	0.736	0.642	1.29925e-51	1.19989e-69	1.82678	0.634	0.539	5.97068e-66	2.09361e-62	0.723122	0.502	0.389	1.04178e-58
Early Rings	PBANKA_1232100	SR1	serine/arginine-rich splicing factor 1, putative	8.30987e-07	5.75991e-68	2.83675e-63	2.14532	0.752	0.574	1.41157e-59	7.79191e-10	2.57882	0.471	0.462	3.87726e-06	8.30987e-07	1.47022	0.442	0.41	0.00413499	1.4537e-50	2.40991	0.714	0.607	7.2336e-47	7.84026e-63	1.90638	0.609	0.521	3.90131e-59	9.59984e-69	0.760253	0.482	0.358	4.77688e-65
Early Rings	PBANKA_1457550	null	ACEA small nucleolar RNA U3	0.000171875	1.16999e-67	4.44966e-63	1.96451	0.804	0.701	2.21415e-59	6.14928e-29	2.41834	0.709	0.796	3.05988e-25	1.02826e-16	1.36292	0.673	0.685	5.1166e-13	1.94998e-68	2.33438	0.812	0.782	9.70308e-65	2.89556e-53	1.7113	0.679	0.772	1.44083e-49	0.000171875	0.381611	0.301	0.302	0.855248
Early Rings	PBANKA_0931200	HSP101	heat shock protein 101	0.000310691	2.62612e-66	4.37687e-67	2.58247	0.784	0.678	2.17793e-63	8.41195e-29	2.91783	0.66	0.656	4.18579e-25	0.000310691	1.40629	0.455	0.513	1	5.55456e-59	2.70799	0.772	0.745	2.76395e-55	3.17024e-55	2.07228	0.643	0.671	1.57751e-51	1.15189e-60	0.872517	0.533	0.46	5.73179e-57
Early Rings	PBANKA_1231600	AP2-O2	AP2 domain transcription factor AP2-O2	0.000181019	8.04417e-66	4.93091e-50	1.76983	0.771	0.752	2.45362e-46	7.61736e-26	2.36172	0.668	0.707	3.7904e-22	0.000181019	1.26113	0.345	0.298	0.900748	6.65363e-34	2.07207	0.699	0.776	3.31085e-30	1.34069e-66	1.72039	0.673	0.672	6.67129e-63	2.50347e-65	0.654454	0.619	0.576	1.24573e-61
Early Rings	PBANKA_1129700	HAS1	ATP-dependent RNA helicase HAS1, putative	2.53384e-05	1.69691e-65	7.28478e-54	2.18456	0.569	0.257	3.62491e-50	4.5925e-26	2.77879	0.393	0.178	2.28523e-22	2.53384e-05	1.18905	0.218	0.13	0.126084	7.12223e-39	2.35136	0.493	0.246	3.54402e-35	4.54655e-44	1.53722	0.362	0.185	2.26236e-40	2.82819e-66	0.603561	0.297	0.147	1.40731e-62
Early Rings	PBANKA_0505700	ROK1	ATP-dependent RNA helicase ROK1, putative	0.000126735	1.61249e-64	2.44591e-23	2.08444	0.556	0.463	1.21708e-19	2.60063e-17	2.92849	0.504	0.409	1.29408e-13	0.000126735	1.39969	0.339	0.29	0.630633	1.01802e-28	2.2687	0.587	0.49	5.06568e-25	4.00584e-31	1.78492	0.474	0.396	1.9933e-27	2.68748e-65	0.828541	0.442	0.312	1.33729e-61
Early Rings	PBANKA_0623400	null	fam-a protein	4.13865e-06	3.15221e-64	3.56759e-41	1.91136	0.408	0.142	1.77523e-37	6.94471e-24	1.95847	0.299	0.107	3.45569e-20	4.13865e-06	0.853188	0.127	0.05	0.0205939	1.44681e-38	2.06036	0.326	0.099	7.19935e-35	5.25369e-65	1.48075	0.293	0.092	2.61423e-61	3.52991e-58	0.410206	0.216	0.089	1.75649e-54
Early Rings	PBANKA_1135300	null	conserved Plasmodium protein, unknown function	0.168077	3.43041e-64	5.71735e-65	1.97102	0.791	0.681	2.84495e-61	1.0747e-17	2.51873	0.586	0.597	5.34769e-14	0.168077	1.19076	0.327	0.388	1	6.51268e-52	2.39782	0.746	0.714	3.24071e-48	3.54052e-19	1.47526	0.522	0.601	1.76176e-15	3.66761e-20	0.564848	0.429	0.406	1.825e-16
Early Rings	PBANKA_1034400	PM4	plasmepsin IV	0.837639	9.40021e-63	1.34008e-09	1.0201	0.608	0.794	6.66823e-06	0.112003	1.19024	0.537	0.889	1	0.0876153	0.547388	0.358	0.627	1	0.036592	0.949996	0.54	0.862	1	0.837639	0.451423	0.52	0.899	1	1.5667e-63	-0.260013	0.516	0.815	7.79591e-60
Early Rings	PBANKA_1019700	null	conserved Plasmodium protein, unknown function	0.88363	7.50676e-62	6.58952e-56	1.94808	0.752	0.666	3.27894e-52	6.72886e-05	2.31101	0.463	0.567	0.334828	0.88363	1.09807	0.333	0.476	1	1.25113e-62	2.34098	0.775	0.721	6.2256e-59	3.54633e-14	1.50274	0.488	0.57	1.76465e-10	3.73455e-11	0.546204	0.393	0.402	1.85831e-07
Early Rings	PBANKA_0521400	RIO2	serine/threonine protein kinase RIO2, putative	0.0811678	1.68109e-61	2.80182e-62	2.22143	0.67	0.375	1.39419e-58	9.43225e-09	2.26885	0.369	0.292	4.69349e-05	0.0811678	1.10819	0.212	0.194	1	1.45202e-34	2.43531	0.572	0.4	7.22526e-31	3.83257e-26	1.60864	0.393	0.287	1.90709e-22	3.45487e-40	0.583004	0.283	0.172	1.71914e-36
Early Rings	PBANKA_0520900	null	antigen UB05, putative	0.828732	8.83309e-61	5.20528e-57	1.44945	0.807	0.836	2.59015e-53	1.83187e-20	1.87116	0.676	0.854	9.11537e-17	0.00780724	0.947808	0.521	0.766	1	1.82053e-43	1.69901	0.746	0.856	9.05898e-40	1.47218e-61	1.21742	0.714	0.871	7.32558e-58	0.828732	0.265214	0.399	0.507	1
Early Rings	PBANKA_0918100	RPL38	60S ribosomal protein L38, putative	0.000652123	5.12973e-60	6.17344e-43	1.21165	0.788	0.889	3.0719e-39	8.6438e-44	1.926	0.783	0.926	4.30116e-40	2.40332e-05	0.811168	0.588	0.817	0.119589	8.54956e-61	1.521	0.819	0.908	4.25426e-57	1.22048e-49	1.07072	0.714	0.925	6.0731e-46	0.000652123	0.279119	0.519	0.632	1
Early Rings	PBANKA_1423200	null	AAA family ATPase, putative	0.000276952	9.868e-60	5.22308e-48	2.15857	0.624	0.378	2.599e-44	1.53976e-18	2.7068	0.439	0.283	7.66182e-15	0.000276952	1.19069	0.279	0.21	1	1.47876e-33	2.33233	0.558	0.38	7.35831e-30	2.63281e-42	1.70001	0.451	0.302	1.31009e-38	1.64467e-60	0.681698	0.32	0.177	8.18386e-57
Early Rings	PBANKA_0512400	EBP2	rRNA-processing protein EBP2, putative	0.035808	2.03744e-59	1.21514e-55	2.18558	0.67	0.42	6.04652e-52	5.43487e-18	2.73232	0.471	0.341	2.70439e-14	0.035808	1.12173	0.206	0.175	1	2.82628e-51	2.60938	0.649	0.417	1.40636e-47	3.39573e-60	1.90763	0.515	0.331	1.68971e-56	4.92064e-55	0.641392	0.349	0.212	2.44851e-51
Early Rings	PBANKA_0100900	null	ATP-dependent RNA helicase, putative	0.0530485	6.90297e-58	3.20699e-47	2.1286	0.683	0.539	1.5958e-43	1.91191e-12	2.66276	0.496	0.463	9.51365e-09	0.0530485	1.15918	0.297	0.308	1	1.24888e-38	2.42852	0.652	0.555	6.21441e-35	3.66635e-21	1.69647	0.462	0.442	1.82438e-17	1.1505e-58	0.767447	0.451	0.335	5.72487e-55
Early Rings	PBANKA_0112500	MFR1	major facilitator superfamily-related transporter, putative	2.58556e-06	8.00979e-58	5.15649e-33	2.14696	0.533	0.33	2.56587e-29	1.4409e-21	2.84069	0.402	0.212	7.16991e-18	2.58556e-06	1.36152	0.267	0.165	0.0128658	7.0975e-42	2.67518	0.547	0.303	3.53171e-38	1.96584e-33	1.8049	0.378	0.236	9.78204e-30	1.33497e-58	0.699942	0.303	0.165	6.64279e-55
Early Rings	PBANKA_0908300	null	conserved Plasmodium protein, unknown function	0.889091	4.55441e-57	4.29584e-51	2.31416	0.68	0.48	2.13761e-47	3.80387e-21	2.81679	0.488	0.336	1.89281e-17	0.889091	1.07375	0.206	0.251	1	2.36638e-41	2.64179	0.652	0.523	1.17751e-37	4.34227e-28	1.76974	0.43	0.334	2.16072e-24	7.59068e-58	0.790459	0.374	0.24	3.77712e-54
Early Rings	PBANKA_0301500	MAK16	protein MAK16, putative	6.50279e-07	6.65835e-57	1.16577e-37	2.12563	0.575	0.366	5.80089e-34	7.44005e-15	2.5316	0.439	0.318	3.70217e-11	6.50279e-07	1.27083	0.297	0.188	0.00323579	3.77752e-44	2.47223	0.591	0.358	1.87969e-40	4.58375e-49	1.77203	0.478	0.316	2.28088e-45	1.10973e-57	0.697907	0.385	0.243	5.52199e-54
Early Rings	PBANKA_0912000	null	conserved Plasmodium protein, unknown function	1.56512e-08	1.76231e-56	2.34496e-54	1.93685	0.722	0.555	1.16685e-50	1.17182e-22	2.51042	0.598	0.542	5.831e-19	1.56512e-08	1.40634	0.418	0.322	7.78801e-05	1.2852e-40	2.16504	0.67	0.573	6.39514e-37	3.01875e-49	1.75032	0.584	0.53	1.50213e-45	2.93718e-57	0.665265	0.479	0.362	1.46154e-53
Early Rings	PBANKA_1105700	null	60S ribosomal subunit protein L24, putative	4.05028e-06	6.79831e-56	2.34793e-45	1.99624	0.66	0.474	1.16833e-41	1.88009e-18	2.25971	0.566	0.511	9.35531e-15	4.05028e-06	1.39651	0.43	0.397	0.0201542	5.59356e-39	2.2419	0.634	0.491	2.78336e-35	9.65751e-45	1.68557	0.565	0.503	4.80558e-41	1.13305e-56	0.634118	0.473	0.355	5.63807e-53
Early Rings	PBANKA_1111000	null	RNA pseudouridylate synthase, putative	0.0259776	1.84568e-54	7.1041e-40	1.3769	0.781	0.89	3.535e-36	1.16837e-19	1.86744	0.684	0.866	5.81381e-16	0.0259776	0.994049	0.473	0.63	1	3.07613e-55	1.78691	0.804	0.921	1.53068e-51	6.8557e-42	1.3607	0.677	0.836	3.4114e-38	3.54292e-19	0.414413	0.618	0.706	1.76296e-15
Early Rings	PBANKA_0703700	DBP10	ATP-dependent RNA helicase DBP10, putative	0.264395	2.25962e-54	3.76604e-55	2.02072	0.725	0.565	1.87398e-51	4.17248e-11	2.72308	0.496	0.491	2.07623e-07	0.264395	1.02884	0.279	0.316	1	1.21717e-40	2.2788	0.674	0.58	6.05662e-37	1.32125e-31	1.69435	0.517	0.478	6.57452e-28	4.74476e-26	0.611486	0.381	0.317	2.36099e-22
Early Rings	PBANKA_1345700	null	GPI transamidase subunit PIG-U, putative	0.00772322	4.27314e-53	7.1219e-54	2.13582	0.663	0.418	3.54386e-50	2.26615e-13	2.55045	0.443	0.346	1.12764e-09	0.00772322	1.11555	0.255	0.217	1	3.18742e-36	2.48635	0.609	0.468	1.58606e-32	5.59337e-47	1.83089	0.508	0.378	2.78326e-43	1.88539e-13	0.382786	0.162	0.111	9.38171e-10
Early Rings	PBANKA_1143300	null	conserved Plasmodium protein, unknown function	0.174323	1.47033e-52	2.45054e-53	2.26834	0.637	0.37	1.21939e-49	1.17104e-09	2.67964	0.398	0.326	5.82708e-06	0.174323	0.901682	0.206	0.2	1	1.61771e-28	2.19047	0.54	0.382	8.04973e-25	7.84512e-20	1.60257	0.38	0.3	3.90373e-16	4.73897e-45	0.642757	0.341	0.221	2.35811e-41
Early Rings	PBANKA_0811400	null	conserved Plasmodium protein, unknown function	0.371603	2.08738e-52	3.47897e-53	2.00089	0.745	0.64	1.73113e-49	4.82823e-12	2.43789	0.488	0.45	2.40253e-08	0.371603	1.08062	0.279	0.328	1	1.7408e-38	2.28134	0.681	0.643	8.66222e-35	3.53816e-26	1.57489	0.481	0.439	1.76059e-22	3.03857e-44	0.692419	0.423	0.322	1.51199e-40
Early Rings	PBANKA_0937200	null	RNA-binding protein, putative	0.247904	1.00661e-51	9.49214e-37	1.52479	0.719	0.764	4.72329e-33	8.70532e-09	2.20047	0.541	0.66	4.33177e-05	0.247904	0.996451	0.388	0.52	1	1.67768e-52	2.01575	0.764	0.796	8.34815e-49	2.8695e-13	1.27587	0.512	0.637	1.42787e-09	7.07342e-07	0.413151	0.419	0.462	0.00351974
Early Rings	PBANKA_0822800	null	conserved Plasmodium protein, unknown function	1.09538e-09	3.34006e-51	5.56677e-52	1.88204	0.725	0.607	2.77002e-48	1.51293e-13	2.22893	0.557	0.598	7.52833e-10	1.09538e-09	1.25138	0.515	0.472	5.45059e-06	1.06592e-33	2.12998	0.667	0.658	5.30401e-30	1.32747e-35	1.5233	0.577	0.605	6.60551e-32	7.97569e-22	0.486979	0.434	0.405	3.9687e-18
Early Rings	PBANKA_1124100	null	conserved Plasmodium protein, unknown function	0.951409	1.30495e-50	5.34495e-20	1.96743	0.402	0.237	2.65965e-16	2.73521e-12	2.37507	0.357	0.231	1.36104e-08	0.951409	0.689729	0.127	0.144	1	7.35424e-26	2.20636	0.449	0.264	3.65947e-22	8.31322e-40	1.76609	0.371	0.206	4.13666e-36	2.17492e-51	0.635411	0.28	0.152	1.08224e-47
Early Rings	PBANKA_0517500	BDP1	bromodomain protein 1, putative	0.945319	3.84749e-50	6.41248e-51	1.90522	0.696	0.53	3.19085e-47	5.26564e-12	2.22578	0.488	0.454	2.62018e-08	0.945319	0.792793	0.206	0.251	1	3.57455e-42	2.36473	0.663	0.538	1.7787e-38	1.17994e-31	1.66767	0.508	0.465	5.87138e-28	2.54904e-18	0.505472	0.352	0.303	1.2684e-14
Early Rings	PBANKA_1037300	null	conserved Plasmodium protein, unknown function	0.00675521	1.57773e-49	2.62955e-50	2.04698	0.706	0.577	1.30846e-46	7.5572e-23	2.64048	0.602	0.563	3.76046e-19	0.00675521	1.18514	0.358	0.37	1	1.49245e-36	2.28421	0.652	0.577	7.42643e-33	2.13967e-43	1.64393	0.579	0.551	1.0647e-39	4.26944e-42	0.644407	0.448	0.37	2.12448e-38
Early Rings	PBANKA_0707400	null	RNA-binding protein, putative	0.000586456	2.2806e-49	3.80101e-50	2.06263	0.667	0.453	1.89138e-46	7.41762e-17	2.49059	0.463	0.339	3.69101e-13	0.000586456	1.29955	0.315	0.269	1	3.45133e-45	2.34941	0.649	0.473	1.71738e-41	9.16629e-39	1.7079	0.487	0.38	4.56115e-35	4.17264e-14	0.381765	0.198	0.142	2.07631e-10
Early Rings	PBANKA_0924400	SNU13	13 kDa ribonucleoprotein-associated protein, putative	0.0510789	2.18528e-48	3.64213e-49	1.9933	0.693	0.549	1.81232e-45	5.71888e-15	2.4756	0.525	0.491	2.84572e-11	0.0510789	1.09402	0.358	0.414	1	6.88983e-36	2.283	0.652	0.585	3.42838e-32	5.08662e-38	1.56285	0.568	0.567	2.5311e-34	1.33427e-16	0.401414	0.21	0.147	6.63934e-13
Early Rings	PBANKA_1040521	null	fam-b protein	5.62515e-09	3.33212e-48	6.02595e-12	-0.602975	0.003	0.143	2.99851e-08	6.1392e-13	-0.629964	0	0.179	3.05487e-09	5.62515e-09	-0.643181	0	0.174	2.79908e-05	1.27809e-15	-0.786694	0.004	0.199	6.35976e-12	3.83126e-34	-0.790447	0	0.214	1.90643e-30	5.55353e-49	-0.334963	0.001	0.124	2.76344e-45
Early Rings	PBANKA_0524700	null	Plasmodium exported protein, unknown function	2.16116e-05	5.4993e-48	9.16551e-49	1.81704	0.742	0.678	4.56076e-45	3.3065e-08	2.10124	0.533	0.652	0.000164532	2.16116e-05	1.25886	0.479	0.516	0.107539	4.90909e-37	2.04635	0.696	0.727	2.44276e-33	3.52423e-27	1.41733	0.56	0.627	1.75366e-23	4.3683e-31	0.581179	0.49	0.456	2.17367e-27
Early Rings	PBANKA_1104600	null	MMS19-like protein, putative	0.017144	3.04583e-47	8.97698e-34	2.21733	0.565	0.386	4.46695e-30	7.83338e-14	2.70979	0.414	0.294	3.89789e-10	0.017144	1.19746	0.23	0.195	1	1.91616e-19	2.27588	0.511	0.425	9.53481e-16	8.40416e-18	1.73634	0.369	0.299	4.18191e-14	5.07638e-48	0.730604	0.329	0.207	2.52601e-44
Early Rings	PBANKA_0712400	FCF1	rRNA-processing protein FCF1, putative	4.45314e-05	1.01578e-46	4.87116e-24	1.74031	0.392	0.198	2.42389e-20	7.06317e-14	2.1932	0.324	0.18	3.51463e-10	4.45314e-05	0.844916	0.164	0.083	0.221588	4.43267e-20	1.96645	0.38	0.215	2.20569e-16	4.2864e-30	1.3601	0.32	0.18	2.13291e-26	1.69297e-47	0.483387	0.25	0.128	8.42424e-44
Early Rings	PBANKA_1432800	MRD1	multiple RNA-binding domain-containing protein 1, putative	0.0221158	2.24604e-46	5.23977e-43	2.16936	0.637	0.451	2.60731e-39	1.16751e-11	2.58834	0.439	0.365	5.80955e-08	0.0221158	1.19536	0.285	0.274	1	3.90679e-34	2.2532	0.601	0.462	1.94402e-30	6.03308e-16	1.45463	0.407	0.374	3.00206e-12	3.7434e-47	0.641421	0.375	0.253	1.86272e-43
Early Rings	PBANKA_0111200	NOG1	nucleolar GTP-binding protein 1, putative	7.59895e-05	2.60228e-45	9.81961e-33	1.91244	0.575	0.405	4.88624e-29	3.76682e-08	2.37645	0.389	0.333	0.000187437	7.59895e-05	1.0838	0.255	0.172	0.378124	4.33714e-46	2.41945	0.63	0.42	2.15816e-42	2.85525e-36	1.61664	0.448	0.321	1.42077e-32	7.42398e-43	0.611269	0.354	0.242	3.69417e-39
Early Rings	PBANKA_0925300	null	conserved Plasmodium protein, unknown function	0.412833	3.20569e-45	5.34282e-46	2.1974	0.68	0.528	2.65859e-42	1.10862e-16	2.87521	0.508	0.424	5.5165e-13	0.412833	1.06203	0.279	0.33	1	3.13658e-37	2.47784	0.659	0.578	1.56076e-33	2.48823e-31	1.80399	0.499	0.444	1.23814e-27	1.14686e-44	0.733139	0.406	0.301	5.70678e-41
Early Rings	PBANKA_0921800	null	steryl ester hydrolase, putative	0.208823	6.70899e-45	5.15085e-37	1.85485	0.621	0.462	2.56306e-33	2.26718e-20	2.58817	0.529	0.42	1.12815e-16	0.208823	1.02217	0.285	0.319	1	4.2191e-29	2.32188	0.587	0.487	2.09942e-25	4.09597e-28	1.5138	0.483	0.432	2.03815e-24	1.11817e-45	0.560138	0.424	0.316	5.56399e-42
Early Rings	PBANKA_0416200	null	mitochondrial carrier protein, putative	0.139363	7.65597e-44	1.276e-44	2.11477	0.667	0.516	6.34935e-41	5.43342e-19	2.71212	0.52	0.42	2.70367e-15	0.139363	1.03974	0.285	0.312	1	6.10009e-32	2.33561	0.638	0.59	3.03541e-28	5.92064e-17	1.62392	0.421	0.396	2.94611e-13	2.4167e-31	0.63202	0.362	0.28	1.20255e-27
Early Rings	PBANKA_1365600	null	fam-a protein	0.557348	2.78807e-43	8.40272e-11	1.62158	0.324	0.217	4.18119e-07	0.000129668	1.86834	0.209	0.145	0.645229	0.557348	0.664942	0.085	0.108	1	1.43418e-13	1.87611	0.315	0.188	7.13646e-10	5.4879e-13	1.2444	0.24	0.16	2.73078e-09	4.64678e-44	0.511352	0.229	0.117	2.31224e-40
Early Rings	PBANKA_0705700	null	conserved Plasmodium protein, unknown function	0.243359	3.79355e-43	2.40693e-26	2.06171	0.5	0.332	1.19769e-22	1.47459e-13	2.55267	0.418	0.304	7.33758e-10	0.243359	0.833914	0.158	0.146	1	7.90986e-20	2.27889	0.478	0.361	3.93595e-16	6.32258e-44	1.85554	0.451	0.295	3.14612e-40	1.31987e-42	0.652427	0.31	0.196	6.56768e-39
Early Rings	PBANKA_0112600	null	fam-b protein	0.000447326	6.41709e-43	1.32022e-40	1.74938	0.712	0.683	6.5694e-37	6.9562e-22	2.53713	0.635	0.692	3.4614e-18	0.000447326	1.25311	0.473	0.567	1	1.06952e-43	2.1373	0.721	0.736	5.32191e-40	1.18827e-38	1.44716	0.611	0.691	5.91284e-35	9.97545e-21	0.546679	0.482	0.495	4.96379e-17
Early Rings	PBANKA_0605700	null	small subunit rRNA processing factor, putative	0.813043	8.20826e-43	1.36804e-43	1.96278	0.696	0.617	6.80739e-40	2.06538e-11	2.41127	0.508	0.513	1.02773e-07	0.813043	1.0025	0.291	0.381	1	9.45398e-41	2.18255	0.699	0.675	4.7043e-37	7.52279e-26	1.68416	0.512	0.518	3.74334e-22	2.65444e-22	0.592645	0.379	0.328	1.32085e-18
Early Rings	PBANKA_0826900	null	protein kinase, putative	0.27437	3.08809e-42	5.14681e-43	1.8812	0.729	0.72	2.56105e-39	0.126855	2.17569	0.402	0.564	1	0.27437	0.841073	0.291	0.458	1	4.04002e-33	2.15874	0.688	0.753	2.01031e-29	0.000254001	1.29725	0.416	0.54	1	7.20563e-06	0.482608	0.347	0.366	0.0358552
Early Rings	PBANKA_0205100	null	mitochondrial carrier protein, putative	1.65256e-05	3.11836e-42	9.60298e-14	1.82633	0.333	0.205	4.77844e-10	4.19904e-11	2.50712	0.369	0.259	2.08944e-07	1.65256e-05	1.22939	0.23	0.138	0.0822315	2.25158e-24	2.32936	0.402	0.216	1.12039e-20	6.23292e-29	1.86069	0.38	0.257	3.1015e-25	5.19727e-43	0.58769	0.267	0.15	2.58616e-39
Early Rings	PBANKA_0720700	null	regulator of chromosome condensation, putative	4.84976e-06	3.29796e-42	5.4966e-43	2.1024	0.585	0.344	2.73511e-39	3.66123e-17	2.68442	0.426	0.278	1.82183e-13	4.84976e-06	1.16626	0.236	0.138	0.0241324	4.69652e-33	2.35812	0.525	0.326	2.33699e-29	1.01442e-42	1.70989	0.444	0.288	5.04775e-39	2.91784e-22	0.35951	0.166	0.094	1.45192e-18
Early Rings	PBANKA_1465100	null	Plasmodium exported protein, unknown function	1.35642e-06	3.73405e-42	6.22341e-43	1.86975	0.588	0.341	3.09677e-39	5.67315e-08	2.33248	0.352	0.279	0.000282296	1.35642e-06	1.1628	0.273	0.165	0.00674957	9.19766e-38	2.12791	0.543	0.321	4.57676e-34	2.07867e-27	1.48492	0.43	0.338	1.03435e-23	2.77322e-12	0.262225	0.15	0.099	1.37996e-08
Early Rings	PBANKA_0305300	KRR1	KRR1 small subunit processome component, putative	0.103523	3.2778e-41	4.29643e-37	1.87993	0.552	0.328	2.1379e-33	2.94235e-09	2.29262	0.361	0.274	1.46411e-05	0.103523	1.05024	0.267	0.274	1	1.79832e-24	2.04827	0.496	0.344	8.94845e-21	5.69063e-16	1.49022	0.355	0.291	2.83166e-12	5.46299e-42	0.572186	0.338	0.223	2.71839e-38
Early Rings	PBANKA_1006800	SOF1	protein SOF1, putative	0.171555	2.5953e-40	4.72196e-25	1.83714	0.474	0.295	2.34965e-21	0.000389756	2.48694	0.295	0.264	1	0.171555	0.893668	0.182	0.169	1	1.26809e-31	2.2911	0.507	0.307	6.31003e-28	1.74736e-29	1.65098	0.373	0.245	8.69486e-26	4.3255e-41	0.545776	0.302	0.188	2.15237e-37
Early Rings	PBANKA_1237800	MDR1	multidrug resistance protein 1, putative	0.780504	1.13861e-39	1.89768e-40	1.96275	0.686	0.606	9.44285e-37	3.90574e-08	2.41368	0.496	0.562	0.00019435	0.780504	0.890003	0.291	0.411	1	1.9189e-28	2.10471	0.649	0.665	9.54847e-25	3.34819e-05	1.25309	0.446	0.598	0.166606	9.56073e-05	0.430385	0.401	0.455	0.475742
Early Rings	PBANKA_1003700	null	conserved protein, unknown function	0.194472	1.50827e-39	4.40136e-15	1.65875	0.536	0.526	2.19012e-11	5.19553e-22	2.74714	0.586	0.53	2.5853e-18	0.194472	1.01492	0.297	0.335	1	5.27025e-06	1.96616	0.464	0.556	0.0262248	2.5181e-14	1.46601	0.471	0.526	1.25301e-10	2.51378e-40	0.66269	0.472	0.412	1.25086e-36
Early Rings	PBANKA_0712000	IMP4	U3 small nucleolar ribonucleoprotein protein IMP4, putative	0.000115677	4.26737e-39	5.06037e-36	2.04632	0.552	0.336	2.51804e-32	2.24115e-14	2.58605	0.414	0.291	1.11519e-10	0.000115677	1.35069	0.279	0.206	0.575608	1.15366e-28	2.2804	0.529	0.367	5.74063e-25	6.72296e-37	1.64445	0.425	0.283	3.34534e-33	7.11228e-40	0.592047	0.308	0.197	3.53907e-36
Early Rings	PBANKA_0707300	GCN5	histone acetyltransferase GCN5, putative	0.278028	7.17412e-39	3.04539e-39	1.8315	0.706	0.679	1.51539e-35	4.13916e-12	2.38641	0.549	0.607	2.05965e-08	0.278028	0.955402	0.37	0.487	1	1.19569e-39	2.30048	0.703	0.715	5.94973e-36	2.50263e-11	1.47341	0.483	0.593	1.24531e-07	7.03443e-12	0.519144	0.453	0.484	3.50033e-08
Early Rings	PBANKA_0213400	NMD3	60S ribosomal export protein NMD3, putative	0.120189	1.4111e-38	2.35183e-39	1.95144	0.575	0.354	1.17027e-35	2.3182e-07	2.24639	0.373	0.319	0.00115353	0.120189	0.888185	0.188	0.169	1	1.21989e-19	2.15829	0.486	0.373	6.07016e-16	2.26536e-06	1.29518	0.298	0.286	0.0112724	1.40201e-29	0.571082	0.331	0.244	6.97641e-26
Early Rings	PBANKA_1462900	FCF2	rRNA-processing protein FCF2, putative	0.0875511	3.86563e-38	5.23166e-36	2.06765	0.605	0.445	2.60327e-32	6.77148e-08	2.42466	0.43	0.413	0.000336949	0.0875511	1.25776	0.303	0.332	1	7.2679e-33	2.35166	0.594	0.468	3.61651e-29	5.12758e-24	1.692	0.451	0.402	2.55148e-20	6.44272e-39	0.673303	0.377	0.287	3.2059e-35
Early Rings	PBANKA_1034300	AP2-G2	AP2 domain transcription factor AP2-G2	0.0023788	5.47632e-38	9.12719e-39	1.92998	0.621	0.427	4.54169e-35	1.92319e-07	2.16386	0.357	0.29	0.00095698	0.0023788	1.1177	0.248	0.195	1	4.18194e-26	2.27641	0.551	0.431	2.08093e-22	6.1904e-19	1.52313	0.364	0.284	3.08034e-15	2.32418e-24	0.497457	0.269	0.188	1.15651e-20
Early Rings	PBANKA_0924000	null	conserved protein, unknown function	6.06084e-05	7.89739e-38	1.31623e-38	2.09844	0.546	0.308	6.54957e-35	1.15997e-14	2.49301	0.385	0.247	5.77203e-11	6.06084e-05	1.18557	0.261	0.179	0.301588	2.21268e-32	2.25994	0.529	0.335	1.10103e-28	5.38362e-32	1.59722	0.385	0.251	2.67889e-28	2.0721e-35	0.508523	0.253	0.149	1.03108e-31
Early Rings	PBANKA_0606600	null	conserved Plasmodium protein, unknown function	0.174052	3.44035e-37	5.85941e-33	1.67737	0.683	0.661	2.91564e-29	1.49289e-06	2.1976	0.48	0.548	0.0074286	0.174052	0.953389	0.261	0.276	1	5.73392e-38	2.07082	0.696	0.679	2.8532e-34	1.7996e-18	1.38945	0.485	0.508	8.95479e-15	1.10339e-15	0.450433	0.417	0.393	5.49046e-12
Early Rings	PBANKA_0206600	null	asparagine and aspartate rich protein 2, putative	0.315946	1.85847e-36	1.45441e-33	1.82984	0.627	0.505	7.23713e-30	2.30056e-22	2.66934	0.549	0.432	1.14476e-18	0.315946	1.01536	0.224	0.239	1	3.09745e-37	2.29008	0.638	0.522	1.54129e-33	7.59982e-25	1.50951	0.467	0.421	3.78167e-21	8.11791e-36	0.592035	0.392	0.302	4.03947e-32
Early Rings	PBANKA_0822700	RPF1	ribosome production factor 1, putative	0.00845189	2.48937e-36	4.14896e-37	1.91397	0.578	0.38	2.06452e-33	1.73095e-05	2.39199	0.32	0.272	0.0861322	0.00845189	1.10856	0.242	0.202	1	1.82497e-17	2.10908	0.475	0.379	9.08106e-14	6.71742e-30	1.52273	0.401	0.282	3.34259e-26	9.40465e-23	0.390015	0.22	0.141	4.67975e-19
Early Rings	PBANKA_1432500	null	DNA-binding chaperone, putative	0.139035	3.16275e-36	5.27125e-37	2.03588	0.654	0.554	2.62297e-33	0.123153	2.00469	0.357	0.458	1	0.139035	1.18635	0.327	0.383	1	3.63609e-29	2.14389	0.627	0.59	1.80932e-25	3.20398e-18	1.45748	0.465	0.471	1.5943e-14	1.05011e-11	0.47387	0.284	0.246	5.22535e-08
Early Rings	PBANKA_0104800	null	conserved Plasmodium protein, unknown function	0.938776	4.6184e-36	7.69734e-37	2.05868	0.588	0.395	3.8302e-33	0.938776	1.89263	0.225	0.283	1	0.399333	1.00885	0.194	0.203	1	6.88955e-13	2.01953	0.475	0.436	3.42824e-09	1.81398e-12	1.38552	0.329	0.276	9.02639e-09	1.5942e-14	0.426002	0.229	0.172	7.93276e-11
Early Rings	PBANKA_1200800	TRA2B	transformer-2 protein homolog beta, putative	0.403519	2.10099e-34	3.50165e-35	1.82793	0.673	0.626	1.74242e-31	8.32927e-06	2.29396	0.475	0.568	0.0414464	0.0630149	1.11942	0.394	0.492	1	1.20052e-21	1.90684	0.609	0.661	5.97379e-18	2.13146e-16	1.28093	0.515	0.621	1.06061e-12	0.403519	0.269422	0.228	0.252	1
Early Rings	PBANKA_0823100	SAMS	S-adenosylmethionine synthetase, putative	0.285379	2.17003e-34	4.69249e-34	1.8624	0.611	0.47	2.33499e-30	4.38913e-08	2.52722	0.451	0.453	0.000218403	0.285379	0.953749	0.224	0.238	1	3.61672e-35	2.20516	0.612	0.476	1.79968e-31	2.60774e-13	1.38307	0.43	0.444	1.29761e-09	2.25599e-21	0.526394	0.36	0.308	1.12258e-17
Early Rings	PBANKA_0620100	UTP7	U3 small nucleolar RNA-associated protein 7, putative	0.621472	2.39971e-34	6.94235e-32	1.7839	0.657	0.611	3.45451e-28	4.90488e-12	2.37924	0.52	0.527	2.44067e-08	0.621472	0.973399	0.23	0.318	1	2.68072e-24	2.156	0.612	0.607	1.33393e-20	3.99951e-35	1.65077	0.545	0.521	1.99016e-31	3.39014e-32	0.584693	0.432	0.367	1.68693e-28
Early Rings	PBANKA_1309200	CLK1	serine/threonine kinase-1, putative	1.34261e-09	4.03853e-34	1.89488e-31	1.79241	0.611	0.486	9.42894e-28	2.11148e-17	2.44999	0.529	0.453	1.05067e-13	1.34261e-09	1.45107	0.43	0.325	6.68084e-06	1.82751e-22	2.04811	0.572	0.519	9.0937e-19	1.56646e-32	1.67779	0.504	0.448	7.79468e-29	6.73089e-35	0.551281	0.417	0.327	3.34929e-31
Early Rings	PBANKA_1401200	null	ATP-dependent RNA helicase DHR1, putative	0.165693	5.19462e-33	8.97543e-27	1.96465	0.542	0.395	4.46617e-23	2.30861e-06	2.50747	0.385	0.36	0.0114877	0.165693	0.625758	0.139	0.211	1	4.31685e-24	2.24561	0.525	0.399	2.14807e-20	2.68116e-11	1.49945	0.366	0.341	1.33415e-07	8.65771e-34	0.610052	0.394	0.308	4.30807e-30
Early Rings	PBANKA_1245900	null	Plasmodium exported protein, unknown function	0.464978	5.37684e-33	1.1452e-26	2.01961	0.624	0.591	5.69851e-23	0.00832711	2.39615	0.434	0.574	1	0.464978	0.836089	0.273	0.401	1	8.96139e-34	2.09781	0.663	0.645	4.45919e-30	2.79275e-05	1.36949	0.448	0.604	0.138967	1.1855e-09	0.531472	0.408	0.431	5.89907e-06
Early Rings	PBANKA_0519900	null	conserved Plasmodium protein, unknown function	0.0437481	6.81813e-33	8.33594e-25	1.67369	0.65	0.688	4.14796e-21	0.0437481	2.02681	0.434	0.609	1	0.00303096	0.790479	0.261	0.511	1	1.13635e-33	1.98538	0.699	0.767	5.6545e-30	4.26689e-06	1.34468	0.448	0.582	0.0212321	6.6585e-06	0.47209	0.387	0.427	0.0331327
Early Rings	PBANKA_1464600	null	conserved Plasmodium protein, unknown function	4.98385e-06	1.5501e-32	8.48306e-33	2.15779	0.497	0.277	4.22117e-29	2.33484e-16	2.92874	0.422	0.282	1.16181e-12	4.98385e-06	1.26599	0.206	0.11	0.0247997	1.67912e-28	2.55979	0.504	0.326	8.35528e-25	2.5835e-33	1.8398	0.4	0.265	1.28555e-29	1.01296e-29	0.602076	0.239	0.149	5.04047e-26
Early Rings	PBANKA_0524400	null	tryptophan-rich protein	0.0127686	1.73824e-32	9.00792e-25	1.75013	0.598	0.534	4.48234e-21	3.10337e-07	1.93509	0.475	0.517	0.00154424	0.0127686	1.16681	0.345	0.358	1	8.61998e-21	1.98381	0.58	0.568	4.2893e-17	2.89707e-33	1.57819	0.538	0.52	1.44158e-29	1.41591e-23	0.468325	0.427	0.38	7.04559e-20
Early Rings	PBANKA_1356000	ApiAP2	AP2 domain transcription factor, putative	0.0704997	1.74135e-32	2.34287e-28	1.97583	0.595	0.491	1.16581e-24	3.30676e-07	2.51216	0.406	0.377	0.00164544	0.0704997	1.13722	0.218	0.201	1	1.43605e-25	2.25681	0.587	0.524	7.1458e-22	4.7408e-14	1.52931	0.38	0.344	2.35902e-10	2.90225e-33	0.623205	0.365	0.281	1.44416e-29
Early Rings	PBANKA_0915300	null	conserved Plasmodium protein, unknown function	0.0289495	2.56767e-32	4.27944e-33	1.89417	0.631	0.519	2.12945e-29	0.000410017	2.175	0.418	0.481	1	0.0289495	1.06877	0.309	0.313	1	7.59499e-19	2.17162	0.558	0.542	3.77927e-15	2.39291e-07	1.34661	0.407	0.467	0.00119071	6.44608e-18	0.563505	0.377	0.338	3.20757e-14
Early Rings	PBANKA_0705100	KRI1	protein KRI1, putative	0.00146534	3.90376e-32	7.07533e-25	2.03121	0.529	0.392	3.52068e-21	2.56149e-10	2.56526	0.414	0.341	1.2746e-06	0.00146534	1.14133	0.273	0.22	1	2.17729e-25	2.3232	0.536	0.411	1.08342e-21	1.39472e-20	1.54021	0.393	0.319	6.94015e-17	6.50626e-33	0.594946	0.338	0.245	3.23751e-29
Early Rings	PBANKA_1313400	RRP6	exosome complex exonuclease RRP6, putative	0.0268203	4.18872e-32	6.9812e-33	2.08697	0.592	0.447	3.47385e-29	0.000389247	2.33234	0.377	0.397	1	0.0268203	1.08331	0.291	0.283	1	5.01195e-25	2.26515	0.562	0.467	2.49394e-21	3.06284e-23	1.56468	0.442	0.386	1.52407e-19	8.25579e-19	0.502675	0.268	0.203	4.10808e-15
Early Rings	PBANKA_1441700	PV2	parasitophorous vacuolar protein 2	0.00100188	8.10173e-32	2.13154e-19	1.71156	0.487	0.369	1.06065e-15	4.98228e-07	2.07082	0.414	0.397	0.00247918	0.00100188	1.01043	0.255	0.194	1	6.39986e-11	1.86809	0.428	0.376	3.18457e-07	5.30445e-17	1.41876	0.414	0.379	2.63949e-13	1.35029e-32	0.517835	0.411	0.331	6.71903e-29
Early Rings	PBANKA_1451800	null	conserved Plasmodium protein, unknown function	0.0194272	2.76494e-31	1.83677e-28	1.96125	0.601	0.5	9.13977e-25	1.32197e-06	2.14592	0.41	0.401	0.00657815	0.0194272	1.11525	0.285	0.271	1	4.60824e-32	2.26966	0.616	0.518	2.29306e-28	1.06284e-21	1.5647	0.439	0.388	5.28868e-18	6.08802e-22	0.477026	0.298	0.226	3.0294e-18
Early Rings	PBANKA_0939200	PES	pescadillo homolog, putative	0.682383	3.82573e-31	4.08307e-27	1.97785	0.526	0.365	2.03174e-23	4.55247e-08	2.60917	0.373	0.311	0.000226531	0.682383	0.888195	0.176	0.194	1	8.76013e-20	2.13693	0.5	0.398	4.35904e-16	6.37622e-32	1.7321	0.432	0.319	3.17281e-28	1.24438e-27	0.544565	0.272	0.184	6.19204e-24
Early Rings	PBANKA_1442500	ELP3	elongator complex protein 3, putative	0.200389	5.25975e-31	8.18015e-25	1.68075	0.575	0.474	4.07044e-21	4.98293e-07	2.12634	0.406	0.377	0.00247951	0.200389	1.07265	0.261	0.281	1	3.90525e-15	1.98784	0.514	0.49	1.94325e-11	8.84874e-17	1.43627	0.416	0.383	4.40313e-13	8.76624e-32	0.550101	0.382	0.296	4.36208e-28
Early Rings	PBANKA_0408300	null	phd finger protein, putative	0.692953	7.02448e-31	2.60166e-28	1.64572	0.667	0.66	1.29459e-24	7.66661e-05	2.15028	0.48	0.589	0.381491	0.692953	1.02162	0.321	0.431	1	1.17075e-31	2.09375	0.674	0.706	5.82563e-28	2.93778e-05	1.37491	0.455	0.613	0.146184	1.18883e-05	0.433314	0.365	0.383	0.0591563
Early Rings	PBANKA_0831900	null	nucleolar protein Nop52, putative	5.9901e-07	1.13558e-30	1.89264e-31	1.95638	0.588	0.443	9.41776e-28	6.76712e-13	2.39803	0.439	0.344	3.36732e-09	5.9901e-07	1.29941	0.333	0.231	0.00298067	6.81428e-30	2.19864	0.583	0.464	3.39078e-26	4.08511e-16	1.54789	0.416	0.393	2.03275e-12	1.14945e-15	0.438592	0.24	0.18	5.71965e-12
Early Rings	PBANKA_1329600	null	conserved Plasmodium protein, unknown function	0.000213355	1.61715e-30	2.69524e-31	1.9871	0.582	0.44	1.34115e-27	0.000213355	2.42684	0.311	0.28	1	9.18908e-07	1.27576	0.376	0.292	0.00457248	2.7808e-18	2.10578	0.496	0.414	1.38373e-14	1.3008e-20	1.56849	0.396	0.323	6.4728e-17	3.56212e-12	0.452717	0.231	0.183	1.77251e-08
Early Rings	PBANKA_1020400	NOG2	nucleolar GTP-binding protein 2, putative	0.700546	3.91681e-30	6.58997e-31	2.08681	0.529	0.338	3.27917e-27	5.06714e-12	2.46424	0.393	0.286	2.52141e-08	0.700546	0.997789	0.176	0.195	1	4.61809e-22	2.19729	0.489	0.357	2.29796e-18	2.88043e-29	1.67386	0.4	0.282	1.4333e-25	6.52802e-31	0.476985	0.257	0.16	3.24834e-27
Early Rings	PBANKA_1440200	null	conserved protein, unknown function	0.00357575	6.34588e-30	2.54066e-29	1.83061	0.408	0.19	1.26423e-25	7.1326e-09	2.1366	0.242	0.137	3.54918e-05	0.00357575	0.784375	0.152	0.095	1	9.66465e-20	2.05438	0.355	0.19	4.80913e-16	1.05765e-30	1.45032	0.286	0.145	5.26285e-27	3.68168e-24	0.342374	0.168	0.092	1.832e-20
Early Rings	PBANKA_1213000	ADA2	transcriptional coactivator ADA2, putative	0.0190449	6.45968e-30	2.37717e-29	1.62491	0.676	0.698	1.18288e-25	0.000214459	2.19293	0.455	0.557	1	0.0190449	0.788502	0.248	0.449	1	1.07661e-30	1.92055	0.681	0.741	5.35722e-27	3.52784e-07	1.27783	0.439	0.545	0.00175545	0.00040464	0.443921	0.359	0.397	1
Early Rings	PBANKA_0819900	NAPS	nucleosome assembly protein	0.943295	7.3629e-30	1.22715e-30	1.77222	0.65	0.64	6.1063e-27	1.67536e-05	2.15605	0.512	0.672	0.083366	0.943295	0.990554	0.352	0.515	1	8.57268e-20	2.01559	0.609	0.697	4.26576e-16	4.19585e-17	1.35102	0.524	0.633	2.08785e-13	1.73622e-17	0.499654	0.508	0.556	8.63941e-14
Early Rings	PBANKA_1135700	CELF1	CUGBP Elav-like family member 1, putative	2.41537e-05	1.43533e-29	2.39221e-30	1.70462	0.657	0.654	1.19036e-26	2.77182e-12	2.26403	0.566	0.653	1.37926e-08	2.41537e-05	1.16012	0.467	0.498	0.120189	4.5744e-24	1.93731	0.627	0.673	2.27622e-20	1.09579e-14	1.28802	0.517	0.643	5.45268e-11	1.29843e-15	0.452049	0.531	0.594	6.46097e-12
Early Rings	PBANKA_1405600	UTP6	U3 small nucleolar RNA-associated protein 6, putative	0.05375	1.57696e-29	2.62827e-30	1.78471	0.549	0.368	1.30783e-26	0.000257517	2.14782	0.279	0.233	1	0.05375	0.940928	0.164	0.131	1	1.61251e-23	2.12026	0.489	0.339	8.02386e-20	6.46445e-16	1.34833	0.313	0.229	3.21671e-12	2.3053e-19	0.400875	0.244	0.172	1.14712e-15
Early Rings	PBANKA_0700600	null	Plasmodium exported protein, unknown function	0.691488	2.40377e-29	4.00628e-30	1.56089	0.667	0.665	1.99353e-26	0.000621609	1.81454	0.492	0.66	1	0.0077345	1.11817	0.442	0.541	1	4.05789e-15	1.71145	0.591	0.705	2.01921e-11	5.37475e-21	1.26379	0.567	0.711	2.67448e-17	0.691488	0.265049	0.347	0.429	1
Early Rings	PBANKA_0919200	null	fam-d protein	0.639005	5.1452e-29	8.57534e-30	1.94558	0.565	0.424	4.26709e-26	4.84733e-11	2.55839	0.451	0.398	2.41203e-07	0.639005	1.03867	0.23	0.315	1	3.56465e-21	2.17856	0.522	0.428	1.77377e-17	6.21475e-20	1.49599	0.46	0.449	3.09246e-16	3.73981e-20	0.493611	0.272	0.205	1.86093e-16
Early Rings	PBANKA_0404000	null	conserved Plasmodium protein, unknown function	0.569509	3.22057e-28	5.36762e-29	2.36167	0.621	0.56	2.67093e-25	0.00258068	2.95412	0.393	0.466	1	0.569509	1.09904	0.236	0.334	1	3.59252e-19	2.43166	0.594	0.653	1.78764e-15	6.45803e-13	1.78765	0.442	0.478	3.21351e-09	6.85231e-12	0.632794	0.294	0.267	3.40971e-08
Early Rings	PBANKA_0214600	null	Plasmodium exported protein, unknown function	0.0489751	3.71016e-28	6.1836e-29	2.09473	0.526	0.352	3.07696e-25	8.05219e-05	2.55655	0.32	0.285	0.400677	0.0489751	0.958513	0.194	0.165	1	7.60246e-20	2.09016	0.482	0.366	3.78298e-16	7.22477e-15	1.47997	0.352	0.292	3.59505e-11	1.32626e-26	0.529947	0.304	0.221	6.59949e-23
Early Rings	PBANKA_0613700	null	RNA-binding protein, putative	0.713813	7.98063e-28	8.36441e-28	1.91674	0.618	0.568	4.16213e-24	8.5691e-11	2.65615	0.508	0.53	4.26398e-07	0.713813	0.89156	0.261	0.36	1	1.10958e-18	2.1707	0.58	0.616	5.52128e-15	7.63838e-23	1.71148	0.503	0.521	3.80086e-19	1.33011e-28	0.701486	0.426	0.38	6.6186e-25
Early Rings	PBANKA_1442400	null	conserved Plasmodium protein, unknown function	0.00214058	1.15248e-27	1.9208e-28	1.83624	0.444	0.233	9.5579e-25	4.62853e-11	2.3064	0.225	0.107	2.30316e-07	0.00214058	0.843622	0.164	0.103	1	3.66537e-23	2.18967	0.388	0.204	1.82389e-19	4.76274e-09	1.04462	0.192	0.128	2.36994e-05	6.8632e-17	0.347646	0.141	0.083	3.41513e-13
Early Rings	PBANKA_0609100	null	conserved Plasmodium protein, unknown function	0.0447327	1.36248e-27	2.2708e-28	2.00057	0.559	0.419	1.12995e-24	1.58418e-07	2.48482	0.41	0.382	0.00078829	0.0447327	1.0214	0.242	0.224	1	2.97183e-26	2.13786	0.565	0.462	1.47878e-22	6.10445e-12	1.51721	0.382	0.365	3.03758e-08	8.11524e-17	0.516491	0.33	0.282	4.03815e-13
Early Rings	PBANKA_0805100	null	ribosomal protein S8e, putative	0.250394	1.43229e-27	2.27933e-22	1.87624	0.585	0.557	1.1342e-18	1.22014e-05	2.29995	0.463	0.539	0.0607142	0.250394	0.90825	0.279	0.438	1	2.38715e-28	2.0199	0.623	0.598	1.18785e-24	2.68408e-12	1.36735	0.469	0.546	1.3356e-08	1.41925e-13	0.484481	0.384	0.375	7.0622e-10
Early Rings	PBANKA_1348300	UTP4	U3 small nucleolar RNA-associated protein 4, putative	0.0574709	3.0376e-27	5.06267e-28	1.78807	0.582	0.459	2.51919e-24	5.26377e-05	2.24353	0.389	0.399	0.261925	0.0574709	1.12298	0.285	0.293	1	1.15541e-12	2.08848	0.486	0.465	5.7493e-09	1.04237e-21	1.49361	0.439	0.389	5.18683e-18	2.97565e-26	0.543659	0.349	0.274	1.48068e-22
Early Rings	PBANKA_0414700	null	zinc finger protein, putative	6.14135e-06	4.74506e-27	7.90843e-28	2.07876	0.536	0.367	3.93524e-24	6.14135e-06	2.49134	0.32	0.263	0.0305594	1.99409e-06	1.41437	0.273	0.17	0.00992259	2.90055e-12	2.12271	0.438	0.373	1.44332e-08	1.12034e-15	1.77153	0.345	0.276	5.57482e-12	6.73925e-11	0.444704	0.197	0.149	3.35345e-07
Early Rings	PBANKA_0921400	null	protein phosphatase, putative	4.00778e-05	8.47482e-27	1.40978e-24	1.718	0.572	0.47	7.01505e-21	6.56547e-10	2.4577	0.459	0.421	3.26698e-06	4.00778e-05	1.34954	0.321	0.249	0.199427	1.52696e-24	2.22879	0.562	0.469	7.59817e-21	1.41247e-27	1.64339	0.494	0.451	7.02845e-24	4.1656e-10	0.37791	0.26	0.216	2.0728e-06
Early Rings	PBANKA_1103000	SRSF12	serine/arginine-rich splicing factor 12, putative	0.210511	2.58417e-26	4.30696e-27	1.71588	0.631	0.616	2.14314e-23	1.4644e-05	2.11406	0.496	0.627	0.0728688	0.210511	1.08917	0.37	0.48	1	1.0448e-14	1.76175	0.583	0.683	5.19893e-11	2.75258e-19	1.35342	0.535	0.645	1.36968e-15	0.0781603	0.349029	0.365	0.432	1
Early Rings	PBANKA_0206700	null	conserved Plasmodium protein, unknown function	0.0284319	8.59158e-26	1.43193e-26	1.81963	0.539	0.389	7.12528e-23	1.48518e-08	2.39162	0.41	0.359	7.39028e-05	0.0284319	0.945804	0.242	0.216	1	6.59401e-21	2.10773	0.511	0.407	3.28118e-17	5.523e-23	1.47134	0.428	0.363	2.74824e-19	9.77302e-18	0.48925	0.298	0.238	4.86306e-14
Early Rings	PBANKA_1343000	null	ribose-phosphate pyrophosphokinase, putative	0.410595	9.13434e-26	1.52239e-26	1.51726	0.65	0.671	7.57541e-23	0.313884	2.00259	0.434	0.666	1	0.410595	0.884612	0.382	0.528	1	3.09942e-10	1.7261	0.558	0.705	1.54227e-06	1.89654e-07	1.15047	0.496	0.687	0.000943721	0.0116913	0.330281	0.449	0.533	1
Early Rings	PBANKA_0801600	null	conserved Plasmodium protein, unknown function	0.743317	1.95658e-25	4.19454e-21	1.53577	0.618	0.627	2.0872e-17	0.0766436	2.03573	0.393	0.525	1	0.743317	0.784726	0.279	0.387	1	3.26097e-26	2.07487	0.638	0.659	1.62266e-22	2.25352e-06	1.30166	0.417	0.504	0.0112135	5.21298e-11	0.499792	0.361	0.351	2.59398e-07
Early Rings	PBANKA_1311600	null	calponin homology domain-containing protein, putative	0.024042	2.98357e-25	1.64135e-06	1.41182	0.314	0.246	0.00816735	0.024042	1.96277	0.23	0.212	1	0.000358322	1.01033	0.182	0.109	1	1.99584e-09	1.90085	0.312	0.217	9.93128e-06	0.000622279	1.19382	0.213	0.192	1	4.97261e-26	0.447417	0.233	0.145	2.47437e-22
Early Rings	PBANKA_0601700	null	conserved Plasmodium protein, unknown function	0.120107	3.36617e-25	5.61029e-26	1.74046	0.556	0.423	2.79168e-22	0.120107	2.02897	0.299	0.346	1	0.0942212	1.08028	0.279	0.292	1	2.99402e-07	1.8056	0.431	0.447	0.00148983	9.93298e-11	1.37595	0.373	0.363	4.94265e-07	3.12946e-06	0.328507	0.207	0.181	0.0155722
Early Rings	PBANKA_0939600	PAIP1	polyadenylate-binding protein-interacting protein 1, putative	0.345649	4.2971e-25	7.16183e-26	1.352	0.693	0.806	3.56373e-22	5.51867e-05	1.82788	0.512	0.677	0.274609	0.345649	0.791497	0.261	0.391	1	6.71675e-24	1.65035	0.681	0.845	3.34225e-20	0.0482349	0.96391	0.439	0.652	1	0.166788	0.316183	0.411	0.506	1
Early Rings	PBANKA_0618800	DBP7	ATP-dependent RNA helicase DBP7, putative	0.526699	9.51735e-25	1.58623e-25	1.90518	0.539	0.401	7.89306e-22	0.000339707	2.33655	0.361	0.368	1	0.526699	0.734394	0.17	0.177	1	7.55205e-14	2.06471	0.478	0.435	3.7579e-10	1.00263e-09	1.38841	0.352	0.335	4.9891e-06	1.99664e-15	0.441635	0.257	0.2	9.93529e-12
Early Rings	PBANKA_1007400	null	zinc finger protein, putative	0.495312	1.06348e-24	2.21766e-24	1.80149	0.582	0.511	1.10351e-20	5.65269e-05	2.44037	0.426	0.478	0.281278	0.495312	1.10735	0.333	0.44	1	1.43279e-12	2.06557	0.525	0.564	7.12955e-09	1.77247e-25	1.68129	0.496	0.481	8.81979e-22	5.39837e-12	0.53144	0.324	0.295	2.68623e-08
Early Rings	PBANKA_1002700	DDX51	ATP-dependent RNA helicase DDX51, putative	2.6848e-05	1.37509e-24	2.29182e-25	1.78886	0.493	0.321	1.14041e-21	2.6848e-05	1.93228	0.283	0.223	0.133596	4.49979e-07	1.29061	0.279	0.168	0.0022391	7.64697e-22	2.17248	0.453	0.298	3.80513e-18	9.004e-16	1.36935	0.33	0.256	4.48039e-12	1.4333e-16	0.395515	0.237	0.171	7.13211e-13
Early Rings	PBANKA_0800300	null	conserved Plasmodium protein, unknown function	0.00805794	1.90141e-24	2.53613e-24	1.55786	0.444	0.254	1.26198e-20	3.30251e-05	1.84804	0.311	0.262	0.164333	0.00805794	0.872429	0.176	0.123	1	3.84469e-18	1.88164	0.384	0.231	1.91312e-14	9.10768e-15	1.26541	0.309	0.233	4.53198e-11	3.16901e-25	0.371128	0.307	0.216	1.5769e-21
Early Rings	PBANKA_1125900	null	ankyrin-repeat protein, putative	0.815565	1.19543e-23	9.00963e-17	1.80754	0.539	0.511	4.48319e-13	2.1236e-06	2.40463	0.43	0.445	0.010567	0.815565	0.947403	0.242	0.326	1	1.99238e-24	2.10313	0.601	0.579	9.91406e-21	7.66348e-07	1.38605	0.382	0.422	0.00381335	2.46268e-09	0.490858	0.347	0.344	1.22543e-05
Early Rings	PBANKA_1455200	DBP9	ATP-dependent RNA helicase DBP9, putative	0.0284056	1.11167e-22	1.85278e-23	1.73951	0.467	0.299	9.21944e-20	0.0231509	1.9406	0.238	0.224	1	0.0284056	0.906508	0.17	0.131	1	5.82049e-20	2.03158	0.46	0.327	2.89628e-16	4.02337e-12	1.25799	0.291	0.225	2.00203e-08	1.77679e-14	0.378211	0.232	0.172	8.8413e-11
Early Rings	PBANKA_1425000	null	RNA-binding protein, putative	0.968	1.59689e-22	2.66148e-23	1.67951	0.631	0.652	1.32435e-19	0.00907634	2.21388	0.426	0.556	1	0.968	0.958321	0.327	0.471	1	2.04656e-15	1.91937	0.587	0.693	1.01837e-11	3.44953e-06	1.28303	0.432	0.547	0.0171649	0.00101632	0.431473	0.39	0.448	1
Early Rings	PBANKA_1464000	null	conserved Plasmodium protein, unknown function	0.626331	1.65216e-22	2.75361e-23	1.73492	0.588	0.55	1.37019e-19	0.0103407	2.12687	0.365	0.421	1	0.626331	0.913037	0.345	0.473	1	0.000709943	1.71629	0.442	0.557	1	4.2264e-11	1.40019	0.442	0.495	2.10306e-07	0.00231057	0.280919	0.189	0.176	1
Early Rings	PBANKA_1441500	RRP9	U3 small nucleolar RNA-interacting protein 2, putative	0.372879	2.39518e-22	1.93507e-21	1.75208	0.487	0.346	9.62889e-18	0.00857519	1.87812	0.32	0.333	1	0.372879	1.06259	0.212	0.227	1	1.68453e-07	1.85233	0.402	0.384	0.000838221	5.66579e-10	1.40864	0.348	0.326	2.8193e-06	3.99196e-23	0.479296	0.334	0.262	1.9864e-19
Early Rings	PBANKA_0412200	null	conserved Plasmodium protein, unknown function	0.00137177	2.65696e-22	4.42827e-23	1.7312	0.556	0.468	2.20351e-19	2.14813e-11	2.37561	0.475	0.439	1.06891e-07	0.00137177	1.15825	0.352	0.335	1	1.15392e-13	1.97385	0.5	0.483	5.74192e-10	4.26842e-08	1.28278	0.401	0.444	0.000212397	2.30939e-15	0.459563	0.321	0.274	1.14915e-11
Early Rings	PBANKA_1334200	RCL1	RNA 3'-terminal phosphate cyclase-like protein, putative	0.410646	6.19821e-22	1.03304e-22	1.76679	0.49	0.344	5.14038e-19	0.000122189	2.39738	0.324	0.295	0.608013	0.410646	0.75338	0.17	0.17	1	1.55252e-15	1.99741	0.471	0.393	7.72534e-12	1.07165e-10	1.36221	0.337	0.301	5.33255e-07	1.21898e-14	0.409779	0.266	0.212	6.06567e-11
Early Rings	PBANKA_0214900	null	fam-a protein	0.0664351	6.90213e-22	9.39877e-22	1.58718	0.461	0.295	4.67683e-18	2.25982e-08	2.09543	0.34	0.255	0.000112449	0.0664351	0.528407	0.109	0.077	1	5.54626e-20	1.94993	0.431	0.283	2.75982e-16	3.95827e-12	1.25355	0.339	0.291	1.96963e-08	1.15035e-22	0.327339	0.175	0.099	5.72417e-19
Early Rings	PBANKA_0903000	RSA4	ribosome assembly protein 4, putative	0.0183886	1.40483e-21	2.34138e-22	1.85093	0.493	0.349	1.16507e-18	0.00106019	2.04706	0.332	0.328	1	0.0183886	1.05265	0.23	0.195	1	1.77689e-19	2.08345	0.482	0.367	8.84178e-16	4.29079e-08	1.30318	0.332	0.319	0.00021351	4.20801e-19	0.426223	0.298	0.231	2.0939e-15
Early Rings	PBANKA_1034000	null	conserved Plasmodium protein, unknown function	0.37968	2.03891e-21	3.39819e-22	1.65819	0.503	0.356	1.69094e-18	1.81403e-06	2.05713	0.34	0.281	0.00902664	0.37968	0.706675	0.152	0.145	1	8.27714e-15	1.82233	0.453	0.36	4.1187e-11	1.678e-09	1.20647	0.314	0.274	8.34972e-06	3.52864e-07	0.305117	0.216	0.18	0.00175585
Early Rings	PBANKA_0937800	ENP1	essential nuclear protein 1, putative	0.0088708	2.58533e-21	4.30888e-22	1.7823	0.503	0.371	2.1441e-18	1.95206e-09	2.37804	0.369	0.28	9.71344e-06	0.0088708	1.13061	0.261	0.225	1	1.54676e-18	1.98137	0.478	0.372	7.6967e-15	2.71551e-19	1.48808	0.361	0.277	1.35124e-15	4.81704e-15	0.337543	0.212	0.15	2.39696e-11
Early Rings	PBANKA_1036300	null	RNA-binding protein, putative	0.656247	4.70989e-21	7.84982e-22	1.89885	0.585	0.553	3.90607e-18	8.53344e-10	2.51425	0.5	0.531	4.24624e-06	0.656247	1.04391	0.273	0.342	1	3.21461e-20	2.19923	0.583	0.601	1.59959e-16	5.96982e-14	1.57184	0.48	0.554	2.97058e-10	0.113517	0.381878	0.274	0.309	1
Early Rings	PBANKA_1243400	null	nucleolar preribosomal GTPase, putative	0.408512	9.81879e-21	1.63646e-21	1.77108	0.51	0.391	8.14305e-18	0.00140412	2.17676	0.344	0.356	1	0.408512	0.842882	0.182	0.187	1	1.75955e-09	1.88327	0.435	0.412	8.75552e-06	0.00015667	1.27809	0.318	0.343	0.779591	4.0596e-07	0.354375	0.255	0.231	0.00202005
Early Rings	PBANKA_1462000	null	conserved protein, unknown function	0.0550695	5.00605e-20	8.34341e-21	1.50019	0.601	0.589	4.15168e-17	0.0123139	1.7913	0.443	0.593	1	0.0550695	0.971928	0.339	0.381	1	5.89983e-15	1.8238	0.565	0.627	2.93575e-11	6.85591e-09	1.22573	0.472	0.592	3.4115e-05	1.01888e-07	0.395991	0.416	0.441	0.000506996
Early Rings	PBANKA_0504900	null	N-acetyltransferase, GNAT family, putative	0.621628	7.48854e-20	1.24809e-20	1.62316	0.513	0.395	6.2105e-17	2.10446e-05	2.33618	0.361	0.337	0.104718	0.621628	1.04297	0.194	0.216	1	1.12537e-12	1.87737	0.467	0.424	5.59984e-09	1.9048e-17	1.50769	0.382	0.32	9.47827e-14	1.84163e-19	0.470686	0.297	0.23	9.16396e-16
Early Rings	PBANKA_1337000	null	conserved Plasmodium protein, unknown function	0.263362	8.09903e-20	2.11278e-12	1.70528	0.382	0.278	1.05132e-08	1.45145e-05	2.16864	0.283	0.218	0.072224	0.263362	0.739585	0.145	0.133	1	1.34984e-20	2.13598	0.438	0.288	6.7168e-17	1.23507e-19	1.63198	0.314	0.214	6.14569e-16	1.52705e-16	0.434519	0.181	0.12	7.59858e-13
Early Rings	PBANKA_1142300	RHOP148	rhoptry protein RHOP148, putative	0.305221	1.25705e-19	2.09509e-20	1.60382	0.601	0.608	1.04252e-16	0.00149724	2.18955	0.434	0.542	1	0.292427	0.749081	0.279	0.428	1	3.57885e-17	2.04805	0.587	0.647	1.78084e-13	0.00133436	1.35618	0.414	0.552	1	0.305221	0.358413	0.299	0.348	1
Early Rings	PBANKA_0714800	RRB1	ribosome assembly protein RRB1, putative	0.000596836	5.80335e-19	9.67225e-20	1.61136	0.405	0.242	4.81291e-16	5.25386e-05	1.95824	0.27	0.212	0.261432	0.000596836	1.04678	0.206	0.135	1	5.81646e-16	1.89663	0.373	0.236	2.89427e-12	2.5008e-11	1.20514	0.266	0.2	1.2444e-07	3.87251e-15	0.387656	0.225	0.165	1.92696e-11
Early Rings	PBANKA_0920400	null	conserved Plasmodium protein, unknown function	0.745797	1.09998e-18	1.8333e-19	1.53823	0.608	0.629	9.12248e-16	0.149416	1.66459	0.307	0.504	1	0.111763	0.777445	0.242	0.394	1	6.17983e-05	1.58907	0.5	0.673	0.307508	0.606822	1.04405	0.341	0.519	1	0.745797	0.259899	0.247	0.293	1
Early Rings	PBANKA_1228700	NOL10	nucleolar protein 10, putative	0.0138867	2.67272e-18	3.22508e-16	1.6856	0.405	0.268	1.6048e-12	0.000399841	2.26599	0.258	0.211	1	0.0138867	1.00238	0.176	0.13	1	4.45454e-19	1.88768	0.406	0.254	2.21658e-15	1.12952e-10	1.16086	0.256	0.191	5.62047e-07	1.61587e-16	0.378363	0.218	0.153	8.04059e-13
Early Rings	PBANKA_0709400	null	conserved Plasmodium protein, unknown function	0.199003	4.67872e-18	7.79787e-19	2.13246	0.399	0.246	3.88022e-15	6.3587e-05	2.51769	0.275	0.22	0.316409	0.199003	0.93376	0.17	0.157	1	3.11858e-08	2.16489	0.322	0.248	0.000155181	2.32415e-18	1.78281	0.311	0.216	1.1565e-14	5.80825e-16	0.555196	0.24	0.183	2.89019e-12
Early Rings	PBANKA_1416400	NOC4	nucleolar complex protein 4, putative	0.040621	4.95752e-18	8.26254e-19	1.77634	0.467	0.342	4.11144e-15	0.0302831	2.06739	0.299	0.321	1	0.0166652	1.03357	0.236	0.201	1	5.60617e-08	1.85078	0.395	0.363	0.000278963	0.040621	1.16335	0.277	0.319	1	6.56259e-15	0.454223	0.27	0.216	3.26554e-11
Early Rings	PBANKA_0806100	CCR4-4	CCR4 domain-containing protein 4, putative	0.127144	8.33332e-18	1.38889e-18	1.77825	0.542	0.495	6.9111e-15	0.102265	2.20011	0.389	0.526	1	0.127144	0.905525	0.242	0.392	1	0.00491534	1.64946	0.431	0.567	1	3.6975e-05	1.41394	0.412	0.518	0.183988	1.54127e-05	0.498066	0.354	0.382	0.0766938
Early Rings	PBANKA_1211500	UTP13	U3 small nucleolar RNA-associated protein 13, putative	0.819567	1.83489e-17	5.49076e-18	1.72882	0.503	0.41	2.7322e-14	0.000168	2.18152	0.361	0.359	0.835967	0.819567	0.885415	0.188	0.237	1	3.05815e-18	2.17137	0.5	0.417	1.52174e-14	7.16084e-07	1.22828	0.353	0.37	0.00356323	3.06954e-13	0.427609	0.304	0.26	1.52741e-09
Early Rings	PBANKA_1313000	BRF1	transcription factor IIIb subunit, putative	0.985991	3.23741e-17	5.11176e-17	1.76038	0.392	0.25	2.54361e-13	0.0190173	2.04473	0.217	0.194	1	0.985991	0.684944	0.115	0.128	1	1.31292e-09	2.03738	0.344	0.26	6.53307e-06	8.29969e-07	1.36359	0.25	0.211	0.00412993	5.39568e-18	0.462828	0.231	0.165	2.68489e-14
Early Rings	PBANKA_1332500	PNO1	pre-rRNA-processing protein PNO1, putative	0.00347488	5.18775e-17	5.74056e-16	1.78027	0.493	0.428	2.8565e-12	8.71474e-08	2.31831	0.43	0.413	0.000433646	0.00347488	1.15073	0.273	0.231	1	8.64625e-18	2.10527	0.511	0.449	4.30237e-14	2.9999e-14	1.5047	0.405	0.388	1.49275e-10	3.2903e-14	0.538552	0.344	0.312	1.63725e-10
Early Rings	PBANKA_1443800	MRP2	multidrug resistance-associated protein 2	0.690128	6.34584e-17	1.05764e-17	1.54237	0.582	0.587	5.26282e-14	0.690128	1.85005	0.316	0.428	1	0.00771915	0.997759	0.248	0.207	1	4.43761e-16	1.94523	0.562	0.58	2.20815e-12	0.0484801	1.06427	0.327	0.408	1	6.17815e-06	0.394345	0.303	0.291	0.0307425
Early Rings	PBANKA_1227800	null	conserved Plasmodium protein, unknown function	0.0433064	1.07711e-16	3.43278e-17	1.95583	0.578	0.605	1.70815e-13	2.49349e-05	2.55434	0.475	0.582	0.124076	0.0433064	0.669458	0.182	0.308	1	1.79519e-17	2.15589	0.594	0.688	8.93286e-14	9.95586e-07	1.45488	0.456	0.594	0.00495404	4.10074e-06	0.528481	0.35	0.368	0.0204053
Early Rings	PBANKA_1320500	VP1	V-type H(+)-translocating pyrophosphatase, putative	0.868087	2.7144e-16	4.52399e-17	1.69768	0.526	0.472	2.25114e-13	0.00028369	2.4434	0.426	0.498	1	0.868087	0.953473	0.218	0.265	1	4.13086e-14	1.94097	0.525	0.532	2.05552e-10	5.13929e-05	1.30334	0.382	0.456	0.255731	5.48754e-08	0.449201	0.358	0.366	0.00027306
Early Rings	PBANKA_0929600	NOP56	nucleolar protein 56, putative	0.730177	6.68706e-16	4.04397e-12	1.53558	0.497	0.48	2.01228e-08	7.41524e-06	2.23819	0.451	0.507	0.0368982	0.730177	0.866291	0.267	0.37	1	1.11451e-16	2.05434	0.533	0.511	5.5458e-13	9.02051e-07	1.21997	0.414	0.492	0.0044886	3.48111e-16	0.432	0.372	0.335	1.7322e-12
Early Rings	PBANKA_0712800	SNRNP27	U4/U6.U5 small nuclear ribonucleoprotein, putative	0.940446	8.16739e-16	1.34977e-11	1.56437	0.441	0.372	6.71644e-08	0.000552769	1.94075	0.361	0.367	1	0.940446	0.720643	0.218	0.266	1	2.95526e-05	1.61381	0.384	0.392	0.147054	0.00261706	1.10301	0.311	0.347	1	1.36123e-16	0.381909	0.282	0.217	6.77349e-13
Early Rings	PBANKA_1410100	null	conserved Plasmodium protein, unknown function	0.721292	1.017e-15	1.695e-16	1.89068	0.536	0.515	8.43434e-13	3.03782e-05	2.58337	0.406	0.43	0.151162	0.721292	0.995929	0.315	0.425	1	5.19542e-07	1.98478	0.482	0.57	0.00258524	0.000150536	1.38876	0.371	0.442	0.749065	3.01307e-10	0.566726	0.312	0.294	1.49931e-06
Early Rings	PBANKA_1363100	null	conserved protein, unknown function	0.289028	1.37718e-15	2.76749e-16	1.89866	0.438	0.325	1.3771e-12	4.02282e-07	2.19195	0.307	0.228	0.00200175	0.289028	0.760492	0.115	0.1	1	9.1873e-10	2.07361	0.391	0.33	4.5716e-06	7.52635e-06	1.22242	0.256	0.228	0.0374511	2.2953e-16	0.394322	0.186	0.125	1.14214e-12
Early Rings	PBANKA_1401900	LisH	LisH domain-containing protein, putative	0.359299	1.47891e-15	2.46486e-16	1.84651	0.458	0.359	1.22651e-12	5.94689e-05	2.30982	0.369	0.363	0.295917	0.359299	0.829254	0.188	0.191	1	9.97632e-11	1.98147	0.428	0.38	4.96421e-07	1.64556e-06	1.33219	0.341	0.354	0.00818832	3.06894e-13	0.480834	0.316	0.281	1.5271e-09
Early Rings	PBANKA_1128200	PABP3	polyadenylate-binding protein 3, putative	0.139004	1.52233e-15	2.53721e-16	1.65317	0.461	0.357	1.26252e-12	0.000119374	2.08715	0.336	0.312	0.594006	0.139004	1.03861	0.2	0.187	1	3.40658e-10	1.9652	0.417	0.367	1.69511e-06	0.00141367	1.18733	0.306	0.337	1	0.0202942	0.30635	0.205	0.205	1
Early Rings	PBANKA_1206300	UIS11	zinc finger protein, putative	0.660836	5.8662e-15	9.777e-16	1.28615	0.637	0.767	4.86504e-12	0.00665873	2.03192	0.484	0.702	1	0.000711109	0.67041	0.248	0.506	1	3.10153e-10	1.54145	0.598	0.808	1.54332e-06	0.660836	1.00629	0.419	0.695	1	0.0541205	0.300057	0.441	0.536	1
Early Rings	PBANKA_1032900	null	conserved Plasmodium protein, unknown function	0.284494	8.45354e-15	4.89817e-14	1.72047	0.438	0.345	2.43733e-10	1.47027e-06	2.29769	0.373	0.333	0.00731605	0.284494	0.778271	0.152	0.216	1	5.40347e-11	1.95023	0.417	0.357	2.68877e-07	1.40892e-15	1.43211	0.368	0.314	7.0108e-12	4.54892e-15	0.447055	0.298	0.25	2.26354e-11
Early Rings	PBANKA_1440400	null	small subunit rRNA processing factor, putative	0.246209	1.22608e-14	2.71551e-11	1.61404	0.366	0.268	1.35124e-07	0.00281037	2.2074	0.238	0.202	1	0.246209	0.845586	0.145	0.132	1	0.00140346	1.66862	0.286	0.268	1	0.000353672	1.07037	0.233	0.215	1	2.04347e-15	0.411185	0.206	0.145	1.01683e-11
Early Rings	PBANKA_1031000	null	conserved Plasmodium protein, unknown function	0.254561	2.1813e-14	2.74624e-09	1.48421	0.353	0.268	1.36653e-05	5.66849e-05	2.23276	0.266	0.209	0.282064	0.254561	0.572706	0.109	0.158	1	0.000326015	1.89588	0.315	0.302	1	0.000960321	1.26312	0.229	0.218	1	3.6355e-15	0.423407	0.213	0.155	1.80902e-11
Early Rings	PBANKA_1324900	IMP3	U3 small nucleolar ribonucleoprotein protein IMP3, putative	0.85711	1.03907e-13	1.73179e-14	1.49244	0.523	0.503	8.61739e-11	0.308931	1.97568	0.328	0.425	1	0.85711	0.707236	0.176	0.202	1	2.59738e-07	1.65157	0.475	0.539	0.00129246	0.388886	1.10867	0.369	0.529	1	0.00140664	0.276744	0.149	0.131	1
Early Rings	PBANKA_0720400	null	conserved Plasmodium protein, unknown function	0.0408237	1.34955e-13	2.24925e-14	1.83602	0.461	0.385	1.11923e-10	0.0370162	2.10058	0.254	0.254	1	0.0408237	0.531189	0.109	0.193	1	5.57596e-05	2.04697	0.391	0.419	0.27746	6.37628e-05	1.36402	0.256	0.239	0.317284	0.00701034	0.439357	0.191	0.185	1
Early Rings	PBANKA_1234500	null	FoP domain-containing protein, putative	0.720408	1.9107e-13	3.1845e-14	1.58588	0.556	0.606	1.58461e-10	9.02491e-05	2.32169	0.443	0.522	0.44908	0.017778	0.652696	0.267	0.484	1	1.37504e-05	1.6331	0.504	0.666	0.068422	0.000258224	1.16885	0.417	0.546	1	0.720408	0.286178	0.234	0.279	1
Early Rings	PBANKA_0315400	PRP45	pre-mRNA-processing protein 45, putative	0.096959	2.50584e-13	4.17641e-14	1.72061	0.48	0.418	2.07818e-10	0.00410565	1.92976	0.324	0.333	1	0.096959	0.584486	0.152	0.242	1	3.42679e-06	1.84636	0.417	0.436	0.0170517	0.0563125	1.13589	0.279	0.325	1	1.78305e-05	0.367846	0.247	0.232	0.0887245
Early Rings	PBANKA_0928200	null	conserved protein, unknown function	0.0429921	2.93579e-13	1.95781e-12	1.33903	0.605	0.752	9.74206e-09	0.0154324	1.81059	0.5	0.76	1	0.0429921	0.82725	0.285	0.504	1	4.89298e-14	1.71242	0.609	0.814	2.43475e-10	1.27643e-07	1.22056	0.522	0.753	0.000635152	0.000253116	0.428198	0.423	0.49	1
Early Rings	PBANKA_0504200	RBM34	RNA-binding protein 34, putative	0.253853	6.06063e-13	1.70311e-10	1.43877	0.399	0.316	8.47466e-07	0.0578966	1.89117	0.254	0.259	1	0.253853	0.662704	0.115	0.098	1	3.01371e-12	1.96783	0.406	0.319	1.49962e-08	8.42947e-05	1.12376	0.274	0.265	0.419451	1.01011e-13	0.348631	0.222	0.165	5.02629e-10
Early Rings	PBANKA_1243500	null	conserved protein, unknown function	0.571074	1.00595e-12	1.67658e-13	1.6229	0.458	0.383	8.34264e-10	0.019111	2.02095	0.324	0.355	1	0.571074	0.741104	0.152	0.196	1	3.54507e-09	1.76584	0.428	0.401	1.76403e-05	0.000290277	1.25234	0.327	0.363	1	9.75569e-05	0.326562	0.19	0.168	0.485443
Early Rings	PBANKA_1303200	null	Sad1/UNC domain-containing protein, putative	0.786536	1.678e-12	3.97591e-08	1.52331	0.493	0.538	0.000197842	0.322016	1.87246	0.344	0.457	1	0.00635266	0.426107	0.133	0.261	1	2.79667e-13	1.96332	0.547	0.602	1.39162e-09	0.541505	1.09158	0.29	0.415	1	0.786536	0.285401	0.265	0.307	1
Early Rings	PBANKA_1311800	UTP12	U3 small nucleolar RNA-associated protein 12, putative	0.333382	4.08522e-12	6.80871e-13	1.65359	0.448	0.377	3.38801e-09	0.0029786	2.31252	0.32	0.323	1	0.333382	0.678233	0.139	0.195	1	1.80558e-12	1.98514	0.46	0.416	8.98458e-09	0.00324543	1.17579	0.3	0.335	1	0.000900536	0.343971	0.192	0.179	1
Early Rings	PBANKA_0514100	PRP22	pre-mRNA-splicing factor ATP-dependent RNA helicase PRP22, putative	0.23519	1.17577e-11	1.95962e-12	1.49548	0.533	0.562	9.75109e-09	0.23519	1.77692	0.398	0.563	1	0.0687199	0.931348	0.224	0.375	1	1.0541e-08	1.88523	0.514	0.619	5.24522e-05	3.49579e-07	1.32995	0.437	0.539	0.00173951	0.00777363	0.392826	0.384	0.45	1
Early Rings	PBANKA_1463800	null	conserved protein, unknown function	0.402921	1.3212e-11	2.202e-12	1.72715	0.386	0.285	1.09572e-08	0.0679909	2.27581	0.246	0.25	1	0.402921	0.762467	0.158	0.216	1	4.25845e-07	2.05061	0.359	0.314	0.002119	0.00770389	1.29227	0.236	0.24	1	1.24752e-08	0.374347	0.196	0.158	6.20765e-05
Early Rings	PBANKA_0822100	null	conserved Plasmodium protein, unknown function	0.562255	2.40936e-11	4.0156e-12	1.44748	0.451	0.384	1.99816e-08	0.0625765	1.85496	0.275	0.293	1	0.562255	0.690006	0.164	0.213	1	0.0364124	1.75881	0.355	0.431	1	0.165106	1.0062	0.254	0.297	1	0.00432412	0.281184	0.185	0.174	1
Early Rings	PBANKA_1420900	DHHC4	palmitoyltransferase DHHC4, putative	0.147978	2.51698e-11	1.24015e-09	1.6083	0.369	0.289	6.171e-06	0.0106808	1.99734	0.246	0.226	1	0.147978	0.616263	0.103	0.161	1	1.3927e-08	1.86745	0.37	0.309	6.93009e-05	0.0781175	1.05919	0.213	0.228	1	4.19496e-12	0.351845	0.204	0.152	2.08741e-08
Early Rings	PBANKA_1026200	GDH1	NADP-specific glutamate dehydrogenase, putative	0.601921	3.34649e-11	5.57749e-12	1.45529	0.513	0.523	2.77536e-08	0.169192	1.67327	0.336	0.564	1	0.00963022	0.62403	0.176	0.329	1	2.43586e-06	1.59755	0.482	0.581	0.0121209	0.601921	1.07599	0.359	0.53	1	0.222953	0.311355	0.38	0.46	1
Early Rings	PBANKA_1464800	null	conserved Plasmodium protein, unknown function	0.690126	6.36592e-11	8.7405e-06	1.51492	0.353	0.323	0.0434927	0.347543	2.09311	0.25	0.288	1	0.690126	0.674704	0.139	0.174	1	6.53703e-11	2.13547	0.409	0.344	3.25282e-07	7.3586e-05	1.31846	0.291	0.292	0.366164	1.06099e-11	0.425579	0.219	0.171	5.27947e-08
Early Rings	PBANKA_1023500	null	conserved Plasmodium protein, unknown function	0.533138	8.36984e-11	1.39497e-11	1.29213	0.572	0.666	6.94138e-08	1.96325e-06	1.82415	0.541	0.738	0.00976915	0.533138	1.00256	0.382	0.544	1	2.24369e-08	1.58038	0.558	0.753	0.000111646	3.01895e-05	1.13024	0.496	0.718	0.150223	0.329096	0.313553	0.446	0.562	1
Early Rings	PBANKA_0518700	null	methionine--tRNA ligase, putative	0.982917	1.1587e-10	1.93117e-11	1.35654	0.565	0.658	9.60951e-08	6.59565e-06	1.83115	0.52	0.692	0.03282	0.982917	0.840018	0.309	0.431	1	4.51429e-07	1.65968	0.536	0.721	0.00224631	0.0107806	1.06	0.453	0.682	1	0.00502871	0.339412	0.466	0.568	1
Early Rings	PBANKA_1333400	null	conserved Plasmodium protein, unknown function	0.716954	1.21415e-10	2.05041e-09	1.53788	0.366	0.29	1.02028e-05	0.242848	2.12635	0.25	0.28	1	0.716954	0.830992	0.158	0.196	1	1.51981e-05	1.96808	0.341	0.315	0.075626	3.16315e-07	1.47225	0.306	0.288	0.00157398	2.02358e-11	0.352037	0.193	0.145	1.00693e-07
Early Rings	PBANKA_0214800	null	heat shock protein, putative	0.865348	1.74633e-10	1.98587e-08	1.3268	0.314	0.226	9.88167e-05	0.865348	1.42419	0.209	0.253	1	0.096143	0.786448	0.139	0.111	1	0.000107467	1.53701	0.279	0.237	0.534758	0.0024747	1.04493	0.258	0.263	1	2.91056e-11	0.343038	0.25	0.203	1.44829e-07
Early Rings	PBANKA_1309000	MAK5	ATP-dependent RNA helicase MAK5, putative	0.63894	2.86156e-10	4.76926e-11	1.65243	0.418	0.351	2.37318e-07	0.509965	2.02988	0.262	0.321	1	0.63894	0.736938	0.17	0.219	1	2.27586e-07	1.80399	0.402	0.382	0.00113247	1.5103e-05	1.2732	0.307	0.308	0.0751525	1.27722e-06	0.364622	0.208	0.179	0.00635544
Early Rings	PBANKA_1010200	METAP2	methionine aminopeptidase 2, putative	0.457868	6.72737e-10	1.12123e-10	1.69613	0.477	0.47	5.57923e-07	0.457868	2.05248	0.307	0.402	1	0.0240167	0.691733	0.158	0.282	1	2.90184e-06	1.84206	0.46	0.536	0.0144396	0.00178002	1.27136	0.341	0.404	1	2.11447e-10	0.497258	0.317	0.303	1.05216e-06
Early Rings	PBANKA_1434100	DYN3	dynamin-like protein, putative	0.854565	6.90152e-10	1.15025e-10	1.65134	0.412	0.345	5.72366e-07	0.394943	2.11974	0.213	0.237	1	0.854565	1.02574	0.188	0.22	1	0.00407852	1.76321	0.337	0.367	1	7.85156e-06	1.26938	0.263	0.24	0.0390694	2.06131e-10	0.483467	0.225	0.185	1.02571e-06
Early Rings	PBANKA_1012400	null	RNA methyltransferase, putative	0.935632	1.8303e-09	2.40458e-06	1.36457	0.268	0.196	0.0119652	0.036167	1.70155	0.184	0.159	1	0.935632	0.687762	0.103	0.112	1	8.93156e-06	1.65735	0.257	0.191	0.0444435	0.00202366	0.927342	0.174	0.15	1	3.0505e-10	0.293282	0.18	0.134	1.51793e-06
Early Rings	PBANKA_1424600	null	conserved protein, unknown function	0.706582	2.16543e-09	3.82678e-10	1.89232	0.467	0.455	1.9042e-06	0.310933	2.11204	0.328	0.425	1	0.706582	0.969206	0.224	0.299	1	3.60905e-10	2.094	0.482	0.503	1.79586e-06	3.18443e-08	1.50839	0.394	0.433	0.000158457	0.000118165	0.414527	0.235	0.224	0.58799
Early Rings	PBANKA_1026900	KsgA1	ribosomal RNA small subunit methyltransferase A1, putative	0.162237	2.51545e-09	4.33653e-06	1.42237	0.379	0.355	0.0215786	0.0430069	1.83637	0.279	0.293	1	0.162237	0.633548	0.145	0.221	1	0.00116186	1.55423	0.344	0.359	1	0.000803821	1.07976	0.268	0.271	1	4.19242e-10	0.35713	0.269	0.229	2.08615e-06
Early Rings	PBANKA_1317600	null	conserved Plasmodium protein, unknown function	0.407403	3.59036e-09	1.03252e-09	1.69557	0.422	0.373	5.13784e-06	0.0943703	2.32232	0.262	0.282	1	0.407403	0.678996	0.145	0.198	1	0.000125912	1.9771	0.366	0.379	0.626536	1.26348e-05	1.52022	0.306	0.306	0.0628709	5.98394e-10	0.485989	0.26	0.225	2.97761e-06
Early Rings	PBANKA_1452500	null	conserved Plasmodium protein, unknown function	0.928871	4.93236e-09	8.22059e-10	1.6645	0.513	0.565	4.09057e-06	0.308288	2.25834	0.377	0.532	1	0.00289736	0.670244	0.194	0.383	1	0.101786	1.58169	0.446	0.667	1	7.40586e-07	1.03128	0.279	0.535	0.00368515	0.928871	0.368721	0.255	0.304	1
Early Rings	PBANKA_1037600	RRP5	rRNA biogenesis protein RRP5, putative	0.0427835	8.46506e-09	1.41084e-09	1.50806	0.425	0.381	7.02035e-06	0.0324214	1.80565	0.291	0.307	1	0.0427835	0.865262	0.218	0.192	1	9.82986e-08	1.79532	0.395	0.367	0.000489134	1.33564e-06	1.19689	0.325	0.325	0.00664615	0.000678978	0.282086	0.227	0.214	1
Early Rings	PBANKA_1129300	YTM1	ribosome biogenesis protein YTM1, putative	0.745255	1.00507e-08	1.67512e-09	1.65123	0.382	0.315	8.33541e-06	0.241606	1.98006	0.225	0.244	1	0.745255	0.78117	0.145	0.18	1	0.000153545	1.8163	0.337	0.329	0.764041	0.00701812	1.1771	0.236	0.24	1	0.000533327	0.294673	0.15	0.131	1
Early Rings	PBANKA_0201300	null	lysophospholipase, putative	0.375566	2.20845e-08	5.2914e-08	1.62754	0.291	0.205	0.0002633	0.375566	2.13184	0.148	0.147	1	0.0468996	0.986467	0.152	0.117	1	0.0691778	1.49175	0.21	0.205	1	3.30821e-07	1.23577	0.21	0.159	0.00164616	3.68074e-09	0.335369	0.148	0.107	1.83154e-05
Early Rings	PBANKA_1028500	null	conserved Plasmodium protein, unknown function	0.563837	2.63679e-08	4.39466e-09	1.65709	0.477	0.505	2.18678e-05	0.563837	1.91768	0.311	0.413	1	0.0419556	0.763142	0.176	0.301	1	3.45416e-07	1.84079	0.489	0.584	0.00171879	0.0612256	1.27354	0.33	0.422	1	0.225876	0.286553	0.192	0.203	1
Early Rings	PBANKA_1323700	FCP	FYVE and coiled-coil domain-containing protein, putative	0.946525	7.71085e-08	1.28514e-08	1.82551	0.363	0.299	6.39487e-05	0.946525	2.01087	0.205	0.259	1	0.000547906	0.407268	0.091	0.224	1	0.0148574	1.82594	0.33	0.371	1	0.337275	1.31483	0.229	0.27	1	0.0519669	0.384253	0.165	0.165	1
Early Rings	PBANKA_1208600	null	DNA2/NAM7 helicase, putative	0.573714	7.75583e-08	1.29264e-08	1.50887	0.474	0.494	6.43217e-05	0.0080751	2.14738	0.373	0.429	1	0.000901755	0.511971	0.139	0.299	1	2.88516e-05	1.76002	0.453	0.537	0.143566	0.573714	1.13126	0.309	0.416	1	0.021238	0.339354	0.282	0.299	1
Early Rings	PBANKA_0917700	null	methyltransferase, putative	0.294306	8.58608e-08	1.43101e-08	1.46288	0.402	0.351	7.12073e-05	0.000582156	2.04517	0.324	0.309	1	0.294306	0.614504	0.127	0.182	1	0.000230947	1.62576	0.355	0.365	1	0.127875	1.05369	0.282	0.339	1	0.0470539	0.26415	0.188	0.185	1
Early Rings	PBANKA_0415600	null	conserved Plasmodium protein, unknown function	0.110767	8.81731e-08	1.46955e-08	1.60456	0.402	0.36	7.31249e-05	0.00146143	2.21926	0.266	0.234	1	0.110767	0.779543	0.152	0.239	1	0.00122141	1.90931	0.359	0.39	1	9.29591e-05	1.17202	0.265	0.253	0.462564	5.58537e-08	0.383169	0.205	0.169	0.000277928
Early Rings	PBANKA_1321000	null	MA3 domain-containing protein, putative	0.252676	1.34682e-07	2.2447e-08	1.49057	0.493	0.549	0.000111696	0.252676	1.97211	0.385	0.542	1	0.174928	0.836077	0.255	0.405	1	0.0100994	1.61634	0.449	0.625	1	0.00426365	1.12808	0.409	0.552	1	0.000320535	0.368835	0.359	0.392	1
Early Rings	PBANKA_1228600	null	conserved protein, unknown function	0.926793	3.72243e-07	6.20405e-08	1.53751	0.412	0.391	0.000308713	0.926793	2.10931	0.262	0.347	1	4.54173e-05	0.34748	0.109	0.288	0.225997	0.120628	1.7039	0.341	0.435	1	0.624663	1.05453	0.282	0.374	1	0.69325	0.267945	0.168	0.195	1
Early Rings	PBANKA_1122500	null	conserved Plasmodium protein, unknown function	0.910551	5.76034e-07	9.60056e-08	1.42459	0.304	0.225	0.000477724	0.325625	1.83423	0.148	0.145	1	0.719197	0.651501	0.121	0.148	1	0.00489859	1.7263	0.228	0.202	1	0.910551	0.79974	0.133	0.15	1	7.95011e-05	0.31106	0.154	0.13	0.395597
Early Rings	PBANKA_0836600	null	fam-b protein	0.224555	5.84864e-07	0.00210023	1.28116	0.258	0.228	1	0.224555	1.66097	0.189	0.19	1	0.0342442	0.872276	0.17	0.132	1	4.3083e-07	1.61519	0.308	0.24	0.00214381	0.0139908	1.10546	0.204	0.199	1	9.74773e-08	0.309442	0.149	0.112	0.000485047
Early Rings	PBANKA_0308500	TKL1	tyrosine kinase-like protein, putative	0.669429	5.98252e-07	0.0183653	1.01449	0.5	0.712	1	0.0958906	1.5771	0.385	0.703	1	9.97087e-08	0.379229	0.242	0.618	0.000496151	0.669429	1.24732	0.467	0.781	1	8.92996e-05	0.760138	0.38	0.732	0.444355	0.010216	0.272898	0.287	0.382	1
Early Rings	PBANKA_1347600	null	eukaryotic translation initiation factor 6, putative	0.712415	8.23711e-07	1.37285e-07	1.45093	0.435	0.437	0.000683132	0.000536723	1.30108	0.234	0.455	1	0.0449026	0.642772	0.212	0.362	1	0.00769685	1.52977	0.402	0.5	1	0.707939	0.990356	0.334	0.477	1	0.712415	0.27652	0.234	0.276	1
Early Rings	PBANKA_0934500	PRL	protein tyrosine phosphatase	0.709901	1.06785e-06	7.88321e-05	1.65859	0.379	0.39	0.392269	0.709901	1.93963	0.25	0.343	1	0.210575	0.657502	0.133	0.197	1	1.77976e-07	1.89301	0.435	0.449	0.000885606	0.220724	1.01227	0.242	0.345	1	0.123751	0.294479	0.198	0.205	1
Early Rings	PBANKA_1440100	null	conserved Plasmodium protein, unknown function	0.4887	1.96569e-06	4.89125e-07	1.53866	0.386	0.358	0.00243389	0.354978	1.94817	0.238	0.272	1	0.4887	0.799444	0.158	0.212	1	8.41572e-05	1.94533	0.362	0.368	0.418766	0.000569757	1.20185	0.274	0.277	1	3.27615e-07	0.450736	0.24	0.217	0.00163021
Early Rings	PBANKA_0621400	null	RNA-binding protein, putative	0.85431	2.03618e-06	3.39363e-07	1.5316	0.428	0.434	0.00168867	0.217885	1.68534	0.205	0.303	1	0.152226	0.87358	0.164	0.252	1	0.15244	1.56142	0.351	0.46	1	0.85431	1.04555	0.236	0.3	1	0.542208	0.289315	0.172	0.186	1
Early Rings	PBANKA_1315600	TSR1	ribosome biogenesis protein TSR1, putative	0.34361	2.57363e-06	1.11305e-06	1.23608	0.288	0.215	0.00553855	0.0260337	1.75953	0.197	0.172	1	0.34361	0.601702	0.097	0.135	1	0.0955293	1.40641	0.21	0.209	1	0.0690772	1.00562	0.176	0.176	1	4.28939e-07	0.322891	0.189	0.155	0.0021344
Early Rings	PBANKA_1333500	null	conserved Plasmodium protein, unknown function	0.957329	2.63451e-06	4.39085e-07	1.61944	0.392	0.369	0.00218489	0.841808	1.88698	0.27	0.355	1	0.385238	0.872507	0.194	0.274	1	0.942701	1.60231	0.312	0.44	1	0.957329	1.11647	0.274	0.367	1	0.346814	0.278766	0.178	0.188	1
Early Rings	PBANKA_0202500	null	P-loop containing nucleoside triphosphate hydrolase, putative	0.512822	3.26518e-06	0.171006	0.996475	0.176	0.17	1	0.0352773	1.87763	0.127	0.096	1	0.512822	0.703363	0.103	0.097	1	0.0199866	1.48448	0.192	0.168	1	1.51606e-05	1.01595	0.142	0.099	0.0754392	5.44198e-07	0.282424	0.126	0.093	0.00270793
Early Rings	PBANKA_0921900	null	WD repeat-containing protein, putative	0.256022	4.08117e-06	0.0294503	1.25723	0.379	0.455	1	0.143632	1.90963	0.348	0.442	1	0.256022	0.703399	0.188	0.275	1	0.0290477	1.59737	0.388	0.494	1	6.80196e-07	1.45506	0.385	0.429	0.00338465	0.000439226	0.383737	0.28	0.283	1
Early Rings	PBANKA_0305400	null	conserved Plasmodium protein, unknown function	0.313426	4.7921e-06	7.98685e-07	1.56028	0.402	0.387	0.00397426	0.0490584	1.94367	0.221	0.361	1	0.215306	0.645504	0.17	0.252	1	0.0665911	1.70658	0.337	0.412	1	0.0201227	0.989189	0.236	0.366	1	0.313426	0.311449	0.207	0.223	1
Early Rings	PBANKA_0502800	null	tRNA wybutosine-synthesizing protein, putative	0.744715	7.33969e-06	1.22329e-06	1.14029	0.513	0.614	0.00608707	0.679944	1.46426	0.357	0.547	1	0.150361	0.940385	0.273	0.291	1	0.000218757	1.5281	0.475	0.611	1	0.00466475	1.15579	0.419	0.576	1	0.744715	0.266034	0.304	0.355	1
Early Rings	PBANKA_0516900	AdoMetDC/ODC	S-adenosylmethionine decarboxylase/ornithine decarboxylase, putative	0.984098	8.23218e-06	0.00954629	1.58738	0.359	0.412	1	0.984098	2.24777	0.254	0.335	1	0.388206	0.788144	0.121	0.166	1	1.37203e-06	2.01964	0.446	0.492	0.00682725	0.113775	0.881026	0.195	0.278	1	0.361394	0.312941	0.191	0.23	1
Early Rings	PBANKA_0203200	null	bromodomain protein, putative	0.734548	1.61405e-05	2.69009e-06	1.63399	0.441	0.479	0.0133859	0.734548	2.15096	0.287	0.409	1	0.13579	0.794596	0.224	0.358	1	0.00125291	1.89315	0.42	0.521	1	0.00254612	1.34413	0.35	0.422	1	3.40439e-06	0.394052	0.225	0.204	0.0169403
Early Rings	PBANKA_1021100	null	DnaJ protein, putative	0.763515	3.10195e-05	5.16999e-06	1.69284	0.301	0.246	0.0257259	0.683573	1.53858	0.176	0.198	1	0.763515	0.782467	0.133	0.143	1	0.732855	1.56444	0.225	0.274	1	0.0477821	1.17193	0.194	0.196	1	0.165927	0.275175	0.118	0.114	1
Early Rings	PBANKA_1116700	null	AP-2 complex subunit alpha, putative	0.96495	3.1623e-05	5.27057e-06	1.34325	0.392	0.377	0.0262263	0.088992	1.98852	0.258	0.274	1	0.707432	0.697213	0.176	0.224	1	0.000459747	1.66132	0.359	0.374	1	0.96495	1.05166	0.234	0.299	1	0.250581	0.267743	0.141	0.142	1
Early Rings	PBANKA_1334600	null	diacylglycerol kinase, putative	0.772035	5.59644e-05	9.32761e-06	1.45118	0.412	0.428	0.0464142	0.0109034	2.14552	0.34	0.377	1	0.772035	0.780353	0.206	0.266	1	2.90981e-05	1.77822	0.409	0.446	0.144792	0.0394133	0.849125	0.249	0.383	1	0.395664	0.319711	0.265	0.299	1
Early Rings	PBANKA_0102200	TEX1	trophozoite exported protein 1, putative	0.470225	6.38622e-05	4.30833e-05	1.27167	0.49	0.603	0.214382	0.324043	1.58312	0.34	0.552	1	1.0644e-05	0.334753	0.152	0.376	0.0529645	1.68528e-05	1.64926	0.486	0.61	0.0838596	0.0434558	1.12277	0.403	0.57	1	0.470225	0.274043	0.288	0.355	1
Early Rings	PBANKA_0617600	ESF2	pre-rRNA-processing protein ESF2, putative	0.720043	6.98392e-05	1.16402e-05	1.47524	0.33	0.289	0.0579217	0.720043	2.06361	0.201	0.261	1	0.0636339	0.552235	0.103	0.177	1	0.680712	1.49104	0.243	0.333	1	0.688032	1.05229	0.202	0.242	1	0.575542	0.287798	0.154	0.165	1
Early Rings	PBANKA_1004900	null	transcription factor, putative	0.731634	8.24013e-05	0.731634	1.16813	0.258	0.348	1	1.3734e-05	1.19667	0.16	0.355	0.0683405	0.0128028	0.575348	0.115	0.222	1	0.00475735	1.22134	0.239	0.427	1	0.0497105	1.02087	0.224	0.336	1	0.0426385	0.251696	0.17	0.217	1
Early Rings	PBANKA_0105200	PTB	polypyrimidine tract-binding protein, putative	0.426756	9.0585e-05	1.50981e-05	1.4874	0.412	0.433	0.075128	0.420807	1.9394	0.307	0.397	1	0.0301847	0.672054	0.164	0.287	1	0.000764344	1.68969	0.406	0.477	1	0.426756	1.08659	0.298	0.39	1	0.00271059	0.349331	0.282	0.294	1
Early Rings	PBANKA_0307800	null	conserved Plasmodium protein, unknown function	0.789157	0.000115577	1.92637e-05	1.51871	0.444	0.506	0.0958563	0.697568	1.67102	0.352	0.506	1	0.233525	0.783245	0.267	0.416	1	0.556173	1.56959	0.38	0.564	1	0.503727	1.0486	0.357	0.512	1	0.789157	0.314393	0.285	0.348	1
Early Rings	PBANKA_0211200	null	conserved protein, unknown function	0.553593	0.00015355	2.55932e-05	1.49011	0.294	0.243	0.127352	0.00159917	1.98847	0.213	0.167	1	0.013097	1.11711	0.194	0.149	1	0.553593	1.54244	0.217	0.253	1	0.166706	0.98233	0.181	0.19	1	0.000449757	0.290655	0.133	0.111	1
Early Rings	PBANKA_0109700	SWIB	SWIB/MDM2 domain-containing protein, putative	0.164902	0.000208133	0.00351115	1.30087	0.379	0.429	1	0.0267051	1.9719	0.246	0.423	1	0.132111	0.722252	0.194	0.305	1	0.0894115	1.58317	0.38	0.507	1	3.46918e-05	0.794687	0.247	0.446	0.172627	0.164902	0.294051	0.238	0.301	1
Early Rings	PBANKA_1221300	null	conserved Plasmodium protein, unknown function	0.367943	0.000293479	4.89191e-05	1.52671	0.408	0.428	0.243422	0.299989	1.89061	0.311	0.385	1	0.367943	0.756987	0.176	0.246	1	0.00678969	1.58802	0.37	0.43	1	0.000114449	1.17684	0.336	0.367	0.5695	0.07245	0.308877	0.247	0.258	1
Early Rings	PBANKA_1322700	DBP5	ATP-dependent RNA helicase DBP5, putative	0.898058	0.000296497	0.41207	1.06325	0.333	0.429	1	0.018342	1.54364	0.221	0.379	1	0.00290568	0.546175	0.103	0.224	1	0.790208	1.50576	0.337	0.504	1	4.94223e-05	0.746412	0.206	0.361	0.245925	0.898058	0.293777	0.238	0.277	1
Early Rings	PBANKA_1356200	null	tRNA guanosine-2'-O-methyltransferase, putative	0.755598	0.000361974	6.03382e-05	1.45087	0.343	0.324	0.300243	0.591443	1.79453	0.197	0.224	1	0.755598	0.845274	0.115	0.139	1	0.149108	1.42749	0.279	0.32	1	0.0230019	1.02172	0.21	0.211	1	0.000839681	0.257903	0.192	0.175	1
Early Rings	PBANKA_1141700	null	ubiquitin-60S ribosomal protein L40, putative	0.522307	0.000387034	0.00139635	1.45309	0.451	0.58	1	0.522307	1.89686	0.402	0.609	1	0.234523	0.958789	0.406	0.562	1	6.4516e-05	1.68648	0.482	0.629	0.321032	0.0251011	1.18401	0.41	0.578	1	0.250308	0.344855	0.402	0.502	1
Early Rings	PBANKA_1107900	TPT	triose phosphate transporter	0.660543	0.000390602	6.51109e-05	1.86306	0.327	0.304	0.323992	0.0435226	1.73066	0.148	0.24	1	0.00016291	0.355741	0.067	0.199	0.81064	0.660543	1.61315	0.243	0.334	1	0.0131197	1.20636	0.185	0.285	1	0.104048	0.271672	0.099	0.123	1
Early Rings	PBANKA_0108200	null	conserved Plasmodium protein, unknown function	0.999115	0.000641435	0.003397	1.43824	0.379	0.427	1	0.0647324	1.93853	0.213	0.343	1	0.00388578	0.46757	0.127	0.258	1	0.000106934	1.88872	0.402	0.443	0.532106	0.999115	1.08868	0.259	0.341	1	0.0276823	0.34425	0.222	0.226	1
Early Rings	PBANKA_0936700	null	ES2 protein, putative	0.544909	0.00078159	0.000130308	1.55094	0.317	0.291	0.64841	0.168655	2.0774	0.156	0.229	1	0.00142806	0.544447	0.109	0.244	1	0.468974	1.76273	0.264	0.324	1	0.222146	1.05074	0.179	0.244	1	0.544909	0.283665	0.133	0.152	1
Early Rings	PBANKA_1106400	TCF25	transcription factor 25, putative	0.961319	0.00119879	0.000199898	1.44347	0.448	0.526	0.994693	0.266721	2.00757	0.385	0.541	1	0.271195	0.819734	0.273	0.426	1	0.367725	1.48853	0.406	0.595	1	0.961319	1.06568	0.353	0.531	1	0.807934	0.343773	0.324	0.396	1
Early Rings	PBANKA_0605200	RPC2	DNA-directed RNA polymerase III subunit RPC2, putative	0.832896	0.00125437	0.0307928	1.2969	0.366	0.442	1	0.00020917	1.14532	0.213	0.427	1	0.00300462	0.427843	0.115	0.243	1	0.0518164	1.54297	0.384	0.503	1	0.00100901	0.859259	0.233	0.391	1	0.832896	0.296614	0.246	0.285	1
Early Rings	PBANKA_0404500	null	conserved Plasmodium protein, unknown function	0.839874	0.0027934	0.0244892	1.30128	0.359	0.424	1	0.580464	2.00692	0.291	0.43	1	0.0129157	0.76243	0.176	0.323	1	0.0199916	1.55212	0.388	0.49	1	0.839874	1.12098	0.293	0.415	1	0.00046611	0.256351	0.181	0.253	1
Early Rings	PBANKA_1460800	UTP11	U3 small nucleolar RNA-associated protein 11, putative	0.826602	0.00303897	0.00133426	1.32535	0.382	0.428	1	0.0955835	2.00584	0.32	0.378	1	0.217838	0.790051	0.17	0.254	1	0.000507137	1.61915	0.402	0.465	1	0.826602	1.03726	0.265	0.362	1	0.0903968	0.281216	0.23	0.242	1
Early Rings	PBANKA_0203900	RRP36	rRNA biogenesis protein RRP36, putative	0.910358	0.00576461	0.000963083	1.36821	0.346	0.352	1	0.910358	2.1639	0.221	0.277	1	0.18817	0.693326	0.182	0.276	1	0.837458	1.48319	0.29	0.389	1	0.295587	1.19996	0.256	0.31	1	0.263515	0.267159	0.152	0.157	1
Early Rings	PBANKA_1401100	DOHH	deoxyhypusine hydroxylase, putative	0.779911	0.00735554	0.00150025	1.23188	0.343	0.354	1	0.779911	2.00855	0.266	0.345	1	0.0012297	0.510017	0.121	0.266	1	0.493247	1.45506	0.286	0.424	1	0.0105392	0.913552	0.208	0.327	1	0.00307167	0.336638	0.206	0.201	1
Early Rings	PBANKA_1350500	PV3	parasitophorous vacuolar protein 3	0.990222	0.00737353	0.00123271	1.38881	0.301	0.286	1	0.0442484	1.75378	0.275	0.287	1	0.00138142	0.317405	0.055	0.154	1	0.0112852	1.72154	0.286	0.295	1	0.4034	1.12389	0.238	0.287	1	0.990222	0.300055	0.225	0.26	1
Early Rings	PBANKA_1006700	PRPF31	U4/U6 small nuclear ribonucleoprotein PRP31, putative	0.993966	0.00947203	0.017691	1.347	0.284	0.291	1	0.993966	1.76159	0.189	0.23	1	0.475609	0.729581	0.145	0.195	1	0.00158494	1.61972	0.322	0.328	1	0.246682	1.03987	0.201	0.222	1	0.803963	0.268248	0.142	0.154	1
Early Rings	PBANKA_0817400	null	conserved Plasmodium protein, unknown function	0.782776	0.0141159	0.21736	1.27964	0.405	0.559	1	0.0419727	1.80946	0.316	0.547	1	0.00236661	0.591044	0.194	0.384	1	0.405542	1.45169	0.377	0.621	1	0.107236	1.16328	0.401	0.578	1	0.782776	0.300855	0.309	0.379	1
Early Rings	PBANKA_0622800	null	conserved protein, unknown function	0.807099	0.0162248	0.807099	1.07559	0.258	0.324	1	0.802298	1.89683	0.225	0.276	1	0.233255	0.68157	0.133	0.196	1	0.0027226	1.6468	0.315	0.321	1	0.247834	0.936483	0.201	0.276	1	0.0249949	0.314818	0.215	0.216	1
Early Rings	PBANKA_1141200	Uba2	ubiquitin-activating enzyme, putative	0.874091	0.022994	0.00386958	1.17999	0.284	0.269	1	0.855063	1.69623	0.242	0.306	1	0.252552	0.635848	0.109	0.159	1	0.874091	1.33021	0.221	0.285	1	0.304749	0.933845	0.215	0.295	1	0.0414654	0.275133	0.182	0.179	1
Early Rings	PBANKA_0808700	null	GTPase-activating protein, putative	0.784572	0.0365049	0.669471	1.33757	0.307	0.405	1	0.580027	1.56556	0.23	0.317	1	0.00617881	0.71152	0.127	0.253	1	0.0152431	1.47076	0.264	0.456	1	0.784572	1.23553	0.249	0.335	1	0.292732	0.270225	0.175	0.21	1
Early Rings	PBANKA_1346100	null	conserved Plasmodium protein, unknown function	0.895713	0.236159	0.045332	1.29593	0.346	0.412	1	0.623304	2.00284	0.299	0.441	1	0.895713	0.972868	0.23	0.288	1	0.286931	1.58512	0.359	0.49	1	0.0439063	1.09998	0.286	0.454	1	0.455996	0.286318	0.238	0.266	1
Mid Rings	PBANKA_1400700	null	Plasmodium exported protein, unknown function	6.99856e-119	0	6.99856e-119	0.756136	0.989	0.921	3.48248e-115	8.58695e-169	0.853109	0.995	0.956	4.27287e-165	3.09017e-145	0.912247	0.962	0.964	1.53767e-141	5.42589e-210	0.889217	0.988	0.952	2.69992e-206	0	0.599958	0.993	0.972	0	0	0.506841	0.94	0.891	0
Mid Rings	PBANKA_0800400	null	conserved Plasmodium protein, unknown function	1.01741e-114	0	1.01741e-114	0.70809	0.987	0.91	5.06265e-111	2.10111e-171	0.858246	0.995	0.966	1.04551e-167	6.09378e-132	0.925022	0.946	0.948	3.03227e-128	6.41438e-195	0.880246	0.978	0.946	3.1918e-191	0	0.725225	0.99	0.974	0	0	0.56854	0.981	0.935	0
Mid Rings	PBANKA_1145900	MAHRP1b	membrane associated histidine-rich protein 1b	8.26138e-71	0	5.39834e-107	0.452294	0.991	0.902	2.68622e-103	3.14673e-148	0.436464	0.986	0.958	1.56581e-144	8.26138e-71	0.779036	0.836	0.883	4.11086e-67	2.9313e-188	0.629734	0.981	0.94	1.45861e-184	0	0.476782	0.99	0.972	0	1.01841e-255	0.373458	0.969	0.925	5.06759e-252
Mid Rings	PBANKA_1326400	GAPDH	glyceraldehyde-3-phosphate dehydrogenase	2.82492e-81	0	1.65173e-104	-1.35162	0.158	0.704	8.21901e-101	2.75318e-141	-1.21471	0.249	0.837	1.36998e-137	2.82492e-81	-0.53935	0.255	0.839	1.40568e-77	1.10692e-168	-1.18898	0.303	0.858	5.50802e-165	0	-1.26981	0.309	0.874	0	0	-1.25034	0.097	0.635	0
Mid Rings	PBANKA_1303800	TIM	triosephosphate isomerase, putative	2.3898e-98	0	4.42605e-99	-1.15606	0.024	0.57	2.2024e-95	3.57922e-141	-1.0889	0.03	0.69	1.78102e-137	2.3898e-98	-0.565748	0.118	0.695	1.18916e-94	2.14124e-172	-1.14891	0.099	0.766	1.06548e-168	0	-1.1227	0.08	0.748	0	0	-0.7145	0.016	0.482	0
Mid Rings	PBANKA_0623100	null	tryptophan-rich protein	1.00177e-97	0	1.00177e-97	0.576932	0.985	0.923	4.98482e-94	3.06424e-124	0.451328	0.967	0.944	1.52477e-120	1.58673e-102	0.981869	0.877	0.879	7.89559e-99	6.80127e-172	0.733288	0.965	0.956	3.38431e-168	0	0.571696	0.969	0.953	0	2.08287e-220	0.366683	0.954	0.936	1.03644e-216
Mid Rings	PBANKA_1309900	LAP	M17 leucyl aminopeptidase, putative	3.19991e-86	0	4.88599e-94	-1.06447	0.043	0.58	2.43127e-90	9.89632e-121	-0.928287	0.082	0.708	4.92441e-117	3.19991e-86	-0.378356	0.122	0.669	1.59227e-82	1.96286e-156	-1.02352	0.125	0.781	9.76717e-153	0	-0.913699	0.148	0.761	0	0	-0.640771	0.027	0.478	0
Mid Rings	PBANKA_0513600	ADA	adenosine deaminase, putative	1.1586e-93	0	1.1586e-93	-1.17623	0.017	0.542	5.76521e-90	9.56636e-115	-0.999798	0.044	0.626	4.76022e-111	8.07788e-111	-0.708111	0.061	0.636	4.01955e-107	3.24451e-169	-1.26747	0.066	0.726	1.61447e-165	0	-1.29348	0.052	0.719	0	0	-0.790058	0.009	0.46	0
Mid Rings	PBANKA_1145800	MAHRP1a	membrane associated histidine-rich protein 1a	1.79371e-89	0	1.79371e-89	0.369833	0.985	0.935	8.9255e-86	3.47361e-136	0.291735	0.998	0.98	1.72847e-132	6.34661e-120	0.721097	0.979	0.98	3.15807e-116	8.2328e-174	0.531351	0.99	0.957	4.09664e-170	0	0.35458	0.997	0.987	0	1.94006e-238	0.310336	0.99	0.971	9.65375e-235
Mid Rings	PBANKA_0712600	14-3-3I	14-3-3 protein	4.72135e-89	0	4.72135e-89	-1.11576	0.026	0.534	2.34934e-85	7.26965e-119	-0.985984	0.032	0.623	3.61738e-115	1.144e-154	-1.0839	0.061	0.741	5.69256e-151	3.17275e-170	-1.32082	0.071	0.724	1.57876e-166	0	-1.19341	0.047	0.688	0	0	-0.605602	0.008	0.42	0
Mid Rings	PBANKA_1113000	PNP	purine nucleoside phosphorylase, putative	1.01631e-58	0	1.37793e-87	-1.00785	0.052	0.573	6.8566e-84	5.7702e-123	-0.987313	0.096	0.728	2.87125e-119	1.01631e-58	-0.367277	0.074	0.473	5.05714e-55	2.0314e-98	-0.645211	0.161	0.711	1.01083e-94	0	-0.985744	0.151	0.794	0	0	-1.00238	0.038	0.574	0
Mid Rings	PBANKA_1210800	HGPRT	hypoxanthine-guanine phosphoribosyltransferase, putative	6.69033e-87	0	6.69033e-87	-1.49246	0.02	0.517	3.32911e-83	2.46034e-126	-1.33926	0.025	0.633	1.22426e-122	7.91486e-130	-1.09337	0.084	0.719	3.93843e-126	6.79842e-166	-1.53079	0.063	0.71	3.38289e-162	0	-1.72774	0.053	0.733	0	0	-0.707527	0.007	0.406	0
Mid Rings	PBANKA_1446500	null	asparagine-rich protein, putative	3.30635e-83	0	1.48636e-86	-0.93485	0.006	0.496	7.39613e-83	2.63768e-100	-0.727807	0.018	0.541	1.31251e-96	3.30635e-83	-0.440453	0.023	0.473	1.64524e-79	4.39122e-166	-1.16933	0.041	0.684	2.18507e-162	0	-0.774916	0.025	0.566	0	1.20375e-291	-0.425157	0.006	0.35	5.98985e-288
Mid Rings	PBANKA_1016700	null	leucine-rich repeat protein	5.25405e-83	0	5.25405e-83	-0.953584	0.011	0.488	2.61442e-79	3.4883e-112	-0.836531	0.014	0.576	1.73578e-108	4.60883e-110	-0.699826	0.048	0.609	2.29335e-106	1.05117e-156	-1.18717	0.053	0.678	5.23061e-153	0	-0.896596	0.031	0.614	0	0	-0.499596	0.008	0.381	0
Mid Rings	PBANKA_1214000	HSP60	heat shock protein 60, putative	1.02332e-82	0	1.02332e-82	-0.856046	0.019	0.503	5.09206e-79	2.17068e-113	-0.856178	0.033	0.612	1.08013e-109	6.2153e-103	-0.588354	0.066	0.625	3.09273e-99	1.1651e-159	-1.10146	0.053	0.686	5.79752e-156	0	-0.94763	0.061	0.686	0	0	-0.637378	0.009	0.434	0
Mid Rings	PBANKA_0107300	CCT6	T-complex protein 1 subunit zeta, putative	5.56158e-77	0	5.56158e-77	-0.828328	0.035	0.505	2.76744e-73	1.99916e-105	-0.762702	0.049	0.612	9.94784e-102	1.09342e-97	-0.536117	0.077	0.629	5.44087e-94	6.96964e-151	-1.02234	0.08	0.708	3.46809e-147	0	-0.884545	0.067	0.667	0	0	-0.536241	0.021	0.426	0
Mid Rings	PBANKA_0721700	RANBP1	ran-specific GTPase-activating protein 1, putative	2.65617e-72	0	1.31709e-75	-0.743183	0.093	0.588	6.55385e-72	1.35135e-86	-0.621551	0.158	0.733	6.72431e-83	2.65617e-72	-0.354588	0.189	0.743	1.32171e-68	2.96543e-102	-0.689977	0.219	0.776	1.4756e-98	0	-0.712009	0.203	0.762	0	0	-0.583462	0.064	0.51	0
Mid Rings	PBANKA_1010000	null	mitochondrial acidic protein MAM33, putative	9.28654e-75	0	9.28654e-75	-0.697704	0.033	0.496	4.62098e-71	1.41097e-98	-0.624228	0.058	0.61	7.02098e-95	5.37942e-89	-0.408006	0.077	0.602	2.6768e-85	5.22764e-135	-0.741146	0.094	0.701	2.60128e-131	0	-0.707475	0.087	0.654	0	2.79286e-269	-0.358873	0.015	0.347	1.38973e-265
Mid Rings	PBANKA_0109100	TK	transketolase, putative	2.95996e-74	0	2.95996e-74	-0.748526	0.015	0.463	1.47288e-70	7.9121e-93	-0.573934	0.018	0.517	3.93706e-89	2.13535e-89	-0.467564	0.048	0.543	1.06255e-85	9.62372e-135	-0.782097	0.044	0.622	4.78876e-131	0	-0.633796	0.036	0.552	0	1.55872e-273	-0.341921	0.007	0.336	7.75617e-270
Mid Rings	PBANKA_1437300	GRP94	endoplasmin, putative	5.68619e-73	0	5.68619e-73	-0.96537	0.032	0.482	2.82945e-69	8.49023e-96	-0.76896	0.035	0.551	4.22474e-92	2.18379e-115	-0.733072	0.025	0.586	1.08665e-111	3.67662e-150	-1.18416	0.071	0.685	1.82948e-146	0	-0.837785	0.041	0.58	0	4.35486e-304	-0.554068	0.019	0.384	2.16698e-300
Mid Rings	PBANKA_0405200	CCT2	T-complex protein 1 subunit beta, putative	6.93318e-73	0	6.93318e-73	-0.582311	0.013	0.454	3.44995e-69	2.20075e-109	-0.695287	0.035	0.604	1.09509e-105	1.70016e-98	-0.522943	0.046	0.572	8.46001e-95	1.22272e-144	-0.829718	0.052	0.656	6.08426e-141	0	-0.698923	0.072	0.63	0	0	-0.470399	0.009	0.4	0
Mid Rings	PBANKA_0614000	null	conserved protein, unknown function	1.06079e-70	0	1.06079e-70	-0.760047	0.074	0.548	5.27851e-67	9.14932e-89	-0.580596	0.093	0.64	4.5527e-85	1.05733e-79	-0.400419	0.089	0.587	5.26129e-76	1.05012e-114	-0.691474	0.143	0.718	5.22541e-111	0	-0.743874	0.11	0.69	0	0	-0.514068	0.037	0.44	0
Mid Rings	PBANKA_1441100	HAD2	haloacid dehalogenase-like hydrolase, putative	1.09597e-69	0	1.09597e-69	-0.635575	0.007	0.428	5.45357e-66	4.26001e-88	-0.607843	0.002	0.469	2.11978e-84	4.40072e-117	-0.692702	0.013	0.571	2.1898e-113	7.06858e-150	-0.985992	0.015	0.61	3.51733e-146	0	-0.764167	0.011	0.543	0	9.88085e-260	-0.335174	0.002	0.313	4.91671e-256
Mid Rings	PBANKA_1460400	FKBP35	peptidyl-prolyl cis-trans isomerase FKBP35, putative	5.50543e-67	0	5.50543e-67	-0.623255	0.002	0.404	2.7395e-63	8.36075e-90	-0.568307	0.005	0.483	4.16031e-86	2.99645e-103	-0.586449	0.018	0.535	1.49103e-99	2.98432e-141	-0.85954	0.018	0.596	1.485e-137	0	-0.655107	0.018	0.526	0	5.69133e-284	-0.379876	0.004	0.338	2.83201e-280
Mid Rings	PBANKA_1446800	CPN60	60 kDa chaperonin, putative	2.20032e-66	0	2.20032e-66	-0.588607	0.059	0.512	1.09488e-62	6.48387e-77	-0.411885	0.082	0.584	3.22638e-73	4.86356e-69	-0.301081	0.14	0.648	2.42011e-65	1.06367e-101	-0.556964	0.15	0.704	5.29284e-98	0	-0.616002	0.095	0.645	0	2.33554e-268	-0.377705	0.038	0.39	1.16216e-264
Mid Rings	PBANKA_1214300	ENO	enolase, putative	1.84868e-59	0	4.95882e-66	-0.874929	0.498	0.783	2.46751e-62	7.55597e-81	-0.680681	0.565	0.887	3.75985e-77	1.84868e-59	-0.501224	0.486	0.889	9.19904e-56	2.98011e-92	-0.627105	0.623	0.893	1.4829e-88	0	-0.897929	0.626	0.913	0	0	-1.09066	0.366	0.748	0
Mid Rings	PBANKA_1444000	MIF	macrophage migration inhibitory factor	5.97882e-66	0	5.97882e-66	-0.793789	0.18	0.646	2.97506e-62	6.4323e-69	-0.513503	0.237	0.752	3.20071e-65	2.73807e-95	-0.684869	0.21	0.795	1.36247e-91	1.23907e-119	-0.832881	0.258	0.805	6.16559e-116	0	-0.819995	0.267	0.816	0	0	-0.444442	0.055	0.45	0
Mid Rings	PBANKA_0107400	OAT	ornithine aminotransferase, putative	3.65196e-65	0	3.65196e-65	-0.656317	0.004	0.4	1.81722e-61	3.39577e-78	-0.598933	0.002	0.431	1.68974e-74	1.36911e-103	-0.605454	0.007	0.514	6.81268e-100	7.06487e-135	-0.852719	0.016	0.576	3.51548e-131	0	-0.739782	0.004	0.499	0	1.05838e-280	-0.42341	0.003	0.333	5.26651e-277
Mid Rings	PBANKA_1130500	null	proteasome subunit alpha type-7, putative	2.7718e-61	0	2.7718e-61	-0.529853	0.009	0.393	1.37925e-57	6.40667e-78	-0.471657	0.012	0.449	3.18796e-74	3.32395e-99	-0.559595	0.026	0.538	1.654e-95	1.11806e-127	-0.776923	0.028	0.572	5.56349e-124	0	-0.611148	0.016	0.511	0	1.06905e-239	-0.282939	0.002	0.293	5.31958e-236
Mid Rings	PBANKA_0602700	NAPL	nucleosome assembly protein, putative	6.52121e-58	0	6.52121e-58	-0.519439	0.078	0.509	3.24496e-54	5.32538e-74	-0.495305	0.109	0.609	2.64991e-70	1.83139e-73	-0.314626	0.069	0.528	9.113e-70	6.13316e-121	-0.695678	0.109	0.692	3.05186e-117	2.3627e-300	-0.652577	0.1	0.635	1.17568e-296	0	-0.508514	0.044	0.454	0
Mid Rings	PBANKA_0928100	PGM1	phosphoglycerate mutase, putative	2.32516e-49	0	6.10649e-56	-0.677553	0.26	0.683	3.03859e-52	2.02431e-71	-0.603842	0.3	0.809	1.00729e-67	2.32516e-49	-0.268648	0.284	0.806	1.157e-45	3.7871e-79	-0.55351	0.355	0.831	1.88446e-75	1.13883e-285	-0.69306	0.398	0.853	5.66681e-282	0	-0.638367	0.117	0.555	0
Mid Rings	PBANKA_0211500	null	proteasome subunit alpha type-5, putative	4.56515e-59	3.03808e-304	4.56515e-59	-0.570451	0.011	0.386	2.27162e-55	7.53253e-82	-0.515654	0.011	0.462	3.74819e-78	3.18504e-97	-0.587174	0.015	0.505	1.58488e-93	2.63972e-137	-0.863147	0.019	0.588	1.31352e-133	5.06347e-305	-0.63641	0.017	0.512	2.51958e-301	4.19083e-240	-0.291192	0.004	0.296	2.08536e-236
Mid Rings	PBANKA_0938400	ERC	endoplasmic reticulum-resident calcium binding protein, putative	1.44082e-59	3.79099e-303	1.44082e-59	-0.864326	0.015	0.396	7.16952e-56	7.96565e-84	-0.916769	0	0.449	3.96371e-80	1.30683e-96	-0.648136	0.011	0.499	6.50279e-93	2.39764e-125	-1.11425	0.019	0.553	1.19307e-121	6.31832e-304	-0.989359	0.014	0.499	3.144e-300	1.75671e-293	-0.678734	0.004	0.346	8.74137e-290
Mid Rings	PBANKA_1302800	TPx1	thioredoxin peroxidase 1	1.25972e-66	8.53286e-302	1.25972e-66	-0.674542	0.006	0.411	6.26835e-63	3.17941e-85	-0.610441	0.005	0.465	1.58207e-81	1.30277e-102	-0.634002	0.021	0.54	6.48261e-99	4.16983e-133	-0.926145	0.019	0.577	2.07491e-129	1.42214e-302	-0.672996	0.014	0.501	7.07659e-299	2.99576e-262	-0.360339	0.003	0.316	1.49069e-258
Mid Rings	PBANKA_0316841	null	fam-b protein	0.000484444	1.81663e-292	8.53391e-95	1.08275	0.727	0.337	4.24647e-91	2.55004e-78	0.975301	0.637	0.342	1.2689e-74	0.000484444	0.853418	0.245	0.221	1	2.2103e-57	1.0642	0.552	0.36	1.09985e-53	1.01807e-164	0.820127	0.525	0.293	5.06594e-161	3.02771e-293	0.728414	0.611	0.315	1.50659e-289
Mid Rings	PBANKA_1448200	null	asparagine/aspartate rich protein, putative	1.47115e-77	1.85941e-280	2.27099e-83	-0.92893	0.033	0.538	1.13004e-79	6.32098e-85	-0.636553	0.053	0.556	3.14532e-81	1.47115e-77	-0.377612	0.061	0.529	7.32047e-74	1.6562e-154	-1.05309	0.082	0.723	8.24126e-151	3.09902e-281	-0.614196	0.079	0.594	1.54207e-277	2.98163e-275	-0.411155	0.022	0.368	1.48366e-271
Mid Rings	PBANKA_1444100	CCT3	T-complex protein 1 subunit gamma, putative	7.5965e-60	2.22391e-276	7.5965e-60	-0.546859	0.052	0.467	3.78002e-56	1.07924e-70	-0.388087	0.095	0.577	5.37031e-67	1.28097e-68	-0.291058	0.077	0.524	6.3741e-65	6.04664e-99	-0.560811	0.115	0.643	3.00881e-95	1.00311e-244	-0.501657	0.114	0.604	4.99149e-241	3.70652e-277	-0.40656	0.045	0.409	1.84437e-273
Mid Rings	PBANKA_0941800	H2B	histone H2B, putative	8.39281e-61	3.33777e-274	8.39281e-61	-1.62289	0.097	0.511	4.17626e-57	1.36487e-70	-1.79715	0.046	0.468	6.79158e-67	2.75367e-134	-1.98282	0.025	0.625	1.37023e-130	7.47497e-102	-1.61865	0.155	0.652	3.71955e-98	5.56295e-275	-1.39307	0.05	0.517	2.76812e-271	5.24212e-255	-1.5113	0.063	0.398	2.60848e-251
Mid Rings	PBANKA_0406500	CCT7	T-complex protein 1 subunit eta, putative	7.89167e-57	3.04045e-260	7.89167e-57	-0.519076	0.086	0.509	3.9269e-53	5.79051e-63	-0.317503	0.137	0.623	2.88136e-59	8.13889e-69	-0.295646	0.128	0.622	4.04991e-65	1.68105e-78	-0.377945	0.172	0.683	8.36491e-75	1.0977e-179	-0.391021	0.183	0.645	5.46216e-176	5.06742e-261	-0.408515	0.101	0.483	2.52155e-257
Mid Rings	PBANKA_1318400	6PGD	6-phosphogluconate dehydrogenase, decarboxylating, putative	5.43979e-63	1.93083e-254	1.68896e-67	-0.543035	0.033	0.467	8.40428e-64	1.84871e-68	-0.409424	0.089	0.562	9.19917e-65	5.43979e-63	-0.255688	0.077	0.504	2.70684e-59	2.96209e-99	-0.522219	0.11	0.642	1.47394e-95	4.26471e-245	-0.475904	0.095	0.575	2.12212e-241	3.21805e-255	-0.329458	0.022	0.346	1.6013e-251
Mid Rings	PBANKA_0932200	null	peptidyl-prolyl cis-trans isomerase, putative	7.50606e-60	8.92826e-248	7.50606e-60	-0.733722	0	0.367	3.73501e-56	1.05994e-67	-0.59477	0.004	0.391	5.27428e-64	1.62082e-95	-0.622336	0.008	0.489	8.0652e-92	1.04632e-115	-0.955559	0.016	0.524	5.20648e-112	1.48804e-248	-0.7038	0.004	0.423	7.40451e-245	1.02783e-227	-0.357555	0.002	0.28	5.11447e-224
Mid Rings	PBANKA_0916200	TCP1	T-complex protein 1 subunit alpha, putative	4.86499e-49	2.72598e-245	4.86499e-49	-0.404312	0.091	0.482	2.42082e-45	8.28531e-62	-0.333065	0.107	0.568	4.12277e-58	3.53462e-67	-0.288215	0.087	0.54	1.75883e-63	4.84384e-99	-0.496581	0.118	0.65	2.41029e-95	3.229e-233	-0.494144	0.107	0.582	1.60675e-229	4.5433e-246	-0.37707	0.061	0.409	2.26075e-242
Mid Rings	PBANKA_1210200	PREBP	PRE-binding protein, putative	1.54014e-46	1.60636e-244	1.08578e-78	0.527886	0.952	0.899	5.40282e-75	1.31963e-79	0.434215	0.898	0.91	6.5665e-76	1.54014e-46	0.817128	0.734	0.823	7.66374e-43	4.84707e-135	0.633552	0.948	0.936	2.4119e-131	2.67727e-245	0.516126	0.918	0.919	1.33221e-241	9.25794e-103	0.306261	0.823	0.821	4.60675e-99
Mid Rings	PBANKA_1126200	DJ1	protein DJ-1, putative	9.70165e-59	2.55974e-244	9.70165e-59	-0.448892	0.022	0.409	4.82754e-55	5.81619e-69	-0.447949	0.019	0.426	2.89414e-65	2.2252e-69	-0.313908	0.016	0.408	1.10726e-65	5.86083e-121	-0.736503	0.04	0.578	2.91635e-117	4.26623e-245	-0.525491	0.039	0.481	2.12288e-241	2.39983e-236	-0.302012	0.01	0.305	1.19416e-232
Mid Rings	PBANKA_0303600	RPN1	26S proteasome regulatory subunit RPN1, putative	5.46322e-60	4.20662e-244	5.46322e-60	-0.444633	0.015	0.4	2.7185e-56	2.22793e-70	-0.377797	0.03	0.456	1.10862e-66	1.57507e-61	-0.264409	0.038	0.418	7.83757e-58	1.01842e-111	-0.59245	0.043	0.564	5.06768e-108	3.2673e-222	-0.401729	0.041	0.461	1.62581e-218	7.01103e-245	-0.284848	0.013	0.32	3.48869e-241
Mid Rings	PBANKA_1226500	null	proteasome subunit beta type-4, putative	4.97075e-66	8.50332e-244	4.97075e-66	-0.517873	0.006	0.407	2.47345e-62	1.47373e-72	-0.419881	0.018	0.439	7.33327e-69	1.27136e-80	-0.401308	0.034	0.487	6.32631e-77	1.21451e-120	-0.652976	0.032	0.569	6.04342e-117	1.41722e-244	-0.457998	0.045	0.493	7.05209e-241	1.13465e-237	-0.276139	0.008	0.304	5.64602e-234
Mid Rings	PBANKA_0407700	null	60S acidic ribosomal protein P2, putative	5.99095e-68	3.96488e-238	1.40774e-96	0.593007	0.98	0.916	7.0049e-93	1.29432e-124	0.584117	0.986	0.962	6.44055e-121	5.99095e-68	0.663337	0.895	0.95	2.9811e-64	9.81807e-155	0.669528	0.973	0.954	4.88547e-151	6.60813e-239	0.403918	0.981	0.969	3.2882e-235	1.65732e-123	0.282295	0.925	0.914	8.24685e-120
Mid Rings	PBANKA_0524300	null	tryptophan-rich protein	1.51023e-27	1.0963e-237	3.87245e-73	0.529804	0.916	0.861	1.92693e-69	8.89121e-111	0.652618	0.926	0.894	4.42427e-107	1.51023e-27	0.86427	0.644	0.721	7.51491e-24	3.73934e-127	0.754861	0.9	0.897	1.8607e-123	1.82717e-238	0.523377	0.903	0.914	9.092e-235	1.37674e-143	0.366804	0.836	0.822	6.85066e-140
Mid Rings	PBANKA_1221600	null	cell division cycle ATPase, putative	2.09655e-52	1.5749e-226	2.09655e-52	-0.634403	0.05	0.432	1.04324e-48	3.66215e-57	-0.301396	0.093	0.522	1.82228e-53	2.79733e-58	-0.275239	0.049	0.427	1.39195e-54	2.12408e-100	-0.650399	0.091	0.616	1.05694e-96	1.55715e-215	-0.416508	0.083	0.527	7.74839e-212	2.62484e-227	-0.297228	0.033	0.343	1.30612e-223
Mid Rings	PBANKA_0943100	NOT1	CCR4-NOT transcription complex subunit 1, putative	1.38738e-52	1.80037e-224	1.01243e-71	-0.666854	0.007	0.435	5.03787e-68	9.52424e-69	-0.407123	0.032	0.451	4.73926e-65	1.38738e-52	-0.280323	0.02	0.34	6.90359e-49	2.16475e-127	-0.738051	0.053	0.623	1.07718e-123	3.00062e-225	-0.454727	0.034	0.45	1.49311e-221	1.24446e-215	-0.266649	0.01	0.286	6.19245e-212
Mid Rings	PBANKA_1018600	RPL21	60S ribosomal protein L21, putative	4.90933e-36	6.87236e-219	1.89195e-79	0.360806	0.976	0.934	9.41433e-76	2.118e-116	0.303815	0.989	0.981	1.05392e-112	4.90933e-36	0.522853	0.803	0.921	2.44288e-32	2.24027e-145	0.484804	0.981	0.959	1.11476e-141	1.14539e-219	0.316581	0.977	0.978	5.69947e-216	1.07259e-204	0.335658	0.957	0.949	5.3372e-201
Mid Rings	PBANKA_1411800	null	DEAD box helicase, putative	9.24215e-50	4.98814e-212	9.24215e-50	-0.440783	0.022	0.362	4.5989e-46	6.28412e-67	-0.40413	0.03	0.439	3.12698e-63	1.07872e-59	-0.280787	0.034	0.402	5.36772e-56	7.88873e-98	-0.531703	0.04	0.514	3.92543e-94	8.31356e-213	-0.379513	0.053	0.47	4.13683e-209	2.95593e-202	-0.251822	0.019	0.289	1.47087e-198
Mid Rings	PBANKA_0830100	null	conserved Plasmodium protein, unknown function	2.89599e-55	1.39697e-208	8.83175e-59	-1.22425	0.004	0.369	4.39468e-55	2.89599e-55	-0.75255	0.009	0.344	1.44104e-51	2.15247e-88	-0.977061	0.013	0.471	1.07107e-84	1.148e-103	-1.29375	0.025	0.502	5.71244e-100	2.32828e-209	-0.812397	0.017	0.394	1.15855e-205	8.89442e-190	-0.520624	0.003	0.243	4.42587e-186
Mid Rings	PBANKA_1202400	null	60S ribosomal protein L13, putative	2.50313e-74	1.25275e-195	1.29707e-83	0.494426	0.97	0.912	6.45422e-80	1.4481e-109	0.440018	0.972	0.954	7.20574e-106	2.50313e-74	0.685795	0.885	0.941	1.24556e-70	4.18946e-135	0.596947	0.953	0.943	2.08468e-131	2.08792e-196	0.385714	0.954	0.959	1.03895e-192	3.67103e-124	0.26841	0.929	0.918	1.8267e-120
Mid Rings	PBANKA_0941900	null	histone H4, putative	9.43586e-34	2.46173e-191	9.43586e-34	-1.06146	0.323	0.689	4.69529e-30	5.1907e-37	-1.07312	0.289	0.696	2.58289e-33	1.01957e-53	-0.368942	0.171	0.623	5.07337e-50	4.95323e-42	-0.852704	0.414	0.806	2.46473e-38	2.70951e-121	-0.575995	0.358	0.743	1.34825e-117	4.10289e-192	-1.05059	0.183	0.507	2.0416e-188
Mid Rings	PBANKA_1117000	H2A	histone H2A, putative	1.76464e-47	2.50055e-190	1.76464e-47	-1.33052	0.041	0.378	8.78084e-44	1.22751e-54	-1.19674	0.019	0.36	6.10808e-51	2.70108e-91	-1.03577	0.007	0.469	1.34406e-87	1.7096e-93	-1.41829	0.074	0.536	8.50699e-90	4.16758e-191	-0.766031	0.019	0.375	2.07379e-187	1.52469e-182	-0.83618	0.03	0.283	7.58684e-179
Mid Rings	PBANKA_1106700	RPL4	60S ribosomal protein L4, putative	9.43931e-63	2.60616e-188	3.30006e-84	0.554398	0.976	0.906	1.64211e-80	1.77166e-108	0.545865	0.967	0.952	8.81578e-105	9.43931e-63	0.711732	0.856	0.935	4.697e-59	3.10219e-143	0.636191	0.973	0.95	1.54365e-139	4.3436e-189	0.365188	0.969	0.966	2.16137e-185	2.50072e-99	0.255239	0.923	0.921	1.24436e-95
Mid Rings	PBANKA_1354500	null	60S ribosomal protein L18-2, putative	3.96361e-43	6.46282e-178	1.5958e-79	0.483958	0.968	0.9	7.94069e-76	1.52394e-109	0.519628	0.974	0.952	7.5831e-106	3.96361e-43	0.673425	0.78	0.908	1.97229e-39	5.53001e-128	0.588409	0.951	0.944	2.75173e-124	1.07714e-178	0.359615	0.948	0.961	5.35983e-175	1.94164e-96	0.275008	0.87	0.875	9.6616e-93
Mid Rings	PBANKA_IT01100	#N/A	#N/A	2.66389e-32	1.34709e-168	2.66389e-32	-0.354178	0.08	0.373	1.32555e-28	1.61682e-38	-0.287892	0.095	0.43	8.0453e-35	2.01339e-66	-0.366037	0.061	0.483	1.00186e-62	1.55095e-68	-0.389277	0.082	0.492	7.71751e-65	2.00754e-160	-0.412203	0.095	0.471	9.98951e-157	2.24514e-169	-0.287253	0.065	0.339	1.11718e-165
Mid Rings	PBANKA_1231600	AP2-O2	AP2 domain transcription factor AP2-O2	0.396016	2.26601e-168	9.85913e-76	0.532902	0.862	0.724	4.9059e-72	6.75487e-73	0.377766	0.781	0.686	3.36122e-69	0.396016	0.581085	0.236	0.317	1	1.20238e-93	0.699657	0.801	0.765	5.98305e-90	3.77668e-169	0.588206	0.735	0.658	1.87927e-165	2.23332e-113	0.42149	0.65	0.555	1.1113e-109
Mid Rings	PBANKA_0203000	null	chromatin assembly factor 1 protein WD40 domain, putative	1.51961e-36	1.11136e-167	1.51961e-36	-0.458909	0.013	0.272	7.56158e-33	1.23302e-39	-0.397671	0.005	0.258	6.13553e-36	2.27438e-61	-0.453459	0.002	0.342	1.13173e-57	4.75476e-76	-0.66368	0.007	0.379	2.36597e-72	2.31491e-147	-0.442664	0.007	0.292	1.1519e-143	1.85227e-168	-0.319855	0.005	0.224	9.21692e-165
Mid Rings	PBANKA_1135100	RPS15	40S ribosomal protein S15, putative	2.4351e-38	9.66496e-164	3.42152e-70	0.480811	0.954	0.885	1.70255e-66	3.43921e-113	0.483133	0.951	0.937	1.71135e-109	2.4351e-38	0.623737	0.767	0.905	1.21171e-34	8.6266e-107	0.551027	0.931	0.929	4.2926e-103	1.61083e-164	0.35226	0.935	0.949	8.01548e-161	7.50389e-70	0.255956	0.798	0.829	3.73393e-66
Mid Rings	PBANKA_0601900	HMGB1	high mobility group protein B1, putative	2.56142e-37	3.79991e-161	6.21832e-41	-0.495613	0	0.269	3.09424e-37	2.56142e-37	-0.327695	0.004	0.242	1.27456e-33	1.34441e-59	-0.329325	0.002	0.334	6.6898e-56	4.56496e-70	-0.474071	0.009	0.359	2.27153e-66	6.09411e-130	-0.255557	0.004	0.258	3.03243e-126	6.33318e-162	-0.262571	0.002	0.212	3.15139e-158
Mid Rings	PBANKA_1019400	null	60S ribosomal protein L7-3, putative	8.42644e-35	1.71266e-153	2.47447e-65	0.508522	0.942	0.885	1.2313e-61	2.64138e-98	0.589557	0.96	0.943	1.31435e-94	8.42644e-35	0.643159	0.788	0.922	4.193e-31	1.20264e-102	0.576424	0.941	0.939	5.98434e-99	2.85444e-154	0.378481	0.926	0.946	1.42037e-150	1.88604e-87	0.256864	0.877	0.884	9.38495e-84
Mid Rings	PBANKA_1111000	null	RNA pseudouridylate synthase, putative	1.89874e-07	1.88059e-148	8.33542e-65	0.483341	0.928	0.862	4.14771e-61	2.89913e-69	0.490492	0.842	0.853	1.44261e-65	1.89874e-07	0.77593	0.516	0.648	0.000944815	5.26181e-105	0.599971	0.915	0.913	2.61827e-101	3.13432e-149	0.513408	0.823	0.827	1.55964e-145	1.9435e-51	0.294506	0.679	0.699	9.67083e-48
Mid Rings	PBANKA_0416000	RhopH3	high molecular weight rhoptry protein 3, putative	1.76886e-35	1.33588e-146	2.08125e-40	-0.612987	0.007	0.282	1.03563e-36	1.76886e-35	-0.37748	0.004	0.232	8.80184e-32	3.92255e-58	-0.39757	0.002	0.327	1.95186e-54	4.134e-75	-0.832414	0.004	0.369	2.05708e-71	5.37985e-129	-0.371607	0.003	0.255	2.67701e-125	2.22647e-147	-0.278469	0.001	0.193	1.10789e-143
Mid Rings	PBANKA_1022000	null	40S ribosomal protein S25, putative	2.25121e-45	1.04044e-145	1.20099e-65	0.458096	0.931	0.875	5.97611e-62	2.13976e-107	0.495499	0.961	0.947	1.06475e-103	2.25121e-45	0.633297	0.816	0.91	1.1202e-41	2.50976e-100	0.582747	0.916	0.927	1.24886e-96	1.73407e-146	0.329918	0.943	0.954	8.62875e-143	6.22978e-81	0.270019	0.838	0.853	3.09994e-77
Mid Rings	PBANKA_0717800	null	60S ribosomal protein L15, putative	8.8711e-40	2.62273e-144	1.04613e-69	0.430752	0.952	0.893	5.20555e-66	2.66988e-106	0.394115	0.974	0.94	1.32853e-102	8.8711e-40	0.654813	0.77	0.885	4.41426e-36	2.58321e-114	0.536698	0.929	0.932	1.28541e-110	4.37122e-145	0.334007	0.936	0.955	2.17512e-141	4.60646e-78	0.264168	0.809	0.829	2.29218e-74
Mid Rings	PBANKA_1039400	null	ribosomal protein S27a, putative	1.38792e-27	2.94234e-130	4.62877e-61	0.453232	0.918	0.877	2.30327e-57	6.72433e-102	0.512766	0.961	0.936	3.34603e-98	1.38792e-27	0.575347	0.739	0.887	6.90628e-24	5.34252e-86	0.523074	0.901	0.919	2.65844e-82	4.9039e-131	0.323283	0.934	0.951	2.44018e-127	1.02496e-51	0.254962	0.735	0.772	5.10022e-48
Mid Rings	PBANKA_1019500	null	60S ribosomal protein L5, putative	2.84965e-30	3.33025e-123	2.97083e-75	0.512399	0.937	0.869	1.47828e-71	5.44781e-94	0.43311	0.937	0.929	2.71083e-90	2.84965e-30	0.647697	0.721	0.871	1.41799e-26	3.9572e-121	0.59907	0.925	0.922	1.9691e-117	5.55042e-124	0.331666	0.891	0.934	2.76189e-120	8.43956e-71	0.262689	0.789	0.812	4.19952e-67
Mid Rings	PBANKA_1459300	ACT1	actin I	2.7695e-24	1.02188e-115	8.62259e-34	-0.584421	0.002	0.232	4.2906e-30	2.7695e-24	-0.687884	0.007	0.174	1.3781e-20	1.53958e-40	-0.356049	0.002	0.243	7.66097e-37	1.60938e-56	-0.754654	0.01	0.308	8.00826e-53	3.96724e-79	-0.29273	0.002	0.166	1.9741e-75	1.70314e-116	-0.312698	0.005	0.164	8.47481e-113
Mid Rings	PBANKA_1013100	null	60S ribosomal protein L14, putative	1.60326e-08	3.38484e-111	1.94431e-79	0.588541	0.926	0.857	9.67486e-76	6.95736e-95	0.607922	0.912	0.91	3.46198e-91	1.60326e-08	0.543788	0.612	0.84	7.97781e-05	1.29427e-107	0.639883	0.912	0.91	6.4403e-104	5.6414e-112	0.337289	0.896	0.925	2.80716e-108	7.20003e-101	0.369157	0.747	0.753	3.58274e-97
Mid Rings	PBANKA_1040521	null	fam-b protein	5.4481e-18	8.84617e-107	1.47486e-22	-0.632184	0.002	0.161	7.33891e-19	4.54656e-31	-0.683115	0.002	0.203	2.26237e-27	5.4481e-18	-0.325988	0.044	0.194	2.71097e-14	1.37251e-34	-0.730752	0.016	0.22	6.82961e-31	7.88966e-107	-0.782976	0.019	0.246	3.92589e-103	1.47436e-107	-0.38893	0.002	0.148	7.33642e-104
Mid Rings	PBANKA_1030600	null	p1/s1 nuclease, putative	2.2982e-11	8.50184e-105	3.06131e-68	0.666169	0.855	0.776	1.52331e-64	1.707e-64	0.702773	0.775	0.801	8.49405e-61	2.2982e-11	0.757335	0.558	0.704	1.14358e-07	1.70032e-64	0.714211	0.769	0.833	8.46078e-61	1.41697e-105	0.44667	0.764	0.824	7.05086e-102	5.63325e-68	0.334989	0.67	0.685	2.80311e-64
Mid Rings	PBANKA_1400600	null	cytoadherence linked asexual protein, putative	3.40749e-21	1.55192e-97	3.93991e-27	-0.678521	0.006	0.198	1.9605e-23	3.40749e-21	-0.346315	0.002	0.143	1.69557e-17	3.47535e-38	-0.397121	0.003	0.235	1.72934e-34	6.73411e-46	-0.732265	0.01	0.261	3.35089e-42	3.69424e-65	-0.255951	0.005	0.146	1.83825e-61	2.58653e-98	-0.310693	0.008	0.148	1.28706e-94
Mid Rings	PBANKA_1300200	null	PIR protein	0.0360749	3.87805e-48	1.13696e-14	0.788501	0.418	0.318	5.65754e-11	1.97513e-16	0.923532	0.461	0.4	9.82827e-13	0.0360749	0.795646	0.292	0.32	1	1.33606e-12	0.919941	0.408	0.376	6.64824e-09	6.46342e-49	0.704383	0.49	0.429	3.2162e-45	2.46814e-10	0.295427	0.299	0.278	1.22815e-06
Mid Rings	PBANKA_0939100	ApiAP2	AP2 domain transcription factor, putative	0.277347	7.78411e-46	2.44748e-36	0.629824	0.654	0.513	1.21787e-32	1.17803e-27	0.693855	0.533	0.44	5.86186e-24	0.277347	0.684771	0.212	0.232	1	9.79136e-40	0.831388	0.608	0.562	4.87218e-36	1.29735e-46	0.562416	0.441	0.374	6.45562e-43	4.96494e-44	0.367803	0.389	0.307	2.47055e-40
Mid Rings	PBANKA_0524400	null	tryptophan-rich protein	0.00200473	4.65843e-33	1.0222e-22	0.256878	0.61	0.522	5.08646e-19	4.05497e-21	0.429919	0.539	0.508	2.01775e-17	0.00200473	0.50332	0.24	0.387	1	5.45774e-05	0.411188	0.471	0.588	0.271577	7.76405e-34	0.358996	0.511	0.523	3.86339e-30	2.87937e-15	0.256666	0.394	0.384	1.43277e-11
Mid Rings	PBANKA_0800300	null	conserved Plasmodium protein, unknown function	0.029838	4.45286e-28	1.2763e-23	0.381383	0.422	0.238	6.35087e-20	1.5315e-17	0.427039	0.361	0.243	7.62072e-14	0.029838	0.409468	0.141	0.122	1	9.29512e-15	0.561165	0.32	0.225	4.62525e-11	5.76754e-27	0.352226	0.298	0.223	2.86993e-23	7.42144e-29	0.251617	0.285	0.207	3.69291e-25
Late Rings	PBANKA_0938400	ERC	endoplasmic reticulum-resident calcium binding protein, putative	2.39316e-45	3.87605e-264	2.39316e-45	-0.893799	0.031	0.376	1.19083e-41	6.92968e-77	-0.820715	0.066	0.454	3.44821e-73	5.57908e-73	-0.553396	0.058	0.487	2.77615e-69	4.97572e-123	-1.08274	0.066	0.556	2.47592e-119	6.46009e-265	-0.882814	0.075	0.496	3.21454e-261	2.6103e-149	-0.584755	0.025	0.301	1.29888e-145
Late Rings	PBANKA_1441100	HAD2	haloacid dehalogenase-like hydrolase, putative	5.18403e-46	1.87504e-254	5.18403e-46	-0.579647	0.038	0.403	2.57958e-42	1.37776e-72	-0.483508	0.075	0.472	6.85573e-69	4.4027e-57	-0.377782	0.124	0.544	2.19078e-53	3.86573e-90	-0.620205	0.148	0.595	1.92359e-86	3.12506e-255	-0.594425	0.098	0.534	1.55503e-251	3.39223e-142	-0.277597	0.011	0.275	1.68798e-138
Late Rings	PBANKA_0941800	H2B	histone H2B, putative	5.63956e-45	2.78453e-254	5.63956e-45	-1.98406	0.139	0.483	2.80625e-41	2.8867e-77	-1.93565	0.089	0.478	1.43642e-73	3.32529e-97	-1.70555	0.124	0.6	1.65466e-93	1.84816e-101	-1.88134	0.244	0.644	9.19643e-98	4.64089e-255	-1.38336	0.107	0.515	2.30931e-251	8.55019e-135	-1.39855	0.083	0.354	4.25458e-131
Late Rings	PBANKA_0932200	null	peptidyl-prolyl cis-trans isomerase, putative	7.22984e-43	9.9611e-252	7.22984e-43	-0.660279	0.018	0.347	3.59757e-39	3.25259e-79	-0.597365	0.019	0.407	1.61849e-75	1.79416e-82	-0.572071	0.031	0.483	8.92774e-79	2.18851e-125	-0.970349	0.033	0.533	1.089e-121	1.66018e-252	-0.680863	0.027	0.429	8.26107e-249	3.5298e-133	-0.318128	0.004	0.248	1.75643e-129
Late Rings	PBANKA_1400400	null	fam-b protein	1.60043e-69	2.23111e-243	2.02486e-72	1.12978	0.695	0.369	1.00757e-68	1.82623e-77	0.789598	0.762	0.502	9.08733e-74	1.60043e-69	0.95286	0.695	0.45	7.96373e-66	2.79699e-97	1.01723	0.727	0.519	1.39178e-93	3.71852e-244	0.879225	0.756	0.555	1.85034e-240	4.50257e-200	0.724616	0.593	0.311	2.24048e-196
Late Rings	PBANKA_1117000	H2A	histone H2A, putative	3.3595e-45	1.27781e-221	3.3595e-45	-1.52286	0.024	0.367	1.67169e-41	1.83769e-73	-1.30995	0.014	0.38	9.14434e-70	9.39267e-83	-0.985448	0.025	0.464	4.67379e-79	1.40357e-111	-1.5882	0.08	0.546	6.98416e-108	2.12968e-222	-0.811399	0.019	0.385	1.05973e-218	4.19941e-128	-0.819431	0.015	0.257	2.08962e-124
Late Rings	PBANKA_0712600	14-3-3I	14-3-3 protein	5.01482e-21	8.12495e-199	3.33097e-31	-0.733624	0.203	0.471	1.65749e-27	8.74807e-57	-0.592371	0.271	0.582	4.35304e-53	5.01482e-21	-0.274229	0.414	0.653	2.49538e-17	1.8849e-64	-0.644165	0.398	0.667	9.37924e-61	1.35416e-199	-0.674301	0.321	0.631	6.73829e-196	2.91662e-135	-0.421332	0.073	0.357	1.45131e-131
Late Rings	PBANKA_1302800	TPx1	thioredoxin peroxidase 1	2.21733e-33	3.23729e-189	2.21733e-33	-0.489796	0.071	0.379	1.10334e-29	6.63392e-57	-0.42818	0.11	0.458	3.30104e-53	8.69706e-51	-0.371621	0.124	0.514	4.32766e-47	4.69019e-92	-0.693168	0.126	0.566	2.33384e-88	5.39548e-190	-0.477707	0.115	0.488	2.68479e-186	2.1137e-125	-0.282434	0.025	0.274	1.05178e-121
Late Rings	PBANKA_1437300	GRP94	endoplasmin, putative	1.81056e-27	9.36493e-160	1.81056e-27	-0.696535	0.166	0.432	9.00936e-24	3.23228e-43	-0.448362	0.219	0.523	1.60838e-39	2.10097e-39	-0.337341	0.191	0.544	1.04544e-35	1.86282e-65	-0.709893	0.323	0.643	9.26939e-62	1.56082e-160	-0.522381	0.215	0.547	7.76665e-157	1.06627e-119	-0.398159	0.071	0.329	5.30574e-116
Late Rings	PBANKA_0203000	null	chromatin assembly factor 1 protein WD40 domain, putative	4.87471e-30	1.01472e-157	4.87471e-30	-0.492378	0.013	0.26	2.42566e-26	1.17253e-51	-0.426373	0.003	0.272	5.83452e-48	1.89488e-59	-0.446409	0.005	0.341	9.4289e-56	6.09642e-85	-0.683959	0.012	0.387	3.03358e-81	1.6912e-158	-0.444235	0.015	0.298	8.41542e-155	1.24399e-100	-0.292377	0.005	0.199	6.19008e-97
Late Rings	PBANKA_0830100	null	conserved Plasmodium protein, unknown function	2.99906e-33	3.40566e-142	2.99906e-33	-1.02341	0.053	0.342	1.49233e-29	1.16507e-47	-0.702757	0.059	0.347	5.79739e-44	1.80876e-61	-0.817397	0.074	0.455	9.0004e-58	1.24109e-85	-1.21212	0.093	0.498	6.17564e-82	5.67611e-143	-0.639244	0.084	0.387	2.82443e-139	3.07771e-94	-0.431063	0.018	0.211	1.53147e-90
Late Rings	PBANKA_1145400	null	Plasmodium exported protein (PHIST), unknown function	6.11348e-10	6.67893e-115	1.24286e-19	-2.47323	0.358	0.533	6.18445e-16	6.11348e-10	-2.83938	0.372	0.459	3.04207e-06	5.17459e-15	-1.24969	0.082	0.22	2.57488e-11	4.34553e-18	-2.5388	0.239	0.403	2.16234e-14	1.63034e-43	-1.79428	0.249	0.397	8.11259e-40	1.11315e-115	-1.31316	0.376	0.577	5.53906e-112
Late Rings	PBANKA_1459300	ACT1	actin I	3.52433e-28	1.26521e-85	3.52433e-28	-0.591411	0	0.222	1.75371e-24	1.74197e-33	-0.755331	0.001	0.184	8.66805e-30	3.61267e-41	-0.375408	0	0.243	1.79767e-37	5.65681e-65	-0.808351	0.01	0.315	2.81483e-61	2.10869e-86	-0.295049	0.005	0.17	1.04928e-82	5.49243e-70	-0.286417	0.005	0.145	2.73303e-66
Late Rings	PBANKA_1400600	null	cytoadherence linked asexual protein, putative	7.10633e-24	1.57219e-76	7.10633e-24	-0.700394	0	0.191	3.53611e-20	1.37004e-27	-0.375985	0	0.152	6.81731e-24	4.38907e-38	-0.417603	0.003	0.234	2.184e-34	1.43833e-52	-0.801273	0.01	0.267	7.15715e-49	2.62031e-77	-0.271045	0.003	0.151	1.30387e-73	6.76429e-62	-0.292607	0.006	0.132	3.36591e-58
Late Rings	PBANKA_0205000	null	conserved Plasmodium protein, unknown function	0.00035856	3.74405e-64	0.00035856	-1.73575	0.943	0.795	1	3.36074e-12	-2.29962	0.895	0.738	1.67231e-08	0.00015667	-0.531758	0.61	0.582	0.779588	4.12086e-38	-1.43845	0.895	0.751	2.05054e-34	6.24008e-65	-1.0439	0.879	0.744	3.10507e-61	4.5564e-08	-0.914637	0.806	0.759	0.000226726
Late Rings	PBANKA_0817900	null	zinc finger protein, putative	1.59534e-12	3.79892e-58	3.81532e-16	-1.3589	0.243	0.439	1.89851e-12	1.59534e-12	-1.55878	0.193	0.323	7.93841e-09	3.81436e-14	-0.474335	0.063	0.196	1.89803e-10	5.73594e-28	-1.24272	0.157	0.382	2.8542e-24	4.78289e-52	-0.715848	0.115	0.275	2.37997e-48	6.33154e-59	-0.477235	0.177	0.354	3.15057e-55
Late Rings	PBANKA_0941900	null	histone H4, putative	1.7691e-11	7.02385e-56	1.7691e-11	-1.14255	0.539	0.623	8.80304e-08	9.05009e-21	-1.21075	0.488	0.658	4.50333e-17	2.91289e-22	-0.400269	0.308	0.589	1.44945e-18	2.3599e-32	-0.976112	0.634	0.766	1.17429e-28	5.38607e-55	-0.524156	0.559	0.698	2.68011e-51	1.17064e-56	-0.898586	0.275	0.447	5.82511e-53
Late Rings	PBANKA_0100700	null	Plasmodium exported protein, unknown function	0.652487	1.17689e-51	0.0140179	-1.88151	0.823	0.852	1	0.652487	-2.12836	0.831	0.899	1	4.6597e-08	-0.613908	0.423	0.666	0.000231867	0.379078	-1.56099	0.744	0.872	1	0.0106255	-0.945093	0.782	0.886	1	1.96148e-52	-0.830755	0.69	0.843	9.76033e-49
Late Rings	PBANKA_0100021	null	fam-b protein	3.18133e-10	6.37728e-50	3.18474e-20	-1.75761	0.135	0.329	1.58473e-16	1.17005e-10	-1.68955	0.117	0.213	5.82219e-07	3.18133e-10	-0.628264	0.028	0.111	1.58303e-06	4.49893e-18	-1.50604	0.076	0.206	2.23867e-14	4.60333e-43	-0.870028	0.072	0.193	2.29062e-39	1.06288e-50	-0.426148	0.06	0.192	5.28889e-47
Late Rings	PBANKA_1200600	null	Plasmodium exported protein, unknown function	1.17652e-06	7.3117e-46	2.90823e-12	-1.47734	0.291	0.448	1.44714e-08	1.17652e-06	-1.61769	0.3	0.385	0.00585439	2.91098e-08	-0.309172	0.072	0.166	0.000144851	2.5599e-12	-1.22835	0.223	0.366	1.27381e-08	4.54673e-12	-0.591169	0.257	0.342	2.26245e-08	1.21862e-46	-0.539485	0.263	0.416	6.06384e-43
Late Rings	PBANKA_0311800	ACS9	acyl-CoA synthetase, putative	0.581134	3.36864e-42	0.166724	-2.05478	0.695	0.675	1	0.166688	-2.56634	0.7	0.691	1	0.581134	-0.561314	0.293	0.326	1	3.02562e-05	-1.7339	0.648	0.642	0.150555	1.366e-05	-1.16107	0.642	0.639	0.0679719	5.6144e-43	-1.03563	0.573	0.679	2.79373e-39
Late Rings	PBANKA_0913400	PPM8	protein phosphatase PPM8	0.0256019	1.10816e-39	0.00112161	-1.9172	0.543	0.668	1	0.00313106	-2.37505	0.556	0.698	1	0.000129959	-0.457472	0.348	0.526	0.646677	0.0256019	-1.4021	0.535	0.714	1	0.000378367	-0.923814	0.581	0.719	1	1.84694e-40	-0.873608	0.468	0.649	9.19036e-37
Late Rings	PBANKA_1246161	null	fam-a protein	0.897431	2.07514e-38	0.0224032	-1.44284	0.746	0.778	1	0.53168	-1.58515	0.752	0.81	1	0.00174361	-0.49121	0.493	0.676	1	0.897431	-1.15555	0.693	0.799	1	0.118688	-0.647748	0.738	0.827	1	3.45857e-39	-0.552006	0.61	0.748	1.72098e-35
Late Rings	PBANKA_0623500	null	fam-a protein	6.48338e-07	8.61555e-37	6.48338e-07	-1.51928	0.322	0.464	0.00322613	1.41038e-11	-1.86966	0.284	0.455	7.01806e-08	9.9715e-09	-0.277532	0.127	0.252	4.96182e-05	1.02587e-14	-1.26706	0.264	0.472	5.10474e-11	9.91042e-34	-0.770387	0.268	0.453	4.93142e-30	1.43593e-37	-0.469889	0.214	0.373	7.14517e-34
Late Rings	PBANKA_0600061	null	fam-b protein	4.0693e-08	4.42748e-34	4.5956e-18	-1.40868	0.172	0.365	2.28677e-14	4.0693e-08	-1.39673	0.143	0.23	0.000202488	1.4944e-12	-0.616828	0.04	0.146	7.43615e-09	1.76031e-22	-1.22605	0.096	0.262	8.75933e-19	7.37914e-35	-0.695145	0.113	0.233	3.67186e-31	1.02223e-31	-0.330383	0.087	0.191	5.08659e-28
Late Rings	PBANKA_0926700	EXP1	exported protein 1	0.212769	5.24765e-34	0.183876	-1.87126	0.845	0.854	1	2.99372e-05	-2.80233	0.785	0.882	0.148967	0.212769	-0.610043	0.61	0.782	1	0.0876103	-1.68929	0.822	0.876	1	7.93707e-11	-1.23016	0.821	0.898	3.94949e-07	8.74608e-35	-0.942956	0.522	0.69	4.35205e-31
Late Rings	PBANKA_1344500	null	conserved protein, unknown function	6.06112e-09	4.29888e-31	1.48382e-10	-1.60129	0.486	0.666	7.38349e-07	6.06112e-09	-1.71689	0.393	0.554	3.01602e-05	4.71719e-10	-0.34809	0.155	0.306	2.34727e-06	3.56359e-09	-1.24416	0.442	0.657	1.77324e-05	5.82163e-29	-0.683434	0.33	0.508	2.89685e-25	7.1648e-32	-0.467888	0.298	0.443	3.5652e-28
Late Rings	PBANKA_1024300	DBP4	ATP-dependent RNA helicase DBP4, putative	1.89246e-08	4.46893e-31	2.01048e-09	-1.011	0.294	0.449	1.00041e-05	1.89246e-08	-1.24367	0.231	0.351	9.41688e-05	7.44678e-12	-0.339857	0.096	0.231	3.70552e-08	9.43556e-16	-0.864309	0.234	0.43	4.69513e-12	1.29439e-25	-0.496346	0.206	0.341	6.44087e-22	7.44822e-32	-0.322068	0.176	0.305	3.70623e-28
Late Rings	PBANKA_0316300	null	fam-b protein	1.30528e-05	4.48365e-31	1.88477e-06	-1.22931	0.541	0.635	0.00937863	1.30528e-05	-1.53695	0.468	0.552	0.0649508	2.49074e-13	-0.647332	0.206	0.39	1.23939e-09	5.78979e-06	-1.17978	0.412	0.552	0.02881	3.45669e-07	-0.754611	0.493	0.579	0.00172005	7.47274e-32	-0.403118	0.359	0.483	3.71844e-28
Late Rings	PBANKA_0524200	37500	early transcribed membrane protein	0.635243	1.28958e-30	0.313356	-1.25981	0.702	0.767	1	0.0856852	-1.70923	0.598	0.712	1	0.0378504	-0.28363	0.481	0.677	1	0.635243	-1.03403	0.657	0.787	1	0.00956695	-0.5997	0.649	0.777	1	2.14931e-31	-0.446837	0.351	0.523	1.06949e-27
Late Rings	PBANKA_1208700	SDH4	succinate dehydrogenase subunit 4, putative	0.0113606	5.80142e-30	7.55085e-05	-1.14255	0.347	0.418	0.37573	0.0110346	-1.20138	0.277	0.311	1	0.0113606	-0.309785	0.132	0.177	1	9.1391e-07	-0.949248	0.228	0.326	0.00454762	1.42418e-05	-0.45535	0.243	0.295	0.0708671	9.66903e-31	-0.398807	0.231	0.348	4.81131e-27
Late Rings	PBANKA_1345800	null	RNA-binding protein, putative	0.445155	1.31392e-29	0.0109663	-1.41091	0.704	0.755	1	0.329497	-1.47525	0.716	0.756	1	4.56614e-05	-0.412453	0.346	0.508	0.227211	0.377387	-1.05099	0.673	0.765	1	0.445155	-0.569401	0.654	0.737	1	2.18987e-30	-0.511438	0.547	0.67	1.08968e-26
Late Rings	PBANKA_1100860	null	fam-c protein	0.000725926	1.13903e-28	0.000129998	-1.34364	0.561	0.647	0.646871	0.000725926	-1.71465	0.477	0.575	1	1.29668e-08	-0.413786	0.259	0.429	6.4523e-05	8.29578e-05	-1.20922	0.453	0.617	0.412798	6.56368e-07	-0.679424	0.476	0.596	0.00326609	1.89839e-29	-0.458877	0.367	0.492	9.44637e-26
Late Rings	PBANKA_1207900	PPM10	protein phosphatase PPM10, putative	4.11768e-05	1.68803e-28	2.61462e-13	-1.66273	0.199	0.355	1.30104e-09	4.11768e-05	-2.29906	0.148	0.206	0.204896	3.84173e-05	-0.346448	0.048	0.102	0.191164	4.84201e-08	-1.48483	0.13	0.213	0.000240938	4.68574e-07	-0.737712	0.144	0.187	0.00233163	2.81338e-29	-0.476822	0.143	0.248	1.39994e-25
Late Rings	PBANKA_1127000	CEPT	choline/ethanolaminephosphotransferase	0.000101284	2.5665e-27	3.18268e-05	-1.18566	0.243	0.341	0.15837	0.000101284	-1.52221	0.186	0.262	0.503989	3.5152e-05	-0.307829	0.16	0.261	0.174916	5.91314e-08	-0.938113	0.209	0.335	0.000294238	1.3626e-07	-0.567931	0.203	0.272	0.00067803	4.27751e-28	-0.367028	0.136	0.248	2.12849e-24
Late Rings	PBANKA_1036000	SPT6	transcription elongation factor SPT6, putative	0.842137	6.79179e-26	0.842137	-0.909118	0.773	0.795	1	0.0614242	-1.1574	0.633	0.748	1	0.00445584	-0.26916	0.41	0.593	1	0.180935	-0.654488	0.744	0.835	1	0.0377394	-0.379244	0.627	0.75	1	1.13197e-26	-0.35878	0.438	0.6	5.63266e-23
Late Rings	PBANKA_1101100	null	Plasmodium exported protein, unknown function	0.635724	1.04502e-25	0.635724	-1.78054	0.724	0.663	1	2.67867e-07	-2.10984	0.768	0.682	0.0013329	0.00332116	-0.440288	0.488	0.472	1	6.56088e-16	-1.34863	0.719	0.649	3.26469e-12	1.7417e-26	-0.841219	0.724	0.667	8.66671e-23	1.83776e-14	-0.750543	0.598	0.643	9.14467e-11
Late Rings	PBANKA_1100750	null	fam-a protein	0.505923	1.0669e-24	3.23812e-13	-1.19552	0.287	0.481	1.61129e-09	0.505923	-1.12324	0.409	0.436	1	3.14831e-16	-0.387473	0.102	0.276	1.5666e-12	7.23243e-10	-0.912455	0.291	0.462	3.59886e-06	1.77817e-25	-0.524372	0.279	0.436	8.8482e-22	2.82767e-19	-0.270544	0.214	0.312	1.40705e-15
Late Rings	PBANKA_1008500	PTEX150	translocon component PTEX150	0.731125	1.52189e-22	0.231719	-1.14798	0.894	0.873	1	1.92866e-06	-1.63757	0.872	0.883	0.00959701	0.731125	-0.323563	0.575	0.751	1	2.53648e-23	-0.766447	0.898	0.898	1.26215e-19	3.91727e-16	-0.429305	0.852	0.888	1.94923e-12	0.0400041	-0.300134	0.733	0.806	1
Late Rings	PBANKA_1130900	null	large subunit rRNA methyltransferase, putative	0.999226	3.47519e-22	1.18177e-06	-1.0888	0.563	0.708	0.00588049	0.999226	-1.05659	0.53	0.585	1	6.81894e-09	-0.252593	0.217	0.39	3.39311e-05	0.285979	-0.838102	0.57	0.722	1	1.00656e-05	-0.369649	0.462	0.591	0.0500864	5.79198e-23	-0.265649	0.316	0.455	2.88209e-19
Late Rings	PBANKA_1207100	null	Plasmodium exported protein, unknown function	9.62447e-10	5.42024e-22	3.81589e-10	-1.17013	0.152	0.295	1.89879e-06	9.62447e-10	-1.64004	0.097	0.196	4.78913e-06	1.6063e-11	-0.382468	0.048	0.155	7.99293e-08	4.42999e-10	-0.938993	0.138	0.256	2.20436e-06	1.19032e-15	-0.51654	0.112	0.19	5.92301e-12	9.03374e-23	-0.283714	0.073	0.155	4.49519e-19
Late Rings	PBANKA_0613900	null	PDCD2 domain-containing protein, putative	0.000372642	5.64581e-21	1.32888e-05	-1.15835	0.307	0.396	0.0661251	0.000372642	-1.30321	0.251	0.314	1	4.35141e-07	-0.30963	0.086	0.174	0.00216526	1.75886e-08	-0.912477	0.228	0.353	8.7521e-05	7.15976e-15	-0.477221	0.22	0.317	3.5627e-11	9.40968e-22	-0.293116	0.182	0.28	4.68226e-18
Late Rings	PBANKA_0914200	null	conserved Plasmodium protein, unknown function	0.0071124	9.1914e-21	4.74043e-06	-1.30546	0.53	0.663	0.0235884	0.0071124	-1.5162	0.409	0.495	1	9.24449e-07	-0.291982	0.178	0.3	0.00460006	0.000824975	-1.05119	0.503	0.674	1	2.51823e-06	-0.461062	0.366	0.466	0.0125307	1.5319e-21	-0.334097	0.259	0.373	7.62273e-18
Late Rings	PBANKA_1356700	Kelch13	kelch protein K13, putative	0.0499961	1.40043e-20	0.00216381	-1.08196	0.494	0.607	1	0.0124491	-1.18846	0.396	0.496	1	2.68959e-09	-0.289017	0.226	0.409	1.33834e-05	0.0499961	-0.712388	0.475	0.631	1	7.05474e-05	-0.399396	0.4	0.514	0.351044	2.33405e-21	-0.269375	0.225	0.345	1.16142e-17
Late Rings	PBANKA_1101300	SBP1	skeleton-binding protein 1	0.573536	9.62101e-17	0.573536	-1.18333	0.861	0.861	1	0.112804	-1.32218	0.846	0.899	1	0.301076	-0.291554	0.537	0.706	1	1.17642e-07	-0.852263	0.862	0.886	0.000585385	8.54922e-05	-0.474781	0.85	0.898	0.425409	1.6035e-17	-0.382446	0.641	0.756	7.97902e-14
Late Rings	PBANKA_0300600	null	Plasmodium exported protein, unknown function	0.140581	4.98613e-16	0.140581	-1.33324	0.96	0.889	1	0.000297857	-1.63059	0.944	0.95	1	0.00131378	-0.356441	0.771	0.876	1	2.33588e-12	-1.00582	0.925	0.917	1.16233e-08	1.19939e-12	-0.588077	0.95	0.959	5.96818e-09	8.31022e-17	-0.550108	0.912	0.937	4.13517e-13
Late Rings	PBANKA_1122700	TKL4	tyrosine kinase-like protein, putative	0.140885	3.15762e-15	0.0570246	-1.22908	0.653	0.743	1	0.0374404	-1.59816	0.507	0.614	1	1.87448e-08	-0.254715	0.227	0.399	9.32739e-05	0.00279977	-0.874179	0.668	0.753	1	0.140885	-0.419418	0.493	0.593	1	5.26269e-16	-0.315826	0.32	0.435	2.61872e-12
Late Rings	PBANKA_1420500	null	conserved Plasmodium protein, unknown function	0.673615	1.04444e-14	0.673615	-0.918868	0.768	0.79	1	0.142279	-1.17604	0.605	0.691	1	3.17636e-05	-0.274764	0.308	0.465	0.158056	4.37305e-05	-0.612317	0.76	0.821	0.217603	0.321349	-0.36425	0.574	0.677	1	1.74073e-15	-0.317211	0.468	0.577	8.66187e-12
Late Rings	PBANKA_1101200	null	Plasmodium exported protein, unknown function	0.0874437	4.30687e-14	0.0874437	-1.4425	0.728	0.697	1	0.000370015	-1.77147	0.755	0.674	1	3.79381e-05	-0.675358	0.328	0.451	0.18878	1.33181e-05	-1.24515	0.685	0.665	0.0662708	7.17812e-15	-0.650884	0.691	0.634	3.57183e-11	1.43893e-10	-0.454561	0.641	0.653	7.16011e-07
Late Rings	PBANKA_0919100	PV1	parasitophorous vacuolar protein 1	0.795599	5.15783e-14	0.795599	-1.49013	0.883	0.884	1	0.0609975	-1.7869	0.869	0.917	1	0.328018	-0.250847	0.588	0.72	1	3.13606e-06	-1.18414	0.856	0.909	0.015605	7.14958e-07	-0.623189	0.856	0.903	0.00355763	8.59639e-15	-0.539776	0.776	0.862	4.27756e-11
Late Rings	PBANKA_0512500	null	nucleolar preribosomal assembly protein, putative	0.374329	1.37147e-12	0.00648472	-1.01823	0.347	0.387	1	0.374329	-1.08796	0.313	0.322	1	0.00294846	-0.314806	0.125	0.181	1	0.0216698	-0.705015	0.283	0.348	1	8.82247e-06	-0.396497	0.244	0.299	0.0439006	2.28579e-13	-0.260932	0.208	0.279	1.13741e-09
Late Rings	PBANKA_0712900	HMGB2	high mobility group protein B2	0.559347	3.42631e-12	0.559347	-1.21912	0.662	0.683	1	4.57918e-07	-1.30107	0.769	0.738	0.0022786	0.339875	-0.311168	0.501	0.577	1	2.30873e-06	-0.8842	0.675	0.72	0.0114882	2.05348e-09	-0.512631	0.703	0.741	1.02181e-05	5.71052e-13	-0.379398	0.475	0.574	2.84155e-09
Late Rings	PBANKA_1218000	null	nicotinamidase, putative	0.0849933	4.15361e-12	1.46387e-05	-1.16059	0.307	0.402	0.072842	0.0849933	-1.36291	0.252	0.281	1	0.00393628	-0.260682	0.153	0.216	1	2.78429e-05	-0.843043	0.236	0.336	0.138546	0.0113821	-0.414488	0.244	0.283	1	6.92269e-13	-0.300495	0.245	0.322	3.44473e-09
Late Rings	PBANKA_0700700	null	Plasmodium exported protein, unknown function	0.118302	9.62049e-12	0.114854	-1.14948	0.664	0.68	1	0.00122319	-1.20872	0.709	0.671	1	0.118302	-0.338468	0.336	0.412	1	0.0112333	-0.828103	0.604	0.654	1	0.000189413	-0.426404	0.661	0.691	0.942521	1.60342e-12	-0.356659	0.558	0.627	7.9786e-09
Late Rings	PBANKA_1245861	null	28S ribosomal RNA	0.779002	7.34409e-09	0.000556857	-1.71121	0.309	0.444	1	0.779002	-0.577102	0.586	0.684	1	1.26432e-08	-0.347065	0.086	0.194	6.29125e-05	1.22402e-09	-0.901748	0.348	0.569	6.0907e-06	5.42896e-08	-0.542003	0.454	0.605	0.000270145	0.00702433	-0.432255	0.511	0.598	1
Late Rings	PBANKA_0511400	nPrx	peroxiredoxin, putative	0.786688	6.26625e-07	0.0823709	-0.856389	0.49	0.516	1	0.786688	-1.04218	0.441	0.431	1	0.000154275	-0.332329	0.216	0.316	0.767671	0.424054	-0.731025	0.43	0.487	1	0.00698973	-0.32063	0.44	0.43	1	1.04437e-07	-0.251601	0.328	0.385	0.000519681
Early Trophs 1	PBANKA_1210800	HGPRT	hypoxanthine-guanine phosphoribosyltransferase, putative	4.11294e-85	0	4.11294e-85	1.24966	0.831	0.346	2.0466e-81	1.64698e-105	0.941924	0.905	0.434	8.19537e-102	4.83755e-117	0.93384	0.946	0.525	2.40716e-113	1.52683e-173	1.14418	0.964	0.53	7.59751e-170	0	0.976883	0.941	0.51	0	1.7128e-298	0.806797	0.66	0.234	8.52287e-295
Early Trophs 1	PBANKA_1326400	GAPDH	glyceraldehyde-3-phosphate dehydrogenase	1.64341e-42	0	2.29696e-81	0.907295	0.97	0.527	1.14297e-77	1.21257e-81	0.552246	0.994	0.667	6.03373e-78	1.64341e-42	0.379366	0.928	0.684	8.17759e-39	6.17336e-128	0.56565	0.997	0.721	3.07187e-124	1.93957e-259	0.497034	0.994	0.703	9.65131e-256	0	0.849803	0.945	0.409	0
Early Trophs 1	PBANKA_1113000	PNP	purine nucleoside phosphorylase, putative	9.7881e-22	0	1.07985e-68	0.762575	0.861	0.4	5.37335e-65	3.19213e-68	0.559003	0.905	0.543	1.5884e-64	9.7881e-22	0.356104	0.538	0.366	4.87056e-18	4.99147e-88	0.555968	0.895	0.565	2.48376e-84	8.37292e-259	0.567134	0.936	0.598	4.16637e-255	0	0.835494	0.883	0.348	0
Early Trophs 1	PBANKA_1214300	ENO	enolase, putative	1.50006e-26	5.20569e-307	5.3958e-43	0.553255	0.977	0.683	2.68495e-39	1.206e-31	0.272537	0.998	0.788	6.00107e-28	1.50006e-26	0.292596	0.99	0.774	7.46429e-23	5.22437e-64	0.349766	0.999	0.818	2.59964e-60	1.91991e-135	0.325879	0.999	0.819	9.55346e-132	8.67615e-308	0.716269	0.986	0.584	4.31725e-304
Early Trophs 1	PBANKA_1303800	TIM	triosephosphate isomerase, putative	8.01094e-39	1.57918e-264	4.84064e-77	0.822702	0.901	0.384	2.4087e-73	9.74666e-68	0.502196	0.901	0.492	4.84994e-64	8.01094e-39	0.379651	0.796	0.54	3.98624e-35	4.90799e-89	0.505392	0.946	0.598	2.44222e-85	9.05426e-201	0.441369	0.917	0.539	4.5054e-197	2.63197e-265	0.616891	0.732	0.288	1.30967e-261
Early Trophs 1	PBANKA_0513600	ADA	adenosine deaminase, putative	3.31504e-43	1.17733e-258	2.13624e-72	0.858679	0.861	0.363	1.06299e-68	2.66481e-55	0.500944	0.84	0.446	1.32601e-51	3.31504e-43	0.470692	0.748	0.478	1.64956e-39	5.42526e-99	0.630692	0.949	0.55	2.69961e-95	6.99365e-229	0.537239	0.902	0.506	3.48004e-225	1.96222e-259	0.643586	0.715	0.271	9.76401e-256
Early Trophs 1	PBANKA_1214000	HSP60	heat shock protein 60, putative	8.46018e-27	8.9758e-226	3.39749e-61	0.687105	0.795	0.338	1.69059e-57	1.74435e-47	0.380279	0.81	0.435	8.67988e-44	8.46018e-27	0.313348	0.703	0.478	4.20979e-23	1.08877e-68	0.408961	0.9	0.518	5.41774e-65	4.18412e-161	0.382491	0.836	0.492	2.08202e-157	1.49597e-226	0.542001	0.663	0.258	7.44393e-223
Early Trophs 1	PBANKA_1309900	LAP	M17 leucyl aminopeptidase, putative	4.55717e-26	1.46253e-204	1.09338e-58	0.674186	0.864	0.403	5.44066e-55	1.28588e-51	0.42969	0.87	0.528	6.39856e-48	4.55717e-26	0.304993	0.724	0.529	2.26765e-22	3.22863e-80	0.466009	0.956	0.616	1.60657e-76	1.39243e-127	0.354612	0.863	0.584	6.92872e-124	2.43756e-205	0.527394	0.683	0.296	1.21293e-201
Early Trophs 1	PBANKA_1145400	null	Plasmodium exported protein (PHIST), unknown function	2.30978e-10	8.85762e-170	3.05273e-32	-2.77268	0.212	0.541	1.51904e-28	8.2984e-39	-3.36319	0.219	0.486	4.12928e-35	2.30978e-10	-1.20003	0.093	0.212	1.14935e-06	1.33028e-19	-2.77216	0.248	0.399	6.61948e-16	1.79497e-91	-2.01617	0.198	0.411	8.93175e-88	1.47627e-170	-1.58692	0.235	0.586	7.34592e-167
Early Trophs 1	PBANKA_1101200	null	Plasmodium exported protein, unknown function	6.77443e-07	1.48655e-108	1.31764e-23	-2.224	0.56	0.723	6.55658e-20	3.2209e-23	-2.46998	0.629	0.707	1.60272e-19	6.77443e-07	-0.980158	0.346	0.441	0.00337095	1.22116e-09	-1.88512	0.646	0.673	6.0765e-06	3.69847e-62	-1.25987	0.565	0.669	1.84036e-58	2.47758e-109	-0.961738	0.498	0.674	1.23284e-105
Early Trophs 1	PBANKA_0205000	null	conserved Plasmodium protein, unknown function	0.000601955	4.96466e-102	2.36908e-13	-2.39612	0.811	0.824	1.17885e-09	2.53709e-18	-2.9491	0.779	0.774	1.26246e-14	0.000292194	-1.11059	0.567	0.591	1	0.000601955	-2.22134	0.824	0.768	1	2.28018e-54	-1.73635	0.75	0.78	1.13462e-50	8.27444e-103	-1.34533	0.687	0.78	4.11736e-99
Early Trophs 1	PBANKA_1446500	null	asparagine-rich protein, putative	9.65913e-13	1.41797e-96	3.03253e-50	0.555698	0.755	0.335	1.50899e-46	8.17031e-36	0.355725	0.686	0.389	4.06555e-32	9.65913e-13	0.263868	0.474	0.366	4.80638e-09	1.95527e-67	0.450664	0.859	0.522	9.72945e-64	2.36328e-97	0.287931	0.656	0.409	1.17597e-93	1.05289e-88	0.323087	0.443	0.222	5.23918e-85
Early Trophs 1	PBANKA_1010000	null	mitochondrial acidic protein MAM33, putative	6.89411e-19	2.83886e-96	4.03715e-45	0.534289	0.742	0.344	2.00889e-41	1.2823e-33	0.315773	0.726	0.457	6.38075e-30	6.89411e-19	0.251054	0.629	0.472	3.43051e-15	1.48399e-64	0.400719	0.871	0.547	7.38433e-61	2.45799e-89	0.266789	0.739	0.492	1.2231e-85	4.73144e-97	0.30635	0.453	0.221	2.35436e-93
Early Trophs 1	PBANKA_0300600	null	Plasmodium exported protein, unknown function	0.206867	2.59532e-94	4.61622e-13	-1.74085	0.927	0.899	2.29703e-09	3.07259e-16	-2.02276	0.96	0.946	1.52892e-12	0.206867	-0.631757	0.893	0.848	1	0.00208683	-1.37319	0.96	0.91	1	1.41181e-29	-0.906506	0.967	0.955	7.02516e-26	4.32553e-95	-0.827098	0.909	0.936	2.15239e-91
Early Trophs 1	PBANKA_0316300	null	fam-b protein	0.00596889	1.13128e-84	5.89786e-26	-1.87495	0.394	0.649	2.93478e-22	7.99196e-28	-2.01004	0.37	0.567	3.9768e-24	0.00596889	-0.743023	0.305	0.362	1	2.07453e-15	-1.5845	0.417	0.549	1.03228e-11	9.21709e-69	-1.13179	0.436	0.594	4.58642e-65	1.88546e-85	-0.734694	0.264	0.489	9.38205e-82
Early Trophs 1	PBANKA_0311800	ACS9	acyl-CoA synthetase, putative	4.82504e-05	1.21422e-80	6.23794e-15	-2.57024	0.589	0.692	3.104e-11	2.02182e-16	-3.00265	0.634	0.706	1.00606e-12	4.82504e-05	-0.956427	0.254	0.332	0.240094	6.66765e-07	-2.23596	0.61	0.649	0.00331783	7.79905e-44	-1.60591	0.572	0.658	3.88081e-40	2.02371e-81	-1.19483	0.521	0.681	1.007e-77
Early Trophs 1	PBANKA_0100700	null	Plasmodium exported protein, unknown function	0.557509	1.45528e-76	7.52479e-15	-2.19559	0.815	0.851	3.74434e-11	5.3266e-23	-2.49584	0.869	0.887	2.65052e-19	0.557509	-0.708632	0.61	0.619	1	6.16267e-06	-1.75842	0.871	0.844	0.0306655	3.85315e-52	-1.19223	0.845	0.868	1.91733e-48	2.42546e-77	-0.961311	0.727	0.827	1.20691e-73
Early Trophs 1	PBANKA_1459300	ACT1	actin I	4.95042e-14	1.97478e-76	4.95042e-14	-0.421524	0.023	0.203	2.46333e-10	8.02901e-23	-0.714129	0.006	0.171	3.99524e-19	1.19901e-27	-0.343026	0.014	0.229	5.96629e-24	2.86435e-47	-0.784324	0.043	0.303	1.4253e-43	3.2913e-77	-0.29023	0.011	0.167	1.63775e-73	2.774e-41	-0.264495	0.012	0.135	1.38034e-37
Early Trophs 1	PBANKA_1246161	null	fam-a protein	0.000359896	7.26005e-75	5.20655e-20	-1.92725	0.672	0.787	2.59078e-16	4.33011e-25	-2.03245	0.743	0.808	2.15466e-21	0.000359896	-0.740047	0.581	0.651	1	1.95432e-05	-1.46526	0.799	0.775	0.0972471	5.30046e-65	-0.976787	0.756	0.821	2.63751e-61	1.21001e-75	-0.78001	0.617	0.738	6.021e-72
Early Trophs 1	PBANKA_0316841	null	fam-b protein	3.78816e-07	2.47646e-74	6.18422e-19	-1.34466	0.215	0.454	3.07727e-15	1.24784e-18	-1.19385	0.257	0.429	6.20925e-15	3.78816e-07	-0.6006	0.138	0.243	0.00188499	5.13905e-12	-1.08472	0.29	0.412	2.55719e-08	1.21276e-53	-0.698611	0.211	0.372	6.0347e-50	4.12743e-75	-0.618258	0.212	0.43	2.05381e-71
Early Trophs 1	PBANKA_0700700	null	Plasmodium exported protein, unknown function	0.0824722	7.54748e-74	1.80929e-10	-1.68657	0.632	0.683	9.00304e-07	1.32906e-15	-1.78249	0.629	0.691	6.61339e-12	0.0824722	-0.609603	0.375	0.401	1	0.000364794	-1.36468	0.629	0.648	1	6.09413e-26	-0.825482	0.648	0.695	3.03244e-22	1.25791e-74	-0.741496	0.479	0.634	6.25938e-71
Early Trophs 1	PBANKA_1145900	MAHRP1b	membrane associated histidine-rich protein 1b	0.0265651	5.4525e-68	4.87143e-14	-1.06473	0.974	0.914	2.42402e-10	1.86286e-16	-1.16273	0.992	0.957	9.2696e-13	0.0265651	-0.436506	0.901	0.868	1	0.000551621	-0.745998	0.996	0.937	1	6.75763e-48	-0.558308	0.991	0.971	3.3626e-44	9.0875e-69	-0.483119	0.928	0.939	4.52194e-65
Early Trophs 1	PBANKA_0817900	null	zinc finger protein, putative	4.92612e-05	7.31487e-67	9.33608e-22	-1.75136	0.169	0.436	4.64564e-18	4.53321e-19	-1.75762	0.149	0.323	2.25572e-15	4.92612e-05	-0.473484	0.105	0.181	0.245124	1.67863e-11	-1.3125	0.242	0.361	8.35284e-08	2.26122e-42	-0.777324	0.135	0.269	1.12518e-38	1.21914e-67	-0.625774	0.14	0.348	6.06646e-64
Early Trophs 1	PBANKA_1400600	null	cytoadherence linked asexual protein, putative	8.63668e-15	8.25663e-67	8.63668e-15	-0.656845	0.003	0.177	4.29761e-11	6.52138e-20	-0.354194	0	0.141	3.24504e-16	1.9858e-27	-0.394917	0.01	0.222	9.88135e-24	2.76069e-41	-0.784005	0.028	0.259	1.37372e-37	1.3761e-67	-0.264048	0.01	0.148	6.8475e-64	2.51504e-33	-0.260026	0.017	0.122	1.25148e-29
Early Trophs 1	PBANKA_1200600	null	Plasmodium exported protein, unknown function	0.0181549	7.70669e-64	5.94811e-18	-1.82279	0.219	0.448	2.95978e-14	3.64655e-15	-1.87373	0.248	0.39	1.81452e-11	0.0181549	-0.376982	0.113	0.153	1	5.50855e-08	-1.39806	0.27	0.354	0.000274106	5.20693e-22	-0.81843	0.258	0.341	2.59097e-18	1.28445e-64	-0.72995	0.218	0.413	6.39141e-61
Early Trophs 1	PBANKA_1345800	null	RNA-binding protein, putative	0.0618066	1.5756e-63	1.36328e-15	-1.87754	0.682	0.754	6.78371e-12	2.90259e-19	-1.98186	0.695	0.758	1.44433e-15	0.0618066	-0.612504	0.443	0.482	1	0.0489541	-1.33755	0.774	0.743	1	1.51953e-35	-0.895657	0.662	0.735	7.56117e-32	2.62599e-64	-0.75712	0.529	0.665	1.30669e-60
Early Trophs 1	PBANKA_0600061	null	fam-b protein	1.21135e-05	2.55556e-56	1.32162e-16	-1.5957	0.139	0.356	6.57638e-13	1.33773e-15	-1.5628	0.09	0.235	6.65656e-12	1.21135e-05	-0.595502	0.066	0.136	0.0602769	1.85595e-10	-1.30063	0.148	0.249	9.23521e-07	4.25926e-57	-0.811961	0.088	0.24	2.11941e-53	1.34267e-37	-0.408829	0.059	0.188	6.68112e-34
Early Trophs 1	PBANKA_1101100	null	Plasmodium exported protein, unknown function	0.000916395	4.99204e-56	2.25857e-09	-2.22107	0.619	0.682	1.12386e-05	6.79237e-14	-2.63069	0.69	0.705	3.37988e-10	0.000190541	-0.944562	0.427	0.484	0.948133	0.000916395	-1.94311	0.667	0.66	1	8.05014e-40	-1.381	0.635	0.691	4.00575e-36	8.32007e-57	-1.01271	0.551	0.647	4.14007e-53
Early Trophs 1	PBANKA_1117000	H2A	histone H2A, putative	5.34384e-09	1.32817e-55	5.34384e-09	-1.00293	0.185	0.32	2.6591e-05	5.62216e-19	-1.12009	0.152	0.326	2.79759e-15	1.27558e-15	-0.646301	0.247	0.401	6.34727e-12	7.19001e-26	-1.24446	0.366	0.479	3.57775e-22	2.21362e-56	-0.585909	0.184	0.339	1.1015e-52	2.37682e-31	-0.628867	0.103	0.228	1.1827e-27
Early Trophs 1	PBANKA_0623300	null	tryptophan-rich protein	0.487923	1.99526e-55	9.10415e-07	-1.27466	0.917	0.864	0.00453023	2.19283e-12	-1.43809	0.897	0.901	1.09115e-08	0.0303103	-0.604778	0.709	0.718	1	0.487923	-1.06696	0.909	0.867	1	8.27779e-17	-0.675261	0.895	0.879	4.11903e-13	3.32543e-56	-0.571672	0.866	0.892	1.65473e-52
Early Trophs 1	PBANKA_1208700	SDH4	succinate dehydrogenase subunit 4, putative	5.53222e-05	4.93713e-55	1.68772e-13	-1.56755	0.252	0.426	8.3981e-10	1.04835e-17	-1.5119	0.166	0.332	5.21661e-14	5.53222e-05	-0.500803	0.109	0.179	0.275283	1.75211e-08	-1.20261	0.235	0.323	8.71852e-05	8.44316e-21	-0.684264	0.218	0.301	4.20132e-17	8.22854e-56	-0.613141	0.171	0.35	4.09452e-52
Early Trophs 1	PBANKA_1424300	null	conserved protein, unknown function	0.276122	2.61305e-51	8.28868e-12	-1.41471	0.911	0.877	4.12445e-08	8.83505e-17	-1.53363	0.918	0.903	4.39632e-13	0.276122	-0.456031	0.678	0.683	1	0.000398286	-1.04699	0.937	0.874	1	6.40241e-25	-0.667079	0.898	0.893	3.18584e-21	4.35509e-52	-0.579352	0.856	0.879	2.16709e-48
Early Trophs 1	PBANKA_1100860	null	fam-c protein	0.220155	1.2283e-50	1.56322e-10	-1.66882	0.55	0.642	7.7786e-07	2.35404e-16	-2.08427	0.448	0.574	1.17137e-12	0.220155	-0.511065	0.369	0.4	1	2.21183e-05	-1.51699	0.541	0.596	0.11006	2.42038e-28	-0.929969	0.498	0.59	1.20438e-24	2.04717e-51	-0.663872	0.337	0.489	1.01867e-47
Early Trophs 1	PBANKA_1035900	GDPD	glycerophosphodiester phosphodiesterase, putative	6.04442e-06	3.61697e-49	3.46267e-16	-1.44444	0.474	0.653	1.72303e-12	3.45863e-13	-1.2962	0.45	0.56	1.72102e-09	6.04442e-06	-0.528018	0.278	0.397	0.030077	3.07263e-09	-1.0896	0.548	0.637	1.52894e-05	6.02828e-50	-0.77714	0.392	0.541	2.99967e-46	2.06069e-42	-0.490586	0.338	0.488	1.0254e-38
Early Trophs 1	PBANKA_1344500	null	conserved protein, unknown function	0.00439979	7.81742e-44	9.41292e-19	-1.95162	0.437	0.66	4.68387e-15	2.20161e-10	-1.92915	0.436	0.534	1.09552e-06	0.000394263	-0.459929	0.2	0.29	1	0.00439979	-1.43656	0.585	0.624	1	3.91535e-23	-0.855246	0.391	0.492	1.94828e-19	1.3029e-44	-0.66268	0.276	0.437	6.48325e-41
Early Trophs 1	PBANKA_1145800	MAHRP1a	membrane associated histidine-rich protein 1a	0.665372	1.72239e-43	7.80683e-09	-1.04117	0.983	0.941	3.88468e-05	2.20536e-13	-1.16452	1	0.98	1.09739e-09	0.513961	-0.378127	0.998	0.977	1	0.665372	-0.739794	0.999	0.955	1	1.7954e-20	-0.481502	1	0.986	8.93392e-17	2.87065e-44	-0.355733	0.984	0.976	1.42844e-40
Early Trophs 1	PBANKA_1349200	MSRP1	MSP7-like protein	0.0451696	3.03612e-43	9.41581e-13	-1.12125	0.937	0.898	4.68531e-09	8.68301e-17	-1.24485	0.922	0.906	4.32067e-13	0.0451696	-0.439329	0.709	0.72	1	1.1637e-07	-0.856181	0.962	0.903	0.000579059	4.45265e-22	-0.468021	0.936	0.902	2.21564e-18	5.06019e-44	-0.397814	0.812	0.84	2.51795e-40
Early Trophs 1	PBANKA_0100021	null	fam-b protein	1.69225e-06	1.21891e-42	3.65743e-20	-1.91606	0.079	0.323	1.81994e-16	7.35974e-20	-1.83563	0.055	0.219	3.66221e-16	1.69225e-06	-0.612218	0.037	0.105	0.00842063	4.74904e-14	-1.56796	0.09	0.201	2.36312e-10	2.03151e-43	-0.909689	0.073	0.192	1.01088e-39	6.73545e-38	-0.45319	0.056	0.184	3.35156e-34
Early Trophs 1	PBANKA_0800400	null	conserved Plasmodium protein, unknown function	0.268434	5.01096e-42	2.47497e-10	-0.874959	0.967	0.922	1.23155e-06	2.78897e-14	-0.970295	0.985	0.968	1.38779e-10	2.82957e-06	-0.580063	0.951	0.947	0.0140799	0.268434	-0.656007	0.991	0.943	1	8.10399e-40	-0.522648	0.989	0.974	4.03255e-36	8.35159e-43	-0.348525	0.953	0.948	4.15575e-39
Early Trophs 1	PBANKA_0919100	PV1	parasitophorous vacuolar protein 1	0.0391416	4.37251e-41	2.07336e-15	-1.92023	0.868	0.886	1.0317e-11	3.91914e-17	-2.13615	0.886	0.91	1.95016e-13	0.0391416	-0.608172	0.656	0.701	1	6.34304e-05	-1.52603	0.933	0.892	0.31563	2.68558e-14	-0.880602	0.906	0.889	1.33634e-10	7.28752e-42	-0.692972	0.816	0.85	3.62627e-38
Early Trophs 1	PBANKA_1101300	SBP1	skeleton-binding protein 1	0.408674	9.40105e-40	2.38047e-16	-1.64609	0.834	0.865	1.18452e-12	1.25754e-14	-1.68619	0.882	0.888	6.25751e-11	0.408674	-0.532922	0.662	0.674	1	0.000686348	-1.18841	0.917	0.875	1	2.59329e-29	-0.769563	0.872	0.892	1.29042e-25	1.56684e-40	-0.567661	0.671	0.744	7.79661e-37
Early Trophs 1	PBANKA_0623100	null	tryptophan-rich protein	8.00896e-06	1.5913e-38	9.08937e-13	-0.892924	0.977	0.931	4.52287e-09	5.26234e-11	-1.07537	0.981	0.941	2.61854e-07	8.00896e-06	-0.647103	0.849	0.884	0.0398526	1.84378e-07	-0.849857	0.986	0.952	0.000917463	1.47645e-22	-0.492811	0.973	0.952	7.34683e-19	2.65216e-39	-0.3656	0.939	0.941	1.31971e-35
Early Trophs 1	PBANKA_1231600	AP2-O2	AP2 domain transcription factor AP2-O2	0.105897	9.47874e-37	5.02372e-10	-1.33875	0.715	0.76	2.4998e-06	3.38007e-08	-1.24508	0.686	0.708	0.000168192	0.101237	-0.423722	0.266	0.307	1	0.105897	-0.861578	0.792	0.766	1	9.14821e-29	-0.706493	0.618	0.687	4.55215e-25	1.57979e-37	-0.499441	0.488	0.597	7.86103e-34
Early Trophs 1	PBANKA_1010300	null	dynein-related AAA-type ATPase, putative	0.121067	2.30712e-33	3.80459e-12	-1.39563	0.656	0.753	1.89316e-08	1.17132e-05	-1.19356	0.64	0.664	0.0582848	0.121067	-0.33497	0.33	0.386	1	6.51812e-06	-1.12118	0.765	0.784	0.0324341	1.79894e-11	-0.598131	0.563	0.602	8.95153e-08	3.8452e-34	-0.511704	0.415	0.533	1.91337e-30
Early Trophs 1	PBANKA_0921400	null	protein phosphatase, putative	0.000534845	2.52855e-32	3.63499e-11	-1.12449	0.334	0.504	1.80877e-07	2.84774e-10	-1.32492	0.333	0.444	1.41704e-06	0.000534845	-0.47282	0.188	0.266	1	8.18528e-07	-1.00118	0.407	0.489	0.004073	4.21424e-33	-0.649756	0.357	0.48	2.09701e-29	1.25077e-16	-0.268524	0.148	0.235	6.22383e-13
Early Trophs 1	PBANKA_0511400	nPrx	peroxiredoxin, putative	9.40996e-06	5.86201e-32	3.78404e-15	-1.53601	0.358	0.533	1.88294e-11	2.24048e-10	-1.47749	0.368	0.448	1.11486e-06	9.40996e-06	-0.631147	0.216	0.311	0.0468239	5.21827e-08	-1.21628	0.415	0.49	0.000259661	5.25112e-27	-0.781348	0.362	0.451	2.61296e-23	9.77002e-33	-0.518165	0.268	0.39	4.86156e-29
Early Trophs 1	PBANKA_0511200	MPP10	U3 small nucleolar ribonucleoprotein protein MPP10, putative	0.03369	5.99261e-32	2.27832e-15	-1.44535	0.381	0.583	1.13369e-11	1.49109e-13	-1.6059	0.461	0.572	7.41966e-10	0.03369	-0.441644	0.295	0.355	1	0.00554913	-1.07969	0.529	0.572	1	1.82181e-26	-0.696395	0.419	0.519	9.06533e-23	9.98768e-33	-0.488319	0.312	0.44	4.96987e-29
Early Trophs 1	PBANKA_1321400	UIS20	large ribosomal subunit nuclear export factor, putative	0.124708	4.52978e-31	1.84092e-13	-1.53702	0.55	0.682	9.16042e-10	1.48957e-11	-1.48155	0.518	0.599	7.41212e-08	0.124708	-0.48028	0.315	0.357	1	0.0404689	-1.07149	0.684	0.673	1	7.54963e-32	-0.738516	0.487	0.585	3.75669e-28	6.86802e-27	-0.462427	0.342	0.445	3.41753e-23
Early Trophs 1	PBANKA_1130900	null	large subunit rRNA methyltransferase, putative	0.00184214	6.82045e-31	3.53064e-11	-1.42134	0.579	0.695	1.75685e-07	1.14826e-08	-1.37958	0.505	0.587	5.71374e-05	0.00184214	-0.40704	0.278	0.37	1	1.80646e-05	-1.16819	0.647	0.703	0.0898892	3.79217e-21	-0.629203	0.495	0.582	1.88698e-17	1.13674e-31	-0.453299	0.315	0.446	5.65643e-28
Early Trophs 1	PBANKA_1305000	null	conserved Plasmodium protein, unknown function	0.342318	1.0446e-30	4.71349e-13	-1.21871	0.94	0.912	2.34543e-09	1.00255e-12	-1.28439	0.935	0.93	4.98869e-09	0.342318	-0.464389	0.833	0.826	1	0.139848	-0.848848	0.963	0.92	1	6.65805e-25	-0.527324	0.957	0.94	3.31304e-21	1.741e-31	-0.382043	0.847	0.865	8.66321e-28
Early Trophs 1	PBANKA_1024300	DBP4	ATP-dependent RNA helicase DBP4, putative	0.00354099	1.12886e-30	2.70864e-14	-1.44197	0.242	0.446	1.34782e-10	1.39954e-11	-1.4312	0.211	0.347	6.96411e-08	0.00354099	-0.395477	0.153	0.214	1	0.000367063	-1.02173	0.339	0.405	1	7.01684e-25	-0.640427	0.226	0.335	3.49158e-21	1.88144e-31	-0.424926	0.167	0.298	9.36203e-28
Early Trophs 1	PBANKA_1100750	null	fam-a protein	0.0329852	1.85766e-30	6.06346e-14	-1.54191	0.272	0.47	3.01718e-10	4.20607e-10	-1.49975	0.345	0.448	2.09294e-06	0.0329852	-0.367162	0.196	0.25	1	2.24307e-06	-1.16294	0.361	0.445	0.0111615	5.76823e-22	-0.660102	0.324	0.424	2.87027e-18	3.0961e-31	-0.442703	0.184	0.31	1.54062e-27
Early Trophs 1	PBANKA_1111000	null	RNA pseudouridylate synthase, putative	0.000299999	9.33253e-30	1.23047e-11	-1.0543	0.868	0.878	6.12284e-08	1.04766e-10	-0.946917	0.855	0.85	5.21315e-07	0.000299999	-0.562164	0.557	0.634	1	9.94112e-11	-0.872847	0.926	0.911	4.9467e-07	1.55542e-30	-0.56533	0.789	0.837	7.73978e-27	6.06136e-16	-0.328817	0.666	0.698	3.01613e-12
Early Trophs 1	PBANKA_1420500	null	conserved Plasmodium protein, unknown function	0.737391	2.55629e-28	2.7946e-06	-1.32013	0.775	0.788	0.0139059	9.3758e-06	-1.43775	0.653	0.674	0.046654	0.737391	-0.359161	0.431	0.434	1	0.0277417	-1.03062	0.835	0.805	1	2.71229e-13	-0.655189	0.62	0.665	1.34963e-09	4.26048e-29	-0.546625	0.489	0.566	2.12002e-25
Early Trophs 1	PBANKA_0506200	UIS12	RNA-binding protein, putative	0.0031227	3.0301e-28	1.48588e-10	-1.58469	0.344	0.467	7.39373e-07	6.01333e-09	-1.27945	0.166	0.267	2.99223e-05	0.0031227	-0.485362	0.134	0.185	1	3.1055e-10	-1.27777	0.282	0.38	1.5453e-06	5.05017e-29	-0.693246	0.18	0.28	2.51296e-25	9.24605e-20	-0.371988	0.144	0.234	4.60084e-16
Early Trophs 1	PBANKA_0914200	null	conserved Plasmodium protein, unknown function	0.00406761	5.35726e-28	1.07293e-12	-1.7472	0.503	0.658	5.33888e-09	4.62231e-11	-1.82861	0.381	0.495	2.30006e-07	0.00406761	-0.422454	0.216	0.287	1	0.000746749	-1.34269	0.623	0.646	1	6.62778e-22	-0.750532	0.372	0.464	3.29798e-18	8.92877e-29	-0.497071	0.246	0.368	4.44295e-25
Early Trophs 1	PBANKA_1218000	null	nicotinamidase, putative	0.0133312	1.03136e-27	7.87195e-09	-1.49302	0.275	0.399	3.91708e-05	0.00119253	-1.5394	0.242	0.281	1	0.00620337	-0.473895	0.161	0.212	1	0.0133312	-1.09185	0.292	0.323	1	9.03957e-18	-0.664095	0.213	0.291	4.49809e-14	1.71893e-28	-0.484241	0.206	0.323	8.5534e-25
Early Trophs 1	PBANKA_0613900	null	PDCD2 domain-containing protein, putative	0.0365332	2.75829e-25	4.12942e-11	-1.46891	0.238	0.399	2.0548e-07	1.28569e-08	-1.47983	0.217	0.317	6.39762e-05	0.0365332	-0.383812	0.126	0.162	1	0.0352338	-1.07777	0.313	0.334	1	1.7236e-18	-0.622398	0.23	0.314	8.57663e-15	4.59715e-26	-0.42668	0.166	0.276	2.28754e-22
Early Trophs 1	PBANKA_1036000	SPT6	transcription elongation factor SPT6, putative	0.918264	5.39176e-25	3.25612e-08	-1.26701	0.775	0.793	0.000162024	1.77325e-07	-1.4079	0.71	0.724	0.000882371	0.918264	-0.446423	0.551	0.558	1	0.00255997	-0.953851	0.863	0.809	1	3.47123e-14	-0.64535	0.708	0.728	1.72728e-10	8.98627e-26	-0.486298	0.49	0.581	4.47157e-22
Early Trophs 1	PBANKA_0512500	null	nucleolar preribosomal assembly protein, putative	0.000241921	6.45034e-24	1.70612e-14	-1.33594	0.209	0.404	8.48964e-11	1.11762e-07	-1.35211	0.25	0.335	0.00055613	1.19433e-05	-0.492033	0.103	0.183	0.05943	0.000241921	-1.03583	0.293	0.345	1	2.7802e-18	-0.606727	0.226	0.304	1.38343e-14	1.07506e-24	-0.401173	0.173	0.28	5.34948e-21
Early Trophs 1	PBANKA_0316200	null	Plasmodium exported protein, unknown function	0.38472	7.40038e-24	9.19391e-09	-1.41373	0.964	0.914	4.57489e-05	1.50225e-11	-1.6849	0.973	0.951	7.47518e-08	0.38472	-0.504979	0.901	0.885	1	0.0234391	-1.14324	0.989	0.943	1	9.14522e-15	-0.69769	0.968	0.951	4.55066e-11	1.2334e-24	-0.498355	0.919	0.915	6.13738e-21
Early Trophs 1	PBANKA_0712900	HMGB2	high mobility group protein B2	0.858413	4.07001e-23	0.000543179	-1.52742	0.689	0.678	1	5.78978e-11	-1.76815	0.72	0.751	2.881e-07	0.0445062	-0.665109	0.532	0.568	1	0.858413	-1.24202	0.758	0.703	1	2.84287e-14	-0.845615	0.716	0.737	1.41461e-10	6.78335e-24	-0.544703	0.497	0.564	3.3754e-20
Early Trophs 1	PBANKA_0311200	null	conserved protein, unknown function	0.0895371	6.18879e-23	9.19785e-08	-1.24701	0.394	0.526	0.000457685	0.00120789	-1.12726	0.461	0.493	1	0.00332881	-0.37326	0.225	0.302	1	0.0895371	-0.881107	0.485	0.518	1	1.19736e-15	-0.5219	0.402	0.49	5.95808e-12	1.03147e-23	-0.397745	0.281	0.392	5.13257e-20
Early Trophs 1	PBANKA_0702900	null	SET domain protein, putative	0.000123874	1.013e-22	2.93693e-11	-1.51067	0.334	0.498	1.46142e-07	8.26573e-10	-1.46522	0.229	0.353	4.11303e-06	0.000123874	-0.398855	0.186	0.273	0.616398	1.80991e-07	-1.18839	0.385	0.488	0.00090061	2.78672e-15	-0.607857	0.245	0.328	1.38667e-11	1.68833e-23	-0.417354	0.197	0.308	8.40115e-20
Early Trophs 1	PBANKA_0524100	null	conserved Plasmodium protein, unknown function	0.135292	2.50344e-22	7.2792e-07	-1.33665	0.434	0.523	0.00362213	5.33941e-06	-1.54093	0.478	0.519	0.0265689	0.0163058	-0.468358	0.262	0.321	1	0.135292	-0.983139	0.514	0.526	1	7.05662e-15	-0.703371	0.427	0.494	3.51138e-11	4.1724e-23	-0.478811	0.357	0.446	2.07619e-19
Early Trophs 1	PBANKA_0524800	37135	early transcribed membrane protein	0.884734	2.93883e-21	4.99738e-06	-1.14694	0.983	0.936	0.024867	3.94559e-17	-1.56321	0.992	0.966	1.96333e-13	0.53163	-0.280403	0.984	0.945	1	0.884734	-0.793693	0.999	0.951	1	1.15221e-08	-0.504985	0.999	0.973	5.7334e-05	4.89805e-22	-0.421496	0.848	0.833	2.43727e-18
Early Trophs 1	PBANKA_1353700	null	nucleolar complex protein 2, putative	0.777841	5.99464e-21	3.60979e-10	-1.40958	0.5	0.608	1.79623e-06	0.000608945	-1.36874	0.556	0.561	1	0.0770059	-0.467514	0.348	0.392	1	0.777841	-0.94426	0.607	0.59	1	1.5415e-13	-0.625979	0.521	0.567	7.67052e-10	9.99106e-22	-0.419119	0.331	0.424	4.97155e-18
Early Trophs 1	PBANKA_0830100	null	conserved Plasmodium protein, unknown function	0.000130721	8.05801e-20	0.000130721	-0.841047	0.222	0.297	0.65047	3.33365e-07	-0.521684	0.204	0.296	0.00165882	2.14356e-12	-0.562595	0.262	0.402	1.06663e-08	1.69932e-10	-0.866667	0.378	0.433	8.45583e-07	2.35254e-17	-0.463489	0.266	0.336	1.17062e-13	1.343e-20	-0.296979	0.092	0.187	6.68278e-17
Early Trophs 1	PBANKA_1400700	null	Plasmodium exported protein, unknown function	0.161954	2.02839e-18	1.45109e-11	-0.80125	0.977	0.931	7.22061e-08	3.33379e-15	-0.796555	0.994	0.956	1.65889e-11	0.150331	-0.403522	0.986	0.959	1	0.161954	-0.559439	0.994	0.951	1	1.94174e-18	-0.342877	0.998	0.97	9.66211e-15	3.38065e-19	-0.254429	0.93	0.901	1.68221e-15
Early Trophs 1	PBANKA_0720800	null	RNA-binding protein NOB1, putative	0.244583	1.41238e-17	3.09069e-13	-1.36518	0.228	0.429	1.53793e-09	7.09861e-07	-1.27453	0.232	0.33	0.00353227	0.244583	-0.27582	0.192	0.223	1	0.000759467	-0.982544	0.33	0.396	1	2.80159e-17	-0.502664	0.227	0.318	1.39407e-13	2.35397e-18	-0.340663	0.195	0.292	1.17133e-14
Early Trophs 1	PBANKA_0912000	null	conserved Plasmodium protein, unknown function	0.264988	3.44338e-17	9.72689e-10	-1.29487	0.47	0.592	4.8401e-06	0.00341011	-1.14512	0.541	0.548	1	0.264988	-0.36171	0.299	0.333	1	0.086688	-0.8207	0.57	0.582	1	1.68968e-09	-0.52631	0.498	0.542	8.40783e-06	5.73896e-18	-0.373768	0.308	0.391	2.85571e-14
Early Trophs 1	PBANKA_0923500	RRS1	ribosome biogenesis regulatory protein, putative	0.0909615	3.97157e-17	5.41676e-11	-1.28324	0.47	0.603	2.69538e-07	3.19629e-07	-1.30965	0.533	0.584	0.00159048	0.0262552	-0.397319	0.28	0.339	1	0.0909615	-0.943113	0.596	0.597	1	1.64464e-13	-0.564858	0.521	0.574	8.18373e-10	6.61929e-18	-0.391996	0.43	0.494	3.29376e-14
Early Trophs 1	PBANKA_0517000	ETRAMP10.2	early transcribed membrane protein	0.170732	4.57791e-17	9.33904e-07	-1.51573	0.937	0.874	0.00464711	1.13585e-09	-1.83615	0.937	0.906	5.65198e-06	0.155612	-0.562037	0.839	0.809	1	0.170732	-1.1669	0.962	0.891	1	2.67129e-05	-0.681337	0.956	0.916	0.132923	7.62985e-18	-0.477436	0.783	0.784	3.79661e-14
Early Trophs 1	PBANKA_1464500	DRS1	ATP-dependent RNA helicase DRS1, putative	0.00309659	5.39023e-17	5.41358e-12	-1.60872	0.493	0.626	2.6938e-08	0.00049159	-1.67332	0.53	0.558	1	1.03417e-05	-0.550842	0.237	0.349	0.0514604	0.00309659	-1.14896	0.553	0.599	1	8.98371e-18	-0.744703	0.457	0.542	4.47029e-14	1.83344e-15	-0.439858	0.381	0.452	9.12321e-12
Early Trophs 1	PBANKA_0623150	null	conserved rodent malaria protein, unknown function	0.947235	1.36511e-16	0.000494506	-1.08693	0.579	0.61	1	2.18119e-08	-1.42374	0.451	0.536	0.000108536	0.011355	-0.522157	0.386	0.451	1	0.947235	-0.859246	0.633	0.618	1	2.27518e-17	-0.641044	0.477	0.543	1.13213e-13	8.16273e-11	-0.332817	0.277	0.333	4.06177e-07
Early Trophs 1	PBANKA_0623500	null	fam-a protein	0.924897	3.18848e-16	7.88214e-06	-1.71852	0.344	0.45	0.0392215	4.49613e-08	-1.95441	0.326	0.434	0.000223727	0.924897	-0.282708	0.219	0.229	1	0.0579594	-1.36965	0.397	0.441	1	7.04141e-10	-0.844102	0.361	0.427	3.50381e-06	5.31413e-17	-0.509427	0.261	0.355	2.64431e-13
Early Trophs 1	PBANKA_1224200	null	DnaJ protein, putative	0.00460231	1.66181e-15	2.10234e-07	-1.21593	0.808	0.81	0.00104613	1.54697e-07	-1.29398	0.762	0.74	0.00076977	0.00460231	-0.570254	0.485	0.542	1	0.00316275	-1.0294	0.845	0.837	1	1.19329e-11	-0.57772	0.719	0.722	5.93783e-08	2.76968e-16	-0.38877	0.617	0.631	1.37819e-12
Early Trophs 1	PBANKA_0214700	null	Plasmodium exported protein, unknown function	0.147289	4.04005e-15	3.23559e-10	-1.07502	0.904	0.87	1.61003e-06	3.66261e-11	-1.13382	0.878	0.851	1.82252e-07	0.147289	-0.303585	0.827	0.748	1	0.00842305	-0.724614	0.93	0.88	1	4.25955e-09	-0.390309	0.904	0.867	2.11955e-05	6.73341e-16	-0.325117	0.716	0.725	3.35054e-12
Early Trophs 1	PBANKA_1105700	null	60S ribosomal subunit protein L24, putative	0.184909	1.15146e-14	1.93192e-08	-1.18248	0.394	0.512	9.61324e-05	4.53638e-05	-1.1142	0.488	0.522	0.22573	0.16062	-0.442526	0.365	0.406	1	0.184909	-0.839743	0.495	0.501	1	8.82068e-10	-0.495787	0.468	0.516	4.38917e-06	1.9191e-15	-0.357303	0.312	0.383	9.54942e-12
Early Trophs 1	PBANKA_0521300	null	zinc finger protein, putative	0.00267693	1.17959e-14	4.67321e-08	-1.45241	0.566	0.661	0.000232539	3.99912e-06	-1.42658	0.392	0.472	0.0198996	0.00231193	-0.404557	0.237	0.321	1	0.00267693	-1.10885	0.656	0.68	1	2.50503e-09	-0.642758	0.391	0.448	1.2465e-05	1.96598e-15	-0.369476	0.219	0.306	9.78274e-12
Early Trophs 1	PBANKA_0921800	null	steryl ester hydrolase, putative	0.0208783	1.88274e-14	6.75777e-08	-1.02815	0.364	0.499	0.000336267	0.0208783	-1.1596	0.408	0.434	1	0.000927176	-0.357307	0.239	0.332	1	0.00376125	-0.840937	0.45	0.502	1	6.93503e-13	-0.438876	0.373	0.451	3.45087e-09	3.13789e-15	-0.282252	0.255	0.344	1.56142e-11
Early Trophs 1	PBANKA_1008500	PTEX150	translocon component PTEX150	0.837695	2.51811e-14	2.67072e-07	-1.51502	0.907	0.873	0.00132895	3.68185e-08	-1.96988	0.899	0.877	0.000183209	0.837695	-0.603315	0.738	0.711	1	0.0497763	-1.2112	0.937	0.889	1	4.19685e-15	-0.740926	0.895	0.876	2.08835e-11	1.70602e-12	-0.445416	0.799	0.791	8.48914e-09
Early Trophs 1	PBANKA_1141100	null	conserved Plasmodium protein, unknown function	0.0982143	5.11361e-14	4.85629e-06	-1.14059	0.179	0.291	0.0241649	0.000785006	-1.07576	0.208	0.265	1	0.0982143	-0.259173	0.087	0.113	1	0.00869108	-0.822052	0.215	0.257	1	4.93821e-12	-0.548652	0.177	0.241	2.45725e-08	8.52268e-15	-0.333638	0.134	0.213	4.24089e-11
Early Trophs 1	PBANKA_1439200	PABP1	polyadenylate-binding protein 1, putative	0.250143	5.97014e-14	1.38034e-06	-1.10125	0.95	0.916	0.0068686	1.99334e-09	-1.35036	0.943	0.917	9.91888e-06	0.105975	-0.289397	0.831	0.768	1	0.250143	-0.81097	0.983	0.929	1	1.38601e-06	-0.492591	0.948	0.91	0.00689678	9.95024e-15	-0.353743	0.86	0.854	4.95124e-11
Early Trophs 1	PBANKA_1356700	Kelch13	kelch protein K13, putative	0.0223306	1.06544e-13	1.91698e-08	-1.3927	0.477	0.601	9.5389e-05	0.00112248	-1.38865	0.436	0.48	1	0.00224426	-0.484143	0.299	0.387	1	0.0223306	-1.01038	0.572	0.608	1	2.17962e-09	-0.606239	0.447	0.5	1.08458e-05	1.77574e-14	-0.377985	0.251	0.333	8.83606e-11
Early Trophs 1	PBANKA_0941800	H2B	histone H2B, putative	0.0118894	1.96145e-13	0.0118894	-1.3513	0.474	0.411	1	5.82856e-06	-1.53944	0.381	0.389	0.0290029	0.0110577	-0.932729	0.637	0.481	1	3.26909e-14	-1.46374	0.647	0.555	1.6267e-10	5.30085e-10	-0.876183	0.461	0.418	2.6377e-06	0.00412517	-1.02122	0.321	0.299	1
Early Trophs 1	PBANKA_1036400	BOP1	ribosome biogenesis protein BOP1, putative	0.0115216	2.92934e-13	2.18087e-11	-1.2703	0.338	0.515	1.0852e-07	7.75546e-06	-1.2445	0.434	0.5	0.0385912	0.0100854	-0.355113	0.198	0.261	1	0.0115216	-0.936241	0.445	0.485	1	4.88223e-14	-0.549104	0.391	0.47	2.4294e-10	2.88729e-11	-0.339518	0.294	0.353	1.43672e-07
Early Trophs 1	PBANKA_0213500	null	ribosome biogenesis protein BRX1, putative	0.51157	6.28396e-13	1.099e-08	-1.30146	0.417	0.538	5.46864e-05	7.1419e-05	-1.23569	0.415	0.459	0.355381	0.51157	-0.386378	0.285	0.3	1	0.437554	-0.916689	0.505	0.505	1	8.42633e-11	-0.549115	0.38	0.437	4.19294e-07	1.04733e-13	-0.356065	0.299	0.366	5.2115e-10
Early Trophs 1	PBANKA_1442500	ELP3	elongator complex protein 3, putative	0.614299	6.50343e-13	2.21615e-07	-1.02374	0.377	0.502	0.00110275	0.00264781	-0.983026	0.347	0.387	1	0.208929	-0.273761	0.245	0.286	1	0.614299	-0.724382	0.488	0.492	1	2.94671e-09	-0.418937	0.336	0.398	1.46628e-05	1.08391e-13	-0.308708	0.243	0.319	5.39351e-10
Early Trophs 1	PBANKA_1134400	null	Sas10 domain-containing protein, putative	0.853559	7.7334e-13	1.12361e-06	-1.17141	0.593	0.652	0.00559106	0.000591173	-1.20805	0.528	0.564	1	0.853559	-0.308978	0.371	0.381	1	0.738394	-0.842891	0.686	0.64	1	7.14675e-11	-0.556273	0.504	0.556	3.55622e-07	1.2889e-13	-0.344896	0.348	0.415	6.41357e-10
Early Trophs 1	PBANKA_1309200	CLK1	serine/threonine kinase-1, putative	0.17709	1.04249e-12	0.110003	-0.84816	0.51	0.501	1	4.00798e-06	-1.18429	0.41	0.47	0.0199437	0.00388354	-0.440529	0.268	0.343	1	0.17709	-0.821756	0.514	0.525	1	1.54696e-10	-0.516385	0.407	0.464	7.69766e-07	1.73749e-13	-0.341496	0.279	0.35	8.64574e-10
Early Trophs 1	PBANKA_0712000	IMP4	U3 small nucleolar ribonucleoprotein protein IMP4, putative	0.0289259	1.0789e-12	2.08387e-10	-1.20853	0.219	0.384	1.03693e-06	0.00957315	-1.04059	0.27	0.307	1	0.00847634	-0.320245	0.161	0.22	1	0.0289259	-0.804447	0.346	0.384	1	1.79817e-13	-0.449516	0.233	0.307	8.94771e-10	1.39133e-08	-0.258747	0.167	0.221	6.92326e-05
Early Trophs 1	PBANKA_1127000	CEPT	choline/ethanolaminephosphotransferase	0.0107749	2.73347e-12	4.46483e-08	-1.4339	0.202	0.34	0.00022217	6.13042e-07	-1.65082	0.168	0.261	0.0030505	0.0107749	-0.483723	0.192	0.25	1	2.18079e-05	-1.151	0.248	0.324	0.108516	4.11198e-11	-0.718441	0.208	0.271	2.04612e-07	4.55578e-13	-0.402322	0.164	0.237	2.26696e-09
Early Trophs 1	PBANKA_1441700	PV2	parasitophorous vacuolar protein 2	0.806783	3.59863e-12	5.52416e-08	-0.99153	0.262	0.401	0.000274882	0.000764133	-0.886785	0.358	0.407	1	0.0337244	-0.256166	0.159	0.204	1	0.806783	-0.548407	0.383	0.379	1	2.89783e-06	-0.370401	0.343	0.391	0.0144196	5.99772e-13	-0.31012	0.284	0.352	2.98447e-09
Early Trophs 1	PBANKA_0605700	null	small subunit rRNA processing factor, putative	0.476995	6.38935e-12	0.00777849	-1.11033	0.636	0.626	1	0.476995	-0.943708	0.533	0.508	1	0.161437	-0.325606	0.33	0.384	1	0.100661	-0.799206	0.68	0.676	1	7.70213e-07	-0.472616	0.485	0.526	0.00383258	1.06489e-12	-0.310119	0.271	0.346	5.2989e-09
Early Trophs 1	PBANKA_1432800	MRD1	multiple RNA-binding domain-containing protein 1, putative	0.845106	1.32421e-11	0.00196869	-1.03512	0.421	0.483	1	0.0541616	-1.06562	0.349	0.376	1	0.102626	-0.308518	0.235	0.282	1	0.845106	-0.751333	0.484	0.469	1	4.76822e-05	-0.376658	0.341	0.386	0.237267	2.20701e-12	-0.307239	0.209	0.281	1.09821e-08
Early Trophs 1	PBANKA_1428900	BDP2	bromodomain protein 2, putative	0.279983	2.98508e-11	3.81915e-05	-1.3467	0.656	0.694	0.190041	0.000524156	-1.39314	0.594	0.603	1	0.279983	-0.493422	0.402	0.439	1	0.0426726	-0.997273	0.714	0.716	1	6.36892e-06	-0.625349	0.563	0.581	0.0316917	4.97514e-12	-0.371076	0.432	0.488	2.47563e-08
Early Trophs 1	PBANKA_1207100	null	Plasmodium exported protein, unknown function	0.0141843	3.82111e-11	1.29763e-07	-1.32288	0.156	0.285	0.000645699	0.0141843	-1.556	0.141	0.179	1	0.0113998	-0.380197	0.097	0.141	1	8.80157e-09	-1.08753	0.151	0.251	4.37966e-05	6.36851e-12	-0.595101	0.127	0.186	3.16897e-08	4.14569e-11	-0.29005	0.087	0.147	2.0629e-07
Early Trophs 1	PBANKA_0623200	null	lysophospholipase, putative	0.687686	1.02046e-10	7.06142e-05	-1.1247	0.699	0.703	0.351376	2.86492e-05	-1.26174	0.629	0.652	0.142558	0.438885	-0.433718	0.505	0.531	1	0.687686	-0.878848	0.748	0.714	1	1.70076e-11	-0.547757	0.635	0.664	8.46298e-08	7.74744e-07	-0.319857	0.531	0.538	0.00385513
Early Trophs 1	PBANKA_0811400	null	conserved Plasmodium protein, unknown function	0.0294478	1.94729e-10	3.4076e-07	-1.25568	0.589	0.662	0.00169562	0.00881349	-1.04475	0.432	0.458	1	0.0294478	-0.324259	0.268	0.337	1	0.0145041	-0.933395	0.627	0.649	1	6.51173e-10	-0.523675	0.4	0.453	3.24023e-06	3.24549e-11	-0.322497	0.279	0.346	1.61495e-07
Early Trophs 1	PBANKA_0822800	null	conserved Plasmodium protein, unknown function	0.146995	3.51227e-10	1.52384e-06	-1.09311	0.556	0.632	0.00758262	2.80754e-05	-1.00528	0.556	0.603	0.139703	0.000931422	-0.45956	0.39	0.49	1	0.146995	-0.764148	0.657	0.658	1	1.67502e-08	-0.440764	0.569	0.613	8.3349e-05	5.85379e-11	-0.284802	0.358	0.418	2.91285e-07
Early Trophs 1	PBANKA_0707300	GCN5	histone acetyltransferase GCN5, putative	0.830258	5.07882e-10	0.000594116	-0.99127	0.689	0.682	1	0.00122586	-1.00045	0.587	0.606	1	0.0415144	-0.379407	0.421	0.492	1	0.830258	-0.734334	0.751	0.707	1	5.52072e-06	-0.39165	0.566	0.592	0.0274711	8.46471e-11	-0.28707	0.425	0.488	4.21204e-07
Early Trophs 1	PBANKA_1024100	SPB4	ATP-dependent rRNA helicase SPB4, putative	0.306624	5.89984e-10	8.439e-08	-1.4108	0.258	0.392	0.000419925	7.04174e-07	-1.6583	0.21	0.306	0.00350397	0.306624	-0.270863	0.167	0.192	1	0.0568402	-1.08899	0.326	0.366	1	9.83307e-11	-0.586142	0.229	0.298	4.89294e-07	3.90656e-09	-0.280849	0.14	0.197	1.9439e-05
Early Trophs 1	PBANKA_0112500	MFR1	major facilitator superfamily-related transporter, putative	0.00281243	2.41816e-09	5.0068e-05	-1.14523	0.272	0.368	0.249138	5.11827e-05	-1.36637	0.166	0.241	0.254685	0.000353114	-0.324209	0.111	0.182	1	0.00281243	-1.03091	0.272	0.329	1	1.29884e-06	-0.430273	0.207	0.255	0.00646303	4.03027e-10	-0.255741	0.132	0.194	2.00546e-06
Early Trophs 1	PBANKA_0206600	null	asparagine and aspartate rich protein 2, putative	0.379194	3.5159e-09	5.47284e-05	-1.1084	0.457	0.53	0.272328	0.000317333	-1.33066	0.4	0.45	1	0.379194	-0.259943	0.214	0.243	1	0.000175343	-0.937625	0.471	0.541	0.872506	1.51465e-07	-0.435826	0.383	0.435	0.000753689	5.85983e-10	-0.274799	0.26	0.324	2.91585e-06
Early Trophs 1	PBANKA_0926700	EXP1	exported protein 1	0.219723	5.44653e-09	5.51068e-06	-1.98275	0.887	0.847	0.0274212	9.07756e-10	-2.81524	0.89	0.853	4.51699e-06	0.0701431	-0.629529	0.823	0.734	1	0.219723	-1.72636	0.945	0.85	1	8.75037e-07	-1.22615	0.928	0.868	0.00435418	2.02518e-08	-0.836248	0.652	0.658	0.000100773
Early Trophs 1	PBANKA_0301500	MAK16	protein MAK16, putative	0.145489	5.60565e-09	8.1537e-06	-1.13948	0.305	0.405	0.0405728	0.000855576	-1.12868	0.295	0.335	1	0.109588	-0.335144	0.167	0.199	1	0.145489	-0.874584	0.361	0.376	1	1.19805e-09	-0.475646	0.28	0.337	5.96147e-06	9.34275e-10	-0.31241	0.217	0.272	4.64895e-06
Early Trophs 1	PBANKA_0505700	ROK1	ATP-dependent RNA helicase ROK1, putative	0.206695	6.1756e-09	0.00139194	-1.07434	0.407	0.484	1	0.0226465	-1.24408	0.385	0.424	1	0.00132361	-0.351074	0.219	0.307	1	0.206695	-0.756258	0.475	0.501	1	4.7726e-08	-0.486469	0.354	0.413	0.000237485	1.02927e-09	-0.320566	0.274	0.34	5.12163e-06
Early Trophs 1	PBANKA_0524700	null	Plasmodium exported protein, unknown function	0.852002	6.38317e-09	0.000251086	-1.07542	0.679	0.687	1	0.000102419	-0.966531	0.625	0.646	0.509637	0.852002	-0.428731	0.515	0.514	1	0.0170653	-0.811163	0.731	0.723	1	3.39287e-05	-0.424141	0.614	0.625	0.168829	1.06386e-09	-0.292789	0.425	0.467	5.29377e-06
Early Trophs 1	PBANKA_1207000	NOP5	nucleolar protein 5, putative	0.598729	1.85956e-08	1.32544e-08	-1.21647	0.48	0.594	6.59541e-05	0.000381959	-1.29143	0.516	0.556	1	0.598729	-0.331039	0.357	0.353	1	0.35704	-0.915394	0.605	0.601	1	0.00200684	-0.489978	0.519	0.53	1	3.09926e-09	-0.333479	0.431	0.471	1.54219e-05
Early Trophs 1	PBANKA_0208800	UBP1	ubiquitin carboxyl-terminal hydrolase 1, putative	0.204728	2.56962e-08	4.28269e-09	-1.30499	0.735	0.77	2.13107e-05	0.00765531	-1.26347	0.682	0.664	1	0.204728	-0.333055	0.441	0.492	1	0.0025154	-0.914126	0.828	0.799	1	0.000115737	-0.48549	0.667	0.662	0.575906	0.000142966	-0.280802	0.469	0.489	0.711398
Early Trophs 1	PBANKA_0100900	null	ATP-dependent RNA helicase, putative	0.685042	3.71059e-08	0.00446931	-1.03977	0.517	0.563	1	0.501709	-1.1151	0.476	0.464	1	0.0106214	-0.330803	0.247	0.319	1	0.685042	-0.830811	0.568	0.56	1	0.000354349	-0.411917	0.416	0.45	1	6.18432e-09	-0.299551	0.302	0.36	3.07732e-05
Early Trophs 1	PBANKA_1232100	SR1	serine/arginine-rich splicing factor 1, putative	0.321276	8.32528e-08	6.99367e-07	-1.23167	0.523	0.607	0.00348005	4.09597e-05	-1.11804	0.402	0.475	0.203815	0.0545658	-0.386035	0.357	0.423	1	0.321276	-0.843446	0.615	0.614	1	4.96337e-06	-0.501031	0.498	0.533	0.0246977	1.38755e-08	-0.299181	0.328	0.384	6.90443e-05
Early Trophs 1	PBANKA_1437100	null	conserved Plasmodium protein, unknown function	0.442855	1.66508e-07	1.41418e-05	-1.33484	0.47	0.551	0.0703694	0.0100121	-1.40172	0.335	0.363	1	0.13279	-0.364575	0.264	0.304	1	0.442855	-1.02424	0.499	0.496	1	4.06288e-06	-0.542838	0.316	0.353	0.0202169	2.77513e-08	-0.328308	0.273	0.322	0.00013809
Early Trophs 1	PBANKA_1462900	FCF2	rRNA-processing protein FCF2, putative	0.631327	2.77465e-07	0.000839397	-1.01431	0.401	0.474	1	0.0110664	-0.980611	0.381	0.422	1	0.439921	-0.297378	0.295	0.337	1	0.631327	-0.735747	0.459	0.48	1	0.0104007	-0.380551	0.38	0.412	1	4.62442e-08	-0.263288	0.252	0.308	0.000230111
Early Trophs 1	PBANKA_0939100	ApiAP2	AP2 domain transcription factor, putative	0.266136	1.00139e-06	0.000271585	-0.956619	0.507	0.55	1	0.00414237	-0.810294	0.442	0.462	1	0.0077031	-0.380758	0.179	0.237	1	0.266136	-0.771484	0.582	0.567	1	1.66898e-07	-0.400092	0.355	0.396	0.000830485	3.74367e-07	-0.255727	0.296	0.336	0.00186285
Early Trophs 1	PBANKA_1122700	TKL4	tyrosine kinase-like protein, putative	0.795046	2.10215e-06	0.000365448	-1.48562	0.735	0.725	1	0.795046	-1.69302	0.638	0.578	1	0.405883	-0.400582	0.34	0.37	1	0.0454948	-1.24703	0.755	0.734	1	0.00587583	-0.643699	0.564	0.574	1	3.50358e-07	-0.395394	0.38	0.418	0.00174338
Early Trophs 1	PBANKA_1003700	null	conserved protein, unknown function	0.533067	4.9787e-06	0.0120154	-0.782718	0.483	0.534	1	8.29785e-07	-1.2473	0.463	0.55	0.00412901	0.284972	-0.281477	0.297	0.34	1	0.533067	-0.59258	0.565	0.547	1	0.000895178	-0.406326	0.505	0.527	1	0.000161316	-0.263584	0.401	0.424	0.802706
Early Trophs 1	PBANKA_0508100	CHD1	chromodomain-helicase-DNA-binding protein 1, putative	0.0630044	6.36472e-06	1.06079e-06	-1.2578	0.768	0.774	0.00527849	0.00238209	-1.33064	0.661	0.657	1	0.0337543	-0.340792	0.295	0.36	1	0.0483007	-0.997457	0.799	0.774	1	2.23799e-05	-0.507138	0.602	0.617	0.111363	0.0630044	-0.256413	0.571	0.548	1
Early Trophs 1	PBANKA_0201500	null	Plasmodium exported protein, unknown function	0.289337	1.01621e-05	0.00156936	-1.03114	0.775	0.736	1	2.36831e-06	-1.33681	0.834	0.792	0.0117847	0.149792	-0.278708	0.656	0.624	1	0.289337	-0.719538	0.856	0.766	1	0.0401606	-0.366486	0.871	0.815	1	1.69369e-06	-0.286663	0.613	0.612	0.00842779
Early Trophs 1	PBANKA_0913400	PPM8	protein phosphatase PPM8	0.297139	1.71101e-05	0.0171489	-1.96833	0.652	0.643	1	0.0307347	-2.41347	0.676	0.662	1	0.0642885	-0.530359	0.513	0.487	1	0.12869	-1.53853	0.737	0.67	1	0.297139	-0.945447	0.733	0.677	1	2.85171e-06	-0.76849	0.619	0.613	0.0141901
Early Trophs 1	PBANKA_0915300	null	conserved Plasmodium protein, unknown function	0.689596	5.75829e-05	0.00131658	-0.964022	0.487	0.54	1	0.00883467	-0.961315	0.444	0.483	1	0.18509	-0.314079	0.276	0.32	1	0.689596	-0.711817	0.555	0.541	1	0.00103366	-0.371421	0.445	0.469	1	9.59737e-06	-0.251498	0.31	0.349	0.0477565
Early Trophs 1	PBANKA_1000600	null	erythrocyte membrane antigen 1	0.840056	6.38457e-05	1.06412e-05	-1.24908	0.745	0.732	0.0529507	0.00752776	-1.35678	0.777	0.736	1	0.169616	-0.369723	0.631	0.596	1	0.840056	-0.844926	0.826	0.747	1	0.000256879	-0.467744	0.773	0.744	1	0.0103983	-0.254064	0.626	0.598	1
Early Trophs 1	PBANKA_1334300	EXP2	exported protein 2	0.587038	7.84627e-05	8.56677e-05	-1.37284	0.891	0.82	0.426283	2.05234e-05	-1.64313	0.947	0.899	0.102124	0.587038	-0.492419	0.761	0.722	1	0.0158655	-0.966538	0.942	0.841	1	0.0278204	-0.554994	0.958	0.915	1	1.30775e-05	-0.369146	0.887	0.84	0.0650739
Early Trophs 1	PBANKA_0524200	37500	early transcribed membrane protein	0.475297	0.0001895	0.000209185	-1.42382	0.781	0.751	1	0.0785249	-1.81661	0.728	0.676	1	0.475297	-0.405806	0.649	0.636	1	0.0961515	-1.19705	0.802	0.755	1	0.00295217	-0.70139	0.78	0.742	1	3.15859e-05	-0.417501	0.463	0.494	0.157171
Early Trophs 1	PBANKA_1135300	null	conserved Plasmodium protein, unknown function	0.842791	0.000215026	3.58408e-05	-1.19158	0.675	0.697	0.178344	0.0234453	-1.1119	0.613	0.592	1	0.842791	-0.301385	0.363	0.389	1	0.437839	-0.922484	0.738	0.712	1	0.0328924	-0.396831	0.6	0.596	1	0.000221313	-0.262737	0.393	0.412	1
Early Trophs 1	PBANKA_1245861	null	28S ribosomal RNA	0.794951	0.00180002	0.794951	1.20848	0.414	0.42	1	0.0970331	-0.687854	0.749	0.642	1	0.0705591	-0.366326	0.138	0.179	1	0.000300228	-0.880126	0.58	0.518	1	0.000356109	-0.538161	0.616	0.561	1	0.0216121	-0.316709	0.641	0.572	1
Early Trophs 1	PBANKA_0925300	null	conserved Plasmodium protein, unknown function	0.229726	0.00182914	0.0252673	-1.04851	0.517	0.552	1	0.0178523	-1.25666	0.4	0.438	1	0.229726	-0.333073	0.295	0.334	1	0.0667508	-0.919981	0.558	0.588	1	0.00030509	-0.471557	0.414	0.456	1	0.0024188	-0.25393	0.295	0.32	1
Early Trophs 2	PBANKA_0107400	OAT	ornithine aminotransferase, putative	3.90917e-90	0	2.39583e-129	0.739393	0.92	0.233	1.19217e-125	8.05569e-158	0.649346	0.88	0.255	4.00851e-154	3.90917e-90	0.370727	0.832	0.328	1.9452e-86	1.09232e-137	0.54525	0.937	0.405	5.43538e-134	0	0.671499	0.909	0.308	0	0	0.686393	0.826	0.166	0
Early Trophs 2	PBANKA_1441100	HAD2	haloacid dehalogenase-like hydrolase, putative	1.7181e-73	0	3.00799e-108	0.618143	0.942	0.257	1.49677e-104	2.31574e-117	0.520126	0.882	0.291	1.15231e-113	1.7181e-73	0.377283	0.881	0.375	8.54928e-70	1.59382e-116	0.522514	0.955	0.435	7.93083e-113	0	0.535331	0.929	0.347	0	0	0.481791	0.727	0.162	0
Early Trophs 2	PBANKA_1460400	FKBP35	peptidyl-prolyl cis-trans isomerase FKBP35, putative	4.87136e-80	0	3.10902e-106	0.574435	0.899	0.24	1.54705e-102	2.01087e-99	0.476172	0.855	0.31	1.00061e-95	4.87136e-80	0.352968	0.849	0.348	2.42399e-76	1.11568e-108	0.46902	0.929	0.426	5.55163e-105	6.11444e-269	0.419614	0.859	0.346	3.04255e-265	0	0.528836	0.786	0.176	0
Early Trophs 2	PBANKA_1448000	null	pentatricopeptide repeat domain-containing protein, putative	1.35328e-79	0	2.24882e-103	0.44215	0.837	0.197	1.11901e-99	1.12605e-105	0.416343	0.766	0.239	5.6032e-102	1.35328e-79	0.323016	0.73	0.277	6.73394e-76	4.46595e-108	0.403291	0.856	0.353	2.22226e-104	5.4353e-257	0.36588	0.757	0.277	2.7046e-253	0	0.344311	0.601	0.127	0
Early Trophs 2	PBANKA_0938400	ERC	endoplasmic reticulum-resident calcium binding protein, putative	1.09266e-95	0	7.47554e-102	0.529991	0.931	0.232	3.71983e-98	1.43447e-116	0.556968	0.889	0.27	7.13791e-113	1.09266e-95	0.453343	0.861	0.309	5.43706e-92	3.00199e-125	0.514912	0.966	0.378	1.49379e-121	0	0.685336	0.939	0.304	0	0	0.699139	0.877	0.17	0
Early Trophs 2	PBANKA_1214000	HSP60	heat shock protein 60, putative	5.75883e-60	0	4.15123e-99	0.689028	0.964	0.322	2.06565e-95	3.89616e-108	0.601339	0.953	0.421	1.93873e-104	5.75883e-60	0.303609	0.9	0.436	2.86559e-56	1.7933e-118	0.523072	0.984	0.512	8.92345e-115	3.95664e-261	0.483704	0.965	0.49	1.96882e-257	0	0.726514	0.928	0.237	0
Early Trophs 2	PBANKA_0211500	null	proteasome subunit alpha type-5, putative	7.77632e-77	0	5.43941e-99	0.522544	0.884	0.228	2.70665e-95	1.32203e-94	0.443916	0.84	0.293	6.5784e-91	7.77632e-77	0.378145	0.804	0.327	3.8695e-73	1.06739e-125	0.523076	0.958	0.413	5.31132e-122	0	0.483834	0.891	0.326	0	0	0.429828	0.707	0.152	0
Early Trophs 2	PBANKA_0932200	null	peptidyl-prolyl cis-trans isomerase, putative	6.97117e-75	0	8.18441e-95	0.494152	0.873	0.21	4.07256e-91	1.13891e-120	0.498647	0.84	0.224	5.66719e-117	6.97117e-75	0.349166	0.822	0.307	3.46885e-71	2.76194e-112	0.45586	0.947	0.352	1.37434e-108	0	0.508214	0.855	0.245	0	0	0.446893	0.682	0.142	0
Early Trophs 2	PBANKA_0107300	CCT6	T-complex protein 1 subunit zeta, putative	2.86545e-53	0	8.567e-95	0.632676	0.971	0.327	4.26294e-91	2.25075e-90	0.534046	0.951	0.426	1.11998e-86	2.86545e-53	0.272774	0.896	0.443	1.42585e-49	4.83509e-104	0.478522	0.992	0.537	2.40594e-100	7.11645e-308	0.53709	0.977	0.47	3.54114e-304	0	0.62993	0.891	0.239	0
Early Trophs 2	PBANKA_0513600	ADA	adenosine deaminase, putative	7.51517e-66	0	1.17132e-93	0.775217	0.982	0.354	5.82851e-90	1.06386e-129	0.717125	0.987	0.432	5.29374e-126	7.51517e-66	0.354762	0.9	0.445	3.73955e-62	6.27341e-118	0.546795	0.997	0.552	3.12165e-114	0	0.65129	0.993	0.514	0	0	0.900921	0.968	0.253	0
Early Trophs 2	PBANKA_1320900	TRX1	thioredoxin 1, putative	7.9526e-72	0	2.53482e-93	0.443975	0.739	0.177	1.26133e-89	7.9526e-72	0.329794	0.577	0.183	3.95721e-68	2.64005e-98	0.42547	0.783	0.284	1.31369e-94	6.27677e-110	0.424361	0.798	0.308	3.12332e-106	4.43629e-276	0.352657	0.61	0.186	2.2075e-272	0	0.342119	0.566	0.123	0
Early Trophs 2	PBANKA_0712600	14-3-3I	14-3-3 protein	8.1653e-63	0	1.17795e-92	0.707556	0.989	0.348	5.86147e-89	1.122e-114	0.673762	0.987	0.425	5.58307e-111	8.1653e-63	0.429096	0.986	0.529	4.06305e-59	2.50227e-99	0.531239	0.998	0.551	1.24513e-95	0	0.635832	0.989	0.484	0	0	0.686464	0.916	0.227	0
Early Trophs 2	PBANKA_1303800	TIM	triosephosphate isomerase, putative	6.60227e-43	0	1.48297e-78	0.60475	0.982	0.38	7.37924e-75	4.15864e-88	0.546575	0.976	0.491	2.06934e-84	6.60227e-43	0.25714	0.918	0.512	3.28529e-39	9.87048e-80	0.424759	0.995	0.597	4.91155e-76	2.72999e-253	0.491604	0.983	0.55	1.35844e-249	0	0.688963	0.941	0.276	0
Early Trophs 2	PBANKA_0808200	null	proteasome subunit alpha type-3, putative	1.02481e-56	0	1.67237e-78	0.433606	0.877	0.274	8.3217e-75	2.5444e-66	0.315513	0.782	0.311	1.26609e-62	1.02481e-56	0.289557	0.822	0.384	5.09943e-53	3.61795e-84	0.368165	0.918	0.438	1.80029e-80	5.91837e-202	0.322478	0.826	0.358	2.94498e-198	0	0.345533	0.637	0.158	0
Early Trophs 2	PBANKA_1302800	TPx1	thioredoxin peroxidase 1	2.02428e-67	0	4.7133e-76	0.409819	0.873	0.25	2.34534e-72	2.02188e-77	0.407757	0.817	0.299	1.00609e-73	2.02428e-67	0.336844	0.841	0.355	1.00728e-63	1.23124e-83	0.365299	0.922	0.409	6.12667e-80	2.6428e-265	0.415047	0.852	0.323	1.31506e-261	0	0.396297	0.687	0.17	0
Early Trophs 2	PBANKA_1130500	null	proteasome subunit alpha type-7, putative	2.70903e-53	0	5.00102e-75	0.405052	0.826	0.241	2.48851e-71	1.75138e-85	0.400951	0.802	0.289	8.71486e-82	2.70903e-53	0.259168	0.798	0.363	1.34801e-49	1.45495e-103	0.438832	0.926	0.406	7.23985e-100	1.84871e-268	0.405342	0.853	0.333	9.19919e-265	0	0.37241	0.65	0.156	0
Early Trophs 2	PBANKA_1449500	null	conserved Plasmodium protein, unknown function	2.88625e-61	0	5.42936e-74	0.332134	0.808	0.212	2.70165e-70	5.68219e-90	0.366059	0.739	0.229	2.82746e-86	2.88625e-61	0.282347	0.722	0.293	1.4362e-57	8.01788e-95	0.342408	0.882	0.35	3.9897e-91	0	0.384241	0.787	0.25	0	4.50549e-265	0.287629	0.561	0.135	2.24193e-261
Early Trophs 2	PBANKA_1444000	MIF	macrophage migration inhibitory factor	4.02816e-52	0	2.51691e-72	0.647476	0.996	0.484	1.25241e-68	2.89661e-54	0.403361	0.98	0.595	1.44135e-50	4.02816e-52	0.374236	0.994	0.614	2.00441e-48	6.35685e-87	0.455987	0.997	0.666	3.16317e-83	2.41546e-218	0.441326	0.999	0.656	1.20193e-214	0	0.470275	0.86	0.272	0
Early Trophs 2	PBANKA_0109100	TK	transketolase, putative	3.49346e-55	0	6.33918e-71	0.324564	0.891	0.295	3.15438e-67	4.25331e-67	0.335268	0.855	0.345	2.11644e-63	3.49346e-55	0.25024	0.816	0.369	1.73835e-51	6.55391e-76	0.367052	0.921	0.459	3.26122e-72	5.90979e-219	0.35198	0.867	0.374	2.94071e-215	0	0.412565	0.716	0.183	0
Early Trophs 2	PBANKA_1437300	GRP94	endoplasmin, putative	6.99523e-48	0	2.02058e-66	0.395548	0.938	0.31	1.00544e-62	3.42556e-82	0.463456	0.929	0.368	1.70456e-78	6.99523e-48	0.266828	0.859	0.396	3.48083e-44	1.31038e-58	0.281825	0.982	0.515	6.52046e-55	7.05562e-252	0.429884	0.924	0.391	3.51088e-248	0	0.572327	0.868	0.207	0
Early Trophs 2	PBANKA_1214300	ENO	enolase, putative	3.72118e-43	0	4.07249e-66	0.577342	1	0.683	2.02647e-62	1.95714e-98	0.488013	1	0.794	9.73874e-95	3.72118e-43	0.315951	1	0.77	1.85166e-39	8.87476e-101	0.415068	1	0.822	4.41608e-97	0	0.539922	0.999	0.831	0	0	0.945289	1	0.594	0
Early Trophs 2	PBANKA_0107100	null	proteasome subunit alpha type-2, putative	2.10337e-71	6.12135e-288	4.66606e-104	0.50935	0.837	0.201	2.32183e-100	1.09292e-74	0.346396	0.715	0.25	5.43838e-71	2.10337e-71	0.306116	0.722	0.284	1.04664e-67	7.18018e-107	0.415765	0.889	0.361	3.57286e-103	1.02022e-288	0.387269	0.781	0.277	5.07664e-285	9.38751e-225	0.260103	0.475	0.118	4.67123e-221
Early Trophs 2	PBANKA_0109500	ApiAP2	AP2 domain transcription factor, putative	5.87181e-58	2.13607e-285	1.00226e-91	0.428533	0.793	0.204	4.98724e-88	3.53512e-72	0.298029	0.67	0.233	1.75908e-68	5.87181e-58	0.289944	0.693	0.296	2.92181e-54	1.29429e-96	0.362252	0.817	0.339	6.44038e-93	2.68738e-243	0.326405	0.712	0.26	1.33724e-239	3.56012e-286	0.316385	0.557	0.132	1.77151e-282
Early Trophs 2	PBANKA_1343300	null	proteasome subunit beta type-7, putative	4.7204e-72	9.67237e-284	1.8231e-94	0.474741	0.855	0.225	9.07174e-91	8.65076e-78	0.363108	0.742	0.266	4.30462e-74	4.7204e-72	0.312212	0.761	0.31	2.34887e-68	1.94518e-90	0.396664	0.901	0.401	9.67922e-87	7.92552e-276	0.401657	0.845	0.322	3.94374e-272	1.61206e-284	0.300045	0.54	0.126	8.02162e-281
Early Trophs 2	PBANKA_0205000	null	conserved Plasmodium protein, unknown function	2.88736e-23	4.63437e-268	1.82159e-44	-3.35427	0.801	0.825	9.06423e-41	2.8408e-83	-3.67071	0.608	0.804	1.41358e-79	2.88736e-23	-1.61782	0.534	0.598	1.43675e-19	9.77237e-53	-2.91141	0.767	0.779	4.86273e-49	9.3432e-247	-2.30383	0.637	0.799	4.64918e-243	7.72395e-269	-2.00494	0.512	0.799	3.84344e-265
Early Trophs 2	PBANKA_1301400	null	proteasome subunit alpha type-1, putative	6.39256e-56	8.08221e-250	1.22504e-74	0.383595	0.793	0.236	6.09579e-71	6.39256e-56	0.251981	0.713	0.285	3.18094e-52	1.20351e-63	0.25487	0.708	0.285	5.98867e-60	8.52966e-84	0.329167	0.863	0.381	4.24436e-80	6.36289e-202	0.304991	0.758	0.306	3.16618e-198	1.34703e-250	0.287675	0.546	0.139	6.70285e-247
Early Trophs 2	PBANKA_0800400	null	conserved Plasmodium protein, unknown function	1.44208e-30	2.09126e-232	3.74909e-36	-1.3913	0.993	0.919	1.86555e-32	9.42861e-78	-1.52156	0.991	0.968	4.69168e-74	1.44208e-30	-0.907938	0.984	0.94	7.17578e-27	4.93032e-34	-1.05021	0.997	0.943	2.45333e-30	3.48543e-233	-0.950236	0.993	0.974	1.73435e-229	3.95524e-232	-0.887591	0.962	0.947	1.96813e-228
Early Trophs 2	PBANKA_0623300	null	tryptophan-rich protein	6.10219e-16	1.89222e-226	4.85117e-36	-1.98437	0.946	0.861	2.41394e-32	3.05874e-59	-1.87278	0.913	0.898	1.52203e-55	6.10219e-16	-1.03984	0.789	0.702	3.03645e-12	1.23762e-48	-1.60234	0.916	0.867	6.15838e-45	4.87032e-164	-1.07028	0.894	0.88	2.42347e-160	3.15369e-227	-1.11473	0.873	0.89	1.56928e-223
Early Trophs 2	PBANKA_1365500	IBIS1	exported protein IBIS1	9.74872e-37	3.72376e-210	9.74872e-37	-0.885528	1	0.931	4.85096e-33	8.47339e-68	-0.830227	1	0.958	4.21636e-64	6.75547e-44	-0.908227	0.998	0.963	3.36152e-40	3.78886e-53	-0.753829	1	0.957	1.88534e-49	6.20627e-211	-0.55612	1	0.974	3.08824e-207	5.08448e-54	-0.304204	0.997	0.934	2.53004e-50
Early Trophs 2	PBANKA_0623100	null	tryptophan-rich protein	9.39633e-39	1.62821e-207	4.77857e-54	-1.66318	0.989	0.93	2.37782e-50	1.18629e-79	-1.59737	0.942	0.949	5.903e-76	9.39633e-39	-1.08588	0.93	0.868	4.67562e-35	1.79219e-76	-1.30744	0.997	0.951	8.91794e-73	2.71368e-208	-0.895055	0.98	0.952	1.35033e-204	9.74916e-206	-0.790864	0.962	0.938	4.85118e-202
Early Trophs 2	PBANKA_1145800	MAHRP1a	membrane associated histidine-rich protein 1a	1.09532e-31	2.37725e-190	9.49319e-34	-1.39471	1	0.939	4.72381e-30	3.52418e-75	-1.55502	0.998	0.981	1.75363e-71	3.52764e-36	-0.75851	0.998	0.976	1.75535e-32	1.09532e-31	-1.01938	1	0.956	5.45033e-28	8.22315e-167	-0.726664	1	0.987	4.09184e-163	3.96208e-191	-0.70099	0.99	0.975	1.97153e-187
Early Trophs 2	PBANKA_0826700	PV5	parasitophorous vacuolar protein 5	6.2226e-31	3.04507e-179	3.15121e-33	-0.953041	1	0.921	1.56804e-29	1.09834e-50	-0.869949	0.991	0.954	5.46534e-47	2.04459e-35	-0.797576	0.994	0.931	1.01739e-31	1.69e-45	-0.769905	0.998	0.952	8.40943e-42	5.07511e-180	-0.566238	0.999	0.972	2.52538e-176	6.2226e-31	-0.28228	0.975	0.875	3.09636e-27
Early Trophs 2	PBANKA_0300600	null	Plasmodium exported protein, unknown function	2.29161e-14	2.11337e-178	5.71596e-26	-2.09951	0.996	0.89	2.84426e-22	1.28559e-51	-2.28208	0.987	0.942	6.39711e-48	2.29161e-14	-0.918682	0.959	0.834	1.1403e-10	6.44692e-22	-1.58193	0.987	0.906	3.20799e-18	1.0758e-122	-1.10304	0.988	0.951	5.35317e-119	3.52229e-179	-1.08659	0.957	0.929	1.75269e-175
Early Trophs 2	PBANKA_1101200	null	Plasmodium exported protein, unknown function	0.000414278	1.64502e-176	6.63869e-34	-2.67006	0.601	0.716	3.30341e-30	3.78471e-51	-2.85454	0.59	0.711	1.88327e-47	0.000414278	-1.16943	0.444	0.423	1	2.98864e-33	-2.30502	0.662	0.67	1.48715e-29	4.77859e-122	-1.54876	0.556	0.664	2.37783e-118	2.7417e-177	-1.35474	0.423	0.678	1.36427e-173
Early Trophs 2	PBANKA_1145400	null	Plasmodium exported protein (PHIST), unknown function	0.00732311	1.46616e-175	2.7588e-25	-3.43325	0.297	0.526	1.37278e-21	1.01903e-35	-3.51661	0.225	0.477	5.07069e-32	0.00732311	-1.2942	0.168	0.198	1	4.98557e-13	-2.98848	0.304	0.385	2.48082e-09	1.31203e-47	-2.06621	0.261	0.385	6.52864e-44	2.4436e-176	-1.87499	0.199	0.58	1.21594e-172
Early Trophs 2	PBANKA_1400700	null	Plasmodium exported protein, unknown function	4.01667e-31	5.15186e-159	2.07945e-32	-1.13814	1	0.928	1.03473e-28	8.13911e-58	-1.11191	0.998	0.957	4.05002e-54	4.01667e-31	-0.766747	1	0.956	1.99869e-27	5.59566e-33	-0.842097	1	0.951	2.7844e-29	8.58643e-160	-0.61554	0.999	0.972	4.27261e-156	1.05338e-109	-0.560419	0.967	0.897	5.24163e-106
Early Trophs 2	PBANKA_0524300	null	tryptophan-rich protein	2.03269e-13	2.2671e-146	2.95916e-35	-1.42317	0.957	0.863	1.47248e-31	3.3949e-52	-1.27445	0.918	0.897	1.6893e-48	2.03269e-13	-0.886852	0.761	0.694	1.01147e-09	3.8274e-47	-1.16159	0.969	0.885	1.90451e-43	3.7785e-147	-0.795232	0.953	0.904	1.88018e-143	6.8597e-108	-0.650278	0.873	0.82	3.41339e-104
Early Trophs 2	PBANKA_0311800	ACS9	acyl-CoA synthetase, putative	1.04402e-07	1.13597e-144	1.67293e-32	-3.19696	0.558	0.694	8.32452e-29	2.88939e-43	-3.36532	0.604	0.709	1.43776e-39	1.04402e-07	-1.19782	0.258	0.332	0.000519506	1.24407e-32	-2.68794	0.59	0.652	6.19051e-29	1.21871e-95	-1.86571	0.578	0.651	6.06429e-92	1.89329e-145	-1.61003	0.489	0.68	9.421e-142
Early Trophs 2	PBANKA_0316200	null	Plasmodium exported protein, unknown function	3.11871e-23	3.40965e-141	1.13395e-38	-1.97613	0.982	0.912	5.64252e-35	5.65524e-56	-2.01465	0.989	0.949	2.81405e-52	3.11871e-23	-0.883416	0.977	0.869	1.55187e-19	2.71276e-51	-1.50771	0.995	0.943	1.34987e-47	5.47199e-137	-0.979357	0.985	0.949	2.72286e-133	5.68275e-142	-0.877603	0.949	0.911	2.82774e-138
Early Trophs 2	PBANKA_1145900	MAHRP1b	membrane associated histidine-rich protein 1b	3.46385e-10	2.21702e-140	2.89755e-26	-1.33302	1	0.911	1.44182e-22	5.16508e-54	-1.42633	0.993	0.958	2.57014e-50	3.46385e-10	-0.66188	0.984	0.851	1.72361e-06	4.8037e-21	-0.918766	0.998	0.938	2.39032e-17	1.7814e-117	-0.718872	0.998	0.971	8.86423e-114	3.69504e-141	-0.696056	0.979	0.932	1.83865e-137
Early Trophs 2	PBANKA_1101100	null	Plasmodium exported protein, unknown function	8.5892e-07	1.16232e-138	1.01914e-21	-2.81927	0.656	0.677	5.07122e-18	4.16765e-47	-3.05959	0.592	0.722	2.07382e-43	8.5892e-07	-1.27985	0.493	0.471	0.00427399	5.24317e-26	-2.40691	0.679	0.659	2.609e-22	1.21636e-121	-1.6903	0.595	0.695	6.05259e-118	1.9372e-139	-1.43745	0.457	0.656	9.63949e-136
Early Trophs 2	PBANKA_1424300	null	conserved protein, unknown function	0.201473	6.58309e-113	4.47251e-25	-1.70911	0.993	0.867	2.22552e-21	6.43613e-38	-1.71276	0.962	0.896	3.20262e-34	0.201473	-0.621196	0.851	0.648	1	4.54739e-18	-1.20216	0.989	0.866	2.26278e-14	8.28986e-65	-0.798001	0.954	0.883	4.12503e-61	1.09718e-113	-0.805162	0.934	0.869	5.45957e-110
Early Trophs 2	PBANKA_1229000	null	Plasmodium exported protein (PHIST), unknown function	4.52233e-20	1.00769e-111	1.83869e-35	-1.34024	0.993	0.92	9.14931e-32	2.81711e-49	-1.33733	0.993	0.948	1.40179e-45	4.52233e-20	-0.694115	0.965	0.861	2.25031e-16	1.49229e-42	-1.01576	0.99	0.939	7.42564e-39	1.67949e-112	-0.651338	0.996	0.957	8.35714e-109	3.48961e-105	-0.532369	0.98	0.921	1.73643e-101
Early Trophs 2	PBANKA_0919100	PV1	parasitophorous vacuolar protein 1	0.000226045	7.77463e-108	6.80824e-29	-2.23574	0.975	0.872	3.38778e-25	5.7648e-46	-2.38702	0.929	0.902	2.86856e-42	0.000226045	-0.860167	0.816	0.669	1	1.57724e-30	-1.76523	0.979	0.885	7.84837e-27	6.58618e-70	-1.06017	0.965	0.879	3.27728e-66	1.29577e-108	-0.946266	0.882	0.841	6.44776e-105
Early Trophs 2	PBANKA_1111000	null	RNA pseudouridylate synthase, putative	1.38029e-06	1.98023e-105	4.95602e-35	-1.58416	0.957	0.866	2.46612e-31	2.91872e-37	-1.28266	0.88	0.846	1.45235e-33	1.38029e-06	-0.795742	0.701	0.606	0.00686832	7.80303e-55	-1.26083	0.974	0.903	3.88279e-51	3.30038e-106	-0.900457	0.865	0.819	1.64227e-102	2.69867e-46	-0.599492	0.743	0.687	1.34286e-42
Early Trophs 2	PBANKA_1018600	RPL21	60S ribosomal protein L21, putative	7.24633e-06	6.24253e-103	6.2421e-29	-1.10702	1	0.936	3.10607e-25	3.20688e-50	-1.22488	1	0.98	1.59574e-46	7.24633e-06	-0.436379	0.992	0.878	0.0360577	7.46268e-17	-0.692409	1	0.956	3.71343e-13	1.14697e-63	-0.467169	0.998	0.974	5.70732e-60	1.04042e-103	-0.506601	0.982	0.947	5.17714e-100
Early Trophs 2	PBANKA_1224200	null	DnaJ protein, putative	0.000496607	3.40119e-101	1.95366e-28	-1.81496	0.844	0.806	9.72139e-25	3.81763e-39	-1.73487	0.702	0.751	1.89965e-35	0.000496607	-0.853211	0.591	0.521	1	2.58783e-41	-1.52898	0.882	0.831	1.2877e-37	5.66865e-102	-0.966545	0.688	0.728	2.82072e-98	3.8145e-73	-0.7687	0.58	0.636	1.8981e-69
Early Trophs 2	PBANKA_1305000	null	conserved Plasmodium protein, unknown function	1.02374e-08	7.41093e-101	1.88352e-27	-1.50957	0.989	0.906	9.37239e-24	1.08687e-43	-1.53009	0.982	0.921	5.40826e-40	1.02374e-08	-0.719624	0.951	0.802	5.09413e-05	1.22959e-21	-1.09457	0.997	0.915	6.11844e-18	1.23515e-101	-0.71854	0.985	0.936	6.14613e-98	2.11889e-84	-0.592521	0.93	0.854	1.05436e-80
Early Trophs 2	PBANKA_0700700	null	Plasmodium exported protein, unknown function	0.000274889	6.8759e-94	7.86749e-22	-2.13037	0.652	0.68	3.91486e-18	7.08148e-37	-2.10283	0.612	0.692	3.52375e-33	0.000274889	-0.891072	0.393	0.397	1	8.31664e-14	-1.6813	0.7	0.635	4.13836e-10	4.91511e-71	-1.06567	0.682	0.685	2.44576e-67	1.14598e-94	-0.978373	0.505	0.627	5.70241e-91
Early Trophs 2	PBANKA_0316300	null	fam-b protein	0.00435387	7.41658e-89	1.22868e-20	-2.10401	0.547	0.626	6.11389e-17	6.46048e-31	-2.17537	0.39	0.558	3.21473e-27	0.00435387	-0.959259	0.35	0.354	1	3.52262e-10	-1.73232	0.535	0.525	1.75286e-06	8.04415e-73	-1.27643	0.481	0.576	4.00277e-69	1.2361e-89	-0.870405	0.249	0.485	6.15082e-86
Early Trophs 2	PBANKA_0100700	null	Plasmodium exported protein, unknown function	0.479837	4.13536e-86	2.10982e-20	-2.47367	0.938	0.835	1.04985e-16	4.52393e-31	-2.60452	0.942	0.873	2.25111e-27	0.479837	-0.849582	0.795	0.582	1	1.80743e-07	-1.83444	0.984	0.825	0.000899375	5.43689e-32	-1.17615	0.963	0.844	2.7054e-28	6.89226e-87	-1.07667	0.875	0.806	3.42959e-83
Early Trophs 2	PBANKA_1246161	null	fam-a protein	0.918532	2.22415e-79	4.22057e-16	-2.10885	0.902	0.756	2.10015e-12	1.63291e-22	-2.09246	0.869	0.784	8.12534e-19	0.918532	-0.8409	0.836	0.6	1	0.000131888	-1.54711	0.934	0.752	0.656274	4.80629e-34	-0.955333	0.904	0.789	2.39161e-30	3.70691e-80	-0.934491	0.755	0.717	1.84456e-76
Early Trophs 2	PBANKA_1106700	RPL4	60S ribosomal protein L4, putative	1.10144e-10	9.87265e-76	1.8342e-23	-0.867239	1	0.912	9.12698e-20	7.5744e-41	-0.804978	0.996	0.948	3.76902e-37	1.10144e-10	-0.514819	0.99	0.905	5.48078e-07	2.49616e-23	-0.582902	1	0.946	1.24209e-19	1.64544e-76	-0.390802	0.999	0.96	8.18772e-73	2.80711e-31	-0.251593	0.983	0.914	1.39682e-27
Early Trophs 2	PBANKA_1008500	PTEX150	translocon component PTEX150	0.00952159	1.1086e-70	7.54746e-29	-1.96287	0.971	0.865	3.75562e-25	7.74907e-30	-2.19252	0.931	0.872	3.85594e-26	0.00952159	-0.839175	0.879	0.683	1	9.18402e-27	-1.49948	0.974	0.884	4.56997e-23	1.84767e-71	-0.916086	0.942	0.868	9.19401e-68	3.40227e-58	-0.707725	0.881	0.781	1.69297e-54
Early Trophs 2	PBANKA_1101300	SBP1	skeleton-binding protein 1	0.0307173	3.92667e-69	1.10255e-21	-1.85408	0.967	0.847	5.48627e-18	5.71147e-30	-1.85805	0.933	0.879	2.84203e-26	0.0307173	-0.749312	0.822	0.642	1	2.58112e-19	-1.39101	0.984	0.864	1.28437e-15	6.54445e-70	-0.914729	0.953	0.875	3.25652e-66	8.31644e-63	-0.750098	0.787	0.727	4.13826e-59
Early Trophs 2	PBANKA_1210200	PREBP	PRE-binding protein, putative	2.2888e-05	4.37167e-69	2.30291e-25	-1.18012	0.996	0.899	1.14593e-21	7.94874e-35	-1.07069	0.964	0.898	3.95529e-31	2.2888e-05	-0.555552	0.937	0.779	0.113891	3.17154e-29	-0.86055	0.998	0.927	1.57816e-25	7.28611e-70	-0.550537	0.98	0.907	3.62557e-66	3.25101e-50	-0.449286	0.932	0.808	1.6177e-46
Early Trophs 2	PBANKA_1200600	null	Plasmodium exported protein, unknown function	0.127758	2.36159e-66	2.05685e-12	-1.99643	0.308	0.433	1.02349e-08	1.17236e-17	-1.97628	0.229	0.389	5.83365e-14	0.127758	-0.44706	0.133	0.15	1	3.71059e-18	-1.68551	0.228	0.36	1.84639e-14	2.21467e-32	-0.940833	0.237	0.34	1.10202e-28	3.93598e-67	-0.856827	0.205	0.409	1.95854e-63
Early Trophs 2	PBANKA_1202400	null	60S ribosomal protein L13, putative	3.30738e-13	2.27983e-65	7.90292e-27	-1.02807	1	0.915	3.93249e-23	2.18096e-43	-0.966505	0.993	0.951	1.08525e-39	3.30738e-13	-0.539134	0.992	0.917	1.64575e-09	7.52655e-19	-0.6403	1	0.935	3.74521e-15	1.55368e-52	-0.407433	0.995	0.951	7.73112e-49	3.79972e-66	-0.381753	0.976	0.915	1.89074e-62
Early Trophs 2	PBANKA_1345800	null	RNA-binding protein, putative	0.000556351	3.85964e-63	9.67734e-15	-2.12609	0.855	0.731	4.81544e-11	7.0592e-22	-2.12228	0.8	0.737	3.51266e-18	0.000556351	-0.66799	0.658	0.44	1	0.000162514	-1.5149	0.895	0.723	0.808671	8.40232e-25	-0.946459	0.815	0.701	4.181e-21	6.43274e-64	-0.924389	0.647	0.646	3.20093e-60
Early Trophs 2	PBANKA_0407700	null	60S acidic ribosomal protein P2, putative	2.06617e-08	1.34559e-61	2.87474e-23	-0.798147	1	0.921	1.43047e-19	3.60124e-44	-0.847162	0.998	0.961	1.79198e-40	2.06617e-08	-0.4211	0.992	0.929	0.000102812	3.90574e-18	-0.532421	1	0.95	1.94349e-14	2.24265e-62	-0.351393	0.999	0.966	1.11594e-58	1.51706e-40	-0.295324	0.983	0.909	7.54887e-37
Early Trophs 2	PBANKA_1349200	MSRP1	MSP7-like protein	0.000519148	9.80914e-61	3.36861e-32	-1.42976	0.978	0.894	1.67622e-28	3.0797e-33	-1.37408	0.96	0.899	1.53246e-29	0.000519148	-0.617209	0.869	0.688	1	3.95114e-25	-1.01562	0.99	0.899	1.96609e-21	4.23513e-60	-0.587228	0.979	0.896	2.1074e-56	1.63486e-61	-0.497459	0.926	0.825	8.13505e-58
Early Trophs 2	PBANKA_1208700	SDH4	succinate dehydrogenase subunit 4, putative	0.00178586	1.13471e-60	1.25696e-12	-1.70604	0.275	0.421	6.25462e-09	3.18781e-13	-1.58036	0.196	0.322	1.58625e-09	0.00178586	-0.560266	0.131	0.176	1	4.19727e-08	-1.33399	0.254	0.318	0.000208856	8.04003e-22	-0.765526	0.217	0.296	4.00072e-18	1.89119e-61	-0.711789	0.142	0.349	9.41055e-58
Early Trophs 2	PBANKA_1354500	null	60S ribosomal protein L18-2, putative	1.0788e-05	4.74747e-58	5.25167e-23	-0.910274	1	0.904	2.61323e-19	6.16099e-42	-0.969745	0.993	0.95	3.06571e-38	1.0788e-05	-0.472904	0.992	0.861	0.0536813	2.92394e-18	-0.613758	0.995	0.937	1.45495e-14	7.91245e-59	-0.398449	0.997	0.951	3.93723e-55	3.04143e-33	-0.310854	0.966	0.862	1.51342e-29
Early Trophs 2	PBANKA_0214700	null	Plasmodium exported protein, unknown function	1.34808e-06	9.23056e-54	1.90264e-24	-1.3862	0.971	0.861	9.46752e-21	3.64766e-21	-1.24879	0.935	0.842	1.81508e-17	1.34808e-06	-0.610481	0.892	0.734	0.00670803	1.76462e-28	-0.987797	0.974	0.873	8.78077e-25	1.53843e-54	-0.564165	0.956	0.86	7.65521e-51	1.48592e-28	-0.451709	0.848	0.708	7.39393e-25
Early Trophs 2	PBANKA_1439200	PABP1	polyadenylate-binding protein 1, putative	3.57983e-05	2.18961e-51	1.14961e-28	-1.54387	0.993	0.911	5.72044e-25	1.74771e-26	-1.53631	0.964	0.914	8.69659e-23	3.57983e-05	-0.584597	0.904	0.753	0.178133	1.48005e-31	-1.10093	0.994	0.928	7.36475e-28	7.25531e-52	-0.669908	0.977	0.907	3.61024e-48	3.64935e-52	-0.549981	0.947	0.843	1.81592e-48
Early Trophs 2	PBANKA_1035900	GDPD	glycerophosphodiester phosphodiesterase, putative	0.335614	5.95905e-51	1.23259e-12	-1.63237	0.656	0.628	6.13336e-09	5.90736e-19	-1.51213	0.47	0.553	2.9395e-15	0.335614	-0.657258	0.415	0.371	1	2.91073e-08	-1.26022	0.698	0.608	0.000144838	2.12685e-39	-0.883024	0.463	0.518	1.05832e-35	9.93174e-52	-0.67631	0.355	0.482	4.94203e-48
Early Trophs 2	PBANKA_0712900	HMGB2	high mobility group protein B2	0.000681113	1.87346e-50	2.96433e-12	-1.98547	0.757	0.669	1.47505e-08	2.81727e-28	-2.01602	0.744	0.746	1.40188e-24	0.000681113	-0.934741	0.648	0.545	1	1.11863e-10	-1.58631	0.83	0.691	5.56628e-07	3.12244e-51	-1.04896	0.792	0.721	1.55373e-47	1.39438e-35	-0.747724	0.551	0.556	6.93844e-32
Early Trophs 2	PBANKA_0817900	null	zinc finger protein, putative	0.38481	3.80292e-49	2.98061e-09	-1.78096	0.319	0.413	1.48315e-05	4.55736e-13	-1.78288	0.18	0.312	2.26774e-09	0.0175124	-0.47907	0.217	0.159	1	0.38481	-1.33773	0.381	0.334	1	1.28279e-05	-0.733776	0.224	0.244	0.0638316	6.3382e-50	-0.663907	0.162	0.34	3.15389e-46
Early Trophs 2	PBANKA_0511400	nPrx	peroxiredoxin, putative	0.0023978	1.37638e-48	1.47098e-15	-1.78627	0.406	0.525	7.3196e-12	3.89432e-20	-1.70056	0.312	0.455	1.93781e-16	0.0023978	-0.763315	0.274	0.3	1	6.89764e-14	-1.46555	0.436	0.484	3.43227e-10	1.62185e-39	-0.959619	0.362	0.445	8.07034e-36	2.29397e-49	-0.694232	0.229	0.392	1.14148e-45
Early Trophs 2	PBANKA_1231600	AP2-O2	AP2 domain transcription factor AP2-O2	0.0817291	7.88161e-46	1.31834e-14	-1.6443	0.88	0.738	6.56008e-11	1.13803e-19	-1.48077	0.719	0.702	5.66284e-16	0.0817291	-0.512564	0.376	0.286	1	6.3741e-15	-1.18386	0.882	0.751	3.17175e-11	1.45315e-34	-0.839092	0.728	0.662	7.23088e-31	1.3136e-46	-0.712924	0.563	0.585	6.53648e-43
Early Trophs 2	PBANKA_1135100	RPS15	40S ribosomal protein S15, putative	1.29862e-06	8.37688e-46	1.47723e-16	-0.809765	0.996	0.888	7.3507e-13	2.757e-30	-0.860509	0.998	0.93	1.37188e-26	1.29862e-06	-0.451806	0.984	0.856	0.00646192	9.12916e-12	-0.552888	1	0.916	4.54267e-08	1.39615e-46	-0.387356	0.994	0.938	6.94722e-43	7.52846e-16	-0.252499	0.945	0.805	3.74616e-12
Early Trophs 2	PBANKA_0316841	null	fam-b protein	0.449915	2.00866e-43	1.26435e-06	-1.38671	0.391	0.428	0.00629142	3.48932e-13	-1.26418	0.307	0.415	1.73628e-09	0.0393515	-0.583697	0.284	0.214	1	0.449915	-1.09739	0.452	0.381	1	2.36714e-07	-0.664218	0.336	0.338	0.00117789	3.34777e-44	-0.670289	0.285	0.414	1.66585e-40
Early Trophs 2	PBANKA_1102200	MSP8	merozoite surface protein 8	0.0785105	2.14459e-43	1.14891e-16	-1.50732	0.993	0.884	5.71697e-13	6.49633e-28	-1.63161	0.976	0.932	3.23258e-24	0.0785105	-0.506746	0.967	0.765	1	1.45761e-17	-1.09698	0.997	0.911	7.25306e-14	3.57432e-44	-0.636462	0.996	0.943	1.77858e-40	3.21178e-14	-0.409711	0.972	0.85	1.59818e-10
Early Trophs 2	PBANKA_1100860	null	fam-c protein	0.112396	5.164e-43	3.55645e-13	-2.01038	0.652	0.628	1.76969e-09	1.17021e-12	-2.15331	0.539	0.554	5.82297e-09	0.112396	-0.679217	0.503	0.374	1	0.0179209	-1.64167	0.706	0.566	1	3.74652e-24	-1.0304	0.603	0.564	1.86427e-20	8.60667e-44	-0.794729	0.39	0.478	4.28268e-40
Early Trophs 2	PBANKA_1022000	null	40S ribosomal protein S25, putative	3.86919e-06	6.22595e-42	4.2981e-14	-0.783655	0.996	0.874	2.13873e-10	2.11693e-36	-0.851303	0.996	0.941	1.05338e-32	3.86919e-06	-0.436451	0.99	0.871	0.0192531	8.56764e-10	-0.535065	0.998	0.913	4.26326e-06	1.03766e-42	-0.340041	0.995	0.944	5.16339e-39	6.42815e-22	-0.279856	0.957	0.835	3.19865e-18
Early Trophs 2	PBANKA_0717800	null	60S ribosomal protein L15, putative	1.14495e-07	3.14261e-41	1.12706e-16	-0.869228	0.993	0.895	5.60827e-13	4.67637e-34	-0.949986	0.978	0.941	2.32696e-30	1.14495e-07	-0.50558	0.969	0.841	0.000569726	4.1085e-13	-0.574028	1	0.919	2.04439e-09	5.23768e-42	-0.369225	0.996	0.943	2.60627e-38	5.85301e-24	-0.314666	0.945	0.808	2.91246e-20
Early Trophs 2	PBANKA_1334300	EXP2	exported protein 2	0.000159843	5.96424e-41	1.2766e-18	-1.74282	0.949	0.813	6.35234e-15	5.20599e-25	-1.84634	0.976	0.895	2.5905e-21	0.000159843	-0.809819	0.877	0.699	0.79538	1.94606e-13	-1.28145	0.968	0.839	9.68361e-10	8.27252e-41	-0.720263	0.99	0.912	4.11641e-37	9.94041e-42	-0.582713	0.956	0.833	4.94635e-38
Early Trophs 2	PBANKA_0604500	HMGB3	high mobility group protein B3, putative	0.745209	1.22994e-39	2.36461e-18	-1.30237	0.967	0.816	1.17663e-14	1.68671e-19	-1.25315	0.918	0.816	8.39309e-16	0.745209	-0.498293	0.71	0.546	1	3.0318e-16	-0.920865	0.971	0.845	1.50862e-12	2.0499e-40	-0.630069	0.911	0.792	1.02003e-36	1.80572e-13	-0.437507	0.755	0.625	8.98524e-10
Early Trophs 2	PBANKA_1325000	null	40S ribosomal protein S28e, putative	0.0016203	8.874e-39	6.67968e-14	-0.971665	0.989	0.887	3.32381e-10	2.80775e-31	-1.08947	0.993	0.939	1.39714e-27	0.0016203	-0.415013	0.984	0.848	1	9.35948e-07	-0.626122	0.998	0.908	0.00465728	1.479e-39	-0.421108	0.992	0.939	7.3595e-36	6.46871e-09	-0.268194	0.888	0.726	3.21883e-05
Early Trophs 2	PBANKA_0517000	ETRAMP10.2	early transcribed membrane protein	1.26554e-06	3.13778e-38	6.11713e-16	-1.78136	0.996	0.868	3.04388e-12	1.16915e-20	-1.96994	0.964	0.902	5.81768e-17	1.26554e-06	-0.767092	0.939	0.788	0.00629731	2.17061e-14	-1.34829	0.99	0.888	1.0801e-10	5.22964e-39	-0.806964	0.992	0.912	2.60227e-35	1.10297e-23	-0.572959	0.913	0.768	5.48835e-20
Early Trophs 2	PBANKA_0600061	null	fam-b protein	0.263877	2.00431e-37	1.35723e-10	-1.7502	0.207	0.344	6.7536e-07	1.18519e-09	-1.5561	0.118	0.226	5.89753e-06	0.263877	-0.595977	0.149	0.12	1	0.0018122	-1.33672	0.207	0.236	1	3.32935e-13	-0.763549	0.157	0.217	1.65668e-09	3.34051e-38	-0.428656	0.042	0.187	1.66224e-34
Early Trophs 2	PBANKA_1457550	null	ACEA small nucleolar RNA U3	0.723832	4.2616e-36	9.40368e-18	-1.98296	0.754	0.708	4.67927e-14	5.74433e-23	-1.50996	0.826	0.782	2.85838e-19	1.77494e-16	-1.13444	0.712	0.679	8.83212e-13	2.52999e-26	-1.43474	0.845	0.773	1.25892e-22	7.10266e-37	-0.775139	0.846	0.751	3.53428e-33	0.723832	-0.307663	0.349	0.296	1
Early Trophs 2	PBANKA_1039400	null	ribosomal protein S27a, putative	0.000404289	5.66297e-36	7.55874e-15	-0.802951	1	0.871	3.76123e-11	4.17832e-34	-0.846325	0.996	0.931	2.07913e-30	0.000404289	-0.410986	0.973	0.835	1	7.36163e-07	-0.508389	1	0.901	0.00366315	9.43829e-37	-0.331355	0.998	0.939	4.69649e-33	4.37144e-21	-0.341405	0.902	0.744	2.17523e-17
Early Trophs 2	PBANKA_0506200	UIS12	RNA-binding protein, putative	0.00159486	7.57737e-36	6.8284e-20	-1.91701	0.268	0.475	3.39781e-16	2.43814e-10	-1.35699	0.154	0.266	1.21322e-06	0.00159486	-0.614527	0.141	0.185	1	2.3427e-14	-1.48986	0.278	0.378	1.16573e-10	1.26289e-36	-0.785132	0.155	0.278	6.28416e-33	2.57308e-34	-0.470278	0.096	0.237	1.28037e-30
Early Trophs 2	PBANKA_1030600	null	p1/s1 nuclease, putative	0.00561503	1.61743e-34	4.01317e-16	-0.996608	0.928	0.777	1.99695e-12	1.45235e-18	-0.834957	0.873	0.782	7.22691e-15	0.00561503	-0.584538	0.816	0.647	1	8.17172e-15	-0.720677	0.943	0.801	4.06625e-11	2.69571e-35	-0.444268	0.919	0.792	1.34138e-31	4.53926e-24	-0.408535	0.792	0.667	2.25874e-20
Early Trophs 2	PBANKA_1420500	null	conserved Plasmodium protein, unknown function	0.601565	4.33482e-33	6.84626e-17	-1.72667	0.891	0.772	3.4067e-13	1.20191e-10	-1.62918	0.726	0.661	5.98072e-07	0.601565	-0.634419	0.526	0.415	1	7.68317e-24	-1.38446	0.872	0.799	3.82315e-20	2.12953e-21	-0.806995	0.735	0.64	1.05966e-17	7.22471e-34	-0.717988	0.552	0.556	3.59501e-30
Early Trophs 2	PBANKA_1019500	null	60S ribosomal protein L5, putative	1.28689e-05	2.04241e-32	4.14568e-18	-1.03567	0.993	0.87	2.06289e-14	2.06762e-32	-0.996529	0.978	0.922	1.02885e-28	1.28689e-05	-0.540173	0.969	0.815	0.0640358	3.5493e-11	-0.640939	0.998	0.91	1.76613e-07	3.40402e-33	-0.375823	0.988	0.914	1.69384e-29	6.51332e-17	-0.274264	0.941	0.788	3.24103e-13
Early Trophs 2	PBANKA_0524700	null	Plasmodium exported protein, unknown function	0.895361	2.14172e-32	4.12252e-08	-1.41228	0.801	0.671	0.000205137	6.86292e-17	-1.24892	0.628	0.644	3.41499e-13	0.895361	-0.663596	0.63	0.491	1	2.10838e-13	-1.08549	0.808	0.71	1.04913e-09	3.56954e-33	-0.682559	0.653	0.617	1.7762e-29	1.2855e-13	-0.488115	0.479	0.459	6.39665e-10
Early Trophs 2	PBANKA_0512500	null	nucleolar preribosomal assembly protein, putative	0.424058	1.23369e-29	8.25786e-10	-1.64939	0.283	0.392	4.10911e-06	1.28958e-09	-1.47945	0.245	0.333	6.41695e-06	0.424058	-0.542781	0.198	0.165	1	0.00416823	-1.1749	0.339	0.335	1	3.59096e-11	-0.670381	0.258	0.293	1.78686e-07	2.05614e-30	-0.504189	0.153	0.279	1.02314e-26
Early Trophs 2	PBANKA_0923500	RRS1	ribosome biogenesis regulatory protein, putative	0.169449	1.34022e-28	3.85254e-07	-1.47715	0.645	0.579	0.00191702	1.34516e-11	-1.48411	0.577	0.574	6.69349e-08	0.169449	-0.504561	0.397	0.316	1	0.000664352	-1.13356	0.683	0.582	1	1.30371e-14	-0.693661	0.615	0.552	6.48726e-11	2.2337e-29	-0.61734	0.458	0.488	1.11149e-25
Early Trophs 2	PBANKA_0700600	null	Plasmodium exported protein, unknown function	0.740663	4.75888e-28	1.00696e-06	-1.2254	0.815	0.646	0.00501063	2.11743e-12	-1.05339	0.69	0.638	1.05363e-08	0.740663	-0.624196	0.656	0.511	1	0.00488074	-0.8354	0.851	0.67	1	7.93147e-29	-0.574508	0.791	0.686	3.9467e-25	0.495445	-0.293541	0.52	0.404	1
Early Trophs 2	PBANKA_0524800	37135	early transcribed membrane protein	6.20298e-10	7.79196e-27	3.45444e-15	-1.30157	1	0.934	1.71893e-11	1.29866e-27	-1.64984	0.996	0.966	6.46213e-24	8.4346e-11	-0.48556	1	0.942	4.19706e-07	6.20298e-10	-0.907649	1	0.952	3.0866e-06	1.75483e-17	-0.528017	1	0.974	8.73203e-14	2.81533e-15	-0.429424	0.957	0.82	1.40091e-11
Early Trophs 2	PBANKA_1218000	null	nicotinamidase, putative	0.566571	4.21697e-26	5.21399e-09	-1.65471	0.297	0.395	2.59448e-05	6.35531e-07	-1.63239	0.212	0.285	0.0031624	0.566571	-0.572671	0.215	0.201	1	0.477008	-1.19365	0.357	0.31	1	5.32464e-07	-0.711338	0.26	0.277	0.00264954	7.02829e-27	-0.571648	0.213	0.319	3.49728e-23
Early Trophs 2	PBANKA_0623200	null	lysophospholipase, putative	0.178181	9.09149e-26	8.70816e-12	-1.5287	0.812	0.688	4.33318e-08	1.04359e-11	-1.45794	0.693	0.64	5.19293e-08	0.178181	-0.708034	0.62	0.508	1	3.83234e-10	-1.17392	0.817	0.703	1.90697e-06	1.51525e-26	-0.705678	0.729	0.644	7.53987e-23	3.81249e-20	-0.55965	0.575	0.532	1.8971e-16
Early Trophs 2	PBANKA_1321400	UIS20	large ribosomal subunit nuclear export factor, putative	0.0221136	1.68186e-25	4.89644e-12	-1.81691	0.736	0.657	2.43647e-08	1.80786e-13	-1.62595	0.581	0.585	8.99592e-10	0.0221136	-0.60292	0.446	0.331	1	4.55944e-07	-1.33851	0.785	0.656	0.00226878	3.93403e-23	-0.840459	0.596	0.558	1.95757e-19	2.8031e-26	-0.599694	0.386	0.437	1.39482e-22
Early Trophs 2	PBANKA_0939600	PAIP1	polyadenylate-binding protein-interacting protein 1, putative	0.00526217	2.93897e-25	5.2599e-17	-1.23742	0.924	0.775	2.61733e-13	5.92375e-08	-0.968814	0.724	0.653	0.000294766	0.0001006	-0.358535	0.515	0.358	0.500585	4.89828e-26	-0.951741	0.926	0.818	2.43738e-22	7.15792e-16	-0.513354	0.72	0.625	3.56178e-12	0.00526217	-0.330701	0.587	0.48	1
Early Trophs 2	PBANKA_1123500	ISWI	SNF2 helicase, putative	0.605987	3.54757e-24	2.32613e-15	-1.04817	0.946	0.757	1.15748e-11	0.000102999	-0.820482	0.791	0.64	0.512525	0.0887888	-0.366122	0.677	0.47	1	5.91262e-25	-0.767345	0.958	0.81	2.94212e-21	5.63147e-05	-0.401649	0.796	0.63	0.280222	0.605987	-0.250418	0.662	0.477	1
Early Trophs 2	PBANKA_1344500	null	conserved protein, unknown function	0.00326488	5.36404e-24	5.28745e-11	-2.20664	0.663	0.628	2.63104e-07	7.91114e-08	-1.99419	0.51	0.518	0.000393658	0.00326488	-0.540651	0.358	0.259	1	3.03352e-08	-1.70904	0.672	0.608	0.000150948	4.09484e-11	-0.934674	0.494	0.466	2.03759e-07	8.94006e-25	-0.73531	0.361	0.422	4.44858e-21
Early Trophs 2	PBANKA_1010300	null	dynein-related AAA-type ATPase, putative	0.00204934	7.97098e-21	1.29049e-14	-1.82223	0.833	0.729	6.42146e-11	3.21562e-09	-1.39019	0.731	0.647	1.60009e-05	0.00204934	-0.499144	0.497	0.353	1	5.61273e-14	-1.36306	0.897	0.76	2.79289e-10	1.18322e-08	-0.705489	0.683	0.577	5.8877e-05	1.3285e-21	-0.621987	0.53	0.515	6.6106e-18
Early Trophs 2	PBANKA_1245861	null	28S ribosomal RNA	0.402646	9.95026e-20	9.01643e-10	-1.68397	0.696	0.383	4.48658e-06	0.402646	-0.755331	0.851	0.627	1	1.20623e-09	-0.357611	0.274	0.152	6.00222e-06	1.09386e-12	-0.888807	0.75	0.49	5.44304e-09	1.65838e-20	-0.505285	0.793	0.531	8.25208e-17	7.06056e-13	-0.46538	0.825	0.551	3.51334e-09
Early Trophs 2	PBANKA_0201500	null	Plasmodium exported protein, unknown function	0.585835	4.5988e-19	1.54239e-05	-1.19827	0.931	0.716	0.0767492	1.14171e-13	-1.46326	0.898	0.782	5.68112e-10	0.585835	-0.50252	0.806	0.593	1	0.0204063	-0.867889	0.95	0.752	1	7.66467e-20	-0.502717	0.932	0.807	3.81394e-16	1.12901e-05	-0.378288	0.76	0.594	0.0561793
Early Trophs 2	PBANKA_0508100	CHD1	chromodomain-helicase-DNA-binding protein 1, putative	0.0370247	1.11533e-18	1.85888e-19	-1.65053	0.848	0.764	9.24979e-16	1.02134e-07	-1.4879	0.728	0.645	0.000508218	0.0370247	-0.450164	0.438	0.332	1	6.717e-15	-1.26304	0.879	0.761	3.34238e-11	3.62113e-09	-0.64114	0.703	0.597	1.80187e-05	3.21637e-06	-0.455476	0.649	0.54	0.0160047
Early Trophs 2	PBANKA_0511200	MPP10	U3 small nucleolar ribonucleoprotein protein MPP10, putative	0.0377365	1.4415e-18	0.00026063	-1.55389	0.656	0.545	1	3.93761e-11	-1.70587	0.55	0.553	1.95935e-07	0.0377365	-0.579106	0.432	0.328	1	0.0235097	-1.28375	0.666	0.547	1	2.10377e-07	-0.731963	0.549	0.488	0.00104684	2.40249e-19	-0.590315	0.396	0.426	1.19548e-15
Early Trophs 2	PBANKA_0914200	null	conserved Plasmodium protein, unknown function	0.00203909	7.46832e-18	3.6737e-11	-2.07704	0.692	0.632	1.82803e-07	6.12159e-08	-1.91619	0.457	0.478	0.00030461	0.00203909	-0.492589	0.366	0.257	1	1.04601e-06	-1.56732	0.727	0.627	0.00520496	2.8104e-12	-0.826926	0.449	0.444	1.39846e-08	1.24472e-18	-0.590364	0.298	0.358	6.19373e-15
Early Trophs 2	PBANKA_1013100	null	60S ribosomal protein L14, putative	0.739521	1.58794e-17	8.22249e-13	-0.85691	0.978	0.859	4.09151e-09	3.96938e-18	-0.850253	0.987	0.897	1.97516e-14	0.739521	-0.356137	0.965	0.761	1	0.000155002	-0.516312	0.998	0.895	0.771289	1.58294e-07	-0.25099	0.994	0.905	0.000787673	2.64657e-18	-0.340226	0.885	0.735	1.31693e-14
Early Trophs 2	PBANKA_0524100	null	conserved Plasmodium protein, unknown function	0.504401	2.20874e-17	0.000140248	-1.60699	0.58	0.503	0.697875	1.85922e-08	-1.68033	0.51	0.512	9.2515e-05	0.000482837	-0.531335	0.425	0.288	1	0.504401	-1.1295	0.67	0.498	1	5.37443e-08	-0.800926	0.527	0.471	0.000267431	3.68124e-18	-0.603154	0.42	0.436	1.83178e-14
Early Trophs 2	PBANKA_1428900	BDP2	bromodomain protein 2, putative	0.728354	2.21711e-17	3.21013e-10	-1.71056	0.779	0.678	1.59736e-06	3.83537e-09	-1.57382	0.633	0.596	1.90848e-05	0.728354	-0.71206	0.509	0.418	1	7.9527e-11	-1.27016	0.822	0.697	3.95726e-07	3.69519e-18	-0.81733	0.629	0.567	1.83873e-14	3.77042e-15	-0.552806	0.496	0.478	1.87616e-11
Early Trophs 2	PBANKA_1353700	null	nucleolar complex protein 2, putative	0.00148382	8.82178e-17	8.79076e-05	-1.54184	0.707	0.58	0.437428	3.27861e-08	-1.52747	0.575	0.557	0.000163144	0.00148382	-0.559024	0.523	0.358	1	2.09068e-05	-1.25851	0.667	0.58	0.104032	1.4703e-17	-0.770503	0.601	0.549	7.31619e-14	1.36481e-15	-0.550094	0.399	0.413	6.79131e-12
Early Trophs 2	PBANKA_0613900	null	PDCD2 domain-containing protein, putative	0.752059	4.12054e-15	0.000224394	-1.581	0.373	0.38	1	7.82569e-06	-1.54456	0.258	0.307	0.0389406	0.0561476	-0.405124	0.196	0.149	1	0.752059	-1.17015	0.381	0.321	1	2.47622e-05	-0.663811	0.296	0.297	0.123217	6.86757e-16	-0.460064	0.196	0.269	3.4173e-12
Early Trophs 2	PBANKA_1036000	SPT6	transcription elongation factor SPT6, putative	0.451704	5.38574e-15	1.03575e-13	-1.5399	0.953	0.77	5.15387e-10	8.68288e-09	-1.51727	0.835	0.701	4.3206e-05	0.451704	-0.592946	0.72	0.524	1	9.09564e-12	-1.14977	0.958	0.794	4.52599e-08	8.97623e-16	-0.734277	0.851	0.699	4.46657e-12	2.44452e-10	-0.553581	0.67	0.556	1.2164e-06
Early Trophs 2	PBANKA_1464500	DRS1	ATP-dependent RNA helicase DRS1, putative	0.0135987	7.17602e-15	7.61093e-09	-1.75213	0.645	0.604	3.7872e-05	5.99993e-09	-1.86183	0.561	0.552	2.98556e-05	0.0135987	-0.591649	0.423	0.312	1	0.000624198	-1.3619	0.677	0.576	1	6.48881e-10	-0.839043	0.581	0.513	3.22883e-06	1.196e-15	-0.593375	0.435	0.443	5.95131e-12
Early Trophs 2	PBANKA_1437100	null	conserved Plasmodium protein, unknown function	0.751696	2.91452e-14	2.87762e-05	-1.6102	0.598	0.534	0.14319	0.000436492	-1.54171	0.347	0.36	1	0.751696	-0.530641	0.339	0.29	1	0.000287826	-1.26117	0.533	0.49	1	1.82997e-07	-0.65697	0.341	0.346	0.000910592	4.85753e-15	-0.499179	0.264	0.321	2.41711e-11
Early Trophs 2	PBANKA_0213500	null	ribosome biogenesis protein BRX1, putative	0.937044	1.60363e-13	0.000417197	-1.51864	0.598	0.514	1	4.54345e-05	-1.3473	0.465	0.449	0.226082	0.216833	-0.522857	0.36	0.285	1	0.937044	-1.08709	0.627	0.484	1	9.33766e-05	-0.624334	0.463	0.417	0.464642	2.67271e-14	-0.489942	0.327	0.361	1.32994e-10
Early Trophs 2	PBANKA_1130900	null	large subunit rRNA methyltransferase, putative	0.000721132	1.77698e-13	1.97947e-10	-1.62984	0.775	0.669	9.84986e-07	2.40456e-10	-1.53674	0.584	0.57	1.19651e-06	0.000721132	-0.462019	0.47	0.333	1	4.62751e-08	-1.33653	0.806	0.674	0.000230265	1.57219e-11	-0.708206	0.628	0.551	7.82322e-08	2.96164e-14	-0.518585	0.419	0.429	1.47371e-10
Early Trophs 2	PBANKA_1127000	CEPT	choline/ethanolaminephosphotransferase	0.609888	2.3649e-13	0.00276363	-1.53872	0.301	0.326	1	0.000672426	-1.67605	0.205	0.251	1	0.609888	-0.587255	0.272	0.235	1	0.585585	-1.19068	0.336	0.307	1	0.0469029	-0.73097	0.267	0.255	1	3.94151e-14	-0.486378	0.161	0.235	1.96129e-10
Early Trophs 2	PBANKA_1100750	null	fam-a protein	0.846356	2.62205e-13	0.0373334	-1.52445	0.511	0.437	1	3.08323e-10	-1.59854	0.374	0.439	1.53421e-06	1.74185e-10	-0.380767	0.374	0.215	8.66744e-07	0.0172725	-1.16633	0.567	0.407	1	0.846356	-0.647526	0.482	0.387	1	4.37008e-14	-0.465544	0.242	0.299	2.17455e-10
Early Trophs 2	PBANKA_0811400	null	conserved Plasmodium protein, unknown function	0.00281944	2.76429e-13	1.2166e-11	-1.58879	0.699	0.647	6.05379e-08	0.00281944	-1.20508	0.486	0.448	1	0.000403043	-0.43049	0.432	0.304	1	1.28693e-08	-1.20901	0.732	0.63	6.40375e-05	7.39499e-12	-0.667811	0.447	0.44	3.67975e-08	4.60715e-14	-0.457019	0.287	0.343	2.29252e-10
Early Trophs 2	PBANKA_0208800	UBP1	ubiquitin carboxyl-terminal hydrolase 1, putative	0.00508107	2.95798e-13	1.08048e-10	-1.46513	0.891	0.749	5.37648e-07	1.316e-05	-1.41858	0.771	0.649	0.065484	0.000934843	-0.413796	0.656	0.45	1	4.92996e-14	-1.14872	0.939	0.78	2.45315e-10	1.86917e-13	-0.640487	0.759	0.645	9.30099e-10	0.00508107	-0.409782	0.583	0.475	1
Early Trophs 2	PBANKA_0939100	ApiAP2	AP2 domain transcription factor, putative	0.342238	4.56937e-13	2.21048e-05	-1.2733	0.605	0.537	0.109993	4.13828e-11	-1.06484	0.403	0.468	2.05921e-07	0.342238	-0.451103	0.264	0.22	1	2.11121e-10	-1.08901	0.577	0.569	1.05054e-06	1.1054e-06	-0.519062	0.403	0.384	0.00550046	7.61562e-14	-0.412903	0.286	0.336	3.78953e-10
Early Trophs 2	PBANKA_0800300	null	conserved Plasmodium protein, unknown function	0.223456	6.21595e-13	0.0627042	-1.01276	0.29	0.277	1	0.000700838	-0.926686	0.241	0.27	1	0.223456	-0.31863	0.151	0.12	1	0.0207241	-0.843426	0.234	0.242	1	8.71762e-06	-0.441939	0.223	0.24	0.0433789	1.03599e-13	-0.353376	0.169	0.237	5.1551e-10
Early Trophs 2	PBANKA_1122700	TKL4	tyrosine kinase-like protein, putative	0.00316162	8.85142e-13	5.78285e-09	-1.88375	0.844	0.711	2.87754e-05	0.000731761	-1.89421	0.677	0.573	1	0.00316162	-0.502324	0.474	0.343	1	1.47524e-13	-1.54477	0.805	0.726	7.34078e-10	1.31777e-05	-0.790863	0.665	0.554	0.0655721	0.000123366	-0.53809	0.46	0.407	0.613867
Early Trophs 2	PBANKA_0623150	null	conserved rodent malaria protein, unknown function	0.0624336	2.13003e-12	6.82489e-06	-1.37516	0.696	0.595	0.0339607	3.29014e-10	-1.56797	0.508	0.523	1.63717e-06	0.0624336	-0.616196	0.566	0.415	1	0.0119255	-1.09367	0.754	0.597	1	3.55005e-13	-0.729784	0.577	0.52	1.7665e-09	3.42849e-11	-0.440629	0.297	0.329	1.70602e-07
Early Trophs 2	PBANKA_1105700	null	60S ribosomal subunit protein L24, putative	0.615383	2.57472e-12	0.0104065	-1.31373	0.587	0.486	1	8.81567e-08	-1.26721	0.53	0.513	0.000438668	0.00173735	-0.54312	0.534	0.372	1	0.615383	-0.969539	0.625	0.478	1	2.30397e-07	-0.603796	0.562	0.495	0.00114646	4.29119e-13	-0.470165	0.354	0.375	2.1353e-09
Early Trophs 2	PBANKA_1300200	null	PIR protein	0.656683	3.08033e-12	0.381878	-0.80763	0.449	0.326	1	0.000131768	-0.801528	0.405	0.413	0.655677	0.656683	-0.612528	0.35	0.307	1	0.444511	-0.714986	0.436	0.372	1	5.13388e-13	-0.641227	0.439	0.441	2.55462e-09	0.288654	-0.284318	0.316	0.28	1
Early Trophs 2	PBANKA_1309200	CLK1	serine/threonine kinase-1, putative	0.445128	4.69948e-12	0.00195599	-1.31804	0.572	0.493	1	3.95147e-09	-1.3441	0.43	0.465	1.96625e-05	0.0147925	-0.549154	0.425	0.312	1	0.445128	-1.00812	0.635	0.503	1	3.92255e-10	-0.673391	0.474	0.447	1.95186e-06	7.83247e-13	-0.462905	0.308	0.344	3.89744e-09
Early Trophs 2	PBANKA_1443800	MRP2	multidrug resistance-associated protein 2	0.868323	7.62511e-12	5.15505e-06	-1.25424	0.649	0.578	0.0256515	0.00387538	-0.883385	0.443	0.415	1	0.868323	-0.40409	0.233	0.205	1	1.54634e-08	-1.08183	0.611	0.573	7.69461e-05	1.27085e-12	-0.551859	0.396	0.405	6.32376e-09	0.000707766	-0.335697	0.298	0.292	1
Early Trophs 2	PBANKA_1206300	UIS11	zinc finger protein, putative	0.695958	9.32948e-12	4.95529e-10	-1.1186	0.92	0.729	2.46575e-06	1.95281e-05	-0.975067	0.806	0.662	0.0971717	0.0355884	-0.406435	0.644	0.462	1	1.55491e-12	-0.822562	0.937	0.769	7.73725e-09	7.5233e-11	-0.478699	0.798	0.657	3.7436e-07	0.695958	-0.283533	0.669	0.503	1
Early Trophs 2	PBANKA_0521300	null	zinc finger protein, putative	0.0390041	1.33326e-11	1.30268e-08	-1.80036	0.75	0.636	6.48215e-05	3.971e-06	-1.56726	0.448	0.46	0.0197597	0.0390041	-0.488179	0.38	0.293	1	2.22209e-12	-1.41924	0.742	0.665	1.10571e-08	8.40113e-07	-0.763739	0.465	0.43	0.0041804	0.000152027	-0.42121	0.292	0.295	0.756487
Early Trophs 2	PBANKA_0606600	null	conserved Plasmodium protein, unknown function	0.0175236	1.89874e-11	6.37291e-09	-1.52405	0.768	0.65	3.17116e-05	1.85543e-05	-1.20915	0.592	0.534	0.0923262	0.0175236	-0.383672	0.352	0.26	1	5.20465e-08	-1.1744	0.795	0.659	0.000258983	3.16456e-12	-0.631731	0.545	0.499	1.57469e-08	3.4028e-07	-0.43755	0.421	0.394	0.00169323
Early Trophs 2	PBANKA_1024300	DBP4	ATP-dependent RNA helicase DBP4, putative	0.59641	3.38111e-11	0.000140246	-1.48691	0.409	0.422	0.697866	0.0432911	-1.4533	0.339	0.32	1	0.00109479	-0.397115	0.274	0.19	1	0.0392768	-1.06991	0.506	0.375	1	0.59641	-0.628339	0.352	0.305	1	5.63518e-12	-0.454121	0.234	0.286	2.80407e-08
Early Trophs 2	PBANKA_1348300	UTP4	U3 small nucleolar RNA-associated protein 4, putative	0.772367	5.94844e-11	0.16273	-1.19066	0.583	0.461	1	0.772367	-0.981117	0.494	0.381	1	9.91407e-12	-0.269057	0.454	0.26	4.93324e-08	2.41641e-05	-0.776345	0.648	0.434	0.120241	0.0644194	-0.434518	0.484	0.375	1	0.740784	-0.299651	0.331	0.28	1
Early Trophs 2	PBANKA_0301500	MAK16	protein MAK16, putative	0.658653	6.51728e-11	0.00284535	-1.32426	0.399	0.392	1	1.8197e-05	-1.22447	0.292	0.335	0.0905481	0.00503171	-0.387413	0.258	0.181	1	0.658653	-0.998952	0.451	0.36	1	6.42965e-06	-0.579811	0.326	0.325	0.0319939	1.08621e-11	-0.408329	0.217	0.27	5.405e-08
Early Trophs 2	PBANKA_1462900	FCF2	rRNA-processing protein FCF2, putative	0.903303	1.13517e-10	0.903303	-1.13878	0.601	0.447	1	0.676384	-1.01036	0.512	0.397	1	1.89195e-11	-0.314752	0.495	0.297	9.41435e-08	5.81591e-06	-0.775596	0.658	0.445	0.02894	7.70485e-05	-0.401531	0.525	0.382	0.383393	0.396876	-0.312121	0.339	0.295	1
Early Trophs 2	PBANKA_1441700	PV2	parasitophorous vacuolar protein 2	0.956059	7.99667e-10	0.323684	-1.03995	0.446	0.376	1	0.000938541	-1.02134	0.401	0.398	1	0.000347823	-0.304109	0.27	0.182	1	0.916866	-0.726075	0.444	0.368	1	0.956059	-0.446598	0.455	0.367	1	1.33278e-10	-0.420098	0.321	0.345	6.63191e-07
Early Trophs 2	PBANKA_0702900	null	SET domain protein, putative	0.238301	9.20157e-10	6.27736e-07	-1.68925	0.464	0.479	0.00312361	0.0267097	-1.48743	0.341	0.329	1	0.0190232	-0.396736	0.323	0.246	1	0.238301	-1.31566	0.553	0.456	1	0.00336354	-0.669582	0.323	0.308	1	1.5336e-10	-0.464871	0.251	0.298	7.63117e-07
Early Trophs 2	PBANKA_1441500	RRP9	U3 small nucleolar RNA-interacting protein 2, putative	0.981488	1.08589e-09	0.981488	-0.962983	0.442	0.354	1	0.499304	-0.772802	0.399	0.321	1	1.80981e-10	-0.264251	0.354	0.201	9.00561e-07	7.22734e-05	-0.643552	0.517	0.362	0.359632	0.0187292	-0.388623	0.403	0.313	1	0.0766972	-0.304698	0.295	0.27	1
Early Trophs 2	PBANKA_1036400	BOP1	ribosome biogenesis protein BOP1, putative	0.56632	1.4994e-09	0.0034331	-1.43217	0.562	0.484	1	2.67203e-06	-1.38559	0.499	0.487	0.013296	1.7341e-06	-0.372824	0.358	0.229	0.00862886	0.56632	-1.04832	0.593	0.458	1	0.230007	-0.617769	0.54	0.437	1	2.49901e-10	-0.472199	0.328	0.347	1.24351e-06
Early Trophs 2	PBANKA_0317141	null	fam-a protein	0.892774	1.99038e-09	0.00241606	-1.28258	0.536	0.474	1	3.81386e-05	-1.29818	0.385	0.395	0.189778	0.149026	-0.535568	0.397	0.31	1	0.892774	-1.00205	0.525	0.426	1	3.31729e-10	-0.674036	0.503	0.462	1.65068e-06	0.000310895	-0.302851	0.202	0.22	1
Early Trophs 2	PBANKA_0517500	BDP1	bromodomain protein 1, putative	0.0324758	2.03093e-09	4.91415e-06	-1.30681	0.583	0.547	0.0244528	5.67479e-06	-1.10712	0.454	0.457	0.0282378	0.000337392	-0.324405	0.339	0.231	1	0.00176226	-1.05297	0.614	0.534	1	3.38488e-10	-0.596659	0.494	0.462	1.68431e-06	0.0324758	-0.316626	0.337	0.307	1
Early Trophs 2	PBANKA_0926700	EXP1	exported protein 1	0.10295	4.94954e-09	8.24924e-10	-2.21251	0.993	0.834	4.10482e-06	9.57034e-10	-2.9128	0.973	0.839	4.7622e-06	0.10295	-0.760626	0.965	0.704	1	0.0587069	-1.77426	0.989	0.844	1	0.00011294	-1.22352	0.986	0.861	0.56199	9.97734e-05	-0.936466	0.828	0.636	0.496472
Early Trophs 2	PBANKA_0514100	PRP22	pre-mRNA-splicing factor ATP-dependent RNA helicase PRP22, putative	0.343587	8.07778e-09	0.226955	-0.895103	0.819	0.525	1	0.343587	-0.762808	0.715	0.52	1	1.3463e-09	-0.287949	0.53	0.334	6.69917e-06	0.00753012	-0.638343	0.822	0.575	1	0.000168306	-0.343742	0.7	0.502	0.837491	0.025	-0.261829	0.583	0.422	1
Early Trophs 2	PBANKA_1442500	ELP3	elongator complex protein 3, putative	0.836114	1.18944e-08	0.275015	-1.15603	0.609	0.471	1	0.197013	-1.07368	0.43	0.371	1	1.9824e-09	-0.305154	0.417	0.252	9.86444e-06	0.836114	-0.865939	0.599	0.473	1	0.227377	-0.491448	0.441	0.374	1	0.000545165	-0.375319	0.321	0.307	1
Early Trophs 2	PBANKA_1207000	NOP5	nucleolar protein 5, putative	0.853138	1.22584e-08	0.000909652	-1.39741	0.703	0.564	1	0.00181254	-1.41225	0.628	0.535	1	0.0123348	-0.473608	0.456	0.333	1	0.853138	-1.0425	0.767	0.573	1	3.12638e-05	-0.625507	0.607	0.513	0.155569	2.04306e-09	-0.485797	0.507	0.461	1.01663e-05
Early Trophs 2	PBANKA_0504900	null	N-acetyltransferase, GNAT family, putative	0.777687	1.45426e-08	0.777687	-1.08463	0.518	0.396	1	0.643184	-0.990871	0.385	0.33	1	2.42377e-09	-0.258829	0.333	0.191	1.20607e-05	0.00156808	-0.699086	0.564	0.403	1	0.0570825	-0.435897	0.393	0.31	1	0.128825	-0.251488	0.296	0.233	1
Early Trophs 2	PBANKA_0613800	SDA1	protein SDA1, putative	0.214067	1.70869e-08	0.049988	-1.50001	0.63	0.491	1	0.0796949	-1.40251	0.416	0.378	1	2.84782e-09	-0.347357	0.495	0.305	1.41707e-05	0.214067	-1.14073	0.688	0.505	1	0.197138	-0.572048	0.485	0.379	1	0.01034	-0.425172	0.364	0.326	1
Early Trophs 2	PBANKA_1141100	null	conserved Plasmodium protein, unknown function	0.92302	2.26547e-08	0.0166482	-1.2861	0.261	0.279	1	0.143857	-1.13485	0.261	0.254	1	0.92302	-0.308952	0.114	0.107	1	0.150999	-0.923338	0.249	0.25	1	0.0162374	-0.580497	0.228	0.227	1	3.77579e-09	-0.379433	0.155	0.208	1.87883e-05
Early Trophs 2	PBANKA_1000600	null	erythrocyte membrane antigen 1	0.83054	2.87145e-08	4.78576e-09	-1.48912	0.888	0.714	2.38139e-05	2.01811e-06	-1.48777	0.864	0.722	0.0100421	0.83054	-0.629895	0.761	0.57	1	0.000166681	-1.03689	0.916	0.733	0.829404	1.85929e-06	-0.53309	0.889	0.723	0.00925181	0.248509	-0.333812	0.784	0.579	1
Early Trophs 2	PBANKA_0311200	null	conserved protein, unknown function	0.599793	3.03621e-08	0.0673013	-1.37132	0.62	0.496	1	0.129539	-1.18035	0.57	0.473	1	5.06035e-09	-0.350125	0.425	0.263	2.51803e-05	0.145691	-0.972054	0.648	0.489	1	0.599793	-0.557034	0.575	0.452	1	0.00576164	-0.412549	0.425	0.371	1
Early Trophs 2	PBANKA_1232100	SR1	serine/arginine-rich splicing factor 1, putative	0.945317	3.58794e-08	0.000212574	-1.38484	0.717	0.581	1	0.569438	-1.1122	0.577	0.442	1	5.9799e-09	-0.396544	0.599	0.375	2.9756e-05	0.945317	-0.940596	0.774	0.586	1	0.499613	-0.531846	0.643	0.504	1	0.417212	-0.351169	0.447	0.368	1
Early Trophs 2	PBANKA_0205100	null	mitochondrial carrier protein, putative	0.403045	3.9612e-08	0.14997	-0.934828	0.214	0.222	1	2.03802e-06	-1.16332	0.205	0.28	0.0101412	0.403045	-0.333032	0.162	0.139	1	0.0619043	-0.85263	0.22	0.23	1	8.76249e-07	-0.584267	0.243	0.268	0.00436021	6.60201e-09	-0.309458	0.121	0.173	3.28516e-05
Early Trophs 2	PBANKA_0937200	null	RNA-binding protein, putative	0.658683	7.58673e-08	1.26445e-08	-1.16703	0.902	0.74	6.29193e-05	0.00135389	-1.05933	0.773	0.629	1	9.75298e-07	-0.381521	0.72	0.471	0.00485308	2.14549e-07	-0.872709	0.922	0.771	0.0010676	5.23321e-05	-0.451426	0.743	0.609	0.260405	0.658683	-0.302133	0.568	0.442	1
Early Trophs 2	PBANKA_1037300	null	conserved Plasmodium protein, unknown function	0.0599764	8.90024e-08	0.000987436	-1.31706	0.725	0.576	1	1.48337e-08	-1.40515	0.597	0.561	7.38126e-05	0.00543681	-0.48395	0.483	0.347	1	0.0286849	-1.02917	0.683	0.564	1	0.000698907	-0.548395	0.651	0.533	1	0.0599764	-0.344045	0.439	0.375	1
Early Trophs 2	PBANKA_1131000	null	V-type proton ATPase 21 kDa proteolipid subunit, putative	0.68704	1.08964e-07	0.00282012	-1.27908	0.649	0.544	1	0.00483784	-1.34748	0.555	0.489	1	1.46235e-06	-0.294772	0.397	0.261	0.00727664	0.68704	-1.00959	0.683	0.526	1	0.479851	-0.530311	0.556	0.449	1	1.81607e-08	-0.488136	0.426	0.404	9.03676e-05
Early Trophs 2	PBANKA_1135300	null	conserved Plasmodium protein, unknown function	0.0243367	1.4004e-07	3.5481e-06	-1.45891	0.866	0.673	0.0176554	2.334e-08	-1.33247	0.63	0.59	0.00011614	0.000845164	-0.462017	0.515	0.359	1	1.25729e-06	-1.16537	0.853	0.693	0.00625626	1.00554e-06	-0.546587	0.697	0.577	0.00500359	0.0243367	-0.373622	0.48	0.4	1
Early Trophs 2	PBANKA_1007400	null	zinc finger protein, putative	0.826528	1.97615e-07	0.826528	-0.992715	0.71	0.496	1	0.152815	-0.97076	0.615	0.449	1	3.29358e-08	-0.378627	0.634	0.394	0.000163888	0.0216864	-0.753985	0.735	0.531	1	0.0768807	-0.447911	0.608	0.457	1	0.0506655	-0.254486	0.378	0.289	1
Early Trophs 2	PBANKA_0707300	GCN5	histone acetyltransferase GCN5, putative	0.532291	2.06534e-07	3.13572e-05	-1.19246	0.862	0.66	0.156033	0.286215	-1.04029	0.731	0.58	1	3.44223e-08	-0.369029	0.687	0.439	0.000171285	0.0880497	-0.898546	0.879	0.685	1	0.532291	-0.409931	0.737	0.558	1	0.238063	-0.295927	0.641	0.46	1
Early Trophs 2	PBANKA_0703700	DBP10	ATP-dependent RNA helicase DBP10, putative	0.169092	2.27193e-07	5.84874e-06	-1.42449	0.641	0.578	0.0291033	8.95071e-06	-1.37229	0.506	0.488	0.0445387	0.169092	-0.421231	0.378	0.301	1	0.000924707	-1.12909	0.674	0.571	1	4.57138e-05	-0.630793	0.542	0.469	0.227472	3.78655e-08	-0.411298	0.309	0.328	0.000188419
Early Trophs 2	PBANKA_0620100	UTP7	U3 small nucleolar RNA-associated protein 7, putative	0.518398	2.59397e-07	5.78824e-05	-1.27274	0.728	0.602	0.288023	3.89589e-07	-1.27147	0.532	0.525	0.0019386	0.00544841	-0.357424	0.399	0.296	1	0.518398	-0.961823	0.742	0.584	1	4.32328e-08	-0.617989	0.582	0.511	0.000215126	4.45243e-07	-0.413424	0.384	0.375	0.00221553
Early Trophs 2	PBANKA_0100900	null	ATP-dependent RNA helicase, putative	0.988724	2.64744e-07	0.122194	-1.26195	0.707	0.538	1	0.112368	-1.25672	0.528	0.455	1	4.4124e-08	-0.326544	0.444	0.28	0.000219561	0.300115	-0.933643	0.711	0.535	1	0.988724	-0.472629	0.528	0.427	1	0.229201	-0.358186	0.408	0.345	1
Early Trophs 2	PBANKA_0518700	null	methionine--tRNA ligase, putative	0.0535906	2.91504e-07	0.00518652	-0.961872	0.83	0.622	1	4.8584e-08	-0.923549	0.78	0.66	0.000241754	0.000340383	-0.367823	0.577	0.393	1	0.00651729	-0.745459	0.879	0.679	1	9.52281e-06	-0.398434	0.81	0.643	0.0473855	0.0535906	-0.290266	0.698	0.535	1
Early Trophs 2	PBANKA_1227100	UTP14	U3 small nucleolar RNA-associated protein 14, putative	0.211056	3.95747e-07	0.000418853	-1.57298	0.696	0.568	1	0.110187	-1.37395	0.501	0.428	1	7.46417e-06	-0.317285	0.352	0.229	0.0371417	0.211056	-1.1546	0.658	0.529	1	0.0181003	-0.641165	0.492	0.421	1	6.59578e-08	-0.43997	0.303	0.319	0.000328206
Early Trophs 2	PBANKA_0912000	null	conserved Plasmodium protein, unknown function	0.740693	4.2842e-07	0.00465617	-1.42844	0.721	0.558	1	0.000104265	-1.29392	0.615	0.535	0.51882	0.0223068	-0.481935	0.417	0.309	1	0.740693	-0.975253	0.742	0.552	1	4.67115e-06	-0.630182	0.619	0.516	0.0232436	7.14034e-08	-0.459275	0.394	0.378	0.000355303
Early Trophs 2	PBANKA_1207100	null	Plasmodium exported protein, unknown function	0.455741	1.00181e-06	0.455741	-1.31633	0.297	0.265	1	0.00135308	-1.62972	0.131	0.18	1	0.0196744	-0.399396	0.172	0.126	1	0.218081	-1.07291	0.278	0.226	1	9.1792e-05	-0.613892	0.152	0.177	0.456757	1.66968e-07	-0.326984	0.098	0.144	0.000830832
Early Trophs 2	PBANKA_1405600	UTP6	U3 small nucleolar RNA-associated protein 6, putative	0.354057	1.3002e-06	0.000316329	-1.23999	0.388	0.392	1	0.00295197	-0.970659	0.209	0.242	1	0.256989	-0.259008	0.155	0.128	1	0.354057	-0.888775	0.384	0.343	1	2.97922e-07	-0.451339	0.209	0.238	0.00148246	2.167e-07	-0.266122	0.143	0.187	0.0010783
Early Trophs 2	PBANKA_0921400	null	protein phosphatase, putative	0.60631	1.93106e-06	0.00105174	-1.26003	0.536	0.476	1	2.91395e-06	-1.38008	0.41	0.427	0.0144998	3.43146e-07	-0.417457	0.364	0.231	0.00170749	0.60631	-1.00892	0.588	0.456	1	2.21649e-06	-0.654176	0.497	0.445	0.0110292	3.21843e-07	-0.303785	0.188	0.227	0.00160149
Early Trophs 2	PBANKA_0903000	RSA4	ribosome assembly protein 4, putative	0.730615	7.20687e-06	0.648749	-1.14129	0.478	0.353	1	0.730615	-0.857958	0.374	0.32	1	0.000104394	-0.317207	0.276	0.181	0.519465	1.20115e-06	-0.744111	0.53	0.347	0.00597692	0.00167927	-0.372228	0.401	0.304	1	0.110466	-0.291532	0.257	0.239	1
Early Trophs 2	PBANKA_1221300	null	conserved Plasmodium protein, unknown function	0.825838	7.24119e-06	0.825838	-0.934471	0.543	0.41	1	0.0859061	-0.986311	0.416	0.373	1	1.20687e-06	-0.27078	0.346	0.222	0.00600538	0.000794186	-0.600751	0.567	0.402	1	0.475969	-0.417912	0.434	0.352	1	0.00215747	-0.300042	0.255	0.256	1
Early Trophs 2	PBANKA_0206600	null	asparagine and aspartate rich protein 2, putative	0.268372	9.57252e-06	0.00273939	-1.3009	0.587	0.512	1	1.59543e-06	-1.46423	0.419	0.445	0.00793884	0.00208877	-0.347429	0.309	0.224	1	0.268372	-1.06073	0.63	0.512	1	0.013391	-0.526229	0.477	0.414	1	4.77853e-05	-0.374952	0.318	0.315	0.237779
Early Trophs 2	PBANKA_1208600	null	DNA2/NAM7 helicase, putative	0.84311	1.09106e-05	0.149546	-0.994588	0.688	0.466	1	0.84311	-0.999984	0.514	0.409	1	1.81845e-06	-0.272253	0.411	0.266	0.00904859	0.00454944	-0.760856	0.711	0.5	1	0.00166441	-0.383631	0.525	0.388	1	0.021547	-0.25934	0.38	0.286	1
Early Trophs 2	PBANKA_1432800	MRD1	multiple RNA-binding domain-containing protein 1, putative	0.897575	1.37048e-05	0.507925	-1.28772	0.598	0.459	1	0.144889	-1.19698	0.414	0.363	1	2.28415e-06	-0.330254	0.387	0.251	0.0113659	0.897575	-0.928272	0.557	0.456	1	0.049067	-0.442545	0.468	0.359	1	0.000698435	-0.357146	0.27	0.271	1
Early Trophs 2	PBANKA_1143300	null	conserved Plasmodium protein, unknown function	0.84562	1.44318e-05	0.0117197	-1.39329	0.42	0.402	1	0.84562	-1.20467	0.381	0.323	1	0.00340779	-0.293616	0.26	0.188	1	0.418576	-0.896408	0.47	0.379	1	0.348671	-0.512975	0.335	0.299	1	2.40531e-06	-0.35611	0.21	0.242	0.0119688
Early Trophs 2	PBANKA_1432500	null	DNA-binding chaperone, putative	0.738685	1.78598e-05	0.00898152	-1.23951	0.678	0.553	1	0.00818499	-0.935005	0.488	0.443	1	2.97665e-06	-0.406318	0.528	0.35	0.0148118	0.738685	-0.867641	0.729	0.569	1	0.149161	-0.474464	0.553	0.455	1	0.604246	-0.252806	0.295	0.247	1
Early Trophs 2	PBANKA_0613700	null	RNA-binding protein, putative	0.719933	2.32252e-05	0.0963944	-1.1363	0.725	0.555	1	0.280063	-1.16761	0.628	0.51	1	3.8709e-06	-0.328332	0.487	0.328	0.0192616	0.0884967	-0.763896	0.808	0.579	1	0.719933	-0.501388	0.643	0.496	1	0.0116211	-0.292673	0.512	0.371	1
Early Trophs 2	PBANKA_0929600	NOP56	nucleolar protein 56, putative	0.961412	2.85792e-05	0.639393	-1.02577	0.634	0.462	1	0.693634	-0.995351	0.635	0.479	1	4.76326e-06	-0.342628	0.517	0.334	0.023702	0.477199	-0.82336	0.641	0.49	1	0.889673	-0.410247	0.604	0.465	1	0.961412	-0.286865	0.415	0.332	1
Early Trophs 2	PBANKA_1211500	UTP13	U3 small nucleolar RNA-associated protein 13, putative	0.910546	3.46643e-05	0.0232329	-0.966667	0.623	0.396	1	0.910546	-0.865109	0.421	0.349	1	5.77747e-06	-0.322599	0.339	0.214	0.0287487	2.6955e-05	-0.789165	0.59	0.393	0.134128	5.44655e-05	-0.34622	0.483	0.347	0.27102	0.476471	-0.251712	0.319	0.26	1
Early Trophs 2	PBANKA_0524400	null	tryptophan-rich protein	0.425254	4.65936e-05	0.00319252	-1.23311	0.63	0.53	1	0.00820432	-0.964381	0.581	0.502	1	7.76575e-06	-0.414939	0.495	0.33	0.0386424	0.425254	-0.873515	0.701	0.546	1	8.58672e-05	-0.563512	0.603	0.505	0.427275	0.0052172	-0.364887	0.438	0.381	1
Early Trophs 2	PBANKA_1134400	null	Sas10 domain-containing protein, putative	0.0335532	5.17076e-05	9.70339e-05	-1.37277	0.772	0.628	0.482841	8.61812e-06	-1.38065	0.61	0.548	0.0428838	8.42482e-05	-0.446731	0.521	0.351	0.419219	0.0335532	-1.05546	0.782	0.625	1	0.00173947	-0.617617	0.642	0.526	1	0.0148282	-0.404643	0.474	0.397	1
Early Trophs 2	PBANKA_0521400	RIO2	serine/threonine protein kinase RIO2, putative	0.843318	5.33389e-05	0.0358083	-1.30147	0.449	0.407	1	0.12907	-0.945571	0.307	0.296	1	8.89002e-06	-0.314874	0.28	0.178	0.0442367	0.287895	-0.987925	0.454	0.404	1	0.843318	-0.471877	0.337	0.284	1	0.00244582	-0.27667	0.174	0.191	1
Early Trophs 2	PBANKA_1332500	PNO1	pre-rRNA-processing protein PNO1, putative	0.824178	5.66138e-05	0.824178	-0.991446	0.558	0.421	1	0.728107	-0.987005	0.512	0.398	1	9.43586e-06	-0.285424	0.327	0.214	0.0469529	0.000350626	-0.708061	0.603	0.427	1	0.0184731	-0.380085	0.482	0.372	1	0.122164	-0.262372	0.394	0.307	1
Early Trophs 2	PBANKA_0931200	HSP101	heat shock protein 101	0.0328612	6.7551e-05	0.00418846	-1.5627	0.888	0.667	1	0.0230804	-1.76256	0.78	0.634	1	0.00193872	-0.471355	0.679	0.476	1	0.00448348	-1.19814	0.908	0.718	1	1.12588e-05	-0.622819	0.801	0.644	0.0560239	0.0328612	-0.339539	0.634	0.451	1
Early Trophs 2	PBANKA_0822800	null	conserved Plasmodium protein, unknown function	0.462268	9.02655e-05	0.000509687	-1.29035	0.775	0.603	1	1.50448e-05	-1.13668	0.661	0.583	0.074863	0.00282951	-0.500819	0.62	0.445	1	0.462268	-0.871089	0.822	0.629	1	0.0206397	-0.492638	0.738	0.578	1	0.0463544	-0.345767	0.481	0.401	1
Early Trophs 2	PBANKA_1003700	null	conserved protein, unknown function	0.87037	0.000109734	0.87037	-0.965499	0.71	0.504	1	0.00794273	-1.33366	0.612	0.521	1	0.209726	-0.44159	0.399	0.32	1	0.825844	-0.756292	0.687	0.526	1	0.000136097	-0.525453	0.599	0.508	0.677219	1.82898e-05	-0.409705	0.46	0.416	0.0910102
Early Trophs 2	PBANKA_0112600	null	fam-b protein	0.467467	0.000135661	0.0821433	-0.982035	0.917	0.657	1	0.0190235	-1.10022	0.842	0.66	1	2.26114e-05	-0.364468	0.761	0.522	0.112515	0.467467	-0.749749	0.921	0.702	1	0.293317	-0.374178	0.862	0.653	1	0.0273988	-0.255575	0.673	0.471	1
Early Trophs 2	PBANKA_1356700	Kelch13	kelch protein K13, putative	0.0780318	0.000138113	7.66367e-05	-1.56855	0.674	0.574	0.381344	0.000331524	-1.53712	0.501	0.467	1	0.00225842	-0.536695	0.483	0.351	1	0.0780318	-1.16916	0.738	0.578	1	2.30202e-05	-0.688325	0.551	0.477	0.114549	0.00111123	-0.434189	0.337	0.32	1
Early Trophs 2	PBANKA_1462000	null	conserved protein, unknown function	0.689227	0.000174115	0.176486	-1.06117	0.786	0.565	1	0.00159615	-0.905652	0.686	0.562	1	0.00174979	-0.392865	0.497	0.355	1	0.689227	-0.769505	0.8	0.592	1	2.90212e-05	-0.488128	0.693	0.565	0.14441	0.00021276	-0.368801	0.5	0.429	1
Early Trophs 2	PBANKA_0720800	null	RNA-binding protein NOB1, putative	0.792638	0.000186102	0.792638	-1.31747	0.529	0.388	1	0.492646	-1.30163	0.352	0.306	1	3.10193e-05	-0.330157	0.305	0.201	0.154352	0.000358565	-0.97939	0.511	0.362	1	0.0024358	-0.464187	0.37	0.285	1	0.00444575	-0.374474	0.288	0.278	1
Early Trophs 2	PBANKA_0605700	null	small subunit rRNA processing factor, putative	0.879684	0.000326986	5.45051e-05	-1.37247	0.746	0.612	0.271217	0.000552593	-1.15265	0.561	0.504	1	0.000118865	-0.410406	0.507	0.349	0.591473	0.00303472	-0.968515	0.805	0.654	1	0.00141244	-0.567218	0.601	0.502	1	0.879684	-0.316872	0.406	0.327	1
Early Trophs 2	PBANKA_0712000	IMP4	U3 small nucleolar ribonucleoprotein protein IMP4, putative	0.515855	0.000352388	0.515855	-1.16146	0.428	0.355	1	0.168712	-1.11718	0.325	0.296	1	0.00116814	-0.354707	0.282	0.196	1	0.490816	-0.876822	0.449	0.365	1	0.442396	-0.473883	0.324	0.285	1	5.87399e-05	-0.299826	0.19	0.217	0.29229
Early Trophs 2	PBANKA_0305300	KRR1	KRR1 small subunit processome component, putative	0.0494792	0.000363114	0.00408548	-1.2059	0.355	0.356	1	0.0494792	-0.980693	0.281	0.281	1	0.00743041	-0.391882	0.358	0.256	1	0.031542	-0.770977	0.451	0.337	1	0.0290183	-0.436891	0.31	0.292	1	6.05281e-05	-0.314849	0.223	0.242	0.301188
Early Trophs 2	PBANKA_0801600	null	conserved Plasmodium protein, unknown function	0.973982	0.000391193	0.00393352	-1.22259	0.79	0.605	1	0.0915161	-0.935738	0.604	0.498	1	6.52095e-05	-0.407331	0.519	0.354	0.324482	0.0223874	-0.953771	0.784	0.635	1	0.433284	-0.469239	0.605	0.479	1	0.973982	-0.312746	0.424	0.344	1
Early Trophs 2	PBANKA_0915300	null	conserved Plasmodium protein, unknown function	0.402371	0.000519278	0.275388	-1.16615	0.696	0.513	1	0.402371	-1.05988	0.579	0.458	1	8.65651e-05	-0.373979	0.425	0.291	0.430748	0.146637	-0.840273	0.704	0.515	1	0.0951935	-0.473668	0.54	0.449	1	0.100841	-0.345383	0.391	0.338	1
Early Trophs 2	PBANKA_1423200	null	AAA family ATPase, putative	0.8126	0.000666704	0.43298	-1.29807	0.5	0.397	1	0.432874	-1.16074	0.363	0.284	1	0.0138358	-0.41694	0.274	0.201	1	0.0100116	-0.846464	0.504	0.372	1	0.8126	-0.471649	0.35	0.302	1	0.000111148	-0.316731	0.176	0.201	0.553073
Early Trophs 2	PBANKA_1104600	null	MMS19-like protein, putative	0.777499	0.00072438	0.406049	-1.26776	0.482	0.399	1	0.777499	-1.16641	0.356	0.295	1	0.000120767	-0.31218	0.272	0.182	0.600934	0.0570001	-0.915601	0.538	0.412	1	0.0134904	-0.480791	0.37	0.29	1	0.021504	-0.339824	0.224	0.225	1
Early Trophs 2	PBANKA_0112500	MFR1	major facilitator superfamily-related transporter, putative	0.637674	0.000741508	0.601478	-1.19894	0.417	0.348	1	0.272814	-1.36794	0.229	0.227	1	0.120589	-0.340345	0.204	0.164	1	0.475424	-1.10617	0.375	0.309	1	0.637674	-0.461716	0.276	0.238	1	0.000123623	-0.29932	0.16	0.189	0.615147
Early Trophs 2	PBANKA_0921800	null	steryl ester hydrolase, putative	0.441548	0.000751728	0.0278685	-1.14886	0.562	0.472	1	0.000629322	-1.28573	0.437	0.428	1	0.000806235	-0.379501	0.417	0.297	1	0.441548	-0.961325	0.585	0.477	1	0.0636626	-0.497716	0.505	0.421	1	0.000125327	-0.355624	0.342	0.331	0.623628
Early Trophs 2	PBANKA_1401900	LisH	LisH domain-containing protein, putative	0.571417	0.000838479	0.0859381	-0.901046	0.507	0.354	1	0.326934	-0.980226	0.408	0.355	1	0.00147342	-0.27454	0.254	0.178	1	0.000139795	-0.66584	0.511	0.36	0.695622	0.571417	-0.389589	0.406	0.344	1	0.286454	-0.28409	0.32	0.282	1
Early Trophs 2	PBANKA_0524200	37500	early transcribed membrane protein	0.0602189	0.000963847	0.000160706	-1.60162	0.96	0.729	0.799672	0.0111472	-1.89681	0.831	0.66	1	0.0602189	-0.547433	0.847	0.596	1	0.0107361	-1.29632	0.931	0.733	1	0.013676	-0.719016	0.918	0.718	1	0.0423986	-0.45578	0.662	0.468	1
Early Trophs 2	PBANKA_0712800	SNRNP27	U4/U6.U5 small nuclear ribonucleoprotein, putative	0.594788	0.00098889	0.594788	-0.957924	0.46	0.371	1	0.0284663	-0.926832	0.392	0.362	1	0.0356893	-0.42284	0.333	0.249	1	0.139135	-0.678052	0.489	0.375	1	0.278618	-0.392516	0.389	0.337	1	0.000164883	-0.300796	0.212	0.228	0.820457
Early Trophs 2	PBANKA_0302300	AspAT	aspartate aminotransferase, putative	0.978997	0.00161116	0.978997	-0.784182	0.554	0.424	1	0.00173008	-0.772665	0.432	0.415	1	0.000268707	-0.280822	0.354	0.248	1	0.0872673	-0.626477	0.593	0.45	1	0.631679	-0.370555	0.462	0.382	1	0.0623485	-0.263737	0.337	0.305	1
Early Trophs 2	PBANKA_1416400	NOC4	nucleolar complex protein 4, putative	0.743289	0.00172851	0.100226	-0.949937	0.5	0.339	1	0.743289	-0.782789	0.363	0.311	1	0.000288292	-0.334296	0.282	0.187	1	0.0015011	-0.685039	0.486	0.343	1	0.142887	-0.353155	0.384	0.304	1	0.724708	-0.250473	0.261	0.219	1
Early Trophs 2	PBANKA_1401200	null	ATP-dependent RNA helicase DHR1, putative	0.960434	0.00185141	0.528171	-1.24656	0.511	0.401	1	0.0592145	-1.17437	0.388	0.357	1	0.421242	-0.334113	0.235	0.202	1	0.000308807	-0.869637	0.557	0.382	1	0.960434	-0.484356	0.399	0.332	1	0.0161166	-0.408661	0.354	0.316	1
Early Trophs 2	PBANKA_0408300	null	phd finger protein, putative	0.383974	0.00193491	0.00819699	-1.24916	0.873	0.634	1	0.00587562	-1.16553	0.661	0.565	1	0.000507068	-0.417822	0.566	0.396	1	0.00133537	-0.992929	0.843	0.68	1	0.000322746	-0.538262	0.715	0.583	1	0.383974	-0.305178	0.479	0.368	1
Early Trophs 2	PBANKA_0505700	ROK1	ATP-dependent RNA helicase ROK1, putative	0.952057	0.00195086	0.8861	-1.20688	0.612	0.457	1	0.343095	-1.36337	0.477	0.406	1	0.00164627	-0.385944	0.376	0.276	1	0.000325407	-0.8086	0.677	0.465	1	0.952057	-0.525066	0.47	0.387	1	0.154015	-0.387921	0.373	0.326	1
Early Trophs 2	PBANKA_0705100	KRI1	protein KRI1, putative	0.897157	0.00208829	0.897157	-1.19165	0.507	0.397	1	0.0126657	-1.18793	0.352	0.347	1	0.00263809	-0.377675	0.294	0.209	1	0.0839177	-0.859745	0.523	0.401	1	0.817955	-0.449081	0.365	0.315	1	0.000348352	-0.339303	0.251	0.26	1
Early Trophs 2	PBANKA_0412200	null	conserved Plasmodium protein, unknown function	0.410205	0.0024029	0.0387131	-1.08897	0.558	0.469	1	0.000400885	-1.15328	0.47	0.437	1	0.000434972	-0.400313	0.454	0.312	1	0.410205	-0.784407	0.604	0.463	1	0.00814833	-0.469891	0.505	0.429	1	0.00283283	-0.308245	0.29	0.28	1
Early Trophs 2	PBANKA_1135700	CELF1	CUGBP Elav-like family member 1, putative	0.998152	0.00423435	0.0436742	-0.966022	0.848	0.63	1	0.00993991	-0.972312	0.771	0.624	1	0.0612546	-0.464364	0.64	0.467	1	0.998152	-0.720771	0.861	0.636	1	0.000706974	-0.418771	0.764	0.612	1	0.5535	-0.265559	0.765	0.562	1
Early Trophs 2	PBANKA_0512400	EBP2	rRNA-processing protein EBP2, putative	0.746196	0.00461432	0.0434791	-1.38081	0.525	0.442	1	0.603566	-1.27013	0.412	0.341	1	0.000770535	-0.291869	0.241	0.164	1	0.00121944	-1.02231	0.578	0.407	1	0.746196	-0.584282	0.401	0.33	1	0.158467	-0.314836	0.249	0.231	1
Early Trophs 2	PBANKA_0502800	null	tRNA wybutosine-synthesizing protein, putative	0.909705	0.00539274	0.0547271	-1.06541	0.764	0.58	1	0.00955872	-0.906503	0.606	0.518	1	0.00792189	-0.41243	0.374	0.273	1	0.628637	-0.785422	0.746	0.577	1	0.000900816	-0.514599	0.676	0.547	1	0.909705	-0.282588	0.416	0.338	1
Early Trophs 2	PBANKA_0623500	null	fam-a protein	0.395788	0.00596007	0.0703561	-1.85675	0.5	0.429	1	0.271304	-1.96816	0.474	0.404	1	0.133901	-0.437621	0.27	0.219	1	0.358866	-1.47666	0.533	0.416	1	0.395788	-0.853392	0.501	0.396	1	0.000995821	-0.567154	0.362	0.34	1
Early Trophs 2	PBANKA_1024100	SPB4	ATP-dependent rRNA helicase SPB4, putative	0.66533	0.00649137	0.0283675	-1.53524	0.399	0.372	1	0.66533	-1.66827	0.323	0.283	1	0.00108483	-0.358685	0.254	0.175	1	0.160636	-1.19994	0.443	0.345	1	0.0529787	-0.601885	0.341	0.273	1	0.0446505	-0.321696	0.188	0.189	1
Early Trophs 2	PBANKA_1020400	NOG2	nucleolar GTP-binding protein 2, putative	0.922804	0.00960027	0.105018	-1.18959	0.388	0.359	1	0.195275	-1.0848	0.314	0.291	1	0.0119215	-0.2662	0.245	0.184	1	0.0662924	-0.822048	0.452	0.35	1	0.922804	-0.471581	0.328	0.282	1	0.00160648	-0.253105	0.156	0.177	1
Early Trophs 2	PBANKA_0206700	null	conserved Plasmodium protein, unknown function	0.839689	0.0109445	0.839689	-1.03676	0.511	0.395	1	0.00183246	-1.14788	0.361	0.364	1	0.0268867	-0.328036	0.272	0.207	1	0.00347506	-0.785175	0.544	0.391	1	0.326453	-0.445652	0.417	0.357	1	0.0742854	-0.282679	0.26	0.246	1
Early Trophs 2	PBANKA_1034300	AP2-G2	AP2 domain transcription factor AP2-G2	0.409594	0.0129255	0.00216594	-1.34193	0.482	0.447	1	0.0692473	-1.00388	0.296	0.295	1	0.00565563	-0.31069	0.254	0.186	1	0.409594	-0.917827	0.533	0.423	1	0.133625	-0.452129	0.308	0.285	1	0.0195155	-0.264617	0.194	0.201	1
Early Trophs 2	PBANKA_0416200	null	mitochondrial carrier protein, putative	0.920961	0.0134075	0.410257	-1.2571	0.707	0.513	1	0.0414397	-1.28698	0.47	0.421	1	0.00224716	-0.317473	0.401	0.293	1	0.920961	-0.94081	0.751	0.566	1	0.624495	-0.477532	0.476	0.382	1	0.148538	-0.323058	0.321	0.289	1
Early Trophs 2	PBANKA_1356000	ApiAP2	AP2 domain transcription factor, putative	0.404477	0.0165251	0.113176	-1.27789	0.605	0.492	1	0.0876001	-1.15004	0.403	0.375	1	0.00277334	-0.273962	0.264	0.189	1	0.267737	-0.955233	0.675	0.503	1	0.404477	-0.450665	0.407	0.334	1	0.0684105	-0.342449	0.317	0.291	1
Early Trophs 2	PBANKA_1313400	RRP6	exosome complex exonuclease RRP6, putative	0.33942	0.0203481	0.037086	-1.34487	0.536	0.456	1	0.0725965	-1.08431	0.432	0.389	1	0.33942	-0.469708	0.333	0.273	1	0.284666	-0.986645	0.544	0.461	1	0.00342046	-0.530558	0.425	0.382	1	0.13251	-0.266031	0.221	0.211	1
Early Trophs 2	PBANKA_1451800	null	conserved Plasmodium protein, unknown function	0.626106	0.0204926	0.00344496	-1.37407	0.58	0.504	1	0.0203752	-1.03683	0.428	0.397	1	0.00627505	-0.393274	0.346	0.256	1	0.626106	-1.0247	0.628	0.506	1	0.135426	-0.546068	0.444	0.38	1	0.0164237	-0.277108	0.237	0.236	1
Early Trophs 2	PBANKA_0913400	PPM8	protein phosphatase PPM8	0.894189	0.0234439	0.0151915	-2.27836	0.833	0.62	1	0.228283	-2.48655	0.826	0.636	1	0.00394603	-0.714228	0.658	0.457	1	0.894189	-1.67625	0.864	0.649	1	0.290369	-1.02894	0.853	0.658	1	0.00689282	-0.879144	0.789	0.592	1
Early Trophs 2	PBANKA_1032900	null	conserved Plasmodium protein, unknown function	0.999791	0.0253805	0.142937	-0.952427	0.388	0.353	1	0.341126	-0.982736	0.365	0.332	1	0.0570778	-0.281064	0.258	0.203	1	0.672713	-0.692973	0.422	0.351	1	0.999791	-0.393582	0.36	0.308	1	0.00427553	-0.272518	0.255	0.257	1
Early Trophs 2	PBANKA_0213400	NMD3	60S ribosomal export protein NMD3, putative	0.828205	0.0326561	0.0279041	-1.13404	0.406	0.379	1	0.166314	-0.98532	0.347	0.319	1	0.00551825	-0.261587	0.223	0.16	1	0.0802101	-0.795458	0.475	0.364	1	0.147485	-0.357759	0.339	0.276	1	0.828205	-0.282986	0.293	0.253	1
Early Trophs 2	PBANKA_1314900	null	conserved Plasmodium protein, unknown function	0.988207	0.0595257	0.132585	-1.44851	0.529	0.434	1	0.681206	-1.52909	0.405	0.342	1	0.0101764	-0.445447	0.376	0.279	1	0.890622	-1.13762	0.559	0.447	1	0.988207	-0.612407	0.422	0.352	1	0.226639	-0.322773	0.26	0.239	1
Early Trophs 2	PBANKA_0111200	NOG1	nucleolar GTP-binding protein 1, putative	0.928965	0.0832929	0.0672395	-1.24835	0.496	0.417	1	0.0846634	-1.03585	0.356	0.334	1	0.01439	-0.319869	0.225	0.167	1	0.789096	-0.987045	0.512	0.42	1	0.928965	-0.462304	0.38	0.318	1	0.0372383	-0.315907	0.273	0.257	1
Early Trophs 2	PBANKA_0908300	null	conserved Plasmodium protein, unknown function	0.752786	0.115827	0.752786	-1.38214	0.659	0.486	1	0.694587	-1.2505	0.416	0.336	1	0.020308	-0.338563	0.311	0.236	1	0.610195	-1.10416	0.633	0.513	1	0.392855	-0.504786	0.4	0.328	1	0.0473904	-0.344141	0.271	0.259	1
Early Trophs 2	PBANKA_1006800	SOF1	protein SOF1, putative	0.733145	0.185759	0.733145	-1.0451	0.377	0.31	1	0.347924	-1.02685	0.281	0.264	1	0.220909	-0.27749	0.196	0.164	1	0.304757	-0.800147	0.378	0.31	1	0.666845	-0.423409	0.285	0.246	1	0.0336699	-0.258833	0.204	0.205	1
Early Trophs 2	PBANKA_0609100	null	conserved Plasmodium protein, unknown function	0.961309	0.476885	0.550517	-1.13546	0.536	0.424	1	0.961309	-1.15327	0.461	0.37	1	0.106484	-0.373341	0.27	0.216	1	0.846439	-0.921186	0.57	0.451	1	0.256589	-0.461596	0.415	0.357	1	0.102366	-0.316979	0.317	0.286	1
Early Trophs 2	PBANKA_0925300	null	conserved Plasmodium protein, unknown function	0.764963	0.557998	0.134247	-1.37534	0.692	0.529	1	0.127222	-1.37812	0.481	0.422	1	0.155488	-0.454357	0.389	0.315	1	0.764963	-1.08134	0.73	0.557	1	0.643222	-0.59542	0.527	0.432	1	0.251151	-0.362349	0.357	0.312	1
Mid Trophs	PBANKA_1400600	null	cytoadherence linked asexual protein, putative	1.66017e-168	0	1.66017e-168	0.549158	0.894	0.096	8.26101e-165	4.00587e-250	0.668119	0.798	0.057	1.99332e-246	2.32984e-249	0.634088	0.872	0.103	1.15933e-245	0	0.699008	0.931	0.138	0	0	0.663549	0.789	0.062	0	0	0.730796	0.866	0.061	0
Mid Trophs	PBANKA_0414200	null	conserved protein, unknown function	1.51697e-116	0	4.30364e-168	0.549427	0.883	0.104	2.14149e-164	1.65978e-146	0.415545	0.765	0.11	8.25906e-143	1.51697e-116	0.30426	0.715	0.147	7.54846e-113	5.60892e-175	0.478081	0.848	0.198	2.791e-171	0	0.424915	0.752	0.13	0	0	0.280467	0.658	0.064	0
Mid Trophs	PBANKA_1459300	ACT1	actin I	4.94077e-166	0	4.94077e-166	0.700124	0.95	0.119	2.45853e-162	3.1673e-248	0.442984	0.882	0.078	1.57605e-244	6.21596e-246	0.651139	0.884	0.109	3.09306e-242	4.98536e-292	0.79482	0.979	0.175	2.48071e-288	0	0.735224	0.85	0.074	0	0	0.758272	0.906	0.069	0
Mid Trophs	PBANKA_0919600	NOT2	CCR4-NOT transcription complex subunit 2, putative	2.655e-111	0	1.02922e-159	0.632139	0.927	0.127	5.12139e-156	3.75873e-162	0.4822	0.815	0.118	1.87034e-158	2.655e-111	0.330848	0.73	0.164	1.32113e-107	9.42814e-201	0.601688	0.942	0.236	4.69144e-197	0	0.484902	0.827	0.147	0	0	0.297674	0.682	0.07	0
Mid Trophs	PBANKA_1450300	ATPbeta	ATP synthase subunit beta, mitochondrial	1.86549e-129	0	7.40145e-157	0.476347	0.939	0.131	3.68296e-153	1.91064e-171	0.467102	0.849	0.12	9.50733e-168	1.86549e-129	0.357422	0.772	0.165	9.28269e-126	2.45473e-203	0.555849	0.91	0.218	1.22148e-199	0	0.493561	0.873	0.135	0	0	0.432793	0.827	0.089	0
Mid Trophs	PBANKA_0416000	RhopH3	high molecular weight rhoptry protein 3, putative	1.11777e-156	0	1.11777e-156	0.755934	1	0.158	5.56204e-153	1.90098e-234	0.830385	0.966	0.121	9.45927e-231	3.43217e-197	0.658981	0.926	0.18	1.70785e-193	1.04586e-275	0.903466	0.998	0.229	5.20419e-272	0	0.851957	0.962	0.142	0	0	0.755603	0.938	0.088	0
Mid Trophs	PBANKA_0718400	HAT1	histone acetyltransferase, putative	1.33538e-155	0	1.33538e-155	0.467852	0.855	0.1	6.64483e-152	3.99294e-213	0.361564	0.714	0.055	1.98689e-209	3.88218e-179	0.366461	0.712	0.097	1.93177e-175	2.9486e-256	0.53956	0.848	0.138	1.46722e-252	0	0.335722	0.664	0.071	0	0	0.25219	0.59	0.044	0
Mid Trophs	PBANKA_0830200	RhopH2	high molecular weight rhoptry protein 2	7.62455e-155	0	7.62455e-155	0.680982	0.933	0.13	3.79398e-151	7.36714e-246	0.860685	0.899	0.091	3.66589e-242	1.36163e-194	0.481603	0.777	0.108	6.77548e-191	2.25151e-286	0.860157	0.977	0.193	1.12035e-282	0	0.683792	0.865	0.099	0	0	0.737211	0.924	0.076	0
Mid Trophs	PBANKA_0604300	TRP1	tetratricopeptide repeat protein, putative	1.12618e-149	0	1.12618e-149	0.469046	0.888	0.112	5.60386e-146	1.15133e-167	0.413005	0.752	0.09	5.729e-164	2.97557e-172	0.475532	0.872	0.168	1.48065e-168	1.66038e-223	0.523197	0.871	0.169	8.26204e-220	0	0.470504	0.828	0.105	0	0	0.429681	0.781	0.071	0
Mid Trophs	PBANKA_1103100	ADF1	actin-depolymerizing factor 1	3.7219e-148	0	3.7219e-148	0.87488	0.966	0.165	1.85202e-144	8.55123e-224	0.826006	0.962	0.134	4.25509e-220	2.83436e-186	0.842077	0.979	0.246	1.41038e-182	8.77529e-258	0.986291	0.991	0.257	4.36659e-254	0	0.87573	0.97	0.159	0	0	0.552582	0.855	0.082	0
Mid Trophs	PBANKA_0313800	null	ATP synthase subunit alpha, mitochondrial, putative	1.09287e-132	0	1.41168e-143	0.509192	0.905	0.129	7.02452e-140	9.90311e-184	0.456747	0.866	0.115	4.92779e-180	1.09287e-132	0.355271	0.763	0.154	5.4381e-129	9.27389e-199	0.525153	0.91	0.212	4.61469e-195	0	0.435809	0.788	0.125	0	0	0.388241	0.801	0.089	0
Mid Trophs	PBANKA_0416500	CuTP	copper-transporting ATPase	5.3915e-130	0	9.20376e-142	0.849092	0.994	0.19	4.57979e-138	1.11619e-170	0.67696	0.933	0.171	5.55415e-167	5.3915e-130	0.46174	0.869	0.22	2.68281e-126	1.2966e-207	0.829144	0.991	0.313	6.45186e-204	0	0.618844	0.925	0.203	0	0	0.492422	0.86	0.098	0
Mid Trophs	PBANKA_0522700	null	alpha tubulin 2	1.03301e-137	0	1.03301e-137	0.459459	0.927	0.139	5.14024e-134	1.58453e-192	0.485715	0.866	0.109	7.8846e-189	6.61271e-168	0.417126	0.828	0.145	3.29048e-164	5.79793e-223	0.495273	0.926	0.195	2.88505e-219	0	0.526456	0.866	0.119	0	0	0.498804	0.866	0.086	0
Mid Trophs	PBANKA_1450200	SHMT	serine hydroxymethyltransferase, putative	2.74416e-137	0	2.74416e-137	0.493443	0.866	0.115	1.36549e-133	5.37644e-169	0.408533	0.756	0.087	2.67532e-165	1.06146e-137	0.321127	0.715	0.122	5.2818e-134	2.35659e-218	0.467278	0.878	0.165	1.17264e-214	0	0.465801	0.757	0.095	0	0	0.400601	0.712	0.059	0
Mid Trophs	PBANKA_0830100	null	conserved Plasmodium protein, unknown function	2.53158e-135	0	2.53158e-135	1.23912	1	0.231	1.25971e-131	1.0026e-186	1.30683	0.987	0.219	4.98891e-183	2.91787e-202	1.18986	0.997	0.303	1.45193e-198	5.2496e-241	1.21357	1	0.357	2.6122e-237	0	1.37125	0.999	0.264	0	0	1.22882	0.992	0.123	0
Mid Trophs	PBANKA_1365400	MON1	vacuolar fusion protein MON1, putative	3.46117e-89	0	7.76985e-135	0.481958	0.883	0.137	3.86628e-131	3.44227e-114	0.359376	0.748	0.136	1.71287e-110	3.46117e-89	0.270553	0.685	0.17	1.72228e-85	3.96306e-154	0.433144	0.859	0.228	1.97202e-150	0	0.362517	0.761	0.156	0	0	0.322422	0.7	0.082	0
Mid Trophs	PBANKA_1214200	null	ribonucleoside-diphosphate reductase small chain, putative	1.18221e-108	0	4.18922e-133	0.507117	0.916	0.137	2.08456e-129	3.23535e-167	0.411484	0.79	0.099	1.60991e-163	1.18221e-108	0.292044	0.7	0.148	5.88266e-105	6.85966e-169	0.447271	0.885	0.212	3.41336e-165	0	0.462603	0.818	0.125	0	0	0.353576	0.754	0.072	0
Mid Trophs	PBANKA_0203000	null	chromatin assembly factor 1 protein WD40 domain, putative	1.58139e-128	0	1.58139e-128	0.650022	0.922	0.158	7.86902e-125	9.07018e-186	0.68148	0.941	0.146	4.51332e-182	1.78394e-150	0.52339	0.887	0.198	8.8769e-147	1.61131e-218	0.735754	0.961	0.243	8.01786e-215	0	0.67416	0.943	0.178	0	0	0.755177	0.938	0.113	0
Mid Trophs	PBANKA_0409800	null	ATP synthase F0 subunit d-like protein, putative	7.15887e-128	0	7.15887e-128	0.494315	0.911	0.143	3.56225e-124	7.24086e-163	0.514129	0.819	0.12	3.60305e-159	5.66047e-128	0.348233	0.774	0.164	2.81665e-124	3.16703e-181	0.532394	0.905	0.226	1.57591e-177	0	0.467164	0.84	0.143	0	0	0.426349	0.831	0.096	0
Mid Trophs	PBANKA_1364300	null	glycerol kinase, putative	7.7512e-128	0	7.7512e-128	0.448223	0.877	0.133	3.85699e-124	3.6477e-128	0.427623	0.803	0.142	1.8151e-124	1.30718e-135	0.340938	0.709	0.13	6.50452e-132	2.27075e-171	0.475917	0.861	0.211	1.12992e-167	0	0.433263	0.834	0.158	0	0	0.395483	0.789	0.094	0
Mid Trophs	PBANKA_0914300	null	protein disulfide isomerase related protein, putative	8.1811e-102	0	1.49848e-127	0.601858	0.95	0.171	7.45646e-124	3.09016e-126	0.474989	0.87	0.176	1.53766e-122	8.1811e-102	0.418934	0.852	0.246	4.07092e-98	8.41026e-160	0.532166	0.954	0.294	4.18495e-156	0	0.509727	0.914	0.218	0	0	0.398275	0.798	0.102	0
Mid Trophs	PBANKA_0932200	null	peptidyl-prolyl cis-trans isomerase, putative	1.88006e-125	0	1.88006e-125	0.928833	1	0.228	9.35519e-122	7.54419e-147	0.918148	0.979	0.259	3.75399e-143	1.98908e-131	0.67553	0.961	0.322	9.89766e-128	8.51211e-193	0.88842	1	0.376	4.23563e-189	0	0.912466	0.988	0.288	0	0	0.818625	0.963	0.153	0
Mid Trophs	PBANKA_0710100	KDH	2-oxoglutarate dehydrogenase E1 component, putative	1.51337e-97	0	2.42022e-125	0.507476	0.872	0.141	1.2043e-121	1.28106e-140	0.43777	0.807	0.133	6.37456e-137	1.51337e-97	0.316114	0.697	0.166	7.53052e-94	2.4337e-169	0.474416	0.91	0.237	1.21101e-165	0	0.389247	0.746	0.142	0	0	0.343997	0.728	0.085	0
Mid Trophs	PBANKA_0416400	null	conserved Plasmodium protein, unknown function	1.41732e-95	0	3.89268e-125	0.612705	0.933	0.168	1.937e-121	6.8878e-150	0.513174	0.908	0.166	3.42737e-146	1.41732e-95	0.298427	0.73	0.185	7.05259e-92	6.48642e-183	0.610745	0.942	0.279	3.22764e-179	0	0.567825	0.909	0.194	0	0	0.296674	0.706	0.072	0
Mid Trophs	PBANKA_1442200	SOC2	protein SOC2	1.7989e-124	0	1.7989e-124	0.684371	0.955	0.169	8.95133e-121	7.53774e-151	0.541363	0.773	0.109	3.75078e-147	4.67877e-139	0.396024	0.822	0.171	2.32816e-135	6.73344e-204	0.792648	0.975	0.259	3.35056e-200	0	0.512961	0.793	0.114	0	0	0.439511	0.787	0.083	0
Mid Trophs	PBANKA_0716000	SMC3	structural maintenance of chromosomes protein 3, putative	6.36285e-100	0	1.08864e-121	0.561282	0.972	0.172	5.41705e-118	3.22935e-135	0.479387	0.861	0.156	1.60693e-131	6.36285e-100	0.332276	0.774	0.197	3.16615e-96	2.60424e-154	0.500358	0.952	0.273	1.29587e-150	0	0.500413	0.902	0.18	0	0	0.298292	0.715	0.094	0
Mid Trophs	PBANKA_0409400	PKRP	kinase-related protein PKRP	3.47826e-121	0	3.47826e-121	0.574399	0.955	0.179	1.73078e-117	8.34102e-138	0.507899	0.824	0.146	4.15049e-134	1.43828e-158	0.459295	0.849	0.172	7.15688e-155	4.09843e-184	0.694546	0.958	0.274	2.03938e-180	0	0.585307	0.834	0.163	0	0	0.494527	0.817	0.096	0
Mid Trophs	PBANKA_0835200	ApiAP2	AP2 domain transcription factor, putative	2.30027e-97	0	1.17148e-118	0.517663	0.922	0.169	5.82931e-115	2.30027e-97	0.368564	0.798	0.179	1.14461e-93	8.1072e-99	0.310807	0.804	0.213	4.03414e-95	7.83631e-147	0.460974	0.931	0.282	3.89935e-143	0	0.417394	0.857	0.212	0	0	0.293226	0.706	0.094	0
Mid Trophs	PBANKA_0212900	null	conserved Plasmodium protein, unknown function	1.58081e-118	0	1.44099e-118	0.427634	0.799	0.122	7.17036e-115	1.58081e-118	0.3245	0.689	0.109	7.86613e-115	5.09832e-124	0.308728	0.706	0.137	2.53692e-120	6.71187e-179	0.439764	0.824	0.186	3.33983e-175	0	0.394188	0.757	0.119	0	0	0.281241	0.657	0.071	0
Mid Trophs	PBANKA_0836300	CLAG9	cytoadherence linked asexual protein 9	4.56869e-108	0	2.56888e-117	0.563166	0.916	0.17	1.27828e-113	5.8568e-114	0.408515	0.807	0.162	2.91434e-110	4.56869e-108	0.352552	0.792	0.203	2.27338e-104	5.14093e-144	0.474603	0.908	0.277	2.55812e-140	0	0.440538	0.841	0.183	0	0	0.341946	0.76	0.099	0
Mid Trophs	PBANKA_0938400	ERC	endoplasmic reticulum-resident calcium binding protein, putative	2.88184e-117	0	2.88184e-117	0.973459	1	0.257	1.434e-113	8.69428e-152	1.12582	1	0.308	4.32627e-148	1.19695e-120	0.652405	0.964	0.332	5.95601e-117	9.27466e-190	0.923591	0.998	0.404	4.61507e-186	0	1.09732	0.999	0.355	0	0	1.11697	0.992	0.201	0
Mid Trophs	PBANKA_0715500	PGM2	phosphoglucomutase-2	4.36679e-89	0	8.76614e-116	0.377217	0.855	0.134	4.36203e-112	6.66221e-118	0.304154	0.752	0.13	3.31512e-114	4.36679e-89	0.267564	0.656	0.157	2.17291e-85	4.61243e-157	0.403416	0.864	0.219	2.29514e-153	0	0.33334	0.735	0.143	0	0	0.282778	0.69	0.078	0
Mid Trophs	PBANKA_0506100	null	PHAX domain-containing protein, putative	1.89063e-113	0	1.89063e-113	0.387415	0.966	0.19	9.40775e-110	7.49536e-125	0.408423	0.803	0.149	3.72969e-121	4.5363e-121	0.387661	0.822	0.194	2.25726e-117	2.06461e-166	0.437659	0.956	0.281	1.02735e-162	0	0.413926	0.817	0.158	0	0	0.31777	0.733	0.093	0
Mid Trophs	PBANKA_0601900	HMGB1	high mobility group protein B1, putative	3.85445e-111	0	3.85445e-111	0.292591	0.888	0.155	1.91798e-107	4.36131e-147	0.373034	0.853	0.14	2.17019e-143	1.35984e-125	0.3992	0.831	0.198	6.76657e-122	7.69644e-158	0.336297	0.887	0.234	3.82975e-154	0	0.513034	0.853	0.155	0	0	0.452895	0.873	0.107	0
Mid Trophs	PBANKA_0506600	SRSF4	serine/arginine-rich splicing factor 4, putative	3.94552e-80	0	4.76124e-108	0.406231	0.899	0.166	2.36919e-104	2.82811e-98	0.334471	0.761	0.16	1.40727e-94	3.94552e-80	0.265963	0.721	0.206	1.96329e-76	2.04356e-139	0.433506	0.924	0.281	1.01687e-135	2.40355e-305	0.366016	0.819	0.19	1.19601e-301	0	0.290682	0.734	0.099	0
Mid Trophs	PBANKA_1117000	H2A	histone H2A, putative	5.05088e-107	0	5.05088e-107	0.666808	0.989	0.248	2.51332e-103	4.12746e-167	0.627774	0.992	0.235	2.05383e-163	4.25078e-172	0.919286	0.994	0.3	2.11519e-168	5.81735e-189	0.725609	1	0.397	2.89471e-185	0	1.05891	0.988	0.249	0	0	0.960686	0.986	0.162	0
Mid Trophs	PBANKA_1351700	null	LMBR1 domain-containing protein, putative	6.46323e-70	0	8.25879e-106	0.688148	0.983	0.238	4.10957e-102	5.98579e-78	0.413799	0.891	0.273	2.97853e-74	6.46323e-70	0.324493	0.893	0.319	3.21611e-66	2.59133e-95	0.442789	0.97	0.411	1.28944e-91	1.64765e-229	0.39465	0.905	0.289	8.19869e-226	0	0.287044	0.739	0.123	0
Mid Trophs	PBANKA_0211500	null	proteasome subunit alpha type-5, putative	8.45702e-79	0	1.34084e-105	0.719025	0.989	0.248	6.67203e-102	1.51371e-89	0.547747	0.962	0.325	7.53222e-86	8.45702e-79	0.396347	0.935	0.342	4.20821e-75	1.81082e-112	0.546017	0.988	0.437	9.01066e-109	5.01141e-231	0.533148	0.958	0.371	2.49368e-227	0	0.476334	0.897	0.17	0
Mid Trophs	PBANKA_1449500	null	conserved Plasmodium protein, unknown function	1.97526e-93	0	7.50026e-105	0.620796	0.966	0.225	3.73213e-101	1.7426e-107	0.52328	0.945	0.25	8.67119e-104	1.97526e-93	0.403844	0.923	0.295	9.82889e-90	6.00666e-139	0.561274	0.979	0.366	2.98891e-135	3.80662e-294	0.520898	0.94	0.285	1.89417e-290	0	0.458781	0.874	0.138	0
Mid Trophs	PBANKA_1427800	null	peptidase family C50, putative	1.93941e-100	0	1.93941e-100	0.567648	0.933	0.199	9.65053e-97	1.50324e-110	0.407146	0.765	0.149	7.48014e-107	1.4472e-118	0.273137	0.668	0.128	7.20129e-115	9.31197e-197	0.684302	0.942	0.254	4.63364e-193	3.83124e-291	0.353793	0.743	0.163	1.90642e-287	0	0.306262	0.636	0.061	0
Mid Trophs	PBANKA_0107100	null	proteasome subunit alpha type-2, putative	4.02018e-67	0	2.08622e-100	0.568639	0.966	0.218	1.03811e-96	6.75582e-85	0.465408	0.895	0.27	3.3617e-81	4.02018e-67	0.275195	0.855	0.295	2.00044e-63	1.10513e-115	0.489747	0.975	0.378	5.49915e-112	8.43085e-242	0.456578	0.927	0.31	4.19519e-238	0	0.331471	0.776	0.118	0
Mid Trophs	PBANKA_1320900	TRX1	thioredoxin 1, putative	2.501e-86	0	8.25646e-98	0.488645	0.911	0.187	4.10841e-94	6.86555e-105	0.405772	0.849	0.19	3.4163e-101	2.501e-86	0.366835	0.92	0.299	1.2445e-82	4.14024e-126	0.469652	0.926	0.318	2.06018e-122	5.09421e-264	0.385842	0.802	0.208	2.53488e-260	0	0.399226	0.809	0.132	0
Mid Trophs	PBANKA_1232200	FACT-L	FACT complex subunit SPT16	4.28553e-85	0	1.74573e-95	0.570538	0.978	0.229	8.68675e-92	1.45115e-103	0.49773	0.929	0.242	7.22093e-100	4.28553e-85	0.369663	0.887	0.288	2.13248e-81	4.31964e-116	0.489197	0.982	0.381	2.14945e-112	5.93695e-277	0.452408	0.93	0.27	2.95422e-273	0	0.385474	0.833	0.128	0
Mid Trophs	PBANKA_1302800	TPx1	thioredoxin peroxidase 1	2.31692e-74	0	3.5829e-94	0.6588	0.989	0.268	1.78285e-90	4.66809e-92	0.629831	0.954	0.327	2.32284e-88	2.31692e-74	0.411695	0.935	0.375	1.1529e-70	9.34548e-124	0.600898	0.991	0.427	4.65031e-120	2.15184e-264	0.605877	0.971	0.36	1.07076e-260	0	0.582354	0.927	0.183	0
Mid Trophs	PBANKA_1130500	null	proteasome subunit alpha type-7, putative	9.01907e-65	0	3.85436e-94	0.568469	0.983	0.253	1.91793e-90	5.01258e-81	0.478297	0.954	0.315	2.49426e-77	9.01907e-65	0.352934	0.932	0.374	4.48789e-61	1.97596e-104	0.501985	0.984	0.425	9.83237e-101	9.24723e-239	0.514922	0.969	0.369	4.60142e-235	0	0.462207	0.898	0.167	0
Mid Trophs	PBANKA_1448000	null	pentatricopeptide repeat domain-containing protein, putative	1.82505e-66	0	6.6659e-92	0.48446	0.95	0.216	3.31695e-88	1.82505e-66	0.321766	0.878	0.27	9.08144e-63	4.69953e-69	0.281588	0.855	0.291	2.33849e-65	1.40694e-93	0.385967	0.956	0.366	7.00091e-90	1.05744e-184	0.340339	0.902	0.307	5.26182e-181	0	0.295826	0.784	0.141	0
Mid Trophs	PBANKA_1144000	RPN11	26S proteasome regulatory subunit RPN11, putative	1.3353e-67	0	3.04642e-87	0.438824	0.95	0.225	1.5159e-83	1.3353e-67	0.335572	0.878	0.267	6.64444e-64	5.59213e-83	0.303917	0.878	0.286	2.78265e-79	8.20873e-85	0.35285	0.945	0.384	4.08466e-81	1.04103e-181	0.332176	0.852	0.289	5.18019e-178	0	0.323391	0.787	0.141	0
Mid Trophs	PBANKA_1126200	DJ1	protein DJ-1, putative	1.33957e-73	0	1.18252e-86	0.614075	0.994	0.27	5.8842e-83	1.33957e-73	0.422114	0.912	0.299	6.66572e-70	1.66399e-75	0.264965	0.834	0.267	8.28002e-72	1.89442e-97	0.475029	0.988	0.432	9.42662e-94	7.86842e-225	0.478108	0.953	0.349	3.91533e-221	0	0.45624	0.879	0.179	0
Mid Trophs	PBANKA_1437300	GRP94	endoplasmin, putative	3.11172e-77	0	8.64033e-86	0.775995	1	0.332	4.29943e-82	1.63829e-97	0.775042	0.992	0.405	8.15215e-94	3.11172e-77	0.489401	0.967	0.413	1.54839e-73	1.93939e-122	0.671995	1	0.536	9.65043e-119	1.29515e-268	0.685459	0.991	0.432	6.44469e-265	0	0.845617	0.987	0.235	0
Mid Trophs	PBANKA_1343300	null	proteasome subunit beta type-7, putative	5.06755e-67	0	4.75167e-85	0.537204	0.95	0.245	2.36443e-81	1.83169e-76	0.400856	0.933	0.286	9.11448e-73	5.06755e-67	0.288445	0.89	0.323	2.52161e-63	1.4431e-98	0.464245	0.977	0.417	7.18085e-95	5.35838e-209	0.456604	0.951	0.36	2.66633e-205	0	0.336415	0.8	0.132	0
Mid Trophs	PBANKA_0941800	H2B	histone H2B, putative	3.37493e-84	0	3.37493e-84	0.730318	0.994	0.373	1.67936e-80	8.36813e-144	0.702104	1	0.334	4.16398e-140	3.31843e-150	1.00884	1	0.444	1.65125e-146	1.39859e-170	0.666625	1	0.52	6.95938e-167	0	1.33964	1	0.379	0	0	1.28427	1	0.258	0
Mid Trophs	PBANKA_1460400	FKBP35	peptidyl-prolyl cis-trans isomerase FKBP35, putative	8.2831e-51	0	5.09868e-84	0.579626	0.972	0.262	2.5371e-80	1.19172e-68	0.456174	0.95	0.344	5.92999e-65	8.2831e-51	0.266042	0.902	0.373	4.12167e-47	2.86875e-96	0.482485	0.991	0.444	1.42749e-92	2.61101e-194	0.447464	0.96	0.383	1.29924e-190	0	0.498959	0.9	0.202	0
Mid Trophs	PBANKA_1441100	HAD2	haloacid dehalogenase-like hydrolase, putative	7.56498e-62	0	3.27302e-80	0.617062	0.983	0.283	1.62865e-76	3.52815e-73	0.460112	0.966	0.329	1.75561e-69	7.56498e-62	0.367848	0.961	0.398	3.76434e-58	6.9252e-81	0.458236	0.982	0.458	3.44598e-77	4.46618e-197	0.47825	0.984	0.394	2.22237e-193	0	0.450013	0.905	0.182	0
Mid Trophs	PBANKA_1016700	null	leucine-rich repeat protein	3.45042e-45	0	3.37312e-76	0.659534	0.994	0.333	1.67846e-72	1.15102e-67	0.543967	0.983	0.424	5.72748e-64	3.45042e-45	0.266941	0.961	0.44	1.71693e-41	5.81106e-103	0.517529	1	0.527	2.89158e-99	9.39065e-197	0.538349	0.982	0.462	4.67279e-193	0	0.672671	0.962	0.232	0
Mid Trophs	PBANKA_1226500	null	proteasome subunit beta type-4, putative	7.60767e-56	0	3.04509e-75	0.509883	0.95	0.267	1.51523e-71	7.60767e-56	0.340118	0.895	0.312	3.78558e-52	2.44496e-57	0.275728	0.869	0.338	1.21661e-53	1.21104e-83	0.389535	0.961	0.425	6.02616e-80	2.37965e-153	0.337828	0.917	0.364	1.18412e-149	0	0.387776	0.854	0.18	0
Mid Trophs	PBANKA_0808200	null	proteasome subunit alpha type-3, putative	6.05709e-46	0	5.01731e-72	0.477597	0.994	0.29	2.49661e-68	7.85029e-54	0.333711	0.908	0.336	3.9063e-50	6.05709e-46	0.258463	0.92	0.4	3.01401e-42	4.12979e-68	0.348197	0.963	0.456	2.05498e-64	7.22578e-145	0.346818	0.928	0.391	3.59555e-141	0	0.382158	0.854	0.17	0
Mid Trophs	PBANKA_0712600	14-3-3I	14-3-3 protein	1.09243e-34	0	3.23157e-68	0.721057	1	0.375	1.60803e-64	4.25341e-68	0.628204	0.987	0.468	2.1165e-64	1.09243e-34	0.3431	0.997	0.557	5.43592e-31	4.05945e-83	0.54438	1	0.573	2.01998e-79	1.01489e-188	0.574314	0.997	0.528	5.0501e-185	0	0.699109	0.986	0.26	0
Mid Trophs	PBANKA_0315800	null	ribosome associated membrane protein RAMP4, putative	1.27317e-58	0	2.10238e-63	0.303347	0.916	0.256	1.04614e-59	1.27317e-58	0.341932	0.866	0.307	6.33528e-55	4.47351e-65	0.278903	0.92	0.345	2.22602e-61	1.647e-86	0.343727	0.933	0.389	8.19546e-83	9.15428e-167	0.353323	0.912	0.351	4.55517e-163	0	0.339765	0.808	0.151	0
Mid Trophs	PBANKA_1365500	IBIS1	exported protein IBIS1	3.24245e-57	0	3.24245e-57	-1.58918	1	0.934	1.61344e-53	2.09701e-95	-1.56646	1	0.961	1.04347e-91	2.66694e-102	-1.46829	0.994	0.966	1.32707e-98	5.46121e-138	-1.44474	1	0.959	2.7175e-134	0	-1.17632	1	0.976	0	7.06755e-197	-0.970869	0.992	0.937	3.51681e-193
Mid Trophs	PBANKA_0826700	PV5	parasitophorous vacuolar protein 5	3.12872e-54	5.66825e-283	3.12872e-54	-1.56631	1	0.924	1.55685e-50	2.11542e-88	-1.44136	0.987	0.957	1.05263e-84	4.97467e-84	-1.25477	0.982	0.937	2.4754e-80	3.71803e-129	-1.33162	0.998	0.954	1.85009e-125	9.44708e-284	-1.04661	0.999	0.974	4.70087e-280	6.05831e-128	-0.754639	0.984	0.88	3.01462e-124
Mid Trophs	PBANKA_1233200	CYC3	cyclin	2.10408e-51	7.57084e-283	7.25051e-71	0.564572	0.983	0.312	3.60786e-67	2.10408e-51	0.358854	0.945	0.391	1.04699e-47	5.27201e-61	0.338333	0.967	0.4	2.62335e-57	3.05578e-66	0.371377	0.984	0.475	1.52056e-62	3.11228e-159	0.424771	0.979	0.444	1.54867e-155	1.26181e-283	0.266053	0.719	0.134	6.27875e-280
Mid Trophs	PBANKA_0521241	null	5.8S ribosomal RNA	1.84802e-84	9.17054e-268	1.84802e-84	0.653359	0.358	0.027	9.19574e-81	1.80265e-89	1.27113	0.324	0.027	8.96997e-86	4.79275e-98	0.329794	0.309	0.027	2.38487e-94	3.10806e-173	1.34637	0.473	0.054	1.54657e-169	4.97691e-176	0.736828	0.221	0.021	2.47651e-172	1.52842e-268	0.537415	0.258	0.015	7.60543e-265
Mid Trophs	PBANKA_IT01100	#N/A	#N/A	8.98156e-58	3.20745e-261	1.17147e-62	0.374573	0.883	0.262	5.82925e-59	8.98156e-58	0.25338	0.891	0.321	4.46922e-54	5.23905e-88	0.445787	0.938	0.332	2.60695e-84	1.68785e-107	0.445961	0.94	0.365	8.39873e-104	1.2166e-194	0.463123	0.919	0.355	6.05381e-191	5.34576e-262	0.479992	0.878	0.223	2.66005e-258
Mid Trophs	PBANKA_0800400	null	conserved Plasmodium protein, unknown function	9.21196e-51	1.24423e-252	9.21196e-51	-1.85067	0.989	0.922	4.58387e-47	1.102e-89	-1.98024	0.996	0.969	5.48355e-86	6.93354e-73	-1.25038	0.988	0.943	3.45013e-69	9.99253e-118	-1.56007	0.993	0.946	4.97228e-114	2.07372e-253	-1.32424	0.995	0.976	1.03188e-249	6.32674e-215	-1.25283	0.978	0.947	3.14819e-211
Mid Trophs	PBANKA_1145800	MAHRP1a	membrane associated histidine-rich protein 1a	6.33424e-50	2.58312e-249	6.33424e-50	-1.76769	1	0.942	3.15192e-46	8.62859e-93	-1.91572	1	0.982	4.29358e-89	2.47263e-89	-1.08379	1	0.978	1.23038e-85	4.61014e-98	-1.34946	1	0.958	2.29401e-94	4.3052e-250	-1.02402	1	0.988	2.14227e-246	8.9432e-211	-1.00985	0.995	0.976	4.45014e-207
Mid Trophs	PBANKA_1400700	null	Plasmodium exported protein, unknown function	1.13479e-46	6.03707e-209	1.13479e-46	-1.45403	1	0.931	5.64671e-43	4.62606e-73	-1.4234	0.992	0.961	2.30193e-69	3.38107e-74	-1.05745	1	0.959	1.68242e-70	7.02341e-94	-1.15729	1	0.953	3.49485e-90	1.00618e-209	-0.875737	0.999	0.974	5.00674e-206	4.63113e-116	-0.761649	0.986	0.9	2.30445e-112
Mid Trophs	PBANKA_0623100	null	tryptophan-rich protein	1.00753e-44	9.83861e-201	1.9391e-51	-1.88433	0.994	0.932	9.64897e-48	2.50582e-75	-1.85521	0.971	0.946	1.2469e-71	1.00753e-44	-1.21414	0.964	0.868	5.01348e-41	3.55853e-93	-1.47656	0.998	0.953	1.77072e-89	1.63977e-201	-1.12253	0.99	0.953	8.15949e-198	2.33139e-181	-1.01509	0.984	0.938	1.1601e-177
Mid Trophs	PBANKA_1018600	RPL21	60S ribosomal protein L21, putative	1.52184e-37	1.14103e-196	1.85491e-48	-1.46372	1	0.938	9.23005e-45	3.68663e-79	-1.57103	1	0.981	1.83447e-75	1.52184e-37	-0.732398	0.994	0.885	7.57266e-34	6.16365e-108	-1.12494	1	0.959	3.06703e-104	1.90171e-197	-0.823097	0.997	0.976	9.46293e-194	7.98848e-163	-0.829911	0.986	0.949	3.97507e-159
Mid Trophs	PBANKA_1423600	null	40S ribosomal protein S16, putative	1.72991e-42	6.63997e-195	8.38695e-43	-1.04112	1	0.913	4.17335e-39	3.30684e-76	-1.13116	1	0.959	1.64548e-72	4.20874e-55	-0.781925	0.997	0.93	2.09427e-51	1.13335e-91	-0.859617	1	0.938	5.63955e-88	1.10666e-195	-0.644415	1	0.968	5.50675e-192	1.72991e-42	-0.363893	0.987	0.848	8.60803e-39
Mid Trophs	PBANKA_1229000	null	Plasmodium exported protein (PHIST), unknown function	2.72729e-41	1.37385e-194	2.05679e-48	-1.68049	0.994	0.923	1.02346e-44	1.36414e-71	-1.66532	0.996	0.952	6.78798e-68	2.72729e-41	-0.926885	0.97	0.867	1.3571e-37	1.0462e-94	-1.32041	0.998	0.941	5.2059e-91	2.28976e-195	-0.951812	0.991	0.961	1.13938e-191	1.83378e-148	-0.828495	0.979	0.924	9.12489e-145
Mid Trophs	PBANKA_1106700	RPL4	60S ribosomal protein L4, putative	5.39713e-44	3.16878e-185	5.39713e-44	-1.24594	1	0.916	2.68561e-40	3.71475e-69	-1.16746	1	0.951	1.84846e-65	3.39371e-44	-0.80425	0.997	0.909	1.68871e-40	3.04936e-98	-0.961648	1	0.948	1.51736e-94	5.28129e-186	-0.718912	0.997	0.964	2.62797e-182	6.58488e-124	-0.634431	0.989	0.917	3.27663e-120
Mid Trophs	PBANKA_0205000	null	conserved Plasmodium protein, unknown function	2.60418e-34	1.88849e-180	1.36087e-50	-3.76593	0.659	0.835	6.77168e-47	2.96525e-67	-3.85951	0.429	0.805	1.47551e-63	2.60418e-34	-1.77547	0.421	0.608	1.29584e-30	4.40594e-93	-3.30984	0.603	0.798	2.19239e-89	3.14748e-181	-2.49874	0.521	0.795	1.56619e-177	7.8912e-167	-2.13572	0.458	0.787	3.92666e-163
Mid Trophs	PBANKA_1444000	MIF	macrophage migration inhibitory factor	4.30066e-25	1.91712e-177	6.87768e-47	0.583192	1	0.506	3.42233e-43	4.30066e-25	0.321704	0.992	0.624	2.14001e-21	4.25265e-26	0.289163	0.997	0.638	2.11612e-22	2.66403e-43	0.352638	1	0.682	1.32562e-39	7.92237e-112	0.406932	1	0.686	3.94217e-108	3.1952e-178	0.390502	0.935	0.299	1.58993e-174
Mid Trophs	PBANKA_0623300	null	tryptophan-rich protein	2.06448e-33	7.30336e-174	4.54239e-40	-2.29555	0.955	0.864	2.26029e-36	8.7647e-66	-2.183	0.903	0.9	4.36132e-62	2.06448e-33	-1.29887	0.718	0.716	1.02729e-29	1.6353e-72	-1.85749	0.956	0.865	8.13727e-69	6.07483e-172	-1.33143	0.899	0.881	3.02284e-168	1.21723e-174	-1.33947	0.884	0.888	6.05692e-171
Mid Trophs	PBANKA_1039400	null	ribosomal protein S27a, putative	1.0737e-30	3.54898e-171	3.27138e-33	-1.19609	0.994	0.877	1.62784e-29	4.0698e-67	-1.27954	0.983	0.937	2.02513e-63	1.0737e-30	-0.744891	0.97	0.844	5.34271e-27	1.36091e-72	-0.952842	0.995	0.907	6.7719e-69	5.91496e-172	-0.749872	0.997	0.944	2.94329e-168	1.03173e-50	-0.608566	0.914	0.752	5.13391e-47
Mid Trophs	PBANKA_0316200	null	Plasmodium exported protein, unknown function	2.24979e-38	3.77047e-169	1.60279e-43	-2.23117	0.994	0.914	7.9755e-40	2.92825e-65	-2.26212	0.983	0.953	1.4571e-61	2.24979e-38	-1.04744	0.97	0.877	1.1195e-34	3.03232e-83	-1.71016	0.993	0.946	1.50888e-79	6.28412e-170	-1.19712	0.993	0.951	3.12698e-166	7.23672e-146	-1.11082	0.973	0.912	3.60099e-142
Mid Trophs	PBANKA_0617100	null	60S ribosomal protein L11a, putative	1.54189e-32	9.15037e-167	1.54189e-32	-1.0917	0.989	0.893	7.67243e-29	1.27694e-66	-1.18531	1	0.948	6.35408e-63	6.1079e-43	-0.788804	0.985	0.873	3.03929e-39	6.05341e-79	-0.902698	1	0.934	3.01218e-75	1.52506e-167	-0.658895	1	0.96	7.58871e-164	1.14164e-38	-0.403802	0.967	0.801	5.68082e-35
Mid Trophs	PBANKA_1231800	null	60S ribosomal protein L12, putative	2.0441e-38	4.74727e-166	2.0441e-38	-0.960899	1	0.93	1.01714e-34	6.32534e-72	-1.12117	0.996	0.964	3.14749e-68	2.39482e-47	-0.69987	0.997	0.916	1.19166e-43	3.46554e-82	-0.786771	1	0.946	1.72445e-78	7.91212e-167	-0.606083	1	0.969	3.93707e-163	1.97386e-85	-0.509241	0.997	0.905	9.82193e-82
Mid Trophs	PBANKA_0906400	null	60S ribosomal protein L35ae, putative	0.0396206	1.05826e-165	4.23127e-35	-1.11831	1	0.9	2.10548e-31	5.1831e-56	-1.22926	0.987	0.92	2.57911e-52	7.8215e-34	-0.728567	0.982	0.847	3.89198e-30	1.03841e-78	-0.919011	1	0.926	5.16711e-75	1.76377e-166	-0.699629	0.995	0.947	8.77651e-163	0.0396206	-0.372096	0.785	0.521	1
Mid Trophs	PBANKA_0524300	null	tryptophan-rich protein	6.48041e-15	2.0873e-160	5.34053e-37	-1.67317	0.972	0.866	2.65745e-33	2.31358e-54	-1.51865	0.954	0.895	1.15124e-50	6.48041e-15	-1.00132	0.855	0.687	3.22465e-11	1.24952e-72	-1.38698	0.986	0.888	6.21761e-69	3.47883e-161	-1.03029	0.957	0.908	1.73106e-157	8.77167e-104	-0.864727	0.913	0.821	4.36478e-100
Mid Trophs	PBANKA_0407700	null	60S acidic ribosomal protein P2, putative	1.81091e-43	4.58152e-160	1.81091e-43	-1.16164	1	0.924	9.01109e-40	8.11922e-73	-1.21538	1	0.964	4.04013e-69	2.58139e-46	-0.696816	1	0.932	1.2845e-42	1.85278e-83	-0.868387	1	0.952	9.21942e-80	7.63586e-161	-0.639594	1	0.969	3.7996e-157	5.06624e-114	-0.631516	0.994	0.912	2.52096e-110
Mid Trophs	PBANKA_0405500	null	60S ribosomal protein L7, putative	6.39919e-31	1.94717e-158	1.66489e-35	-1.10913	1	0.905	8.28447e-32	5.89095e-64	-1.16589	1	0.941	2.93134e-60	6.39919e-31	-0.710766	0.985	0.869	3.18424e-27	2.20348e-81	-0.867885	1	0.934	1.09645e-77	3.24528e-159	-0.663695	0.997	0.959	1.61485e-155	9.12965e-60	-0.479605	0.984	0.848	4.54291e-56
Mid Trophs	PBANKA_1022000	null	40S ribosomal protein S25, putative	6.23444e-29	4.07316e-158	6.23444e-29	-1.08885	1	0.879	3.10226e-25	1.36573e-67	-1.2444	0.987	0.946	6.79589e-64	1.3046e-41	-0.773505	0.994	0.878	6.49167e-38	5.43964e-71	-0.920475	1	0.917	2.70677e-67	6.7886e-159	-0.687735	0.999	0.948	3.37801e-155	6.65569e-81	-0.599061	0.968	0.841	3.31187e-77
Mid Trophs	PBANKA_1354500	null	60S ribosomal protein L18-2, putative	2.11221e-37	4.66785e-157	2.11221e-37	-1.24129	0.994	0.909	1.05103e-33	2.26867e-63	-1.26166	0.992	0.953	1.12889e-59	6.31053e-41	-0.833456	0.982	0.87	3.14012e-37	5.05153e-86	-0.979523	1	0.939	2.51364e-82	7.77975e-158	-0.698917	0.999	0.955	3.8712e-154	1.13402e-85	-0.592409	0.984	0.866	5.6429e-82
Mid Trophs	PBANKA_0315600	null	40S ribosomal protein S30, putative	9.90727e-32	6.69183e-154	9.90727e-32	-1.0583	1	0.907	4.92986e-28	5.68685e-66	-1.17429	1	0.958	2.82978e-62	2.57474e-49	-0.666823	1	0.936	1.28119e-45	2.46062e-76	-0.860625	1	0.936	1.22441e-72	1.1153e-154	-0.610678	0.999	0.966	5.54976e-151	2.20335e-57	-0.443078	0.984	0.861	1.09639e-53
Mid Trophs	PBANKA_0307000	null	60S ribosomal protein L37ae, putative	0.000553297	9.4351e-154	5.0431e-34	-1.11742	0.989	0.889	2.50945e-30	4.39984e-61	-1.20177	0.987	0.931	2.18936e-57	4.69316e-42	-0.724324	1	0.898	2.33532e-38	1.17681e-80	-0.907473	0.998	0.927	5.8558e-77	1.57252e-154	-0.708933	0.997	0.948	7.82484e-151	0.000553297	-0.39673	0.806	0.549	1
Mid Trophs	PBANKA_0617200	RPS10	40S ribosomal protein S10, putative	1.83101e-07	5.79636e-153	2.13784e-30	-1.16087	0.983	0.862	1.06379e-26	1.77655e-59	-1.17705	0.987	0.928	8.84012e-56	7.10731e-26	-0.738836	0.988	0.817	3.5366e-22	4.66773e-61	-0.904488	0.995	0.904	2.32266e-57	9.66061e-154	-0.665431	0.993	0.945	4.80712e-150	1.83101e-07	-0.40361	0.868	0.601	0.00091111
Mid Trophs	PBANKA_1102200	MSP8	merozoite surface protein 8	6.54974e-23	1.53588e-150	2.48027e-34	-1.87782	0.989	0.889	1.23418e-30	6.17496e-55	-1.94181	0.987	0.934	3.07266e-51	6.54974e-23	-0.843914	0.955	0.78	3.25915e-19	6.38935e-74	-1.44952	0.998	0.916	3.17934e-70	2.5598e-151	-0.965324	0.995	0.948	1.27376e-147	2.91612e-79	-0.761401	0.976	0.856	1.45106e-75
Mid Trophs	PBANKA_1364200	null	60S ribosomal protein L17, putative	6.0259e-05	1.31769e-149	8.78741e-32	-1.12218	0.989	0.871	4.37262e-28	1.85235e-57	-1.19363	0.987	0.915	9.21729e-54	1.38168e-23	-0.72366	0.982	0.806	6.87523e-20	8.09466e-67	-0.884502	1	0.903	4.0279e-63	2.19615e-150	-0.688813	0.993	0.933	1.09281e-146	6.0259e-05	-0.338826	0.884	0.598	0.299849
Mid Trophs	PBANKA_0403000	RPL44	60S ribosomal protein L44, putative	7.70092e-31	5.66769e-149	7.70092e-31	-1.06582	0.989	0.878	3.83198e-27	3.90715e-65	-1.21351	1	0.945	1.9442e-61	6.22479e-31	-0.690197	0.979	0.855	3.09745e-27	3.45034e-69	-0.865493	0.998	0.915	1.71689e-65	9.44615e-150	-0.656798	0.996	0.946	4.7004e-146	9.48312e-71	-0.539675	0.981	0.833	4.7188e-67
Mid Trophs	PBANKA_1202400	null	60S ribosomal protein L13, putative	3.10023e-40	8.78182e-149	3.10023e-40	-1.3181	1	0.919	1.54267e-36	6.2977e-68	-1.31347	0.992	0.954	3.13374e-64	2.00185e-50	-0.828226	1	0.921	9.96119e-47	2.62248e-82	-0.979965	1	0.938	1.30495e-78	1.46364e-149	-0.717765	0.995	0.955	7.28306e-146	3.30294e-127	-0.681506	0.994	0.917	1.64354e-123
Mid Trophs	PBANKA_0300600	null	Plasmodium exported protein, unknown function	3.07376e-25	6.69135e-148	1.22753e-35	-2.35273	1	0.895	6.10818e-32	1.35197e-52	-2.4375	0.992	0.945	6.72739e-49	3.07376e-25	-1.03283	0.985	0.839	1.5295e-21	1.11499e-50	-1.76597	0.993	0.91	5.54819e-47	1.09794e-125	-1.22093	0.996	0.954	5.46333e-122	1.11522e-148	-1.24653	0.989	0.929	5.54936e-145
Mid Trophs	PBANKA_1325000	null	40S ribosomal protein S28e, putative	1.32503e-30	2.3189e-147	1.32503e-30	-1.28636	0.994	0.891	6.59334e-27	6.67117e-64	-1.4568	0.983	0.944	3.31957e-60	4.49905e-31	-0.719063	0.994	0.856	2.23873e-27	6.62013e-62	-0.996462	0.998	0.913	3.29417e-58	3.86484e-148	-0.755113	0.996	0.943	1.92314e-144	1.06099e-39	-0.537433	0.911	0.733	5.2795e-36
Mid Trophs	PBANKA_0717800	null	60S ribosomal protein L15, putative	1.4035e-35	3.2478e-147	1.4035e-35	-1.21617	1	0.898	6.98383e-32	5.77941e-63	-1.28813	1	0.942	2.87583e-59	3.30102e-38	-0.813635	0.982	0.848	1.64259e-34	2.68255e-75	-0.948929	0.995	0.924	1.33484e-71	5.413e-148	-0.69279	0.999	0.948	2.69351e-144	4.24512e-63	-0.569987	0.962	0.815	2.11237e-59
Mid Trophs	PBANKA_1145900	MAHRP1b	membrane associated histidine-rich protein 1b	3.53898e-26	4.46482e-147	1.65283e-36	-1.57439	1	0.915	8.22448e-33	4.64274e-56	-1.59691	0.996	0.96	2.31023e-52	3.53898e-26	-0.833878	0.991	0.859	1.761e-22	9.01352e-67	-1.17151	1	0.941	4.48513e-63	7.44136e-148	-0.905755	1	0.973	3.70282e-144	8.00868e-129	-0.868567	0.992	0.934	3.98512e-125
Mid Trophs	PBANKA_1231700	RPL2	60S ribosomal protein L2, putative	5.29037e-26	4.50961e-147	2.84567e-37	-1.00585	1	0.915	1.416e-33	5.06675e-69	-1.16333	0.992	0.96	2.52121e-65	5.29037e-26	-0.641042	0.994	0.858	2.63249e-22	4.16635e-81	-0.792806	1	0.941	2.07317e-77	7.51601e-148	-0.610571	0.997	0.958	3.73997e-144	1.96366e-85	-0.48881	0.997	0.914	9.77117e-82
Mid Trophs	PBANKA_1355100	null	40S ribosomal protein S6, putative	5.09604e-34	5.73095e-147	3.51572e-37	-1.16069	1	0.893	1.74942e-33	1.892e-60	-1.13873	1	0.93	9.41461e-57	5.09604e-34	-0.730705	0.997	0.849	2.53579e-30	6.02869e-93	-0.939253	1	0.937	2.99988e-89	9.55158e-148	-0.666706	0.993	0.939	4.75286e-144	9.97294e-91	-0.592842	0.978	0.863	4.96254e-87
Mid Trophs	PBANKA_1354400	null	60S ribosomal protein L18, putative	2.47203e-26	2.70553e-146	2.47203e-26	-1.0259	1	0.872	1.23008e-22	7.67261e-63	-1.17595	0.983	0.93	3.81789e-59	5.38512e-27	-0.733793	0.988	0.827	2.67964e-23	5.20936e-67	-0.854266	0.998	0.907	2.59218e-63	4.50922e-147	-0.667622	0.996	0.945	2.24379e-143	3.2537e-47	-0.496416	0.968	0.796	1.61904e-43
Mid Trophs	PBANKA_0922100	RPS18	40S ribosomal protein S18, putative	3.4717e-34	3.98683e-146	3.4717e-34	-1.11569	0.994	0.899	1.72752e-30	1.09477e-63	-1.14339	0.996	0.941	5.44757e-60	7.60964e-45	-0.780442	0.994	0.891	3.78656e-41	9.23106e-72	-0.845898	0.998	0.923	4.59337e-68	6.64472e-147	-0.663515	0.997	0.946	3.30641e-143	2.30879e-66	-0.527876	0.975	0.83	1.14885e-62
Mid Trophs	PBANKA_1135100	RPS15	40S ribosomal protein S15, putative	4.31604e-31	2.22961e-142	2.15249e-35	-1.1726	0.994	0.892	1.07108e-31	4.0524e-63	-1.24901	1	0.935	2.01648e-59	4.31604e-31	-0.697976	0.985	0.864	2.14766e-27	2.7695e-72	-0.915892	0.995	0.921	1.3781e-68	3.71602e-143	-0.698517	0.996	0.943	1.84909e-139	1.16841e-62	-0.533423	0.962	0.811	5.81401e-59
Mid Trophs	PBANKA_1305000	null	conserved Plasmodium protein, unknown function	1.99741e-23	4.48588e-140	2.76866e-36	-1.75069	0.989	0.909	1.37769e-32	2.27461e-52	-1.74337	0.987	0.926	1.13185e-48	1.99741e-23	-0.897621	0.973	0.809	9.93912e-20	3.89287e-69	-1.36417	0.998	0.919	1.93709e-65	7.47647e-141	-0.928507	0.992	0.94	3.72029e-137	3.32111e-98	-0.790883	0.944	0.857	1.65259e-94
Mid Trophs	PBANKA_0803400	null	40S ribosomal protein S29, putative	3.35646e-29	4.31157e-139	3.35646e-29	-0.980804	0.994	0.886	1.67017e-25	4.28717e-58	-1.06016	1	0.952	2.1333e-54	5.37756e-40	-0.654419	0.997	0.909	2.67587e-36	3.57385e-66	-0.803596	1	0.92	1.77835e-62	7.18595e-140	-0.590748	0.996	0.957	3.57573e-136	5.1828e-39	-0.398663	0.968	0.808	2.57896e-35
Mid Trophs	PBANKA_1117500	null	ribosomal protein L27a, putative	2.10406e-29	2.45445e-137	2.10406e-29	-1.00845	1	0.89	1.04698e-25	9.83247e-58	-1.11098	0.996	0.936	4.89264e-54	1.61445e-31	-0.665677	0.982	0.867	8.03351e-28	3.55672e-64	-0.825049	1	0.917	1.76982e-60	4.09075e-138	-0.615475	0.997	0.941	2.03556e-134	2.02152e-32	-0.422716	0.96	0.766	1.00591e-28
Mid Trophs	PBANKA_1406800	RPS27	40S ribosomal protein S27, putative	0.000427141	5.82592e-137	4.97318e-30	-1.14687	0.978	0.865	2.47465e-26	2.67031e-47	-1.20849	0.987	0.89	1.32875e-43	7.21228e-43	-0.799648	0.985	0.879	3.58883e-39	6.02736e-65	-0.945209	0.995	0.9	2.99922e-61	9.70987e-138	-0.700348	0.983	0.924	4.83163e-134	0.000427141	-0.403709	0.766	0.531	1
Mid Trophs	PBANKA_0937700	RPL36	60S ribosomal protein L36, putative	3.91799e-23	1.41271e-136	3.11318e-28	-1.12123	0.994	0.871	1.54912e-24	8.81202e-64	-1.26968	0.992	0.941	4.38486e-60	3.91799e-23	-0.62162	0.994	0.834	1.94959e-19	2.72158e-67	-0.90878	0.998	0.908	1.35426e-63	2.35451e-137	-0.662036	0.992	0.947	1.1716e-133	2.65971e-44	-0.504667	0.965	0.776	1.32347e-40
Mid Trophs	PBANKA_1028400	null	60S ribosomal protein L10, putative	2.76988e-28	1.9621e-133	5.59093e-30	-1.14509	1	0.868	2.78205e-26	1.60416e-53	-1.09502	0.987	0.91	7.98231e-50	2.76988e-28	-0.76098	0.976	0.827	1.37829e-24	2.23653e-76	-0.924403	0.998	0.906	1.11289e-72	3.27016e-134	-0.649964	0.988	0.924	1.62723e-130	2.27056e-43	-0.491998	0.954	0.764	1.12983e-39
Mid Trophs	PBANKA_0503600	null	60S ribosomal protein L30e, putative	6.49244e-07	8.66997e-132	1.72813e-27	-1.06763	0.994	0.87	8.59917e-24	8.54214e-51	-1.10429	0.987	0.909	4.25057e-47	4.11638e-22	-0.664888	0.979	0.821	2.04831e-18	2.21588e-64	-0.858041	1	0.903	1.10262e-60	1.44499e-132	-0.627035	0.992	0.932	7.19029e-129	6.49244e-07	-0.396339	0.87	0.593	0.00323064
Mid Trophs	PBANKA_1215600	RPS3A	40S ribosomal protein S3A, putative	8.46399e-30	1.79862e-130	2.10758e-34	-1.13426	0.989	0.884	1.04873e-30	4.10225e-54	-1.04112	0.987	0.93	2.04128e-50	8.46399e-30	-0.71242	0.991	0.842	4.21168e-26	6.46821e-70	-0.886128	1	0.918	3.21858e-66	2.9977e-131	-0.596524	1	0.941	1.49166e-127	3.05119e-43	-0.41459	0.979	0.815	1.51827e-39
Mid Trophs	PBANKA_1103400	RPL31	60S ribosomal protein L31, putative	0.0152577	1.37954e-126	5.70934e-27	-1.08588	0.983	0.866	2.84097e-23	1.20641e-52	-1.10426	0.983	0.918	6.00308e-49	1.58589e-28	-0.637939	0.991	0.87	7.89137e-25	2.21293e-60	-0.849373	0.998	0.913	1.10115e-56	2.29924e-127	-0.616244	0.999	0.937	1.1441e-123	0.0152577	-0.299305	0.754	0.444	1
Mid Trophs	PBANKA_0414600	null	40S ribosomal protein S15A, putative	6.58018e-31	4.00506e-125	6.58018e-31	-1.04154	0.994	0.892	3.2743e-27	1.58276e-56	-1.11726	1	0.943	7.87584e-53	8.68474e-40	-0.696077	1	0.89	4.32152e-36	4.93426e-68	-0.815237	0.998	0.933	2.45529e-64	6.67511e-126	-0.56093	0.997	0.958	3.32153e-122	3.66683e-73	-0.491919	0.989	0.875	1.82461e-69
Mid Trophs	PBANKA_1334300	EXP2	exported protein 2	3.12552e-18	1.74483e-120	5.89688e-27	-2.02043	0.972	0.817	2.93429e-23	3.42659e-53	-2.19889	0.971	0.902	1.70507e-49	3.12552e-18	-1.07989	0.869	0.711	1.55526e-14	6.01126e-46	-1.55728	0.988	0.843	2.9912e-42	2.90805e-121	-1.0045	0.99	0.919	1.44705e-117	1.69083e-82	-0.85493	0.941	0.841	8.41358e-79
Mid Trophs	PBANKA_0522800	RPS19	40S ribosomal protein S19, putative	1.53213e-19	5.16687e-120	5.94851e-33	-1.02859	1	0.897	2.95998e-29	2.52667e-50	-1.0178	1	0.923	1.25727e-46	1.89421e-47	-0.727856	0.991	0.912	9.42556e-44	6.95649e-73	-0.813768	1	0.93	3.46155e-69	8.61145e-121	-0.551585	0.997	0.949	4.28506e-117	1.53213e-19	-0.359226	0.96	0.734	7.62386e-16
Mid Trophs	PBANKA_1019500	null	60S ribosomal protein L5, putative	7.65249e-28	1.16439e-118	3.12702e-28	-1.29795	1	0.875	1.55601e-24	9.69986e-57	-1.31784	0.992	0.925	4.82665e-53	7.65249e-28	-0.82807	0.988	0.822	3.80788e-24	1.10433e-64	-0.985059	1	0.914	5.49516e-61	1.94065e-119	-0.67394	0.992	0.921	9.65667e-116	1.23753e-60	-0.577291	0.954	0.796	6.15794e-57
Mid Trophs	PBANKA_1329300	null	40S ribosomal protein S3, putative	1.19623e-07	1.93355e-118	4.72071e-23	-1.12035	0.983	0.844	2.34903e-19	8.97751e-53	-1.24569	0.979	0.903	4.46721e-49	1.58828e-19	-0.669869	0.973	0.79	7.9033e-16	6.65182e-63	-0.903018	0.993	0.891	3.30995e-59	3.22258e-119	-0.685009	0.979	0.898	1.60356e-115	1.19623e-07	-0.421835	0.833	0.585	0.000595244
Mid Trophs	PBANKA_1019400	null	60S ribosomal protein L7-3, putative	6.7333e-33	2.6003e-116	6.7333e-33	-1.06278	1	0.89	3.35049e-29	1.21409e-62	-1.15218	0.996	0.942	6.04133e-59	1.78783e-35	-0.727239	0.997	0.883	8.89625e-32	1.92661e-76	-0.869899	1	0.933	9.58683e-73	4.33383e-117	-0.627224	0.993	0.938	2.15652e-113	9.37536e-81	-0.553175	0.987	0.876	4.66518e-77
Mid Trophs	PBANKA_1456100	null	40S ribosomal protein S17, putative	3.31783e-25	2.35874e-114	8.70075e-27	-0.910777	1	0.876	4.32949e-23	2.26411e-49	-0.987294	0.996	0.924	1.12662e-45	1.0544e-30	-0.677988	0.988	0.848	5.24672e-27	1.54292e-61	-0.760512	0.998	0.909	7.67759e-58	3.93123e-115	-0.5389	0.999	0.937	1.95618e-111	3.31783e-25	-0.358252	0.973	0.763	1.65095e-21
Mid Trophs	PBANKA_1221200	RPL34	60S ribosomal protein L34, putative	2.8574e-26	7.4973e-114	2.89067e-30	-1.11826	0.994	0.872	1.4384e-26	1.15932e-48	-1.14671	0.992	0.909	5.76876e-45	2.8574e-26	-0.681775	0.985	0.837	1.42184e-22	1.22764e-62	-0.83955	0.998	0.911	6.10873e-59	1.24955e-114	-0.615813	0.996	0.933	6.21776e-111	3.28863e-59	-0.533383	0.976	0.82	1.63642e-55
Mid Trophs	PBANKA_1305100	null	60S ribosomal protein L1, putative	1.50876e-17	9.10545e-114	4.42922e-28	-0.993649	0.994	0.878	2.20398e-24	1.50052e-54	-1.12501	0.983	0.921	7.4666e-51	3.59421e-32	-0.696011	0.997	0.883	1.78848e-28	4.0515e-55	-0.812229	1	0.912	2.01603e-51	1.51758e-114	-0.601624	0.996	0.935	7.55146e-111	1.50876e-17	-0.307942	0.979	0.768	7.50758e-14
Mid Trophs	PBANKA_0110000	null	60S ribosomal protein L39, putative	1.15739e-14	2.43695e-113	2.50356e-29	-1.17198	0.989	0.872	1.24577e-25	7.78719e-55	-1.32284	0.979	0.933	3.87491e-51	1.15739e-14	-0.630059	0.982	0.799	5.75919e-11	2.54385e-62	-0.945761	0.993	0.904	1.26582e-58	4.06158e-114	-0.683946	0.988	0.92	2.02104e-110	2.29215e-17	-0.468962	0.859	0.645	1.14057e-13
Mid Trophs	PBANKA_1346700	null	60S ribosomal protein L23, putative	2.14893e-21	4.44487e-112	2.8203e-24	-1.01208	1	0.855	1.40338e-20	1.17816e-60	-1.1668	0.983	0.923	5.86252e-57	2.14893e-21	-0.608279	0.994	0.838	1.06931e-17	3.98663e-53	-0.805861	0.988	0.89	1.98375e-49	7.40812e-113	-0.580528	0.996	0.927	3.68628e-109	4.71094e-37	-0.453468	0.965	0.76	2.34416e-33
Mid Trophs	PBANKA_1407600	null	60S ribosomal protein L24, putative	3.77515e-20	8.35158e-111	1.71975e-28	-1.00017	1	0.876	8.55748e-25	1.24605e-45	-0.984067	0.996	0.914	6.20034e-42	3.77515e-20	-0.617874	0.982	0.823	1.87852e-16	9.50125e-61	-0.792771	0.995	0.918	4.72782e-57	1.39193e-111	-0.574169	0.993	0.926	6.92624e-108	8.25857e-26	-0.428811	0.946	0.724	4.10946e-22
Mid Trophs	PBANKA_1033900	null	40S ribosomal protein S8e, putative	1.80334e-31	5.08816e-110	1.80334e-31	-0.985137	1	0.895	8.97344e-28	4.82693e-57	-1.01376	0.992	0.941	2.40188e-53	4.23985e-41	-0.685539	0.994	0.897	2.10975e-37	6.34492e-66	-0.771233	1	0.92	3.15723e-62	8.48027e-111	-0.541677	1	0.942	4.21978e-107	1.61012e-79	-0.491261	1	0.898	8.01194e-76
Mid Trophs	PBANKA_0709100	null	60S ribosomal protein L22, putative	5.96903e-05	4.85787e-109	5.06234e-21	-1.03019	0.978	0.83	2.51902e-17	7.19396e-44	-1.0839	0.975	0.89	3.57972e-40	5.58229e-21	-0.687445	0.973	0.798	2.77775e-17	9.15203e-52	-0.828058	0.991	0.879	4.55405e-48	8.09644e-110	-0.608456	0.992	0.913	4.02879e-106	5.96903e-05	-0.348266	0.901	0.609	0.297019
Mid Trophs	PBANKA_1416300	RPS19	40S ribosomal protein S19, putative	1.07307e-16	2.28444e-107	9.99327e-29	-1.12405	0.994	0.875	4.97265e-25	1.15844e-48	-1.10507	1	0.905	5.76442e-45	4.20724e-24	-0.638069	0.991	0.828	2.09352e-20	2.6269e-69	-0.905136	0.998	0.911	1.30715e-65	3.8074e-108	-0.600942	0.999	0.917	1.89456e-104	1.07307e-16	-0.401541	0.925	0.681	5.33958e-13
Mid Trophs	PBANKA_1359200	ALBA2	DNA/RNA-binding protein Alba 2, putative	3.30654e-09	4.39908e-107	1.98326e-20	-1.14324	0.966	0.787	9.86868e-17	1.86944e-31	-1.10377	0.971	0.83	9.30234e-28	4.46365e-27	-0.90159	0.961	0.785	2.22111e-23	2.67742e-44	-0.966186	0.993	0.836	1.33228e-40	7.3318e-108	-0.690375	0.969	0.876	3.6483e-104	3.30654e-09	-0.413807	0.871	0.616	1.64534e-05
Mid Trophs	PBANKA_0511900	RPL3	60S ribosomal protein L3, putative	1.17838e-27	3.22146e-106	1.17838e-27	-1.07076	0.994	0.88	5.86363e-24	2.37629e-56	-1.15145	0.996	0.931	1.18244e-52	1.06704e-27	-0.753973	0.979	0.839	5.30961e-24	4.6317e-63	-0.864951	1	0.915	2.30474e-59	5.3691e-107	-0.604128	0.997	0.93	2.67166e-103	2.81877e-63	-0.498711	0.983	0.849	1.40262e-59
Mid Trophs	PBANKA_0410600	null	60S ribosomal protein L26, putative	0.511288	4.12131e-106	9.75322e-25	-1.06397	0.989	0.844	4.8532e-21	1.18994e-37	-1.05691	0.971	0.859	5.92114e-34	8.66352e-23	-0.669321	0.985	0.819	4.31097e-19	1.66402e-57	-0.851718	0.995	0.883	8.28018e-54	6.86885e-107	-0.629214	0.99	0.906	3.41794e-103	0.511288	-0.297994	0.806	0.499	1
Mid Trophs	PBANKA_1210200	PREBP	PRE-binding protein, putative	5.9675e-14	4.30601e-105	6.42315e-37	-1.46813	0.994	0.904	3.19616e-33	2.12767e-44	-1.30939	0.987	0.901	1.05873e-40	5.9675e-14	-0.69431	0.979	0.784	2.96943e-10	1.11493e-69	-1.12133	0.995	0.931	5.54791e-66	7.17669e-106	-0.756073	0.984	0.913	3.57112e-102	5.97031e-60	-0.607219	0.957	0.813	2.97082e-56
Mid Trophs	PBANKA_1234800	RPS9	40S ribosomal protein S9, putative	1.97121e-13	4.4617e-104	1.92165e-25	-1.14469	0.989	0.848	9.56214e-22	1.44705e-36	-1.09706	0.987	0.883	7.20051e-33	2.15273e-23	-0.744365	0.964	0.801	1.0712e-19	1.86988e-57	-0.933692	0.995	0.885	9.3045e-54	7.43616e-105	-0.616967	0.996	0.903	3.70024e-101	1.97121e-13	-0.446748	0.887	0.642	9.80874e-10
Mid Trophs	PBANKA_1013100	null	60S ribosomal protein L14, putative	1.2438e-18	5.17833e-101	1.8712e-28	-1.22651	1	0.862	9.31111e-25	1.24317e-48	-1.23094	0.992	0.904	6.18601e-45	1.2438e-18	-0.701125	0.955	0.775	6.18917e-15	1.18413e-57	-0.925564	0.998	0.9	5.89224e-54	8.63054e-102	-0.621978	0.992	0.913	4.29456e-98	3.73309e-44	-0.60156	0.93	0.74	1.85759e-40
Mid Trophs	PBANKA_0919100	PV1	parasitophorous vacuolar protein 1	1.32606e-05	5.26016e-95	3.83312e-34	-2.46738	1	0.874	1.90736e-30	1.35091e-40	-2.47855	0.979	0.899	6.72211e-37	1.32606e-05	-0.909502	0.902	0.668	0.0659846	3.23493e-59	-1.96171	0.991	0.889	1.6097e-55	6.37274e-84	-1.19039	0.974	0.886	3.17108e-80	8.76693e-96	-1.09912	0.94	0.839	4.36242e-92
Mid Trophs	PBANKA_1101200	null	Plasmodium exported protein, unknown function	0.000157229	1.43816e-94	2.98675e-23	-2.79342	0.704	0.703	1.48621e-19	9.02246e-44	-2.99841	0.471	0.712	4.48958e-40	0.000157229	-1.22833	0.463	0.422	0.782373	1.51423e-38	-2.44389	0.63	0.673	7.53481e-35	1.51898e-85	-1.65582	0.529	0.656	7.55846e-82	2.39693e-95	-1.4046	0.458	0.662	1.19271e-91
Mid Trophs	PBANKA_1019370	null	small nucleolar RNA snoR28	0.050292	3.7591e-92	1.0644e-16	-1.119	0.966	0.789	5.29643e-13	2.00206e-25	-1.09684	0.908	0.783	9.96224e-22	4.67366e-09	-0.745577	0.884	0.666	2.32561e-05	4.83487e-31	-0.871427	0.986	0.811	2.40583e-27	6.26516e-93	-0.69447	0.953	0.838	3.11754e-89	0.050292	-0.291082	0.553	0.356	1
Mid Trophs	PBANKA_0510900	RPS2	40S ribosomal protein S2, putative	6.37576e-14	2.88327e-91	2.91752e-17	-1.04077	0.983	0.795	1.45176e-13	3.29322e-35	-0.967043	0.983	0.875	1.63871e-31	6.37576e-14	-0.738316	0.941	0.754	3.17258e-10	5.91276e-42	-0.89151	0.998	0.854	2.94219e-38	4.80545e-92	-0.575575	0.988	0.888	2.39119e-88	5.48475e-14	-0.382472	0.917	0.678	2.72921e-10
Mid Trophs	PBANKA_0941500	RPS4	40S ribosomal protein S4, putative	5.22354e-15	4.03145e-90	3.9053e-31	-1.08175	0.994	0.887	1.94328e-27	2.92873e-55	-1.08227	0.987	0.938	1.45733e-51	5.22354e-15	-0.59245	0.979	0.794	2.59924e-11	2.76931e-66	-0.789645	0.998	0.921	1.37801e-62	6.71909e-91	-0.526324	0.997	0.921	3.34342e-87	9.16441e-38	-0.397462	0.987	0.816	4.56021e-34
Mid Trophs	PBANKA_1338300	null	60S ribosomal protein L6, putative	0.287726	7.80247e-89	1.40472e-15	-1.12846	0.978	0.777	6.98987e-12	7.30836e-32	-1.19831	0.929	0.811	3.63664e-28	5.99569e-10	-0.709572	0.902	0.693	2.98345e-06	1.03101e-39	-0.938562	0.986	0.835	5.13029e-36	1.30041e-89	-0.684962	0.96	0.838	6.47085e-86	0.287726	-0.365082	0.782	0.504	1
Mid Trophs	PBANKA_0201600	ETRAMP	early transcribed membrane protein	8.38783e-11	3.93726e-88	9.93242e-43	-1.28291	1	0.961	4.94237e-39	2.41172e-25	-1.40121	1	0.98	1.20007e-21	7.35379e-59	-0.699204	1	0.967	3.65925e-55	8.97651e-68	-0.915892	1	0.978	4.46671e-64	6.56209e-89	-0.528606	1	0.984	3.2653e-85	8.38783e-11	-0.291975	1	0.954	4.17378e-07
Mid Trophs	PBANKA_1204400	ALBA3	DNA/RNA-binding protein Alba 3, putative	1.71315e-13	1.67383e-87	3.05635e-26	-0.786493	1	0.9	1.52084e-22	1.01964e-49	-0.817991	1	0.938	5.07372e-46	9.09748e-25	-0.525756	1	0.902	4.52691e-21	9.54543e-54	-0.627238	1	0.929	4.74981e-50	2.78972e-88	-0.397201	1	0.955	1.38817e-84	1.71315e-13	-0.251874	0.989	0.778	8.52464e-10
Mid Trophs	PBANKA_0517000	ETRAMP10.2	early transcribed membrane protein	1.05366e-18	4.17513e-87	1.31025e-26	-2.00495	0.994	0.873	6.51978e-23	3.80911e-36	-2.1518	0.983	0.906	1.89541e-32	1.05366e-18	-0.907498	0.961	0.795	5.24303e-15	2.42739e-44	-1.53495	0.993	0.893	1.20787e-40	6.95854e-88	-0.981335	0.986	0.919	3.46257e-84	2.24844e-32	-0.701985	0.963	0.773	1.11883e-28
Mid Trophs	PBANKA_1439200	PABP1	polyadenylate-binding protein 1, putative	5.52951e-14	2.00424e-84	3.59984e-36	-1.75693	1	0.914	1.79128e-32	9.39945e-35	-1.6912	0.987	0.915	4.67716e-31	5.52951e-14	-0.749305	0.95	0.757	2.75149e-10	2.6036e-62	-1.2852	0.998	0.931	1.29555e-58	3.3404e-85	-0.83048	0.988	0.912	1.66218e-81	1.16513e-69	-0.735058	0.979	0.847	5.7977e-66
Mid Trophs	PBANKA_1101100	null	Plasmodium exported protein, unknown function	1.11484e-15	2.64257e-84	7.20332e-21	-3.03187	0.665	0.675	3.58437e-17	4.15299e-37	-3.21986	0.584	0.712	2.06653e-33	1.11484e-15	-1.37346	0.389	0.486	5.54745e-12	1.99839e-37	-2.57438	0.626	0.666	9.94401e-34	4.40428e-85	-1.80678	0.612	0.685	2.19157e-81	3.49795e-84	-1.54112	0.474	0.644	1.74058e-80
Mid Trophs	PBANKA_0314500	RPS26	40S ribosomal protein S26, putative	3.26124e-09	1.15804e-83	3.05962e-15	-0.735795	0.989	0.833	1.52247e-11	1.4462e-46	-0.89113	0.996	0.904	7.19631e-43	3.26124e-09	-0.47959	0.976	0.776	1.62279e-05	3.99857e-33	-0.615418	1	0.871	1.98969e-29	1.93007e-84	-0.469075	0.996	0.918	9.60403e-81	2.53265e-10	-0.298455	0.948	0.689	1.26024e-06
Mid Trophs	PBANKA_1101300	SBP1	skeleton-binding protein 1	0.000125245	9.0712e-81	1.16545e-26	-2.05089	0.983	0.851	5.79929e-23	2.65084e-35	-2.03122	0.971	0.88	1.31906e-31	0.000125245	-0.830693	0.887	0.645	0.623218	1.90199e-39	-1.54103	0.995	0.869	9.46431e-36	1.51187e-81	-1.04599	0.973	0.881	7.52304e-78	9.38803e-48	-0.856784	0.887	0.724	4.67149e-44
Mid Trophs	PBANKA_1224200	null	DnaJ protein, putative	0.000272484	1.12632e-80	2.49677e-31	-2.11027	0.872	0.805	1.24239e-27	2.54877e-39	-1.96156	0.66	0.751	1.26827e-35	0.000272484	-0.953166	0.653	0.518	1	3.40816e-61	-1.77191	0.896	0.832	1.6959e-57	1.87719e-81	-1.12351	0.723	0.722	9.34092e-78	4.94466e-50	-0.897766	0.623	0.63	2.46046e-46
Mid Trophs	PBANKA_0906500	null	60S ribosomal protein L28, putative	0.000427125	4.13763e-77	1.28407e-17	-1.08051	1	0.82	6.38953e-14	8.5722e-40	-1.08326	0.966	0.883	4.26553e-36	2.08198e-14	-0.612453	0.979	0.771	1.03599e-10	4.67272e-39	-0.815896	0.993	0.867	2.32515e-35	6.89606e-78	-0.578219	0.978	0.884	3.43148e-74	0.000427125	-0.393162	0.843	0.565	1
Mid Trophs	PBANKA_1008500	PTEX150	translocon component PTEX150	3.81172e-10	7.57262e-76	1.59725e-30	-2.13276	1	0.867	7.94793e-27	2.06831e-36	-2.35342	0.975	0.872	1.02919e-32	3.81172e-10	-0.980453	0.899	0.693	1.89671e-06	2.18294e-51	-1.68926	0.993	0.886	1.08623e-47	1.2621e-76	-1.02626	0.973	0.872	6.28023e-73	3.26544e-59	-0.857013	0.933	0.783	1.62488e-55
Mid Trophs	PBANKA_0311800	ACS9	acyl-CoA synthetase, putative	0.170896	3.07309e-75	2.3973e-26	-3.34783	0.575	0.687	1.1929e-22	3.00303e-33	-3.45431	0.601	0.701	1.49431e-29	0.170896	-1.13686	0.365	0.314	1	7.58652e-29	-2.76771	0.656	0.641	3.77505e-25	4.3421e-62	-1.92196	0.597	0.643	2.16063e-58	5.12182e-76	-1.6474	0.561	0.665	2.54862e-72
Mid Trophs	PBANKA_0712900	HMGB2	high mobility group protein B2	2.61952e-09	1.58499e-74	2.29786e-17	-2.24374	0.721	0.676	1.14342e-13	2.17362e-29	-2.19751	0.773	0.743	1.08159e-25	2.61952e-09	-1.05747	0.632	0.553	1.30347e-05	2.25587e-32	-1.83128	0.758	0.707	1.12252e-28	2.64165e-75	-1.26322	0.77	0.729	1.31448e-71	4.93211e-26	-0.873656	0.603	0.552	2.45422e-22
Mid Trophs	PBANKA_1324000	RPL29	60S ribosomal protein L29, putative	2.2486e-16	2.09339e-73	5.343e-17	-0.815042	0.989	0.839	2.65868e-13	9.82119e-40	-0.917456	0.992	0.907	4.88703e-36	2.2486e-16	-0.489383	0.994	0.845	1.1189e-12	7.53763e-38	-0.680502	0.998	0.876	3.75072e-34	3.48898e-74	-0.481397	0.993	0.913	1.73611e-70	7.81926e-21	-0.347688	0.968	0.745	3.89086e-17
Mid Trophs	PBANKA_1424300	null	conserved protein, unknown function	0.0174282	3.82758e-73	3.84564e-21	-1.75288	1	0.872	1.91359e-17	2.41027e-30	-1.77213	0.979	0.899	1.19935e-26	0.0174282	-0.676632	0.902	0.655	1	1.22886e-14	-1.20304	1	0.871	6.11481e-11	2.1604e-54	-0.841015	0.992	0.886	1.07502e-50	6.3793e-74	-0.842499	0.975	0.87	3.17434e-70
Mid Trophs	PBANKA_1145400	null	Plasmodium exported protein (PHIST), unknown function	0.23741	2.35897e-70	2.03987e-13	-3.4626	0.38	0.51	1.01504e-09	1.18575e-12	-3.41076	0.324	0.449	5.9003e-09	0.23741	-1.25019	0.196	0.193	1	2.5643e-07	-3.00315	0.353	0.375	0.00127599	4.56999e-16	-2.00617	0.312	0.37	2.27403e-12	3.93162e-71	-1.81511	0.307	0.553	1.95637e-67
Mid Trophs	PBANKA_0700700	null	Plasmodium exported protein, unknown function	0.00670357	1.24065e-68	1.1e-17	-2.25605	0.704	0.675	5.47361e-14	6.52984e-25	-2.15443	0.63	0.684	3.24925e-21	0.00670357	-0.901629	0.439	0.392	1	1.32285e-19	-1.80137	0.697	0.639	6.5825e-16	2.06775e-69	-1.24109	0.675	0.686	1.02891e-65	7.13786e-59	-1.08508	0.541	0.618	3.5518e-55
Mid Trophs	PBANKA_1246161	null	fam-a protein	0.000184258	3.93749e-67	2.21764e-16	-2.24912	0.944	0.759	1.1035e-12	7.71393e-23	-2.19613	0.891	0.788	3.83845e-19	0.000184258	-0.974859	0.858	0.613	0.916868	5.1181e-27	-1.81805	0.938	0.761	2.54677e-23	3.47034e-49	-1.09112	0.931	0.797	1.72684e-45	6.56248e-68	-1.0989	0.774	0.718	3.26549e-64
Mid Trophs	PBANKA_1456900	null	translation initiation factor SUI1, putative	0.602216	2.05605e-63	1.27128e-23	-1.11223	1	0.886	6.32588e-20	9.00219e-30	-1.44592	0.979	0.846	4.47949e-26	2.21432e-28	-0.692686	0.988	0.867	1.10184e-24	3.42675e-64	-0.951031	1	0.923	1.70515e-60	1.02361e-53	-0.654405	0.973	0.851	5.09346e-50	0.602216	-0.334945	0.784	0.497	1
Mid Trophs	PBANKA_0100700	null	Plasmodium exported protein, unknown function	0.418167	4.05865e-61	4.2532e-22	-2.57395	0.994	0.835	2.11639e-18	8.633e-30	-2.67519	0.979	0.875	4.29578e-26	0.418167	-0.90154	0.855	0.588	1	2.74385e-23	-1.97945	0.982	0.833	1.36534e-19	2.33791e-39	-1.23693	0.975	0.854	1.16335e-35	6.76442e-62	-1.14821	0.935	0.806	3.36597e-58
Mid Trophs	PBANKA_0918100	RPL38	60S ribosomal protein L38, putative	0.00068697	2.32319e-60	8.98106e-25	-1.06435	0.994	0.867	4.46898e-21	4.38542e-37	-1.15176	0.987	0.908	2.18219e-33	5.62146e-11	-0.541509	0.979	0.783	2.79724e-07	1.07576e-49	-0.819824	0.993	0.891	5.35298e-46	3.87198e-61	-0.520613	0.997	0.906	1.9267e-57	0.00068697	-0.354161	0.887	0.598	1
Mid Trophs	PBANKA_1030600	null	p1/s1 nuclease, putative	5.75538e-11	1.87919e-55	2.61464e-17	-1.13279	0.955	0.781	1.30105e-13	1.6633e-21	-0.97953	0.937	0.784	8.27657e-18	5.75538e-11	-0.805388	0.828	0.656	2.86388e-07	1.1235e-30	-0.894865	0.972	0.805	5.59056e-27	3.13198e-56	-0.607385	0.938	0.802	1.55847e-52	1.2912e-28	-0.568676	0.868	0.669	6.42502e-25
Mid Trophs	PBANKA_1331900	eIF4A	eukaryotic initiation factor 4a, putative	1.06019e-05	4.39131e-55	4.39606e-19	-1.26929	0.983	0.822	2.18748e-15	1.89851e-30	-1.15262	0.962	0.84	9.447e-27	2.80233e-07	-0.662618	0.935	0.691	0.00139444	5.63672e-48	-1.0491	0.984	0.864	2.80483e-44	7.31886e-56	-0.547435	0.979	0.855	3.64186e-52	1.06019e-05	-0.345682	0.917	0.638	0.0527548
Mid Trophs	PBANKA_1111000	null	RNA pseudouridylate synthase, putative	0.00710053	3.62128e-54	1.91941e-27	-1.64901	0.989	0.867	9.55096e-24	6.61252e-26	-1.35269	0.954	0.842	3.29039e-22	0.00710053	-0.776105	0.825	0.596	1	7.99476e-53	-1.33506	0.993	0.904	3.97819e-49	6.03546e-55	-0.899276	0.934	0.818	3.00324e-51	2.09041e-26	-0.649945	0.862	0.683	1.04019e-22
Mid Trophs	PBANKA_1345800	null	RNA-binding protein, putative	0.825752	2.43194e-52	2.87607e-15	-2.30529	0.905	0.733	1.43113e-11	1.54338e-26	-2.31739	0.773	0.745	7.67987e-23	0.825752	-0.779313	0.671	0.452	1	3.92676e-24	-1.80998	0.898	0.731	1.95396e-20	2.55551e-35	-1.08187	0.836	0.71	1.27162e-31	4.05324e-53	-1.09036	0.653	0.646	2.01689e-49
Mid Trophs	PBANKA_1018500	BTF3	transcription factor BTF3, putative	1.07548e-06	1.56951e-49	1.0252e-08	-0.755982	0.983	0.762	5.1014e-05	9.21698e-29	-1.15148	0.987	0.841	4.58637e-25	1.07548e-06	-0.566189	0.97	0.712	0.00535161	4.67218e-30	-0.707745	0.988	0.832	2.32488e-26	2.61585e-50	-0.461597	0.978	0.84	1.30165e-46	6.73699e-10	-0.347989	0.921	0.657	3.35232e-06
Mid Trophs	PBANKA_1338600	RPL23	60S ribosomal protein L23, putative	0.00421709	6.27117e-49	2.63201e-16	-0.983191	0.989	0.792	1.30969e-12	1.99274e-20	-1.0021	0.945	0.787	9.91588e-17	0.00421709	-0.562186	0.941	0.657	1	6.75304e-33	-0.797065	0.986	0.831	3.36032e-29	1.04519e-49	-0.568375	0.943	0.8	5.20089e-46	7.09692e-07	-0.376899	0.866	0.606	0.00353143
Mid Trophs	PBANKA_1400400	null	fam-b protein	0.810724	1.22031e-45	0.810724	-0.982369	0.615	0.415	1	6.44885e-13	-1.06446	0.571	0.562	3.20895e-09	1.01321e-13	-1.14598	0.466	0.503	5.04172e-10	6.05025e-19	-1.25014	0.566	0.556	3.0106e-15	2.03385e-46	-1.0778	0.597	0.599	1.01205e-42	0.0753799	-0.543693	0.463	0.359	1
Mid Trophs	PBANKA_0214700	null	Plasmodium exported protein, unknown function	4.34992e-08	2.96961e-43	2.90483e-23	-1.48243	0.989	0.865	1.44544e-19	7.77405e-17	-1.29278	0.979	0.845	3.86837e-13	4.34992e-08	-0.668092	0.958	0.736	0.000216452	3.75531e-37	-1.07632	0.993	0.876	1.86864e-33	4.94935e-44	-0.603167	0.991	0.866	2.4628e-40	3.87087e-17	-0.476779	0.943	0.71	1.92615e-13
Mid Trophs	PBANKA_1229200	null	60S ribosomal protein L19, putative	0.00442971	2.47154e-40	4.02146e-17	-1.1384	0.983	0.797	2.00108e-13	2.37085e-29	-1.1762	0.933	0.821	1.17973e-25	0.00442971	-0.450028	0.748	0.448	1	3.17434e-30	-0.839547	0.991	0.827	1.57955e-26	4.11924e-41	-0.569917	0.947	0.787	2.04973e-37	4.99694e-16	-0.45709	0.879	0.653	2.48648e-12
Mid Trophs	PBANKA_1457550	null	ACEA small nucleolar RNA U3	0.0103472	1.56172e-39	3.72637e-15	-2.16405	0.827	0.705	1.85424e-11	3.06469e-19	-1.62302	0.933	0.777	1.52499e-15	5.58609e-15	-1.21315	0.78	0.673	2.77964e-11	3.75635e-26	-1.55684	0.919	0.768	1.86916e-22	2.60287e-40	-0.909558	0.878	0.757	1.29519e-36	0.0103472	-0.356433	0.447	0.292	1
Mid Trophs	PBANKA_1351900	RPL6	60S ribosomal protein L6, putative	8.00309e-10	3.09395e-39	8.30411e-11	-0.857991	0.994	0.78	4.13213e-07	3.75295e-31	-0.98388	0.954	0.847	1.86747e-27	8.00309e-10	-0.585051	0.979	0.755	3.98234e-06	1.15999e-32	-0.736405	0.991	0.844	5.77211e-29	5.15658e-40	-0.464529	0.977	0.832	2.56591e-36	2.98953e-24	-0.44657	0.917	0.705	1.48759e-20
Mid Trophs	PBANKA_1414000	null	conserved protein, unknown function	0.637844	9.27264e-39	4.27915e-06	-0.929812	0.816	0.618	0.0212931	1.75018e-09	-0.75625	0.786	0.635	8.70891e-06	0.197453	-0.492263	0.611	0.401	1	1.13134e-15	-0.826665	0.82	0.668	5.62956e-12	1.54544e-39	-0.64012	0.798	0.685	7.69011e-36	0.637844	-0.344666	0.62	0.42	1
Mid Trophs	PBANKA_0700600	null	Plasmodium exported protein, unknown function	0.258539	2.52379e-36	9.46494e-07	-1.36332	0.888	0.647	0.00470975	6.39844e-13	-1.20259	0.744	0.638	3.18386e-09	0.258539	-0.751388	0.739	0.51	1	3.74795e-14	-1.0643	0.873	0.677	1.86498e-10	4.20631e-37	-0.727804	0.847	0.691	2.09306e-33	0.0716695	-0.422768	0.56	0.408	1
Mid Trophs	PBANKA_1349200	MSRP1	MSP7-like protein	0.000123464	2.85624e-36	5.44979e-26	-1.4705	0.994	0.896	2.71181e-22	4.42395e-20	-1.36015	1	0.901	2.20136e-16	0.000123464	-0.659834	0.929	0.692	0.614358	3.17684e-33	-1.08565	0.993	0.903	1.58079e-29	4.7604e-37	-0.597574	0.99	0.903	2.36877e-33	5.24304e-35	-0.497861	0.984	0.827	2.60894e-31
Mid Trophs	PBANKA_0604500	HMGB3	high mobility group protein B3, putative	0.112071	6.49458e-35	1.06319e-14	-1.33358	1	0.82	5.29043e-11	4.1692e-19	-1.35334	0.962	0.82	2.07459e-15	0.112071	-0.492373	0.849	0.54	1	5.61029e-29	-1.05367	0.993	0.849	2.79168e-25	1.08243e-35	-0.693224	0.951	0.799	5.38617e-32	1.84989e-08	-0.50457	0.884	0.624	9.20505e-05
Mid Trophs	PBANKA_1231600	AP2-O2	AP2 domain transcription factor AP2-O2	0.0412725	2.94291e-34	2.58556e-15	-1.79815	0.899	0.743	1.28657e-11	1.27636e-21	-1.65056	0.731	0.702	6.35115e-18	0.0412725	-0.523911	0.418	0.286	1	8.48264e-25	-1.34247	0.91	0.754	4.22096e-21	4.90486e-35	-0.972727	0.763	0.665	2.44066e-31	5.24558e-29	-0.809519	0.628	0.579	2.6102e-25
Mid Trophs	PBANKA_0604800	EIF3C	eukaryotic translation initiation factor 3 subunit C, putative	0.0708007	7.25725e-33	1.11896e-13	-1.1001	0.994	0.787	5.56794e-10	3.43708e-17	-0.832223	0.983	0.831	1.71029e-13	0.0708007	-0.539559	0.914	0.623	1	7.21221e-25	-0.74565	0.995	0.837	3.58879e-21	1.20954e-33	-0.464213	0.98	0.825	6.01868e-30	4.38286e-07	-0.331909	0.944	0.66	0.00218091
Mid Trophs	PBANKA_0804100	null	conserved Plasmodium protein, unknown function	0.63596	1.06483e-32	4.00246e-14	-1.08461	0.978	0.784	1.99162e-10	8.37306e-12	-0.900324	0.933	0.726	4.16643e-08	0.0709561	-0.49654	0.887	0.622	1	1.77472e-33	-0.821611	0.991	0.84	8.83101e-30	1.0313e-17	-0.477982	0.925	0.71	5.13174e-14	0.63596	-0.293241	0.792	0.502	1
Mid Trophs	PBANKA_0623200	null	lysophospholipase, putative	0.00857541	1.44955e-31	9.18724e-12	-1.67154	0.883	0.688	4.57157e-08	1.09307e-17	-1.64041	0.651	0.648	5.43911e-14	0.00857541	-0.808118	0.674	0.508	1	5.53618e-22	-1.35462	0.855	0.705	2.75481e-18	2.41591e-32	-0.828253	0.746	0.65	1.20216e-28	1.98479e-18	-0.687487	0.603	0.533	9.87632e-15
Mid Trophs	PBANKA_0511400	nPrx	peroxiredoxin, putative	0.28615	6.97516e-31	7.64469e-11	-1.88692	0.447	0.516	3.804e-07	1.02301e-17	-1.75324	0.235	0.451	5.09048e-14	0.28615	-0.780344	0.335	0.291	1	2.90698e-15	-1.5668	0.427	0.483	1.44652e-11	1.16253e-31	-1.03275	0.325	0.441	5.78473e-28	4.59027e-23	-0.720187	0.267	0.38	2.28412e-19
Mid Trophs	PBANKA_0509000	EXP3	exported protein 3, putative	0.0883203	4.2002e-30	1.25421e-15	-1.26667	0.989	0.818	6.24097e-12	3.94375e-09	-1.09692	0.975	0.802	1.96241e-05	0.0883203	-0.526577	0.908	0.649	1	1.05462e-23	-0.879449	0.991	0.851	5.24777e-20	7.00034e-31	-0.52901	0.983	0.83	3.48337e-27	1.37372e-09	-0.385331	0.944	0.692	6.83562e-06
Mid Trophs	PBANKA_0524800	37135	early transcribed membrane protein	4.46035e-15	3.74285e-29	5.51598e-23	-1.42965	1	0.937	2.74475e-19	6.39901e-24	-1.66405	1	0.968	3.18415e-20	2.72848e-22	-0.56022	1	0.945	1.35769e-18	8.16358e-27	-1.00349	1	0.954	4.0622e-23	6.23808e-30	-0.57386	0.999	0.977	3.10407e-26	4.46035e-15	-0.474709	0.99	0.826	2.21947e-11
Mid Trophs	PBANKA_1231000	RPS11	40S ribosomal protein S11, putative	0.00149202	4.36474e-29	0.00023418	-0.982554	0.872	0.625	1	2.63256e-11	-0.930752	0.853	0.705	1.30996e-07	0.00149202	-0.59566	0.858	0.61	1	4.55683e-07	-0.756254	0.866	0.643	0.00226748	7.27456e-30	-0.489168	0.936	0.735	3.61982e-26	0.000152436	-0.252517	0.531	0.322	0.758522
Mid Trophs	PBANKA_0405300	null	40S ribosomal protein S23, putative	0.0306102	1.09141e-28	2.44518e-06	-0.859529	0.972	0.713	0.0121672	1.80828e-14	-0.913753	0.916	0.746	8.99799e-11	7.44186e-07	-0.538925	0.97	0.732	0.00370307	5.32289e-19	-0.730077	0.982	0.784	2.64867e-15	1.81901e-29	-0.470248	0.958	0.772	9.0514e-26	0.0306102	-0.338662	0.866	0.563	1
Mid Trophs	PBANKA_0316300	null	fam-b protein	0.610083	9.14199e-28	5.55873e-11	-2.1314	0.687	0.612	2.76602e-07	1.0285e-10	-2.09642	0.521	0.534	5.11782e-07	0.610083	-0.945182	0.472	0.338	1	8.56308e-05	-1.74662	0.661	0.511	0.426099	1.52367e-28	-1.28125	0.596	0.558	7.58176e-25	5.04465e-26	-0.850016	0.402	0.462	2.51022e-22
Mid Trophs	PBANKA_0201500	null	Plasmodium exported protein, unknown function	0.384581	1.11153e-26	6.13982e-08	-1.32021	0.95	0.724	0.000305517	1.08899e-11	-1.49322	0.954	0.786	5.41881e-08	0.384581	-0.579902	0.887	0.597	1	3.94884e-11	-1.00146	0.956	0.761	1.96494e-07	1.85255e-27	-0.581549	0.977	0.814	9.21829e-24	0.00128213	-0.440049	0.889	0.595	1
Mid Trophs	PBANKA_0520900	null	antigen UB05, putative	0.0220591	1.40881e-26	5.17642e-19	-1.14725	0.989	0.82	2.57579e-15	2.04492e-16	-1.02589	0.979	0.827	1.01755e-12	2.96821e-05	-0.521767	0.97	0.726	0.147698	1.6011e-18	-0.738029	0.993	0.832	7.96709e-15	2.34802e-27	-0.442786	0.991	0.852	1.16837e-23	0.0220591	-0.291441	0.784	0.472	1
Mid Trophs	PBANKA_0704500	HEUL	HECT-like E3 ubiquitin ligase, putative	0.9078	1.52992e-26	1.72502e-16	-1.06422	0.989	0.834	8.58369e-13	2.39796e-10	-0.744253	0.979	0.801	1.19322e-06	0.0486571	-0.517501	0.926	0.665	1	2.54986e-27	-0.77612	0.998	0.897	1.26881e-23	2.15621e-16	-0.463892	0.977	0.796	1.07293e-12	0.9078	-0.256234	0.935	0.616	1
Mid Trophs	PBANKA_1420500	null	conserved Plasmodium protein, unknown function	0.369933	7.91767e-25	3.57176e-17	-1.88922	0.922	0.775	1.77731e-13	2.03063e-09	-1.70997	0.807	0.659	1.01044e-05	0.369933	-0.677396	0.614	0.411	1	1.31961e-25	-1.46606	0.938	0.795	6.56638e-22	4.01533e-18	-0.876889	0.802	0.643	1.99803e-14	2.16408e-21	-0.812263	0.615	0.552	1.07685e-17
Mid Trophs	PBANKA_1220200	null	lysophospholipase, putative	0.787273	2.96462e-24	0.000126081	-1.24049	0.844	0.588	0.62738	3.78405e-07	-1.11868	0.744	0.597	0.00188295	0.787273	-0.627189	0.501	0.366	1	1.67786e-17	-1.08609	0.792	0.654	8.34905e-14	4.94104e-25	-0.658365	0.763	0.63	2.45866e-21	8.93467e-05	-0.45764	0.607	0.463	0.444589
Mid Trophs	PBANKA_0720800	null	RNA-binding protein NOB1, putative	0.078723	5.43677e-24	0.078723	-1.32566	0.642	0.385	1	8.44221e-05	-1.21873	0.538	0.294	0.420084	2.43944e-18	-0.281167	0.451	0.189	1.21386e-14	1.45772e-15	-0.918499	0.691	0.349	7.25362e-12	9.06129e-25	-0.417567	0.563	0.277	4.5089e-21	3.76922e-07	-0.348369	0.464	0.267	0.00187556
Mid Trophs	PBANKA_1200600	null	Plasmodium exported protein, unknown function	0.692143	8.30619e-23	9.95492e-07	-2.00995	0.369	0.423	0.00495357	1.04192e-06	-1.97061	0.307	0.37	0.00518459	0.692143	-0.445229	0.172	0.144	1	0.153988	-1.58614	0.406	0.332	1	1.31865e-06	-0.90247	0.321	0.324	0.00656158	1.38436e-23	-0.843845	0.288	0.393	6.8886e-20
Mid Trophs	PBANKA_1324400	RPL27	60S ribosomal protein L27, putative	0.690692	8.93444e-23	4.06035e-11	-0.943265	0.972	0.756	2.02043e-07	4.61899e-22	-0.969801	0.958	0.796	2.29841e-18	0.690692	-0.410231	0.926	0.607	1	4.0645e-23	-0.715655	0.986	0.802	2.0225e-19	1.48907e-23	-0.436334	0.953	0.761	7.40963e-20	9.12044e-14	-0.375091	0.932	0.681	4.53833e-10
Mid Trophs	PBANKA_0524700	null	Plasmodium exported protein, unknown function	0.0127863	2.75462e-22	2.3325e-09	-1.56187	0.855	0.672	1.16065e-05	1.67636e-13	-1.36225	0.71	0.636	8.34157e-10	0.0127863	-0.758357	0.647	0.498	1	3.20089e-19	-1.22424	0.852	0.71	1.59276e-15	4.59104e-23	-0.754393	0.726	0.614	2.2845e-19	2.29443e-07	-0.558708	0.548	0.456	0.00114171
Mid Trophs	PBANKA_0416200	null	mitochondrial carrier protein, putative	0.225054	4.66456e-20	0.0984431	-1.19503	0.866	0.508	1	0.225054	-1.23767	0.63	0.411	1	7.77427e-21	-0.256239	0.632	0.271	3.86848e-17	0.0631122	-0.911275	0.873	0.561	1	1.05872e-11	-0.414788	0.659	0.375	5.26821e-08	6.64701e-10	-0.30752	0.51	0.279	3.30755e-06
Mid Trophs	PBANKA_1208700	SDH4	succinate dehydrogenase subunit 4, putative	0.944965	7.00835e-20	5.48422e-09	-1.75254	0.285	0.414	2.72895e-05	1.94208e-07	-1.55549	0.202	0.312	0.000966377	0.944965	-0.544212	0.193	0.165	1	3.79417e-06	-1.34616	0.266	0.313	0.0188798	6.26144e-07	-0.748519	0.26	0.286	0.00311569	1.16806e-20	-0.690319	0.213	0.333	5.81226e-17
Mid Trophs	PBANKA_0939600	PAIP1	polyadenylate-binding protein-interacting protein 1, putative	0.267405	1.39994e-19	4.38847e-14	-1.28305	0.95	0.779	2.1837e-10	7.20294e-06	-1.01892	0.849	0.647	0.0358418	2.45852e-05	-0.412854	0.623	0.354	0.122336	2.33323e-20	-0.954034	0.988	0.816	1.16102e-16	8.35651e-07	-0.524349	0.847	0.623	0.0041582	0.267405	-0.356552	0.768	0.474	1
Mid Trophs	PBANKA_1000600	null	erythrocyte membrane antigen 1	0.114439	1.76756e-19	1.10603e-09	-1.59966	0.933	0.718	5.50359e-06	5.34035e-08	-1.56652	0.954	0.725	0.000265736	0.114439	-0.741334	0.828	0.574	1	2.82536e-10	-1.14127	0.945	0.739	1.4059e-06	2.94594e-20	-0.66245	0.91	0.736	1.4659e-16	0.000271761	-0.473652	0.862	0.586	1
Mid Trophs	PBANKA_1401300	null	40S ribosomal protein S7, putative	0.0314831	4.1473e-19	1.24069e-09	-0.750513	0.989	0.775	6.17365e-06	6.91217e-20	-0.862212	0.983	0.808	3.4395e-16	0.0314831	-0.461838	0.941	0.644	1	9.56568e-18	-0.562863	0.993	0.815	4.75988e-14	4.20343e-18	-0.366267	0.975	0.785	2.09163e-14	1.54883e-10	-0.317765	0.941	0.691	7.70699e-07
Mid Trophs	PBANKA_1462900	FCF2	rRNA-processing protein FCF2, putative	0.160519	2.92233e-18	0.160519	-1.16222	0.749	0.442	1	0.0156836	-0.972384	0.651	0.394	1	4.87055e-19	-0.30646	0.647	0.291	2.42358e-15	1.20414e-09	-0.767364	0.785	0.441	5.99178e-06	2.42238e-11	-0.379387	0.671	0.383	1.20538e-07	1.26883e-10	-0.302239	0.529	0.286	6.31371e-07
Mid Trophs	PBANKA_0610400	ATP4	non-SERCA-type Ca2+ -transporting P-ATPase, putative	0.598588	1.09748e-17	0.000871229	-0.836993	0.939	0.653	1	5.14608e-06	-0.67639	0.84	0.643	0.0256069	0.00411409	-0.585248	0.798	0.587	1	1.82913e-18	-0.78627	0.947	0.744	9.10177e-15	1.20002e-06	-0.40668	0.883	0.635	0.00597132	0.598588	-0.316048	0.812	0.499	1
Mid Trophs	PBANKA_0606600	null	conserved Plasmodium protein, unknown function	0.0115465	1.13262e-17	7.4551e-10	-1.708	0.788	0.654	3.70966e-06	0.000186312	-1.27971	0.655	0.533	0.927088	0.0115465	-0.444231	0.401	0.26	1	1.88769e-18	-1.35422	0.758	0.671	9.39317e-15	9.22547e-06	-0.673241	0.625	0.497	0.045906	0.000675604	-0.501833	0.471	0.392	1
Mid Trophs	PBANKA_1354300	PiT	sodium-dependent phosphate transporter, putative	0.933419	3.76133e-17	0.933419	-0.834645	0.855	0.528	1	8.17811e-06	-0.883048	0.718	0.581	0.0406943	0.0653105	-0.455635	0.623	0.394	1	7.9577e-05	-0.749127	0.829	0.608	0.395975	6.26889e-18	-0.521807	0.771	0.619	3.1194e-14	0.0440295	-0.287411	0.609	0.389	1
Mid Trophs	PBANKA_1207100	null	Plasmodium exported protein, unknown function	0.039227	2.72884e-16	0.039227	-1.31979	0.425	0.256	1	0.000194093	-1.52815	0.298	0.162	0.965806	1.08157e-10	-0.372277	0.267	0.117	5.38191e-07	4.54807e-17	-0.987337	0.455	0.208	2.26312e-13	4.34545e-11	-0.540852	0.295	0.163	2.1623e-07	0.017683	-0.29598	0.192	0.136	1
Mid Trophs	PBANKA_0505700	ROK1	ATP-dependent RNA helicase ROK1, putative	0.0155044	7.57164e-16	0.0155044	-1.19635	0.81	0.448	1	0.0022994	-1.28637	0.681	0.394	1	1.26194e-16	-0.362093	0.573	0.258	6.27942e-13	0.0141084	-0.855683	0.725	0.47	1	7.73206e-09	-0.486617	0.649	0.379	3.84747e-05	5.07101e-07	-0.383094	0.552	0.317	0.00252334
Mid Trophs	PBANKA_0800300	null	conserved Plasmodium protein, unknown function	0.131236	4.83495e-15	6.72365e-07	-1.10535	0.151	0.289	0.00334569	3.60264e-09	-0.995537	0.13	0.277	1.79268e-05	0.131236	-0.363998	0.11	0.127	1	6.57324e-06	-0.897639	0.185	0.247	0.0327084	8.05825e-16	-0.514192	0.144	0.245	4.00979e-12	1.01024e-11	-0.394408	0.146	0.234	5.02694e-08
Mid Trophs	PBANKA_0610900	HSP40	HSP40, subfamily A, putative	0.155353	5.45773e-15	7.63484e-07	-0.813624	1	0.781	0.0037991	5.98357e-15	-0.872467	0.992	0.827	2.97742e-11	0.155353	-0.418665	0.967	0.686	1	3.77483e-14	-0.568043	0.995	0.83	1.87835e-10	9.09622e-16	-0.335305	0.99	0.845	4.52628e-12	1.32145e-05	-0.252759	0.976	0.707	0.0657553
Mid Trophs	PBANKA_0700761	null	28S ribosomal RNA	0.15239	7.80409e-15	0.0390245	-1.46122	0.994	0.691	1	1.30068e-15	-1.04295	1	0.891	6.47219e-12	1.93822e-13	-0.408735	0.49	0.238	9.64458e-10	0.09086	-0.901427	0.993	0.742	1	7.72674e-09	-0.495081	0.996	0.871	3.84483e-05	0.15239	-0.32189	0.995	0.817	1
Mid Trophs	PBANKA_0921400	null	protein phosphatase, putative	0.810831	1.11172e-14	0.810831	-1.18968	0.726	0.464	1	0.34927	-1.32101	0.55	0.413	1	1.85286e-15	-0.419738	0.499	0.223	9.21982e-12	2.44901e-06	-0.93215	0.758	0.442	0.0121863	0.0157404	-0.585595	0.68	0.435	1	0.00602482	-0.285831	0.324	0.217	1
Mid Trophs	PBANKA_0926700	EXP1	exported protein 1	0.000939927	1.1293e-14	1.88216e-15	-2.34012	0.989	0.841	9.36563e-12	7.71196e-11	-2.91996	0.987	0.848	3.83747e-07	0.000939927	-0.885636	0.955	0.722	1	6.01807e-10	-1.86011	0.998	0.851	2.99459e-06	1.92413e-11	-1.23497	0.995	0.871	9.57445e-08	0.000730308	-0.966467	0.938	0.64	1
Mid Trophs	PBANKA_1428900	BDP2	bromodomain protein 2, putative	0.24319	1.22031e-14	2.38866e-10	-1.85854	0.844	0.677	1.1886e-06	3.91645e-07	-1.64695	0.714	0.591	0.00194883	0.24319	-0.721416	0.62	0.41	1	2.03385e-15	-1.36794	0.871	0.697	1.01204e-11	3.10352e-12	-0.871091	0.709	0.566	1.54431e-08	0.000145621	-0.601375	0.628	0.471	0.72461
Mid Trophs	PBANKA_0521300	null	zinc finger protein, putative	0.69572	1.46108e-14	0.00139084	-1.74152	0.872	0.631	1	0.69572	-1.48737	0.664	0.44	1	2.43514e-15	-0.423875	0.588	0.273	1.21172e-11	0.00926475	-1.33525	0.908	0.649	1	0.0985531	-0.716751	0.632	0.419	1	0.000119504	-0.401296	0.463	0.284	0.594654
Mid Trophs	PBANKA_0100900	null	ATP-dependent RNA helicase, putative	0.82084	2.53492e-14	0.82084	-1.27157	0.877	0.532	1	0.512834	-1.25356	0.697	0.446	1	4.22487e-15	-0.319941	0.588	0.273	2.10229e-11	0.334603	-0.971668	0.822	0.531	1	3.03432e-07	-0.441499	0.706	0.421	0.00150988	0.000574924	-0.393187	0.561	0.339	1
Mid Trophs	PBANKA_0316100	null	Plasmodium exported protein, unknown function	0.646841	3.55104e-14	7.08294e-07	-1.42762	0.944	0.687	0.00352447	0.00388366	-1.45824	0.899	0.647	1	0.646841	-0.609991	0.872	0.575	1	9.6414e-08	-0.988373	0.963	0.716	0.000479756	5.9184e-15	-0.648798	0.91	0.688	2.945e-11	5.55518e-05	-0.321582	0.617	0.365	0.276426
Mid Trophs	PBANKA_1142300	RHOP148	rhoptry protein RHOP148, putative	0.717386	4.86806e-14	0.0832747	-1.14436	0.883	0.585	1	0.717386	-1.0079	0.765	0.513	1	0.000187683	-0.473776	0.668	0.389	0.93391	0.0899729	-0.907162	0.88	0.615	1	0.600325	-0.477441	0.77	0.525	1	8.11343e-15	-0.250358	0.631	0.322	4.03724e-11
Mid Trophs	PBANKA_1353700	null	nucleolar complex protein 2, putative	0.0868478	5.25944e-14	8.84062e-07	-1.78557	0.743	0.583	0.00439909	8.75958e-08	-1.63769	0.634	0.554	0.000435877	0.0868478	-0.617005	0.558	0.364	1	6.11286e-06	-1.35489	0.76	0.573	0.0304176	8.76573e-15	-0.850738	0.651	0.549	4.36183e-11	6.91896e-06	-0.595423	0.477	0.407	0.0344288
Mid Trophs	PBANKA_1024100	SPB4	ATP-dependent rRNA helicase SPB4, putative	0.02597	1.67183e-13	0.02597	-1.51245	0.631	0.355	1	0.00115555	-1.59712	0.471	0.274	1	2.78639e-14	-0.325936	0.38	0.164	1.38651e-10	1.0153e-10	-1.14533	0.624	0.329	5.05214e-07	1.48727e-13	-0.556855	0.482	0.267	7.40063e-10	9.29075e-05	-0.301082	0.291	0.183	0.462308
Mid Trophs	PBANKA_1321400	UIS20	large ribosomal subunit nuclear export factor, putative	0.00057098	1.7253e-13	2.20624e-08	-1.9095	0.86	0.65	0.000109783	1.18028e-10	-1.72744	0.634	0.581	5.87307e-07	0.00057098	-0.63952	0.555	0.325	1	5.22236e-12	-1.48346	0.829	0.657	2.59865e-08	2.87549e-14	-0.892884	0.664	0.556	1.43085e-10	5.43787e-12	-0.656576	0.45	0.43	2.70589e-08
Mid Trophs	PBANKA_1423500	null	60S ribosomal protein L13-2, putative	0.379112	2.06517e-13	0.00353218	-0.691185	0.961	0.679	1	3.92466e-11	-0.829385	0.895	0.724	1.95291e-07	0.379112	-0.437489	0.905	0.607	1	5.54739e-07	-0.60333	0.972	0.734	0.00276038	3.44195e-14	-0.455141	0.897	0.693	1.71272e-10	0.0104328	-0.327143	0.878	0.59	1
Mid Trophs	PBANKA_0311200	null	conserved protein, unknown function	0.369259	3.33356e-13	0.369259	-1.38702	0.821	0.485	1	0.275476	-1.21531	0.655	0.473	1	5.55594e-14	-0.366822	0.54	0.259	2.76464e-10	0.0707111	-1.03278	0.762	0.483	1	0.0225188	-0.551126	0.709	0.452	1	0.0911172	-0.434247	0.564	0.365	1
Mid Trophs	PBANKA_1122700	TKL4	tyrosine kinase-like protein, putative	0.792805	1.00992e-12	2.26111e-08	-2.0424	0.955	0.708	0.000112513	7.44689e-05	-1.94824	0.702	0.579	0.370557	0.000188803	-0.540978	0.57	0.34	0.939486	1.68321e-13	-1.62684	0.919	0.717	8.37563e-10	5.84183e-06	-0.857024	0.743	0.557	0.0290689	0.792805	-0.569788	0.58	0.402	1
Mid Trophs	PBANKA_0931200	HSP101	heat shock protein 101	0.947567	1.51337e-12	0.000200131	-1.70383	0.972	0.669	0.995853	4.73105e-06	-1.90715	0.849	0.639	0.0235417	0.0654383	-0.571214	0.772	0.477	1	8.17158e-11	-1.34663	0.928	0.725	4.06618e-07	2.52228e-13	-0.723805	0.85	0.654	1.25509e-09	0.947567	-0.472684	0.703	0.457	1
Mid Trophs	PBANKA_1245861	null	28S ribosomal RNA	0.936667	1.73955e-12	9.48751e-06	-1.7542	0.754	0.392	0.0472098	0.936667	-0.789941	0.95	0.636	1	2.89924e-13	-0.337901	0.341	0.152	1.44266e-09	1.01953e-07	-0.973272	0.845	0.491	0.000507321	0.00527333	-0.635986	0.861	0.548	1	0.00251737	-0.520628	0.909	0.561	1
Mid Trophs	PBANKA_0613700	null	RNA-binding protein, putative	0.898436	3.11711e-12	0.846847	-1.16878	0.883	0.549	1	0.898436	-1.18446	0.765	0.508	1	5.19518e-13	-0.331423	0.653	0.318	2.58512e-09	0.139669	-0.788265	0.894	0.58	1	0.010037	-0.505258	0.789	0.497	1	1.00616e-05	-0.338645	0.636	0.371	0.0500665
Mid Trophs	PBANKA_0923500	RRS1	ribosome biogenesis regulatory protein, putative	0.00155909	3.59789e-12	5.66274e-05	-1.57463	0.743	0.574	0.281778	7.28574e-08	-1.54596	0.647	0.569	0.000362538	0.00155909	-0.528562	0.504	0.308	1	0.000517543	-1.20783	0.776	0.576	1	2.02929e-12	-0.764194	0.67	0.553	1.00977e-08	5.99648e-13	-0.664664	0.542	0.481	2.98385e-09
Mid Trophs	PBANKA_0921800	null	steryl ester hydrolase, putative	0.95043	6.09232e-12	0.95043	-1.16099	0.721	0.463	1	0.070333	-1.18423	0.651	0.41	1	1.01539e-12	-0.358863	0.579	0.285	5.05256e-09	0.00067834	-0.901727	0.764	0.462	1	0.0341181	-0.47845	0.636	0.418	1	0.000120599	-0.339795	0.533	0.32	0.600099
Mid Trophs	PBANKA_1010300	null	dynein-related AAA-type ATPase, putative	0.0244561	6.9334e-12	2.13888e-10	-1.88319	0.922	0.726	1.06431e-06	1.34836e-05	-1.412	0.815	0.646	0.0670943	4.0925e-06	-0.49831	0.608	0.348	0.0203643	1.15557e-12	-1.40588	0.956	0.76	5.7501e-09	0.0244561	-0.698003	0.804	0.576	1	0.000390351	-0.621042	0.701	0.505	1
Mid Trophs	PBANKA_1425000	null	RNA-binding protein, putative	0.873121	8.59992e-12	0.0106452	-1.13417	0.916	0.628	1	0.873121	-0.979334	0.811	0.522	1	1.43332e-12	-0.360268	0.828	0.418	7.1322e-09	0.120173	-0.770858	0.947	0.656	1	0.0125494	-0.385478	0.81	0.518	1	9.34517e-08	-0.266065	0.754	0.42	0.000465016
Mid Trophs	PBANKA_1300200	null	PIR protein	0.56055	1.65905e-11	0.56055	-0.959313	0.419	0.334	1	2.07531e-06	-0.990138	0.361	0.416	0.0103268	0.450896	-0.708035	0.365	0.308	1	0.017019	-0.849005	0.416	0.377	1	2.76508e-12	-0.783378	0.438	0.441	1.3759e-08	0.158175	-0.366012	0.324	0.281	1
Mid Trophs	PBANKA_0829700	GK	guanylate kinase, putative	0.0880464	1.93789e-11	0.0644197	-0.907564	0.486	0.395	1	3.21171e-07	-0.821663	0.277	0.362	0.00159815	0.0880464	-0.553822	0.288	0.273	1	4.21612e-06	-0.799123	0.434	0.418	0.0209794	3.22981e-12	-0.53264	0.351	0.374	1.60715e-08	0.00103538	-0.292736	0.202	0.219	1
Mid Trophs	PBANKA_0613800	SDA1	protein SDA1, putative	0.803046	2.04783e-11	0.803046	-1.49216	0.788	0.485	1	0.0246424	-1.35628	0.609	0.364	1	3.41304e-12	-0.39675	0.617	0.302	1.69833e-08	0.00129845	-1.13291	0.834	0.498	1	1.2196e-07	-0.551213	0.636	0.376	0.000606875	0.0501303	-0.440061	0.488	0.32	1
Mid Trophs	PBANKA_1104600	null	MMS19-like protein, putative	0.100065	2.32512e-11	0.00244775	-1.23166	0.704	0.385	1	0.100065	-1.15049	0.433	0.293	1	3.8752e-12	-0.299672	0.377	0.175	1.9283e-08	0.000128816	-0.933084	0.658	0.404	0.640987	1.62851e-06	-0.483379	0.463	0.289	0.00810346	7.0409e-06	-0.327136	0.356	0.217	0.0350355
Mid Trophs	PBANKA_1100860	null	fam-c protein	0.0521864	2.37382e-11	3.44432e-08	-2.08447	0.788	0.618	0.000171389	2.10028e-06	-2.1594	0.639	0.544	0.010451	0.0521864	-0.692148	0.579	0.373	1	0.0065033	-1.7022	0.788	0.564	1	4.26733e-10	-1.03367	0.72	0.557	2.12343e-06	3.95636e-12	-0.792184	0.529	0.464	1.96869e-08
Mid Trophs	PBANKA_0801600	null	conserved Plasmodium protein, unknown function	0.855279	2.51838e-11	0.0338169	-1.25772	0.866	0.607	1	0.855279	-0.933695	0.739	0.495	1	4.1973e-12	-0.387649	0.674	0.345	2.08858e-08	0.0164066	-1.02538	0.889	0.631	1	0.257339	-0.482243	0.719	0.481	1	1.01133e-07	-0.318546	0.596	0.337	0.00050324
Mid Trophs	PBANKA_1332500	PNO1	pre-rRNA-processing protein PNO1, putative	0.0932237	3.88844e-11	0.0314691	-1.01323	0.726	0.413	1	0.0932237	-0.97383	0.618	0.397	1	5.20639e-09	-0.320404	0.412	0.211	2.5907e-05	3.51467e-08	-0.713414	0.741	0.42	0.00017489	7.23191e-11	-0.355034	0.636	0.369	3.5986e-07	6.48073e-12	-0.269791	0.564	0.301	3.22481e-08
Mid Trophs	PBANKA_1208600	null	DNA2/NAM7 helicase, putative	0.953288	4.59495e-11	0.0721005	-1.1238	0.832	0.464	1	0.953288	-1.04724	0.588	0.41	1	7.65825e-12	-0.28323	0.528	0.261	3.81074e-08	0.0491445	-0.838356	0.797	0.501	1	0.00775693	-0.455541	0.603	0.393	1	0.00063959	-0.328661	0.458	0.286	1
Mid Trophs	PBANKA_0508100	CHD1	chromodomain-helicase-DNA-binding protein 1, putative	0.386609	6.06056e-11	1.01009e-11	-1.6406	0.972	0.758	5.02622e-08	0.0372388	-1.41797	0.882	0.638	1	2.25624e-07	-0.427179	0.582	0.321	0.00112271	3.08002e-11	-1.27284	0.97	0.756	1.53262e-07	0.0331125	-0.620253	0.839	0.595	1	0.386609	-0.468503	0.812	0.535	1
Mid Trophs	PBANKA_1131000	null	V-type proton ATPase 21 kDa proteolipid subunit, putative	0.415939	8.19814e-11	0.1417	-1.32477	0.804	0.536	1	0.115436	-1.3586	0.664	0.484	1	1.36636e-11	-0.317274	0.516	0.255	6.79899e-08	0.415939	-1.06126	0.748	0.526	1	0.0361729	-0.539818	0.698	0.447	1	0.0100556	-0.531608	0.515	0.4	1
Mid Trophs	PBANKA_0817900	null	zinc finger protein, putative	0.554826	1.49114e-10	0.00319144	-1.76319	0.436	0.4	1	0.000326543	-1.72577	0.244	0.297	1	0.00514398	-0.473817	0.246	0.159	1	0.554826	-1.35551	0.453	0.328	1	0.0785446	-0.691254	0.32	0.234	1	2.48523e-11	-0.633692	0.27	0.323	1.23665e-07
Mid Trophs	PBANKA_0524200	37500	early transcribed membrane protein	0.948225	1.70814e-10	3.23183e-09	-1.76177	0.961	0.739	1.60816e-05	4.11392e-08	-2.03071	0.832	0.673	0.000204709	0.948225	-0.611176	0.893	0.607	1	6.30477e-07	-1.37146	0.965	0.739	0.00313725	2.84689e-11	-0.809479	0.947	0.733	1.41661e-07	0.0181203	-0.519636	0.787	0.471	1
Mid Trophs	PBANKA_0937200	null	RNA-binding protein, putative	0.0259143	1.9522e-10	9.83848e-10	-1.28803	0.961	0.743	4.89563e-06	0.00149567	-1.11371	0.861	0.632	1	0.0114198	-0.47446	0.795	0.478	1	3.25367e-11	-0.952385	0.975	0.773	1.61903e-07	0.0259143	-0.45822	0.85	0.612	1	0.000636425	-0.321367	0.747	0.437	1
Mid Trophs	PBANKA_0512500	null	nucleolar preribosomal assembly protein, putative	0.296697	2.9333e-10	1.54894e-05	-1.67252	0.33	0.383	0.0770752	5.69926e-05	-1.45795	0.269	0.324	0.283595	0.296697	-0.572808	0.169	0.17	1	0.00122999	-1.22533	0.344	0.335	1	1.82087e-05	-0.685089	0.281	0.288	0.0906067	4.88884e-11	-0.507649	0.197	0.27	2.43268e-07
Mid Trophs	PBANKA_0702900	null	SET domain protein, putative	0.816882	3.14185e-10	0.816882	-1.59957	0.709	0.459	1	0.217849	-1.42737	0.471	0.319	1	5.23642e-11	-0.375143	0.472	0.232	2.60564e-07	0.230946	-1.29736	0.665	0.448	1	0.00783428	-0.638765	0.441	0.299	1	0.12997	-0.458094	0.415	0.286	1
Mid Trophs	PBANKA_0505900	null	conserved Plasmodium protein, unknown function	0.84513	3.99317e-10	0.618952	-0.845019	0.955	0.606	1	0.84513	-0.946236	0.832	0.553	1	5.37708e-07	-0.354817	0.769	0.425	0.00267564	0.025782	-0.702459	0.961	0.713	1	0.654114	-0.501926	0.852	0.577	1	6.65528e-11	-0.267182	0.569	0.311	3.31167e-07
Mid Trophs	PBANKA_0928200	null	conserved protein, unknown function	0.0284353	4.25439e-10	0.0284353	-0.774449	0.983	0.714	1	3.03535e-06	-0.910464	0.941	0.722	0.0151039	7.09065e-11	-0.269022	0.843	0.449	3.52831e-07	1.35845e-06	-0.64997	0.988	0.778	0.00675966	1.40452e-06	-0.416779	0.949	0.723	0.00698889	0.0172111	-0.344052	0.771	0.462	1
Mid Trophs	PBANKA_0506200	UIS12	RNA-binding protein, putative	0.442061	6.05486e-10	1.00914e-10	-1.92663	0.33	0.461	5.0215e-07	0.000419713	-1.32702	0.193	0.254	1	0.442061	-0.585319	0.184	0.176	1	1.01533e-06	-1.4825	0.337	0.367	0.00505229	1.99308e-08	-0.740667	0.217	0.262	9.91756e-05	1.39682e-08	-0.449147	0.161	0.226	6.95058e-05
Mid Trophs	PBANKA_1320500	VP1	V-type H(+)-translocating pyrophosphatase, putative	0.931152	6.86785e-10	0.931152	-1.08189	0.721	0.459	1	0.844236	-1.20185	0.71	0.473	1	1.14464e-10	-0.321285	0.481	0.236	5.69574e-07	0.0759431	-0.846823	0.794	0.501	1	0.00514363	-0.409551	0.685	0.432	1	6.62645e-06	-0.312349	0.61	0.349	0.0329732
Mid Trophs	PBANKA_0112500	MFR1	major facilitator superfamily-related transporter, putative	0.109031	9.70817e-10	0.109031	-1.24269	0.553	0.34	1	0.000113095	-1.30396	0.387	0.214	0.562763	1.61803e-10	-0.311222	0.323	0.151	8.05131e-07	3.21723e-05	-1.07323	0.492	0.299	0.160089	1.39831e-07	-0.441643	0.384	0.233	0.0006958	2.02314e-07	-0.268742	0.307	0.178	0.00100671
Mid Trophs	PBANKA_0504900	null	N-acetyltransferase, GNAT family, putative	0.292062	1.01814e-09	0.292062	-1.11419	0.637	0.392	1	0.0548801	-0.972011	0.508	0.324	1	8.71503e-09	-0.305088	0.38	0.194	4.3366e-05	2.28679e-07	-0.718281	0.702	0.395	0.00113791	1.69691e-10	-0.41756	0.531	0.306	8.44381e-07	3.30422e-08	-0.260622	0.402	0.23	0.000164418
Mid Trophs	PBANKA_0316841	null	fam-b protein	0.696131	1.49722e-09	0.238869	-1.34941	0.559	0.413	1	0.00104525	-1.25892	0.429	0.396	1	1.12513e-06	-0.566351	0.38	0.207	0.00559866	0.551106	-1.12001	0.527	0.376	1	0.696131	-0.645414	0.446	0.329	1	2.49536e-10	-0.659459	0.413	0.399	1.24169e-06
Mid Trophs	PBANKA_1221300	null	conserved Plasmodium protein, unknown function	0.210798	1.56384e-09	0.0135794	-0.972419	0.732	0.401	1	0.210798	-1.01547	0.458	0.372	1	2.6064e-10	-0.291294	0.433	0.219	1.29695e-06	0.00871235	-0.670585	0.624	0.403	1	0.0967502	-0.463877	0.51	0.353	1	0.0517908	-0.302502	0.358	0.25	1
Mid Trophs	PBANKA_1356000	ApiAP2	AP2 domain transcription factor, putative	0.263983	1.89893e-09	0.263983	-1.28719	0.804	0.481	1	0.00661215	-1.0834	0.605	0.36	1	3.16488e-10	-0.26513	0.371	0.181	1.57484e-06	0.00553655	-0.932991	0.797	0.497	1	1.27002e-07	-0.441001	0.546	0.329	0.000631964	6.17106e-07	-0.333413	0.483	0.282	0.00307072
Mid Trophs	PBANKA_1100750	null	fam-a protein	0.8466	2.20032e-09	0.303472	-1.58261	0.603	0.432	1	0.00299108	-1.56901	0.487	0.425	1	3.6672e-10	-0.422785	0.439	0.217	1.8248e-06	0.461794	-1.22477	0.589	0.413	1	0.8466	-0.681369	0.549	0.39	1	0.00129081	-0.490423	0.312	0.292	1
Mid Trophs	PBANKA_1442500	ELP3	elongator complex protein 3, putative	0.472804	2.8108e-09	0.472804	-1.26622	0.704	0.469	1	0.265063	-1.10048	0.462	0.372	1	4.68466e-10	-0.369317	0.501	0.252	2.33109e-06	0.166448	-0.901112	0.714	0.466	1	0.00260274	-0.488694	0.572	0.369	1	0.323195	-0.394802	0.428	0.302	1
Mid Trophs	PBANKA_1218800	ABCI3	ABC transporter I family member 1, putative	0.0199476	4.8811e-09	1.1885e-06	-1.3714	0.732	0.593	0.00591397	0.0111538	-0.907039	0.538	0.44	1	0.000348979	-0.454759	0.478	0.285	1	2.38372e-08	-1.07304	0.73	0.599	0.000118614	8.13517e-10	-0.61408	0.533	0.472	4.04806e-06	0.0199476	-0.266911	0.353	0.241	1
Mid Trophs	PBANKA_1432500	null	DNA-binding chaperone, putative	0.917911	4.94566e-09	0.257746	-1.28762	0.832	0.546	1	0.107154	-0.957698	0.567	0.44	1	8.24277e-10	-0.429367	0.665	0.344	4.1016e-06	0.917911	-0.912533	0.834	0.564	1	0.514093	-0.500955	0.671	0.454	1	8.94467e-07	-0.261784	0.409	0.242	0.00445087
Mid Trophs	PBANKA_1211500	UTP13	U3 small nucleolar RNA-associated protein 13, putative	0.806336	5.42486e-09	0.0379199	-1.02196	0.704	0.399	1	0.806336	-0.926392	0.458	0.351	1	2.96553e-06	-0.339205	0.389	0.215	0.0147565	0.0522349	-0.885035	0.621	0.4	1	3.56891e-05	-0.387901	0.571	0.352	0.177589	9.04144e-10	-0.25852	0.459	0.254	4.49902e-06
Mid Trophs	PBANKA_0623150	null	conserved rodent malaria protein, unknown function	0.993723	5.60868e-09	1.8722e-05	-1.50452	0.782	0.593	0.0931606	0.000357158	-1.56432	0.634	0.511	1	0.993723	-0.718215	0.596	0.421	1	2.04004e-07	-1.21889	0.776	0.603	0.00101512	9.3478e-10	-0.786068	0.64	0.52	4.65147e-06	0.0362315	-0.468544	0.39	0.321	1
Mid Trophs	PBANKA_0903000	RSA4	ribosome assembly protein 4, putative	0.415834	7.03911e-09	0.415834	-1.19997	0.536	0.353	1	0.10381	-0.853967	0.483	0.315	1	1.51289e-06	-0.338517	0.332	0.18	0.00752813	0.000613672	-0.82122	0.564	0.353	1	1.17319e-09	-0.382804	0.519	0.303	5.83777e-06	0.0552906	-0.308682	0.335	0.235	1
Mid Trophs	PBANKA_0111200	NOG1	nucleolar GTP-binding protein 1, putative	0.816051	7.48602e-09	0.816051	-1.24883	0.62	0.411	1	0.667082	-1.0365	0.458	0.327	1	1.24767e-09	-0.3103	0.329	0.158	6.2084e-06	0.0712912	-0.985883	0.624	0.411	1	0.00175794	-0.46688	0.482	0.315	1	0.104394	-0.337972	0.358	0.252	1
Mid Trophs	PBANKA_0208800	UBP1	ubiquitin carboxyl-terminal hydrolase 1, putative	0.241864	1.57488e-08	7.61647e-09	-1.52292	0.978	0.748	3.78996e-05	0.0348916	-1.36239	0.895	0.648	1	3.91614e-06	-0.401278	0.777	0.448	0.0194867	2.6248e-09	-1.11702	0.977	0.784	1.3061e-05	0.000373254	-0.621328	0.888	0.645	1	0.241864	-0.427705	0.757	0.47	1
Mid Trophs	PBANKA_1024300	DBP4	ATP-dependent RNA helicase DBP4, putative	0.700318	1.80584e-08	0.666657	-1.48066	0.631	0.403	1	0.700318	-1.39431	0.424	0.314	1	1.81068e-08	-0.397918	0.362	0.185	9.00996e-05	0.000282129	-1.07322	0.594	0.371	1	3.00973e-09	-0.587129	0.508	0.296	1.49764e-05	0.426273	-0.466434	0.345	0.277	1
Mid Trophs	PBANKA_1441500	RRP9	U3 small nucleolar RNA-interacting protein 2, putative	0.222247	1.92683e-08	0.00365974	-0.949027	0.615	0.344	1	0.222247	-0.81423	0.479	0.32	1	3.21138e-09	-0.308142	0.401	0.205	1.59798e-05	8.26723e-06	-0.688924	0.612	0.359	0.0411377	1.73685e-06	-0.404166	0.511	0.312	0.00864255	4.69241e-05	-0.308247	0.432	0.263	0.233494
Mid Trophs	PBANKA_0908300	null	conserved Plasmodium protein, unknown function	0.746269	2.09769e-08	0.746269	-1.46323	0.777	0.484	1	0.218374	-1.25784	0.496	0.336	1	6.37164e-08	-0.314384	0.421	0.227	0.000317053	0.00130656	-1.05454	0.811	0.499	1	3.49615e-09	-0.481339	0.547	0.322	1.73968e-05	1.10355e-05	-0.341899	0.413	0.251	0.0549128
Mid Trophs	PBANKA_1035900	GDPD	glycerophosphodiester phosphodiesterase, putative	0.652619	2.18264e-08	0.0130027	-1.47734	0.877	0.611	1	0.0139332	-1.3789	0.706	0.527	1	3.63773e-09	-0.537119	0.65	0.344	1.81013e-05	0.652619	-1.15118	0.861	0.594	1	0.121691	-0.757786	0.698	0.494	1	0.0898044	-0.530824	0.655	0.456	1
Mid Trophs	PBANKA_0511200	MPP10	U3 small nucleolar ribonucleoprotein protein MPP10, putative	0.00820695	2.35236e-08	0.00010011	-1.6636	0.676	0.548	0.498148	3.9206e-09	-1.75314	0.563	0.551	1.95089e-05	0.00209051	-0.613507	0.525	0.323	1	0.00820695	-1.34096	0.737	0.545	1	5.92904e-07	-0.812963	0.601	0.489	0.00295029	2.88183e-05	-0.628651	0.512	0.417	0.1434
Mid Trophs	PBANKA_1227100	UTP14	U3 small nucleolar RNA-associated protein 14, putative	0.261751	2.48221e-08	4.43644e-05	-1.72372	0.721	0.572	0.220757	0.00250786	-1.47312	0.487	0.434	1	4.13702e-09	-0.316047	0.439	0.227	2.05858e-05	0.235016	-1.22601	0.751	0.525	1	0.261751	-0.696122	0.572	0.421	1	0.173653	-0.463803	0.388	0.313	1
Mid Trophs	PBANKA_1348300	UTP4	U3 small nucleolar RNA-associated protein 4, putative	0.542808	2.5206e-08	0.298436	-1.20423	0.765	0.452	1	0.542808	-0.989681	0.559	0.384	1	4.201e-09	-0.341392	0.51	0.266	2.09042e-05	0.0175557	-0.860468	0.691	0.44	1	0.00741217	-0.470918	0.576	0.377	1	3.51648e-06	-0.309594	0.466	0.274	0.017498
Mid Trophs	PBANKA_1314900	null	conserved Plasmodium protein, unknown function	0.606273	2.72943e-08	0.580995	-1.48908	0.62	0.431	1	0.606273	-1.50139	0.475	0.341	1	4.54906e-09	-0.436082	0.516	0.268	2.26361e-05	0.14358	-1.13635	0.658	0.441	1	0.00820783	-0.616035	0.528	0.349	1	0.0310634	-0.339987	0.337	0.235	1
Mid Trophs	PBANKA_1344500	null	conserved protein, unknown function	0.739033	2.98126e-08	0.000626526	-2.17643	0.86	0.614	1	0.0971686	-1.96449	0.689	0.502	1	4.96877e-09	-0.512327	0.484	0.25	2.47246e-05	0.116111	-1.66052	0.859	0.589	1	0.739033	-0.864416	0.659	0.454	1	0.0347144	-0.703057	0.544	0.407	1
Mid Trophs	PBANKA_0707300	GCN5	histone acetyltransferase GCN5, putative	0.494027	3.78939e-08	0.0628642	-1.10025	0.972	0.66	1	0.494027	-0.982521	0.874	0.579	1	6.31564e-09	-0.407431	0.81	0.44	3.14266e-05	0.207884	-0.904603	0.963	0.685	1	0.000322581	-0.369848	0.879	0.562	1	6.52698e-07	-0.272936	0.804	0.459	0.00324783
Mid Trophs	PBANKA_0206700	null	conserved Plasmodium protein, unknown function	0.967704	4.91952e-08	0.818074	-1.14889	0.57	0.395	1	0.850668	-1.12251	0.496	0.352	1	8.1992e-09	-0.325518	0.389	0.197	4.07992e-05	0.967704	-0.893283	0.543	0.399	1	0.530294	-0.485833	0.494	0.356	1	0.00371178	-0.303886	0.366	0.24	1
Mid Trophs	PBANKA_0925300	null	conserved Plasmodium protein, unknown function	0.363564	5.14326e-08	0.363564	-1.38752	0.894	0.52	1	0.139991	-1.34991	0.655	0.412	1	8.5721e-09	-0.431166	0.561	0.299	4.26548e-05	0.179664	-1.11232	0.864	0.55	1	7.54023e-07	-0.572593	0.722	0.424	0.00375202	1.6651e-06	-0.368042	0.521	0.304	0.00828552
Mid Trophs	PBANKA_0623500	null	fam-a protein	0.192274	5.69275e-08	0.192274	-1.83864	0.698	0.416	1	0.00683391	-1.89552	0.681	0.392	1	9.48792e-09	-0.407853	0.401	0.206	4.72119e-05	2.27863e-07	-1.41325	0.707	0.402	0.00113385	0.00128373	-0.844749	0.624	0.395	1	3.73618e-06	-0.545835	0.569	0.328	0.0185912
Mid Trophs	PBANKA_1130900	null	large subunit rRNA methyltransferase, putative	0.40776	5.79387e-08	3.25759e-06	-1.67564	0.927	0.661	0.0162098	0.000923656	-1.4964	0.718	0.56	1	9.65645e-09	-0.451569	0.611	0.324	4.80505e-05	4.79083e-05	-1.35008	0.935	0.666	0.238392	0.231498	-0.669009	0.806	0.543	1	0.40776	-0.489167	0.647	0.415	1
Mid Trophs	PBANKA_1343000	null	ribose-phosphate pyrophosphokinase, putative	0.096111	6.58798e-08	3.37003e-06	-1.12196	0.872	0.652	0.0167693	3.43009e-05	-1.01491	0.836	0.63	0.170681	0.0235618	-0.482104	0.798	0.486	1	6.08002e-06	-0.831022	0.91	0.671	0.0302542	1.098e-08	-0.494399	0.886	0.659	5.46364e-05	0.096111	-0.413489	0.765	0.506	1
Mid Trophs	PBANKA_1432800	MRD1	multiple RNA-binding domain-containing protein 1, putative	0.999377	7.56127e-08	0.92654	-1.39447	0.715	0.456	1	0.862632	-1.19274	0.487	0.361	1	1.26021e-08	-0.355597	0.472	0.25	6.27082e-05	0.999377	-1.0023	0.651	0.45	1	0.000546189	-0.465512	0.568	0.36	1	0.36113	-0.374593	0.362	0.266	1
[truncated: 2,532 more rows]
