# Supplementary material for: Host cell maturation modulates parasite invasion and sexual differentiation in Plasmodium berghei
Source: Sci Adv. 2022 Apr 27;8(17):eabm7348. doi: 10.1126/sciadv.abm7348 (PMC9045723; doi:10.1126/sciadv.abm7348)
Supplement: Supplementary file 2 — Tables S1 to S6 [file sciadv.abm7348_tables_s1_to_s6.zip › sciadv.abm7348_table_s5.xlsx]

## Sheet: Table S5 Legend
Table S5: Differentially expressed genes per cluster between P. berghei parasites in different organs.
Explanations of column headings
cluster	Cluster cell type
GeneID	Gene ID
Gene Name or Symbol	Gene name
Product Description	Gene annotation
logFC	log(fold change) - Fold change between infected and uninfected cells
logCPM	log(counts per million) - Average expression of the gene in all samples
F	F-statistic from the quasi-likelihood F-test
PValue	p value
FDR	False discovery rate

## Sheet: DEG Organs
Organ	Cluster	GeneID	Gene Name or Symbol	Product Description	logFC	logCPM	F	PValue	FDR
Spleen	Females	PBANKA_1245861	null	28S ribosomal RNA	2.74289	10.9381	29.6427	1.70397e-07	0.00038152
Blood	Late Trophs	PBANKA_0801800	null	conserved Plasmodium protein, unknown function	-2.92221	8.25534	62.1698	9.35489e-07	0.00283014
Blood	Late Trophs	PBANKA_0819000	GAP50	glideosome-associated protein 50, putative	-2.13202	8.50906	54.5596	2.08047e-06	0.00283014
Blood	Late Trophs	PBANKA_0305100	SERA1	serine repeat antigen 1	-1.98342	11.0858	54.9608	1.99032e-06	0.00283014
Spleen	Late Trophs	PBANKA_0819000	GAP50	glideosome-associated protein 50, putative	1.83781	8.50906	57.0491	1.58684e-06	0.00289603
Spleen	Late Trophs	PBANKA_0701200	null	conserved Plasmodium protein, unknown function	1.84431	7.06691	51.9553	2.79179e-06	0.00289603
Spleen	Late Trophs	PBANKA_1349000	MSRP2	MSP7-like protein	1.92698	10.8065	53.8908	2.24125e-06	0.00289603
Spleen	Late Trophs	PBANKA_0801800	null	conserved Plasmodium protein, unknown function	2.12703	8.25534	51.8112	2.83855e-06	0.00289603
Blood	Late Trophs	PBANKA_1349000	MSRP2	MSP7-like protein	-2.20781	10.8065	51.6173	2.90286e-06	0.00296164
Blood	Late Trophs	PBANKA_0831000	MSP1	merozoite surface protein 1	-2.4018	11.8101	47.8974	4.52194e-06	0.00313456
Blood	Late Trophs	PBANKA_0519000	null	S-antigen, putative	-2.11358	8.74323	47.7431	4.60851e-06	0.00313456
Blood	Late Trophs	PBANKA_0932000	RON4	rhoptry neck protein 4	-3.58016	6.90216	44.5254	6.92031e-06	0.00336423
Blood	Late Trophs	PBANKA_1126800	null	HECT-domain (ubiquitin-transferase), putative	-2.57043	6.52645	41.8687	9.84939e-06	0.00336423
Blood	Late Trophs	PBANKA_0910700	null	conserved Plasmodium protein, unknown function	-2.33646	7.2741	42.0103	9.66186e-06	0.00336423
Blood	Late Trophs	PBANKA_0112100	ApiAP2	AP2 domain transcription factor, putative	-2.2699	9.99528	41.2553	1.07113e-05	0.00336423
Blood	Late Trophs	PBANKA_0406400	null	zinc finger protein, putative	-2.25582	6.99156	44.4804	6.96087e-06	0.00336423
Blood	Late Trophs	PBANKA_0510100	null	conserved protein, unknown function	-2.21434	7.25937	42.201	9.41554e-06	0.00336423
Blood	Late Trophs	PBANKA_0519300	null	conserved Plasmodium protein, unknown function	-2.18796	9.64866	41.2516	1.07167e-05	0.00336423
Blood	Late Trophs	PBANKA_1135900	null	conserved Plasmodium protein, unknown function	-2.00987	7.28064	40.6574	1.16344e-05	0.00339144
Blood	Late Trophs	PBANKA_1344400	null	AMP deaminase, putative	-2.66636	6.99539	40.141	1.25048e-05	0.00340214
Spleen	Late Trophs	PBANKA_1344400	null	AMP deaminase, putative	2.2918	6.99539	47.8823	4.53034e-06	0.00369766
Spleen	Late Trophs	PBANKA_0417800	null	conserved protein, unknown function	1.4075	7.73027	43.6317	7.77848e-06	0.00387723
Spleen	Late Trophs	PBANKA_0709800	null	conserved Plasmodium protein, unknown function	1.57197	7.39093	42.1344	9.50068e-06	0.00387723
Spleen	Late Trophs	PBANKA_1353100	null	conserved Plasmodium protein, unknown function	1.6629	8.35421	42.5031	9.03966e-06	0.00387723
Spleen	Late Trophs	PBANKA_0406400	null	zinc finger protein, putative	1.87037	6.99156	45.1907	6.35086e-06	0.00387723
Spleen	Late Trophs	PBANKA_0519300	null	conserved Plasmodium protein, unknown function	1.927	9.64866	44.3825	7.05007e-06	0.00387723
Blood	Late Trophs	PBANKA_1425900	null	conserved protein, unknown function	-2.44005	6.31284	38.6215	1.55253e-05	0.00395992
Spleen	Late Trophs	PBANKA_0817900	null	zinc finger protein, putative	1.2505	8.00331	38.4296	1.59624e-05	0.0041081
Spleen	Late Trophs	PBANKA_0910300	GCalpha	guanylyl cyclase, putative	1.41995	8.60906	37.4263	1.84876e-05	0.0041081
Spleen	Late Trophs	PBANKA_0305100	SERA1	serine repeat antigen 1	1.47118	11.0858	39.9892	1.27746e-05	0.0041081
Spleen	Late Trophs	PBANKA_1343400	null	conserved Plasmodium protein, unknown function	1.51627	7.19646	37.5811	1.807e-05	0.0041081
Spleen	Late Trophs	PBANKA_0519000	null	S-antigen, putative	1.57288	8.74323	36.6719	2.06857e-05	0.0041081
Spleen	Late Trophs	PBANKA_1106500	ROM4	rhomboid protease ROM4	1.62844	8.15036	37.8258	1.74315e-05	0.0041081
Spleen	Late Trophs	PBANKA_1443300	null	merozoite surface protein 9, putative	1.75201	12.2277	37.1836	1.91644e-05	0.0041081
Spleen	Late Trophs	PBANKA_0510100	null	conserved protein, unknown function	1.76002	7.25937	39.2177	1.42511e-05	0.0041081
Spleen	Late Trophs	PBANKA_1245500	null	conserved Plasmodium protein, unknown function	1.79431	6.19353	37.2617	1.89436e-05	0.0041081
Spleen	Late Trophs	PBANKA_1305200	null	serine/threonine protein kinase, putative	1.84079	7.21792	36.5275	2.11394e-05	0.0041081
Spleen	Late Trophs	PBANKA_0112100	ApiAP2	AP2 domain transcription factor, putative	1.84267	9.99528	37.8026	1.74908e-05	0.0041081
Spleen	Females	PBANKA_1310700	null	glutaminyl-peptide cyclotransferase, putative	1.99732	7.11653	22.8224	3.70043e-06	0.00414263
Blood	Late Trophs	PBANKA_0910300	GCalpha	guanylyl cyclase, putative	-1.61832	8.60906	37.428	1.84828e-05	0.00419046
Blood	Late Trophs	PBANKA_0417800	null	conserved protein, unknown function	-1.49195	7.73027	37.4358	1.84616e-05	0.00419046
Spleen	Late Trophs	PBANKA_0925600	null	conserved Plasmodium protein, unknown function	1.46098	7.7205	35.4713	2.48224e-05	0.00447856
Spleen	Late Trophs	PBANKA_0831000	MSP1	merozoite surface protein 1	1.74098	11.8101	35.0873	2.6338e-05	0.00447856
Spleen	Late Trophs	PBANKA_0102900	SIP2	AP2 domain transcription factor, putative	1.86923	8.44863	35.1747	2.59839e-05	0.00447856
Spleen	Late Trophs	PBANKA_1200600	null	Plasmodium exported protein, unknown function	1.24199	8.95632	34.636	2.82545e-05	0.00447885
Spleen	Late Trophs	PBANKA_0802000	null	conserved Plasmodium protein, unknown function	1.48438	9.40778	34.5729	2.85347e-05	0.00447885
Spleen	Late Trophs	PBANKA_0108800	null	histone H3, putative	1.32675	10.667	34.2157	3.01822e-05	0.00452845
Spleen	Late Trophs	PBANKA_1135900	null	conserved Plasmodium protein, unknown function	1.55382	7.28064	34.0323	3.107e-05	0.00452845
Spleen	Late Trophs	PBANKA_1425900	null	conserved protein, unknown function	1.83258	6.31284	33.7967	3.22535e-05	0.00453884
Bone marrow	Late Trophs	PBANKA_0521241	null	5.8S ribosomal RNA	2.35613	9.48787	60.4223	1.11577e-06	0.00455344
Spleen	Late Trophs	PBANKA_0521241	null	5.8S ribosomal RNA	-1.99477	9.48787	32.372	4.0602e-05	0.00465611
Spleen	Late Trophs	PBANKA_0836400	null	Plasmodium exported protein, unknown function	-1.52484	7.87901	32.4586	4.003e-05	0.00465611
Spleen	Late Trophs	PBANKA_1120100	null	conserved Plasmodium protein, unknown function	1.16779	7.9635	32.6301	3.89236e-05	0.00465611
Spleen	Late Trophs	PBANKA_0914100	null	conserved Plasmodium protein, unknown function	1.22576	8.03382	32.7889	3.79299e-05	0.00465611
Spleen	Late Trophs	PBANKA_1224900	null	conserved Plasmodium protein, unknown function	1.32352	7.68543	32.764	3.80835e-05	0.00465611
Spleen	Late Trophs	PBANKA_0106300	null	conserved Plasmodium protein, unknown function	1.52079	8.96335	33.3314	3.47454e-05	0.00465611
Spleen	Late Trophs	PBANKA_0519400	null	conserved Plasmodium protein, unknown function	1.62789	9.69162	32.3017	4.10733e-05	0.00465611
Blood	Late Trophs	PBANKA_1305200	null	serine/threonine protein kinase, putative	-2.21968	7.21792	35.7936	2.36267e-05	0.00482103
Blood	Late Trophs	PBANKA_0701200	null	conserved Plasmodium protein, unknown function	-1.8149	7.06691	36.1263	2.24604e-05	0.00482103
Spleen	Late Trophs	PBANKA_1232700	null	zinc finger protein, putative	1.47131	7.16237	31.7571	4.49424e-05	0.00495703
Blood	Late Trophs	PBANKA_1443300	null	merozoite surface protein 9, putative	-1.9355	12.2277	34.4384	2.91427e-05	0.00501989
Blood	Late Trophs	PBANKA_0106300	null	conserved Plasmodium protein, unknown function	-1.78524	8.96335	34.6421	2.82273e-05	0.00501989
Blood	Late Trophs	PBANKA_1353100	null	conserved Plasmodium protein, unknown function	-1.74765	8.35421	34.8943	2.71389e-05	0.00501989
Blood	Late Trophs	PBANKA_0316600	Pb235	reticulocyte binding protein, putative	-1.43962	9.37801	34.3562	2.95215e-05	0.00501989
Spleen	Females	PBANKA_1354900	IMC1k	inner membrane complex protein 1k, putative	1.97463	8.80872	21.1446	8.05499e-06	0.00505173
Spleen	Females	PBANKA_1008300	null	GTP-binding protein, putative	2.00568	8.43774	20.9009	9.02498e-06	0.00505173
Spleen	Late Trophs	PBANKA_0304800	SERA4	serine repeat antigen 4	1.18723	9.97282	31.3983	4.77172e-05	0.00512457
Blood	Late Trophs	PBANKA_1200600	null	Plasmodium exported protein, unknown function	-1.37102	8.95632	33.8299	3.20839e-05	0.00523737
Blood	Late Trophs	PBANKA_0102900	SIP2	AP2 domain transcription factor, putative	-2.16649	8.44863	33.1185	3.59573e-05	0.00528784
Blood	Late Trophs	PBANKA_0519400	null	conserved Plasmodium protein, unknown function	-1.90885	9.69162	33.2688	3.50965e-05	0.00528784
Blood	Late Trophs	PBANKA_0511400	nPrx	peroxiredoxin, putative	-1.87634	10.112	33.0632	3.62802e-05	0.00528784
Spleen	Late Trophs	PBANKA_1010000	null	mitochondrial acidic protein MAM33, putative	-1.58871	7.18495	30.4796	5.57492e-05	0.00568781
Spleen	Late Trophs	PBANKA_0202400	null	conserved Plasmodium protein, unknown function	1.41999	6.67505	30.502	5.55359e-05	0.00568781
Spleen	Late Trophs	PBANKA_1120700	null	nascent polypeptide-associated complex subunit alpha, putative	-1.32548	8.1913	30.2515	5.79744e-05	0.00577057
Spleen	Late Trophs	PBANKA_0519100	null	conserved Plasmodium protein, unknown function	1.83881	10.7019	29.5487	6.54884e-05	0.00636329
Spleen	Late Trophs	PBANKA_1230200	CRK5	cdc2-related protein kinase 5	1.86975	6.2894	29.4002	6.72139e-05	0.00637907
Blood	Late Trophs	PBANKA_0802000	null	conserved Plasmodium protein, unknown function	-1.60674	9.40778	31.5682	4.63799e-05	0.00652678
Spleen	Late Trophs	PBANKA_1228100	ApiAP2	AP2 domain transcription factor, putative	1.1879	10.4158	28.8085	7.46194e-05	0.0065736
Spleen	Late Trophs	PBANKA_0932800	null	conserved protein, unknown function	1.39142	7.30003	29.0435	7.15726e-05	0.0065736
Spleen	Late Trophs	PBANKA_1416800	null	conserved Plasmodium protein, unknown function	1.45856	6.7372	28.494	7.89284e-05	0.0065736
Spleen	Late Trophs	PBANKA_1319300	FER2	ferlin, putative	1.4618	7.23818	28.6235	7.71206e-05	0.0065736
Spleen	Late Trophs	PBANKA_1352500	null	CPW-WPC family protein	1.60391	6.13258	28.537	7.83225e-05	0.0065736
Spleen	Late Trophs	PBANKA_0932000	RON4	rhoptry neck protein 4	2.19219	6.90216	28.9652	7.25716e-05	0.0065736
Spleen	Late Trophs	PBANKA_0503300	null	conserved Plasmodium protein, unknown function	1.30862	6.80326	27.8321	8.89531e-05	0.00714015
Spleen	Late Trophs	PBANKA_1416900	SMC2	structural maintenance of chromosomes protein 2, putative	1.35247	7.71942	27.815	8.923e-05	0.00714015
Blood	Late Trophs	PBANKA_1120100	null	conserved Plasmodium protein, unknown function	-1.26565	7.9635	30.4865	5.5684e-05	0.00757488
Spleen	Late Trophs	PBANKA_0102600	CEP76	centrosomal protein CEP76, putative	1.38011	7.91078	27.2384	9.91862e-05	0.00778421
Blood	Late Trophs	PBANKA_0519100	null	conserved Plasmodium protein, unknown function	-2.10802	10.7019	28.6279	7.70605e-05	0.00808072
Blood	Late Trophs	PBANKA_0831200	null	diacylglycerol kinase, putative	-1.7231	7.68045	28.9955	7.21834e-05	0.00808072
Blood	Late Trophs	PBANKA_1237100	null	conserved Plasmodium protein, unknown function	-1.57311	10.519	28.6884	7.62321e-05	0.00808072
Blood	Late Trophs	PBANKA_0407400	ARK2	serine/threonine protein kinase, putative	-1.55824	7.38307	28.6161	7.72232e-05	0.00808072
Blood	Late Trophs	PBANKA_1356800	null	conserved Plasmodium protein, unknown function	-1.46625	9.22079	29.5479	6.54977e-05	0.00808072
Blood	Late Trophs	PBANKA_0108800	null	histone H3, putative	-1.34748	10.667	28.7356	7.55939e-05	0.00808072
Blood	Late Trophs	PBANKA_1228100	ApiAP2	AP2 domain transcription factor, putative	-1.31983	10.4158	29.1565	7.0158e-05	0.00808072
Blood	Late Trophs	PBANKA_0304800	SERA4	serine repeat antigen 4	-1.25348	9.97282	28.8417	7.41791e-05	0.00808072
Blood	Late Trophs	PBANKA_0817900	null	zinc finger protein, putative	-1.20914	8.00331	28.7238	7.57526e-05	0.00808072
Spleen	Late Trophs	PBANKA_0715300	null	conserved Plasmodium protein, unknown function	1.12271	8.87288	26.8404	0.000106793	0.00822306
Spleen	Late Trophs	PBANKA_1426600	null	conserved Plasmodium protein, unknown function	1.67591	5.66648	26.672	0.000110208	0.00832885
Spleen	Late Trophs	PBANKA_1237100	null	conserved Plasmodium protein, unknown function	1.34671	10.519	26.5139	0.000113527	0.00842374
Blood	Late Trophs	PBANKA_1464900	RON3	rhoptry neck protein 3, putative	-2.87736	6.70984	28.0265	8.5867e-05	0.0085469
Blood	Late Trophs	PBANKA_0102600	CEP76	centrosomal protein CEP76, putative	-1.60881	7.91078	28.1282	8.43011e-05	0.0085469
Spleen	Late Trophs	PBANKA_0942200	RPC25	DNA-directed RNA polymerase III subunit RPC8, putative	-1.76756	5.84236	25.3314	0.000142287	0.00953257
Spleen	Late Trophs	PBANKA_1231000	RPS11	40S ribosomal protein S11, putative	-1.19311	8.08506	25.4376	0.00013939	0.00953257
Spleen	Late Trophs	PBANKA_1453000	null	conserved Plasmodium protein, unknown function	1.07487	7.82063	25.5354	0.000136782	0.00953257
Spleen	Late Trophs	PBANKA_1438000	PKAr	cAMP-dependent protein kinase regulatory subunit, putative	1.10205	9.87842	24.6597	0.000162259	0.00953257
Spleen	Late Trophs	PBANKA_0937600	null	conserved Plasmodium protein, unknown function	1.13341	7.8477	24.7412	0.000159672	0.00953257
Spleen	Late Trophs	PBANKA_1217400	null	conserved Plasmodium protein, unknown function	1.1907	7.67484	24.9068	0.000154563	0.00953257
Spleen	Late Trophs	PBANKA_1447200	null	CG2-related protein, putative	1.24479	7.56499	25.2356	0.000144956	0.00953257
Spleen	Late Trophs	PBANKA_0407400	ARK2	serine/threonine protein kinase, putative	1.27051	7.38307	25.1015	0.000148791	0.00953257
Spleen	Late Trophs	PBANKA_0312500	ORC5	origin recognition complex subunit 5, putative	1.28517	7.8393	24.9036	0.00015466	0.00953257
Spleen	Late Trophs	PBANKA_1304800	null	conserved Plasmodium protein, unknown function	1.30954	6.59505	25.2117	0.000145631	0.00953257
Spleen	Late Trophs	PBANKA_0831200	null	diacylglycerol kinase, putative	1.36141	7.68045	24.6208	0.000163509	0.00953257
Spleen	Late Trophs	PBANKA_0833300	DHHC6	palmitoyltransferase DHHC6, putative	1.41645	7.36771	25.5573	0.000136207	0.00953257
Spleen	Late Trophs	PBANKA_0910700	null	conserved Plasmodium protein, unknown function	1.51209	7.2741	25.6395	0.000134067	0.00953257
Spleen	Late Trophs	PBANKA_1126800	null	HECT-domain (ubiquitin-transferase), putative	1.6063	6.52645	25.0611	0.000149969	0.00953257
Spleen	Late Trophs	PBANKA_1320800	null	conserved Plasmodium protein, unknown function	1.62307	5.66632	24.7767	0.000158561	0.00953257
Spleen	Late Trophs	PBANKA_1303900	null	conserved Plasmodium protein, unknown function	1.39991	7.26895	24.536	0.000166274	0.00955723
Spleen	Late Trophs	PBANKA_1313100	MUS81	crossover junction endonuclease MUS81, putative	1.34525	7.3335	24.1237	0.000180492	0.0102304
Spleen	Late Trophs	PBANKA_1464900	RON3	rhoptry neck protein 3, putative	2.07002	6.70984	23.9587	0.000186564	0.0104297
Spleen	Late Trophs	PBANKA_0511400	nPrx	peroxiredoxin, putative	1.39188	10.112	23.8907	0.000189132	0.0104304
Blood	Late Trophs	PBANKA_0932800	null	conserved protein, unknown function	-1.53832	7.30003	26.8073	0.000107455	0.010441
Spleen	Late Trophs	PBANKA_0621700	TAP42	type 2A phosphatase-associated protein 42, putative	-1.99675	5.5182	23.8051	0.000192425	0.0104705
Spleen	Late Trophs	PBANKA_1356800	null	conserved Plasmodium protein, unknown function	1.1732	9.22079	23.7045	0.000196375	0.0105191
Spleen	Late Trophs	PBANKA_0209000	null	conserved Plasmodium protein, unknown function	1.61926	5.6939	23.652	0.000198474	0.0105191
Spleen	Late Trophs	PBANKA_1448000	null	pentatricopeptide repeat domain-containing protein, putative	-1.33889	6.91847	23.3561	0.000210795	0.0107593
Spleen	Late Trophs	PBANKA_1107600	P38	6-cysteine protein	1.20387	7.77989	23.3532	0.000210916	0.0107593
Spleen	Late Trophs	PBANKA_1451500	null	conserved Plasmodium protein, unknown function	1.49721	6.39663	23.42	0.000208059	0.0107593
Blood	Late Trophs	PBANKA_0836400	null	Plasmodium exported protein, unknown function	1.22804	7.87901	26.4989	0.000113848	0.010805
Blood	Late Trophs	PBANKA_1315700	RON2	rhoptry neck protein 2	-2.47202	6.50093	26.2262	0.000119865	0.0110686
Blood	Late Trophs	PBANKA_1412000	null	conserved protein, unknown function	-2.22497	5.54234	26.1309	0.00012205	0.0110686
Spleen	Late Trophs	PBANKA_0701600	CCDC124	coiled-coil domain-containing protein 124, putative	-1.3133	7.32381	22.6559	0.000243544	0.0122704
Spleen	Late Trophs	PBANKA_1457200	DOC2	double C2-like domain-containing protein, putative	1.00947	8.05348	22.4536	0.00025406	0.0123367
Spleen	Late Trophs	PBANKA_0316600	Pb235	reticulocyte binding protein, putative	1.04491	9.37801	22.4465	0.000254436	0.0123367
Spleen	Late Trophs	PBANKA_1241800	MCM3	DNA replication licensing factor MCM3, putative	1.08784	8.9299	22.3996	0.000256952	0.0123367
Spleen	Late Trophs	PBANKA_1129800	null	tetratricopeptide repeat protein, putative	1.6277	6.55289	22.4153	0.000256106	0.0123367
Spleen	Late Trophs	PBANKA_0622100	null	protein kinase, putative	1.31735	7.84018	22.1155	0.000272794	0.012945
Blood	Late Trophs	PBANKA_0709800	null	conserved Plasmodium protein, unknown function	-1.39041	7.39093	25.1176	0.000148325	0.013159
Blood	Late Trophs	PBANKA_1313300	null	conserved protein, unknown function	-2.47997	5.46937	24.5439	0.000166013	0.0139646
Blood	Late Trophs	PBANKA_0713100	RON5	rhoptry neck protein 5, putative	-2.19615	7.17797	24.6634	0.000162139	0.0139646
Blood	Late Trophs	PBANKA_1230100	null	ribonuclease, putative	-1.15687	10.1148	24.4937	0.000167671	0.0139646
Blood	Late Trophs	PBANKA_1426200	CAF1	CCR4-associated factor 1, putative	-1.31833	8.43269	24.301	0.000174213	0.0142193
Blood	Late Trophs	PBANKA_1245500	null	conserved Plasmodium protein, unknown function	-1.71177	6.19353	23.9394	0.000187288	0.0149867
Blood	Late Trophs	PBANKA_1224900	null	conserved Plasmodium protein, unknown function	-1.26446	7.68543	23.388	0.000209425	0.0155405
Blood	Late Trophs	PBANKA_1331400	null	kelch domain-containing protein, putative	-1.22207	9.89154	23.3876	0.000209441	0.0155405
Blood	Late Trophs	PBANKA_0100200	null	Plasmodium exported protein, unknown function	0.984855	8.02258	23.4005	0.000208891	0.0155405
Blood	Late Trophs	PBANKA_1120700	null	nascent polypeptide-associated complex subunit alpha, putative	1.06113	8.1913	23.6002	0.000200572	0.0155405
Spleen	Late Trophs	PBANKA_1304000	null	conserved Plasmodium protein, unknown function	1.10622	8.09318	21.1525	0.000335354	0.015552
Spleen	Late Trophs	PBANKA_0111000	P12	6-cysteine protein P12, putative	1.53467	6.54683	21.1815	0.000333249	0.015552
Spleen	Late Trophs	PBANKA_1304300	null	zinc finger protein, putative	0.977434	7.62955	21.0769	0.000340923	0.0156327
Spleen	Late Trophs	PBANKA_1115300	GAP40	glideosome-associated protein 40, putative	1.9441	6.36476	20.9654	0.000349319	0.0158397
Spleen	Late Trophs	PBANKA_0304900	SERA3	serine repeat antigen 3	1.03457	9.86282	20.8671	0.000356914	0.0160062
Spleen	Late Trophs	PBANKA_1313300	null	conserved protein, unknown function	1.81908	5.46937	20.7861	0.000363322	0.0161165
Blood	Late Trophs	PBANKA_1454200	null	conserved Plasmodium protein, unknown function	-1.49429	10.9471	22.9913	0.000227185	0.0162657
Blood	Late Trophs	PBANKA_0918900	null	conserved Plasmodium protein, unknown function	-1.34871	7.43893	23.0672	0.000223661	0.0162657
Spleen	Late Trophs	PBANKA_1436100	HP1	heterochromatin protein 1	0.998454	7.85392	20.6645	0.000373173	0.016276
Spleen	Late Trophs	PBANKA_1107700	SET9	SET domain protein, putative	1.28122	7.73982	20.6437	0.000374895	0.016276
Spleen	Late Trophs	PBANKA_0605600	null	conserved Plasmodium protein, unknown function	1.08439	8.90187	20.496	0.000387344	0.0166395
Blood	Late Trophs	PBANKA_1210600	RA	rhoptry associated adhesin, putative	-2.69933	5.73213	22.7189	0.000240376	0.0169133
Spleen	Late Trophs	PBANKA_0920500	null	conserved Plasmodium protein, unknown function	1.05843	7.45525	20.3701	0.000398328	0.0169331
Blood	Late Trophs	PBANKA_1107700	SET9	SET domain protein, putative	-1.54563	7.73982	22.6243	0.000245155	0.0169572
Spleen	Late Trophs	PBANKA_1411000	null	conserved Plasmodium protein, unknown function	1.73533	4.69416	20.293	0.000405229	0.0170489
Spleen	Late Trophs	PBANKA_0100200	null	Plasmodium exported protein, unknown function	-0.986551	8.02258	20.1961	0.00041409	0.0172439
Spleen	Late Trophs	PBANKA_0306700	null	transporter, putative	1.27921	8.37048	20.1331	0.000419968	0.017312
Spleen	Late Trophs	PBANKA_0621100	null	proteasome assembly chaperone 4, putative	-2.13564	5.10142	19.6574	0.000467567	0.017917
Spleen	Late Trophs	PBANKA_1230100	null	ribonuclease, putative	0.948417	10.1148	19.5562	0.000478473	0.017917
Spleen	Late Trophs	PBANKA_0922500	null	kelch domain-containing protein, putative	0.972556	9.22888	19.5227	0.000482142	0.017917
Spleen	Late Trophs	PBANKA_1220800	null	conserved Plasmodium protein, unknown function	0.974701	9.24582	19.6037	0.000473316	0.017917
Spleen	Late Trophs	PBANKA_1108100	null	guanidine nucleotide exchange factor, putative	1.00269	7.71552	19.4366	0.000491719	0.017917
Spleen	Late Trophs	PBANKA_0918900	null	conserved Plasmodium protein, unknown function	1.09735	7.43893	19.6069	0.000472978	0.017917
Spleen	Late Trophs	PBANKA_1410600	null	GYF domain-containing protein, putative	1.09959	7.46665	19.8068	0.000451988	0.017917
Spleen	Late Trophs	PBANKA_0808000	CRK4	cdc2-related protein kinase 4, putative	1.10714	9.31962	19.4519	0.00049	0.017917
Spleen	Late Trophs	PBANKA_0601900	HMGB1	high mobility group protein B1, putative	1.20156	10.8637	19.4592	0.000489183	0.017917
Spleen	Late Trophs	PBANKA_0510800	null	conserved Plasmodium protein, unknown function	1.22976	6.98477	19.6063	0.000473039	0.017917
Spleen	Late Trophs	PBANKA_1021600	null	conserved Plasmodium protein, unknown function	1.31353	6.1643	19.5407	0.000480167	0.017917
Spleen	Late Trophs	PBANKA_0817000	MFS2	major facilitator superfamily domain-containing protein, putative	1.53368	5.87105	19.6533	0.000468002	0.017917
Spleen	Late Trophs	PBANKA_1138800	null	conserved Plasmodium protein, unknown function	1.54858	4.96443	19.5233	0.000482079	0.017917
Spleen	Females	PBANKA_1115300	GAP40	glideosome-associated protein 40, putative	1.78308	8.97405	17.2191	5.15365e-05	0.0179501
Spleen	Females	PBANKA_1238500	null	conserved Plasmodium protein, unknown function	1.75415	7.99576	16.9322	5.91489e-05	0.0179501
Spleen	Females	PBANKA_1303900	null	conserved Plasmodium protein, unknown function	1.75181	9.50894	16.6318	6.83521e-05	0.0179501
Spleen	Females	PBANKA_1414500	null	protein kinase, putative	1.71976	9.09533	16.5218	7.20744e-05	0.0179501
Spleen	Females	PBANKA_1133400	EF-1alpha	elongation factor 1-alpha	-1.90748	8.64748	16.2474	8.22865e-05	0.0179501
Spleen	Females	PBANKA_0514800	null	calmodulin, putative	1.86191	10.2008	16.1414	8.66168e-05	0.0179501
Spleen	Females	PBANKA_1451100	null	conserved Plasmodium protein, unknown function	1.7014	9.40077	16.1043	8.81873e-05	0.0179501
Spleen	Late Trophs	PBANKA_0820800	RCC-PIP	regulator of chromosome condensation-PP1-interacting protein	1.10168	8.90241	19.3189	0.000505175	0.0182444
Spleen	Late Trophs	PBANKA_1311100	null	mitochondrial ribosomal protein S14 precursor, putative	-1.34524	7.03019	19.2173	0.00051712	0.018351
Spleen	Late Trophs	PBANKA_1429300	null	integral membrane protein GPR180, putative	0.964907	7.73583	19.2539	0.000512789	0.018351
Spleen	Late Trophs	PBANKA_1301800	null	conserved Plasmodium protein, unknown function	1.47326	5.4167	19.1736	0.000522361	0.0183772
Spleen	Late Trophs	PBANKA_1412000	null	conserved protein, unknown function	1.54398	5.54234	19.0751	0.000534393	0.0186398
Spleen	Late Trophs	PBANKA_0509900	null	conserved protein, unknown function	-1.10251	7.32608	18.8685	0.000560646	0.0190655
Spleen	Late Trophs	PBANKA_0615200	CDPK4	calcium-dependent protein kinase 4	1.00697	8.50284	18.8396	0.000564439	0.0190655
Spleen	Late Trophs	PBANKA_0713100	RON5	rhoptry neck protein 5, putative	1.58343	7.17797	18.8551	0.000562402	0.0190655
Spleen	Late Trophs	PBANKA_1219700	GLP3	glutaredoxin-like protein	1.67253	4.3485	18.8332	0.000565285	0.0190655
Blood	Late Trophs	PBANKA_0111000	P12	6-cysteine protein P12, putative	-1.85974	6.54683	21.924	0.000284099	0.0193235
Spleen	Late Trophs	PBANKA_1422600	Sel3	selenoprotein, putative	-1.37401	6.48912	18.6814	0.000585711	0.0195438
Spleen	Late Trophs	PBANKA_0406700	null	activator of Hsp90 ATPase, putative	-1.08449	7.25791	18.5546	0.000603409	0.0195438
Spleen	Late Trophs	PBANKA_1419800	PDEbeta	3',5'-cyclic nucleotide phosphodiesterase beta, putative	0.922975	7.79978	18.5773	0.000600196	0.0195438
Spleen	Late Trophs	PBANKA_0414300	NUF2	kinetochore protein NUF2, putative	1.01731	7.47537	18.6438	0.000590888	0.0195438
Spleen	Late Trophs	PBANKA_1245861	null	28S ribosomal RNA	1.98394	9.68166	18.6111	0.000595449	0.0195438
Spleen	Late Trophs	PBANKA_0811400	null	conserved Plasmodium protein, unknown function	1.00537	8.69504	18.5078	0.000610091	0.019576
Spleen	Late Trophs	PBANKA_0802200	null	serine/threonine protein kinase, putative	1.81618	6.72775	18.4807	0.000613998	0.019576
Spleen	Late Trophs	PBANKA_1406400	null	tripartite motif protein, putative	1.16201	7.01843	18.426	0.000621978	0.0196767
Spleen	Late Trophs	PBANKA_0404100	null	DNA-(apurinic or apyrimidinic site) lyase, putative	0.925599	8.96682	18.3515	0.000633044	0.0197533
Spleen	Late Trophs	PBANKA_0313500	null	TMEM121 domain-containing protein, putative	1.61409	4.99389	18.3446	0.000634079	0.0197533
Blood	Late Trophs	PBANKA_0817000	MFS2	major facilitator superfamily domain-containing protein, putative	-1.93988	5.87105	21.5531	0.000307538	0.0200443
Blood	Late Trophs	PBANKA_1129800	null	tetratricopeptide repeat protein, putative	-1.91973	6.55289	21.6207	0.000303113	0.0200443
Blood	Late Trophs	PBANKA_1106500	ROM4	rhomboid protease ROM4	-1.39598	8.15036	21.2584	0.000327738	0.0200443
Blood	Late Trophs	PBANKA_0820800	RCC-PIP	regulator of chromosome condensation-PP1-interacting protein	-1.28215	8.90241	21.294	0.000325215	0.0200443
Blood	Late Trophs	PBANKA_1304000	null	conserved Plasmodium protein, unknown function	-1.2454	8.09318	21.3552	0.000320939	0.0200443
Blood	Late Trophs	PBANKA_0304900	SERA3	serine repeat antigen 3	-1.14426	9.86282	21.4312	0.000315717	0.0200443
Blood	Late Trophs	PBANKA_1112600	AKAL	AKAP-like protein, putative	1.22178	6.52599	21.2395	0.000329079	0.0200443
Blood	Late Trophs	PBANKA_0506000	SEA1	schizont egress antigen-1	-1.03412	8.60268	21.1688	0.00033417	0.0200551
Spleen	Late Trophs	PBANKA_0506000	SEA1	schizont egress antigen-1	0.879776	8.60268	18.2143	0.000653993	0.0200673
Spleen	Late Trophs	PBANKA_0706700	DTC	dicarboxylate/tricarboxylate carrier, putative	1.25168	6.04545	18.2169	0.000653585	0.0200673
Blood	Late Trophs	PBANKA_1451500	null	conserved Plasmodium protein, unknown function	-1.67785	6.39663	21.0293	0.000344479	0.0202354
Blood	Late Trophs	PBANKA_1457200	DOC2	double C2-like domain-containing protein, putative	-1.07564	8.05348	20.9947	0.000347091	0.0202354
Spleen	Late Trophs	PBANKA_1025800	null	prefoldin subunit 2, putative	-1.16399	7.07515	18.0949	0.000672871	0.0204924
Blood	Late Trophs	PBANKA_1453000	null	conserved Plasmodium protein, unknown function	-1.07742	7.82063	20.8436	0.000358761	0.0206212
Blood	Late Trophs	PBANKA_0942200	RPC25	DNA-directed RNA polymerase III subunit RPC8, putative	1.38209	5.84236	20.7021	0.000370096	0.0209773
Spleen	Late Trophs	PBANKA_1341000	null	conserved Plasmodium protein, unknown function	0.924879	8.58962	17.9537	0.000695994	0.0210396
Spleen	Late Trophs	PBANKA_1340500	null	conserved Plasmodium protein, unknown function	0.888748	9.38617	17.7859	0.000724659	0.0214065
Spleen	Late Trophs	PBANKA_0809400	PMP1	plasma membrane protein 1	0.907217	8.41027	17.8509	0.000713398	0.0214065
Spleen	Late Trophs	PBANKA_0213200	null	conserved Plasmodium protein, unknown function	0.909447	9.33237	17.7605	0.000729112	0.0214065
Spleen	Late Trophs	PBANKA_1454200	null	conserved Plasmodium protein, unknown function	1.17986	10.9471	17.7788	0.000725901	0.0214065
Blood	Late Trophs	PBANKA_0306700	null	transporter, putative	-1.46326	8.37048	20.4208	0.00039386	0.0214312
Blood	Late Trophs	PBANKA_1443800	MRP2	multidrug resistance-associated protein 2	-1.11629	7.63169	20.5084	0.000386279	0.0214312
Blood	Late Trophs	PBANKA_1351300	null	conserved Plasmodium protein, unknown function	-1.0874	8.19768	20.4528	0.00039107	0.0214312
Spleen	Late Trophs	PBANKA_1126100	TIM22	mitochondrial import inner membrane translocase subunit TIM22, putative	-1.41297	6.01492	17.6987	0.000740086	0.0215735
Spleen	Late Trophs	PBANKA_1128300	AAT1	amino acid transporter AAT1, putative	-1.37629	6.21806	17.6598	0.000747088	0.0216232
Blood	Late Trophs	PBANKA_0825400	null	conserved Plasmodium protein, unknown function	-1.6706	6.61191	20.2122	0.000412601	0.0221556
Spleen	Late Trophs	PBANKA_1352200	null	conserved Plasmodium protein, unknown function	-1.67561	5.29747	17.5109	0.000774592	0.0222613
Blood	Late Trophs	PBANKA_0802200	null	serine/threonine protein kinase, putative	-2.34825	6.72775	20.1115	0.000422008	0.0223664
Blood	Late Trophs	PBANKA_1107600	P38	6-cysteine protein	-1.25752	7.77989	20.0528	0.000427605	0.0223725
Spleen	Late Trophs	PBANKA_1326000	null	GTP-binding protein, putative	0.88195	9.22157	17.4584	0.000784554	0.0223771
Spleen	Late Trophs	PBANKA_1233000	MDM2	SWIB/MDM2 domain-containing protein, putative	1.00445	7.38398	17.4322	0.000789585	0.0223771
Spleen	Late Trophs	PBANKA_1203200	null	conserved protein, unknown function	-1.67615	5.21329	17.3572	0.000804192	0.0224473
Spleen	Late Trophs	PBANKA_0912600	null	conserved Plasmodium protein, unknown function	0.946162	8.23278	17.3616	0.000803326	0.0224473
Spleen	Late Trophs	PBANKA_1128100	PL	phospholipase	1.16194	6.63422	17.335	0.000808565	0.0224473
Blood	Late Trophs	PBANKA_1303900	null	conserved Plasmodium protein, unknown function	-1.44974	7.26895	19.7502	0.000457819	0.0225387
Blood	Late Trophs	PBANKA_0925600	null	conserved Plasmodium protein, unknown function	-1.23847	7.7205	19.8356	0.000449053	0.0225387
Blood	Late Trophs	PBANKA_1217400	null	conserved Plasmodium protein, unknown function	-1.18934	7.67484	19.7468	0.000458181	0.0225387
Blood	Late Trophs	PBANKA_0811400	null	conserved Plasmodium protein, unknown function	-1.14193	8.69504	19.7447	0.000458396	0.0225387
Blood	Late Trophs	PBANKA_0611600	null	ribonucleoside-diphosphate reductase large subunit, putative	-1.00068	9.14466	19.9198	0.000440603	0.0225387
Spleen	Late Trophs	PBANKA_0703900	RACK1	receptor for activated c kinase, putative	-0.941029	8.73434	17.2201	0.000831682	0.0225407
Spleen	Late Trophs	PBANKA_0935500	null	conserved Plasmodium protein, unknown function	1.04142	9.00608	17.224	0.000830879	0.0225407
Spleen	Late Trophs	PBANKA_0810800	null	conserved protein, unknown function	1.19276	6.07052	17.1872	0.000838434	0.0225407
Spleen	Late Trophs	PBANKA_1102900	null	conserved Plasmodium protein, unknown function	1.38368	7.10305	17.1818	0.000839546	0.0225407
Spleen	Late Trophs	PBANKA_1315700	RON2	rhoptry neck protein 2	1.61286	6.50093	17.2167	0.000832379	0.0225407
Spleen	Late Trophs	PBANKA_1404700	null	conserved protein, unknown function	0.906424	7.9374	17.1007	0.000856485	0.0228452
Blood	Late Trophs	PBANKA_0503300	null	conserved Plasmodium protein, unknown function	-1.24793	6.80326	19.6252	0.00047101	0.0228833
Spleen	Late Trophs	PBANKA_1411900	null	conserved Plasmodium protein, unknown function	1.61797	6.73732	17.0514	0.000866976	0.0229749
Spleen	Late Trophs	PBANKA_0932400	BP2	berghepain-2	-0.922624	8.96478	16.9817	0.000882051	0.0232236
Blood	Late Trophs	PBANKA_0914100	null	conserved Plasmodium protein, unknown function	-1.04649	8.03382	19.4795	0.000486918	0.0233778
Spleen	Late Trophs	PBANKA_1429700	null	conserved Plasmodium protein, unknown function	-1.09043	7.47494	16.8913	0.000902058	0.0235981
Blood	Late Trophs	PBANKA_1230200	CRK5	cdc2-related protein kinase 5	-1.84479	6.2894	19.3579	0.000500678	0.0237589
Blood	Late Trophs	PBANKA_0833300	DHHC6	palmitoyltransferase DHHC6, putative	-1.40668	7.36771	19.2814	0.000509553	0.0239021
Blood	Late Trophs	PBANKA_1337500	null	conserved Plasmodium protein, unknown function	-1.20131	8.29504	19.1979	0.000519445	0.0240893
Spleen	Late Trophs	PBANKA_1444000	MIF	macrophage migration inhibitory factor	-1.09274	10.2015	16.6843	0.000949836	0.0244821
Spleen	Late Trophs	PBANKA_1113300	null	deoxyribodipyrimidine photo-lyase, putative	0.857175	8.78954	16.6675	0.000953847	0.0244821
Spleen	Late Trophs	PBANKA_0819500	RECQ1	ATP-dependent DNA helicase Q1, putative	1.11225	6.60297	16.7079	0.000944255	0.0244821
Blood	Late Trophs	PBANKA_1404500	null	conserved Plasmodium protein, unknown function	-2.06072	5.88424	19.0566	0.000536688	0.0246092
Spleen	Late Trophs	PBANKA_1405000	null	MORN repeat protein, putative	1.31017	5.67638	16.5929	0.000971834	0.0247039
Spleen	Late Trophs	PBANKA_1433700	null	conserved Plasmodium protein, unknown function	1.36589	5.64938	16.5816	0.000974595	0.0247039
Spleen	Late Trophs	PBANKA_1350500	PV3	parasitophorous vacuolar protein 3	1.0197	8.33793	16.5537	0.000981453	0.0247241
Spleen	Late Trophs	PBANKA_0312100	null	conserved Plasmodium protein, unknown function	0.955723	7.04857	16.5268	0.000988107	0.024739
Spleen	Late Trophs	PBANKA_0706300	Obg2	GTP-binding protein Obg2, putative	-1.49573	5.43412	16.4736	0.00100144	0.024769
Spleen	Late Trophs	PBANKA_1356100	null	conserved Plasmodium protein, unknown function	1.02682	7.3055	16.4858	0.000998368	0.024769
Blood	Late Trophs	PBANKA_1128300	AAT1	amino acid transporter AAT1, putative	1.27214	6.21806	18.9657	0.000548112	0.0248538
Spleen	Late Trophs	PBANKA_1021400	COX14	cytochrome c oxidase assembly protein COX14, putative	1.00645	6.79231	16.4267	0.00101335	0.0249125
Blood	Late Trophs	PBANKA_1343400	null	conserved Plasmodium protein, unknown function	-1.22483	7.19646	18.8808	0.000559042	0.0250709
Spleen	Late Trophs	PBANKA_1404500	null	conserved Plasmodium protein, unknown function	1.56057	5.88424	16.3441	0.00103473	0.0252859
Blood	Late Trophs	PBANKA_0109900	BTP1	basal complex transmembrane protein 1, putative	-1.72469	7.4581	18.7443	0.00057714	0.0253259
Blood	Late Trophs	PBANKA_0213200	null	conserved Plasmodium protein, unknown function	-1.01419	9.33237	18.7829	0.000571958	0.0253259
Spleen	Late Trophs	PBANKA_0622500	null	exonuclease I, putative	1.08035	7.33235	16.2412	0.00106209	0.0258
Spleen	Late Trophs	PBANKA_0616100	null	prefoldin subunit 3, putative	-1.20274	6.46511	16.1714	0.0010811	0.0259011
Spleen	Late Trophs	PBANKA_1429800	null	conserved protein, unknown function	-0.983134	7.65544	16.1667	0.0010824	0.0259011
Spleen	Late Trophs	PBANKA_1306600	null	conserved Plasmodium protein, unknown function	0.928013	9.06062	16.1562	0.00108529	0.0259011
Spleen	Females	PBANKA_1444800	TLAP1	thioredoxin-like associated protein 1, putative	1.68027	9.19274	15.128	0.000141729	0.0260753
Spleen	Females	PBANKA_0926500	null	peptidase M16, putative	1.65142	9.56829	14.9928	0.000151397	0.0260753
Spleen	Late Trophs	PBANKA_1337500	null	conserved Plasmodium protein, unknown function	0.990758	8.29504	15.9868	0.00113331	0.0268898
Spleen	Late Trophs	PBANKA_0207900	null	conserved Plasmodium protein, unknown function	1.06647	7.58022	15.8576	0.00117153	0.0276359
Spleen	Late Trophs	PBANKA_0611700	null	conserved protein, unknown function	1.00187	7.11069	15.8096	0.00118611	0.0278191
Spleen	Late Trophs	PBANKA_0301351	null	tRNA Glutamine	-1.584	5.67996	15.6833	0.00122548	0.02796
Spleen	Late Trophs	PBANKA_1445100	ClpQ	ATP-dependent protease subunit ClpQ, putative	-1.56829	6.47814	15.6697	0.0012298	0.02796
Spleen	Late Trophs	PBANKA_1243900	null	conserved Plasmodium protein, unknown function	0.948317	9.11361	15.6784	0.00122703	0.02796
Spleen	Late Trophs	PBANKA_0705600	null	conserved Plasmodium protein, unknown function	1.04292	7.91062	15.7506	0.00120432	0.02796
Spleen	Late Trophs	PBANKA_0941900	null	histone H4, putative	1.23485	14.1968	15.659	0.00123323	0.02796
Spleen	Late Trophs	PBANKA_1457000	null	ubiquitin-conjugating enzyme E2, putative	1.45535	5.46121	15.6601	0.00123287	0.02796
Blood	Late Trophs	PBANKA_1447200	null	CG2-related protein, putative	-1.18916	7.56499	18.2092	0.000654779	0.0284272
Spleen	Late Trophs	PBANKA_0611600	null	ribonucleoside-diphosphate reductase large subunit, putative	0.816033	9.14466	15.512	0.00128125	0.0287296
Spleen	Late Trophs	PBANKA_1129200	null	conserved Plasmodium protein, unknown function	1.41412	5.36293	15.5292	0.00127552	0.0287296
Spleen	Late Trophs	PBANKA_1434600	FRM2	formin 2, putative	1.05849	7.5025	15.4824	0.00129118	0.0287941
Blood	Late Trophs	PBANKA_0209000	null	conserved Plasmodium protein, unknown function	-1.6901	5.6939	18.1096	0.00067051	0.0288037
Spleen	Late Trophs	PBANKA_1210700	QCR7	cytochrome b-c1 complex subunit 7, putative	0.902671	7.74673	15.4437	0.00130428	0.028928
Spleen	Females	PBANKA_1323800	null	kelch domain-containing protein, putative	1.62901	9.48605	14.6093	0.000182652	0.0290382
Spleen	Females	PBANKA_1340500	null	conserved Plasmodium protein, unknown function	1.48054	6.84245	14.2901	0.000213626	0.0290382
Spleen	Females	PBANKA_0312000	null	conserved Plasmodium protein, unknown function	1.60793	9.42428	14.2526	0.000217602	0.0290382
Spleen	Females	PBANKA_1106500	ROM4	rhomboid protease ROM4	1.59897	9.49176	14.1464	0.000229273	0.0290382
Spleen	Females	PBANKA_1133300	EF-1alpha	elongation factor 1-alpha	-1.75911	8.88206	14.0086	0.000245374	0.0290382
Spleen	Females	PBANKA_1342500	null	conserved Plasmodium protein, unknown function	1.80446	10.6203	14	0.000246416	0.0290382
Spleen	Late Trophs	PBANKA_1025400	ATG4	cysteine protease ATG4, putative	1.07292	6.60814	15.3881	0.00132339	0.0291933
Spleen	Late Trophs	PBANKA_0942700	SNF2L	chromatin remodeling protein, putative	0.835511	9.60999	15.3541	0.00133523	0.0292961
Spleen	Late Trophs	PBANKA_1110100	null	topoisomerase I, putative	0.8131	8.40926	15.3193	0.00134744	0.029406
Blood	Late Trophs	PBANKA_0519200	null	conserved Plasmodium protein, unknown function	-2.21883	6.69358	17.9039	0.000704365	0.0294134
Blood	Late Trophs	PBANKA_1453700	ApiAP2	AP2 domain transcription factor, putative	-1.07048	10.1481	17.9364	0.000698892	0.0294134
Blood	Late Trophs	PBANKA_1220800	null	conserved Plasmodium protein, unknown function	-1.01083	9.24582	17.8501	0.000713532	0.0294134
Blood	Late Trophs	PBANKA_1010000	null	mitochondrial acidic protein MAM33, putative	1.08268	7.18495	17.8564	0.00071246	0.0294134
Spleen	Females	PBANKA_1423700	GMD	GDP-mannose 4,6-dehydratase, putative	1.60275	7.37625	13.8482	0.000265576	0.029494
Spleen	Females	PBANKA_1145200	null	conserved Plasmodium protein, unknown function	1.59415	9.64913	13.7655	0.00027663	0.029494
Spleen	Late Trophs	PBANKA_1312200	null	ubiquitin-protein ligase, putative	-0.916287	7.47905	15.2842	0.00135995	0.029521
Blood	Late Trophs	PBANKA_1340500	null	conserved Plasmodium protein, unknown function	-0.960162	9.38617	17.7806	0.000725585	0.0296111
Blood	Late Trophs	PBANKA_0912600	null	conserved Plasmodium protein, unknown function	-1.0506	8.23278	17.7273	0.000734981	0.0296976
Spleen	Late Trophs	PBANKA_1351300	null	conserved Plasmodium protein, unknown function	0.856378	8.19768	15.2072	0.00138774	0.029965
Spleen	Late Trophs	PBANKA_1130100	TFB4	RNA polymerase II transcription factor B subunit 4, putative	-1.22289	6.3119	15.1635	0.00140384	0.030153
Blood	Late Trophs	PBANKA_1419800	PDEbeta	3',5'-cyclic nucleotide phosphodiesterase beta, putative	-0.98784	7.79978	17.6003	0.000757941	0.0303251
Spleen	Late Trophs	PBANKA_0412500	null	conserved Plasmodium protein, unknown function	1.02594	6.60234	15.1051	0.00142568	0.0304618
Blood	Late Trophs	PBANKA_1231000	RPS11	40S ribosomal protein S11, putative	0.908953	8.08506	17.5015	0.000776365	0.0307607
Blood	Late Trophs	PBANKA_1224400	FLP	ferlin-like protein	-1.45669	6.1709	17.3705	0.000801566	0.0308603
Blood	Late Trophs	PBANKA_1356100	null	conserved Plasmodium protein, unknown function	-1.18297	7.3055	17.3944	0.000796905	0.0308603
Blood	Late Trophs	PBANKA_1404800	null	SAM dependent methyltransferase, putative	1.30368	5.65929	17.4308	0.000789855	0.0308603
Blood	Late Trophs	PBANKA_1326000	null	GTP-binding protein, putative	-0.949162	9.22157	17.3036	0.00081481	0.0309565
Blood	Late Trophs	PBANKA_0214200	null	tRNA pseudouridine synthase D, putative	1.1016	6.83369	17.2815	0.000819235	0.0309565
Spleen	Late Trophs	PBANKA_1426200	CAF1	CCR4-associated factor 1, putative	0.931324	8.43269	14.9634	0.00148025	0.0313
Spleen	Late Trophs	PBANKA_0109900	BTP1	basal complex transmembrane protein 1, putative	1.32036	7.4581	14.9814	0.00147315	0.0313
Blood	Late Trophs	PBANKA_0313500	null	TMEM121 domain-containing protein, putative	-1.91641	4.99389	17.1425	0.000847698	0.0316581
Blood	Late Trophs	PBANKA_0510800	null	conserved Plasmodium protein, unknown function	-1.30791	6.98477	17.1157	0.000853319	0.0316581
Spleen	Late Trophs	PBANKA_1445800	RAB2	ras-related protein Rab-2, putative	-1.28532	6.18068	14.8809	0.00151311	0.0318299
Blood	Late Trophs	PBANKA_1352500	null	CPW-WPC family protein	-1.4504	6.13258	17.0476	0.000867785	0.0318801
Blood	Late Trophs	PBANKA_1443900	null	conserved Plasmodium protein, unknown function	-1.02064	8.44361	17.0145	0.000874924	0.0318801
Spleen	Late Trophs	PBANKA_1115700	NDC80	kinetochore protein NDC80, putative	0.787909	8.35748	14.8015	0.00154551	0.0321955
Spleen	Late Trophs	PBANKA_1039200	null	conserved Plasmodium protein, unknown function	0.919784	7.95011	14.7997	0.00154627	0.0321955
Spleen	Late Trophs	PBANKA_0502500	PPP8	serine/threonine protein phosphatase 8	1.01123	7.59841	14.7738	0.00155702	0.0322548
Spleen	Late Trophs	PBANKA_1424500	null	conserved Plasmodium protein, unknown function	1.46622	4.56232	14.7253	0.00157738	0.0325115
Spleen	Late Trophs	PBANKA_1136900	PIAS	E3 SUMO-protein ligase PIAS, putative	0.932721	7.15188	14.664	0.00160352	0.0327868
Spleen	Late Trophs	PBANKA_0825400	null	conserved Plasmodium protein, unknown function	1.21398	6.61191	14.6564	0.0016068	0.0327868
Spleen	Late Trophs	PBANKA_0924100	null	thioredoxin-like protein, putative	0.901894	7.39033	14.616	0.00162439	0.0329807
Spleen	Females	PBANKA_1453900	null	conserved protein, unknown function	1.5289	7.14615	13.3363	0.000342089	0.0331659
Spleen	Females	PBANKA_1138900	null	conserved Plasmodium protein, unknown function	1.70973	10.4104	13.3157	0.000345603	0.0331659
Spleen	Females	PBANKA_0700761	null	28S ribosomal RNA	1.9483	11.5939	13.2588	0.000355508	0.0331659
Blood	Females	PBANKA_1303900	null	conserved Plasmodium protein, unknown function	-2.29834	9.50894	19.8378	1.48546e-05	0.0332594
Spleen	Late Trophs	PBANKA_0416300	NUP221	nucleoporin NUP221	0.768939	7.97762	14.4887	0.00168112	0.0337962
Spleen	Late Trophs	PBANKA_1454000	GyrB	DNA gyrase subunit B, putative	0.811861	8.87372	14.4904	0.00168033	0.0337962
Spleen	Late Trophs	PBANKA_0210100	null	vacuolar protein sorting-associated protein VTA1, putative	1.05618	6.2524	14.4504	0.00169862	0.033815
Spleen	Late Trophs	PBANKA_0703800	null	conserved Plasmodium protein, unknown function	1.22172	5.94923	14.4563	0.0016959	0.033815
Spleen	Late Trophs	PBANKA_0412300	null	conserved protein, unknown function	0.806989	7.62448	14.3364	0.00175202	0.0347087
Spleen	Late Trophs	PBANKA_0816700	null	cytochrome c oxidase subunit ApiCOX30, putative	0.980411	7.27014	14.273	0.0017825	0.0349729
Spleen	Late Trophs	PBANKA_0519200	null	conserved Plasmodium protein, unknown function	1.61715	6.69358	14.277	0.00178058	0.0349729
Spleen	Late Trophs	PBANKA_1331200	null	rab GTPase activator, putative	0.798718	8.83344	14.2484	0.00179451	0.0350401
Spleen	Late Trophs	PBANKA_1452200	PWP1	periodic tryptophan protein 1, putative	-1.05498	9.02912	14.2163	0.00181034	0.0351809
Blood	Late Trophs	PBANKA_1424500	null	conserved Plasmodium protein, unknown function	-1.89013	4.56232	16.4611	0.00100461	0.0351942
Blood	Late Trophs	PBANKA_0522300	null	conserved Plasmodium protein, unknown function	-1.75656	5.4799	16.5002	0.000994762	0.0351942
Blood	Late Trophs	PBANKA_0937600	null	conserved Plasmodium protein, unknown function	-1.02487	7.8477	16.4769	0.00100061	0.0351942
Blood	Late Trophs	PBANKA_0304500	null	conserved Plasmodium protein, unknown function	-0.901197	8.13379	16.4438	0.001009	0.0351942
Blood	Late Trophs	PBANKA_1448000	null	pentatricopeptide repeat domain-containing protein, putative	1.01788	6.91847	16.538	0.000985324	0.0351942
Blood	Late Trophs	PBANKA_1109700	null	conserved protein, unknown function	-1.07704	8.72968	16.3975	0.00102086	0.035306
Blood	Late Trophs	PBANKA_0508100	CHD1	chromodomain-helicase-DNA-binding protein 1, putative	-0.92142	8.96021	16.2991	0.00104658	0.0358916
Spleen	Late Trophs	PBANKA_0702900	null	SET domain protein, putative	0.949767	9.22807	14.1222	0.00185755	0.0359273
Spleen	Late Trophs	PBANKA_1320700	SPP	signal peptide peptidase, putative	0.952042	6.94882	14.0794	0.00187948	0.03618
Spleen	Late Trophs	PBANKA_0920100	null	prefoldin subunit 5, putative	-1.03685	6.87403	14.0251	0.00190776	0.036552
Blood	Late Trophs	PBANKA_1115300	GAP40	glideosome-associated protein 40, putative	-2.09574	6.36476	16.1115	0.00109773	0.0368763
Blood	Late Trophs	PBANKA_1406400	null	tripartite motif protein, putative	-1.22359	7.01843	16.1067	0.0010991	0.0368763
Blood	Late Trophs	PBANKA_0605600	null	conserved Plasmodium protein, unknown function	-1.04972	8.90187	16.043	0.00111713	0.0368763
Blood	Late Trophs	PBANKA_1312200	null	ubiquitin-protein ligase, putative	0.875484	7.47905	16.0353	0.00111933	0.0368763
Blood	Late Trophs	PBANKA_1214000	HSP60	heat shock protein 60, putative	1.02282	7.08021	16.0313	0.00112048	0.0368763
Spleen	Late Trophs	PBANKA_1027500	null	DNA-directed RNA polymerases I and III subunit RPAC2, putative	-1.37868	6.04382	13.9661	0.00193902	0.0369774
Spleen	Late Trophs	PBANKA_1314600	null	acetyl-CoA acetyltransferase, putative	-1.44168	5.64748	13.8655	0.00199364	0.037842
Blood	Late Trophs	PBANKA_1436100	HP1	heterochromatin protein 1	-0.961509	7.85392	15.837	0.00117776	0.0383114
Blood	Late Trophs	PBANKA_0621700	TAP42	type 2A phosphatase-associated protein 42, putative	1.38115	5.5182	15.8203	0.00118286	0.0383114
Spleen	Late Trophs	PBANKA_0617200	RPS10	40S ribosomal protein S10, putative	-0.922914	9.68272	13.7697	0.00204736	0.0386819
Spleen	Late Trophs	PBANKA_1406800	RPS27	40S ribosomal protein S27, putative	-1.0084	9.42366	13.6836	0.00209702	0.0387237
Spleen	Late Trophs	PBANKA_0928100	PGM1	phosphoglycerate mutase, putative	-0.904008	9.66911	13.7191	0.00207638	0.0387237
Spleen	Late Trophs	PBANKA_0513900	null	conserved Plasmodium protein, unknown function	0.983842	9.49656	13.6919	0.00209213	0.0387237
Spleen	Late Trophs	PBANKA_1460500	null	serine/threonine protein kinase, putative	1.32112	5.5264	13.7039	0.00208517	0.0387237
Spleen	Late Trophs	PBANKA_0522300	null	conserved Plasmodium protein, unknown function	1.35317	5.4799	13.6924	0.00209186	0.0387237
Blood	Late Trophs	PBANKA_1231600	AP2-O2	AP2 domain transcription factor AP2-O2	-1.05485	8.4657	15.7243	0.00121256	0.0389641
Spleen	Late Trophs	PBANKA_1233800	SLBP	histone RNA hairpin-binding protein, putative	-1.07083	6.6478	13.6161	0.00213689	0.0390184
Spleen	Late Trophs	PBANKA_1347200	null	nucleotidyltransferase, putative	0.906323	7.24386	13.6081	0.00214166	0.0390184
Spleen	Late Trophs	PBANKA_1345900	null	protein kinase, putative	1.5752	5.01271	13.6123	0.00213912	0.0390184
Spleen	Late Trophs	PBANKA_0520400	DYN2	dynamin-like protein, putative	1.02631	6.43259	13.5897	0.00215273	0.0390457
Blood	Late Trophs	PBANKA_1461600	null	conserved Plasmodium protein, unknown function	-1.00629	9.43591	15.6615	0.0012324	0.0391538
Blood	Late Trophs	PBANKA_1438000	PKAr	cAMP-dependent protein kinase regulatory subunit, putative	-0.950223	9.87842	15.6452	0.00123765	0.0391538
Spleen	Late Trophs	PBANKA_0415100	null	conserved Plasmodium protein, unknown function	0.749109	8.06963	13.5557	0.0021733	0.0392444
Blood	Late Trophs	PBANKA_0622100	null	protein kinase, putative	-1.25206	7.84018	15.5985	0.00125273	0.0393262
Spleen	Late Trophs	PBANKA_1442900	null	conserved Plasmodium protein, unknown function	0.754093	8.62521	13.5161	0.00219754	0.0395073
Spleen	Late Trophs	PBANKA_1357300	null	zinc finger protein, putative	1.03275	6.41686	13.4088	0.00226484	0.0401862
Spleen	Late Trophs	PBANKA_1112800	null	conserved protein, unknown function	1.24311	5.66443	13.4154	0.00226066	0.0401862
Spleen	Late Trophs	PBANKA_0933500	ROM1	rhomboid protease ROM1	1.29659	5.44347	13.4106	0.00226373	0.0401862
Blood	Late Trophs	PBANKA_0941900	null	histone H4, putative	-1.35362	14.1968	15.4568	0.00129982	0.0403452
Blood	Late Trophs	PBANKA_0412500	null	conserved Plasmodium protein, unknown function	-1.16585	6.60234	15.4417	0.00130497	0.0403452
Spleen	Late Trophs	PBANKA_0607100	TIM10	mitochondrial import inner membrane translocase subunit TIM10, putative	-1.0888	6.51868	13.3473	0.0023045	0.0404616
Spleen	Late Trophs	PBANKA_1430900	null	SUN domain-containing protein, putative	-1.05217	6.4449	13.2934	0.00233985	0.0404616
Spleen	Late Trophs	PBANKA_1359200	ALBA2	DNA/RNA-binding protein Alba 2, putative	-0.838838	8.27173	13.3337	0.00231338	0.0404616
Spleen	Late Trophs	PBANKA_0612200	null	conserved Plasmodium protein, unknown function	0.879479	8.44444	13.2966	0.00233776	0.0404616
Spleen	Late Trophs	PBANKA_1322200	SAS4	spindle assembly abnormal protein 4, putative	0.980616	7.22971	13.3112	0.00232816	0.0404616
Spleen	Late Trophs	PBANKA_1225900	null	conserved Plasmodium protein, unknown function	1.00042	6.28162	13.2944	0.00233923	0.0404616
Spleen	Late Trophs	PBANKA_0308500	TKL1	tyrosine kinase-like protein, putative	-1.05679	8.68216	13.2058	0.00239875	0.0407116
Spleen	Late Trophs	PBANKA_1216800	null	conserved Plasmodium protein, unknown function	0.831195	8.63699	13.2404	0.00237528	0.0407116
Spleen	Late Trophs	PBANKA_1331400	null	kelch domain-containing protein, putative	0.841099	9.89154	13.2093	0.00239635	0.0407116
Spleen	Late Trophs	PBANKA_1336900	null	conserved Plasmodium protein, unknown function	0.934896	7.14114	13.2411	0.00237481	0.0407116
Spleen	Late Trophs	PBANKA_1310400	CEN2	centrin-2, putative	1.01702	6.64575	13.1978	0.00240419	0.0407116
Spleen	Females	PBANKA_0514900	P28	ookinete surface protein P28	2.07341	12.3432	12.7583	0.000455988	0.0407566
Spleen	Females	PBANKA_1444000	MIF	macrophage migration inhibitory factor	-1.66483	8.67752	12.6282	0.000486568	0.0407566
Spleen	Females	PBANKA_1353800	null	conserved Plasmodium protein, unknown function	1.57798	9.85469	12.5784	0.000498824	0.0407566
Spleen	Females	PBANKA_1240100	null	conserved protein, unknown function	1.46521	8.59777	12.5353	0.000509685	0.0407566
Spleen	Late Trophs	PBANKA_0623100	null	tryptophan-rich protein	0.852802	11.2303	13.179	0.00241707	0.0407606
Blood	Late Trophs	PBANKA_1434600	FRM2	formin 2, putative	-1.17785	7.5025	15.3342	0.00134219	0.0411399
Blood	Late Trophs	PBANKA_0706300	Obg2	GTP-binding protein Obg2, putative	1.27136	5.43412	15.3098	0.00135083	0.0411399
Spleen	Late Trophs	PBANKA_1245200	null	CPW-WPC family protein	-1.18835	6.06849	13.1207	0.00245746	0.0412712
Blood	Late Trophs	PBANKA_1416900	SMC2	structural maintenance of chromosomes protein 2, putative	-1.12623	7.71942	15.2469	0.00137332	0.0414308
Blood	Late Trophs	PBANKA_0416300	NUP221	nucleoporin NUP221	-0.852123	7.97762	15.2266	0.00138069	0.0414308
Blood	Late Trophs	PBANKA_1320800	null	conserved Plasmodium protein, unknown function	-1.50403	5.66632	15.191	0.00139368	0.0415155
Blood	Late Trophs	PBANKA_1411900	null	conserved Plasmodium protein, unknown function	-1.82934	6.73732	15.1311	0.00141589	0.0415996
Blood	Late Trophs	PBANKA_1108100	null	guanidine nucleotide exchange factor, putative	-0.975611	7.71552	15.1284	0.00141689	0.0415996
Spleen	Late Trophs	PBANKA_1458600	null	50S ribosomal protein L3, mitochondrial, putative	-1.23753	6.26318	13.0413	0.00251381	0.0416789
Spleen	Late Trophs	PBANKA_0106500	null	conserved Plasmodium protein, unknown function	-0.834048	8.00745	13.0508	0.00250701	0.0416789
Spleen	Late Trophs	PBANKA_1306900	SRPK2	serine/threonine protein kinase, putative	0.827484	7.65218	13.0369	0.002517	0.0416789
Spleen	Late Trophs	PBANKA_1205400	null	rho GTPase-activating protein, putative	0.868819	7.25967	13.0291	0.00252259	0.0416789
Spleen	Late Trophs	PBANKA_-MIT035	#N/A	#N/A	0.960509	7.37797	13.0099	0.00253651	0.0417399
Spleen	Late Trophs	PBANKA_0935700	null	Josephin domain-containing protein, putative	1.22037	5.75595	12.972	0.00256418	0.0420258
Spleen	Late Trophs	PBANKA_0209100	TRSP	thrombospondin-related sporozoite protein	1.25856	6.96096	12.9317	0.00259398	0.0423312
Spleen	Late Trophs	PBANKA_0209300	ARP1	actin-related protein	1.36639	4.87494	12.9189	0.00260356	0.0423312
Spleen	Late Trophs	PBANKA_1133800	null	DNA helicase, putative	1.05247	6.58977	12.8956	0.002621	0.0424457
Spleen	Late Trophs	PBANKA_1365700	null	PIR protein	-1.39384	5.22369	12.8192	0.00267931	0.0426171
Spleen	Late Trophs	PBANKA_1445700	null	conserved Plasmodium protein, unknown function	-1.15904	6.93792	12.8393	0.00266386	0.0426171
Spleen	Late Trophs	PBANKA_1331900	eIF4A	eukaryotic initiation factor 4a, putative	-0.858639	8.56613	12.843	0.00266101	0.0426171
Spleen	Late Trophs	PBANKA_1109700	null	conserved protein, unknown function	0.874009	8.72968	12.8134	0.0026838	0.0426171
Spleen	Late Trophs	PBANKA_1432700	SPO11	meiotic recombination protein SPO11, putative	1.14984	5.79117	12.8568	0.00265046	0.0426171
Blood	Late Trophs	PBANKA_0808000	CRK4	cdc2-related protein kinase 4, putative	-1.06162	9.31962	14.9566	0.00148293	0.0431809
Blood	Late Trophs	PBANKA_1445800	RAB2	ras-related protein Rab-2, putative	1.15808	6.18068	14.9338	0.00149192	0.0431809
Spleen	Late Trophs	PBANKA_0603600	null	conserved protein, unknown function	-1.16899	6.53631	12.7344	0.00274575	0.0433536
Spleen	Late Trophs	PBANKA_1443900	null	conserved Plasmodium protein, unknown function	0.810224	8.44361	12.7139	0.00276205	0.0433536
Spleen	Late Trophs	PBANKA_0413200	null	conserved Plasmodium protein, unknown function	0.869386	7.12245	12.718	0.0027588	0.0433536
Spleen	Late Trophs	PBANKA_0511100	null	conserved Plasmodium protein, unknown function	1.18056	5.9765	12.6734	0.00279468	0.0436976
Spleen	Late Trophs	PBANKA_0607800	CIA1	cytosolic iron-sulfur protein assembly protein 1, putative	1.00181	6.45708	12.6141	0.00284323	0.0442871
Blood	Late Trophs	PBANKA_0502500	PPP8	serine/threonine protein phosphatase 8	-1.11457	7.59841	14.7326	0.00157427	0.0452435
Spleen	Late Trophs	PBANKA_1457550	null	ACEA small nucleolar RNA U3	-1.08498	8.49993	12.5117	0.0029293	0.0452822
Spleen	Late Trophs	PBANKA_1204300	NOT5	CCR4-NOT transcription complex subunit 5, putative	-1.01706	6.80531	12.5149	0.00292658	0.0452822
Spleen	Late Trophs	PBANKA_0720500	null	conserved Plasmodium protein, unknown function	-1.57819	5.49684	12.4843	0.0029529	0.0452943
Spleen	Late Trophs	PBANKA_0208500	null	conserved Plasmodium protein, unknown function	-1.38751	5.61352	12.4721	0.00296339	0.0452943
Spleen	Late Trophs	PBANKA_0523900	GAPM2	glideosome associated protein with multiple membrane spans 2, putative	0.94999	8.14809	12.4777	0.0029586	0.0452943
Spleen	Late Trophs	PBANKA_1304200	SPP	stromal-processing peptidase, putative	-1.44581	4.85764	12.4442	0.00298767	0.0453259
Spleen	Late Trophs	PBANKA_1364500	null	conserved Plasmodium protein, unknown function	-1.09964	6.61868	12.4458	0.00298628	0.0453259
Blood	Late Trophs	PBANKA_0830200	RhopH2	high molecular weight rhoptry protein 2	-0.965406	11.3191	14.6924	0.00159136	0.045415
Spleen	Late Trophs	PBANKA_1002600	P41	6-cysteine protein P41, putative	1.31911	4.53683	12.4221	0.00300709	0.0454516
Spleen	Females	PBANKA_1316100	null	conserved Plasmodium protein, unknown function	1.47648	8.414	12.2111	0.000599461	0.0462825
Blood	Late Trophs	PBANKA_1245200	null	CPW-WPC family protein	1.13539	6.06849	14.5769	0.00164156	0.0465223
Spleen	Late Trophs	PBANKA_0824800	PABP2	polyadenylate-binding protein 2, putative	-0.965249	7.44978	12.3269	0.0030923	0.0465671
Spleen	Late Trophs	PBANKA_1245300	FRM1	formin 1, putative	0.893712	6.73872	12.2967	0.0031199	0.04681
Spleen	Late Trophs	PBANKA_1463400	null	AP-3 complex subunit sigma, putative	-1.2178	5.74607	12.279	0.0031363	0.0468545
Spleen	Late Trophs	PBANKA_0207500	null	cyclin-dependent kinases regulatory subunit, putative	0.759912	8.77563	12.2317	0.00318028	0.0468545
Spleen	Late Trophs	PBANKA_1461600	null	conserved Plasmodium protein, unknown function	0.823128	9.43591	12.2413	0.00317133	0.0468545
Spleen	Late Trophs	PBANKA_1224400	FLP	ferlin-like protein	1.07244	6.1709	12.25	0.00316316	0.0468545
Spleen	Late Trophs	PBANKA_1361400	null	conserved Plasmodium protein, unknown function	1.52181	4.57654	12.2357	0.00317661	0.0468545
Spleen	Late Trophs	PBANKA_1012000	null	SF-assemblin, putative	0.929564	6.81081	12.2166	0.00319452	0.046895
Spleen	Late Trophs	PBANKA_1216500	CYP19A	peptidyl-prolyl cis-trans isomerase, putative	-0.86086	10.6372	12.1822	0.00322721	0.0470665
Spleen	Late Trophs	PBANKA_1015900	null	transcription initiation TFIID-like, putative	1.00274	6.22439	12.18	0.00322927	0.0470665
Spleen	Late Trophs	PBANKA_1202100	null	MKT1 domain-containing protein, putative	-1.08861	6.25574	12.1591	0.00324929	0.0471899
Spleen	Late Trophs	PBANKA_0808420	null	tubulin-specific chaperone, putative	-1.1839	6.83088	12.0142	0.0033922	0.0473792
Spleen	Late Trophs	PBANKA_0607200	null	conserved protein, unknown function	-1.17757	5.85764	12.0849	0.00332159	0.0473792
Spleen	Late Trophs	PBANKA_1003500	null	conserved protein, unknown function	-0.975898	6.9673	12.0017	0.00340493	0.0473792
Spleen	Late Trophs	PBANKA_0922800	SNRPD1	small nuclear ribonucleoprotein Sm D1, putative	-0.758997	8.1775	12.055	0.00335125	0.0473792
Spleen	Late Trophs	PBANKA_1403500	null	MCL1 domain-containing protein, putative	0.72042	8.39485	12.1034	0.00330347	0.0473792
Spleen	Late Trophs	PBANKA_0524300	null	tryptophan-rich protein	0.77077	10.4931	11.9935	0.00341325	0.0473792
Spleen	Late Trophs	PBANKA_1342000	null	Qa-SNARE protein, putative	0.821242	7.28032	12.05	0.00335626	0.0473792
Spleen	Late Trophs	PBANKA_0602000	ORC1	origin recognition complex subunit 1, putative	0.832885	8.44319	12.0042	0.00340239	0.0473792
Spleen	Late Trophs	PBANKA_1108700	SMC4	structural maintenance of chromosomes protein 4, putative	0.846824	9.38156	12.0184	0.00338799	0.0473792
Spleen	Late Trophs	PBANKA_0709400	null	conserved Plasmodium protein, unknown function	0.910144	7.24947	12.0113	0.0033952	0.0473792
Spleen	Late Trophs	PBANKA_1002100	P36	6-cysteine protein P36	1.20491	5.56916	12.1187	0.00328844	0.0473792
Spleen	Late Trophs	PBANKA_1237300	null	inner membrane complex protein, putative	1.29847	5.33018	12.1105	0.00329646	0.0473792
Spleen	Late Trophs	PBANKA_0107000	null	conserved Plasmodium protein, unknown function	1.6061	4.67001	12.0443	0.00336194	0.0473792
Spleen	Late Trophs	PBANKA_0916500	null	conserved Plasmodium protein, unknown function	1.07442	5.73603	11.9719	0.00343534	0.0475242
Spleen	Late Trophs	PBANKA_1341600	null	translation initiation factor eIF-2B subunit gamma, putative	-0.786743	7.62489	11.9161	0.00349304	0.0480232
Spleen	Late Trophs	PBANKA_1024200	null	conserved Plasmodium protein, unknown function	0.979883	7.66398	11.9143	0.00349495	0.0480232
Blood	Late Trophs	PBANKA_1341000	null	conserved Plasmodium protein, unknown function	-0.89912	8.58962	14.4309	0.00170762	0.0480606
Spleen	Late Trophs	PBANKA_0805900	null	kinesin-8, putative	0.741639	9.28651	11.8848	0.00352595	0.0482682
Spleen	Late Trophs	PBANKA_1132900	null	regulator of chromosome condensation, putative	1.2218	6.62128	11.8749	0.00353643	0.0482682
Spleen	Late Trophs	PBANKA_1343200	null	conserved Plasmodium protein, unknown function	0.774332	8.48144	11.8563	0.00355621	0.0483763
Spleen	Late Trophs	PBANKA_1346400	null	conserved Plasmodium protein, unknown function	0.871946	7.12681	11.8326	0.00358155	0.0485592
Spleen	Late Trophs	PBANKA_0912900	null	conserved Plasmodium protein, unknown function	-1.37291	5.04935	11.6907	0.00373788	0.0485806
Spleen	Late Trophs	PBANKA_1422200	CDF	cation diffusion facilitator family protein, putative	-1.21313	5.82274	11.7143	0.00371139	0.0485806
Spleen	Late Trophs	PBANKA_1133900	null	conserved protein, unknown function	-1.13333	5.86317	11.7805	0.00363807	0.0485806
Spleen	Late Trophs	PBANKA_0315000	null	rRNA methyltransferase, putative	-1.02114	6.7368	11.7968	0.00362028	0.0485806
Spleen	Late Trophs	PBANKA_1459400	null	clathrin adaptor domain-containing protein, putative	-0.974093	6.86079	11.7328	0.00369076	0.0485806
Spleen	Late Trophs	PBANKA_0208600	null	conserved protein, unknown function	-0.869383	7.18968	11.7324	0.00369121	0.0485806
Spleen	Late Trophs	PBANKA_1347900	UBA1	ubiquitin activating enzyme, putative	0.732868	9.43218	11.6993	0.00372822	0.0485806
Spleen	Late Trophs	PBANKA_1225700	null	GTPase-activating protein, putative	0.766354	7.5697	11.745	0.00367721	0.0485806
Spleen	Late Trophs	PBANKA_0619000	null	conserved Plasmodium protein, unknown function	0.806684	7.38561	11.7569	0.00366408	0.0485806
Spleen	Late Trophs	PBANKA_0917100	null	serpentine receptor, putative	0.822115	7.5431	11.7103	0.00371588	0.0485806
Spleen	Late Trophs	PBANKA_1304700	MFS6	major facilitator superfamily domain-containing protein, putative	0.834042	6.98391	11.7505	0.00367105	0.0485806
Spleen	Late Trophs	PBANKA_0410400	GSK3	glycogen synthase kinase 3, putative	0.911162	7.80294	11.7367	0.0036864	0.0485806
Spleen	Late Trophs	PBANKA_0825500	null	conserved Plasmodium protein, unknown function	1.02513	6.51787	11.7711	0.00364845	0.0485806
Spleen	Late Trophs	PBANKA_1204400	ALBA3	DNA/RNA-binding protein Alba 3, putative	-0.818081	10.9743	11.6468	0.00378779	0.0487762
Spleen	Late Trophs	PBANKA_0316300	null	fam-b protein	0.710494	8.57566	11.659	0.00377384	0.0487762
Spleen	Late Trophs	PBANKA_0836700	null	fam-a protein	0.850491	7.33817	11.646	0.00378879	0.0487762
Spleen	Females	PBANKA_0819000	GAP50	glideosome-associated protein 50, putative	1.50752	9.73286	12.0111	0.000662756	0.0494637
Spleen	Late Trophs	PBANKA_1218300	null	CPW-WPC family protein	-1.28442	8.26361	11.5631	0.00388518	0.0495482
Spleen	Late Trophs	PBANKA_1110700	SCD	stearoyl-CoA desaturase, putative	0.741133	8.40754	11.5773	0.00386845	0.0495482
Spleen	Late Trophs	PBANKA_0208000	C-CAP	cyclase-associated protein	0.800504	9.75169	11.5673	0.00388021	0.0495482
Spleen	Late Trophs	PBANKA_0604900	null	conserved Plasmodium protein, unknown function	1.13884	5.61648	11.5398	0.00391271	0.0497438
Spleen	Late Trophs	PBANKA_1225200	null	N-acetyltransferase, GNAT family, putative	-1.44422	5.57278	11.5171	0.00393985	0.0499334
Spleen	Late Trophs	PBANKA_0314200	CDPK1	calcium-dependent protein kinase 1	0.759728	8.62254	11.4998	0.0039606	0.0500409
Spleen	Late Trophs	PBANKA_0804200	null	conserved Plasmodium protein, unknown function	-1.31988	5.266	11.4859	0.0039774	0.050098
Spleen	Late Trophs	PBANKA_1418000	null	conserved protein, unknown function	-1.34596	5.02096	11.4543	0.004016	0.050192
Spleen	Late Trophs	PBANKA_1143400	null	NADH-cytochrome b5 reductase, putative	1.09657	5.63854	11.453	0.0040175	0.050192
Spleen	Late Trophs	PBANKA_1231600	AP2-O2	AP2 domain transcription factor AP2-O2	0.826734	8.4657	11.4496	0.00402175	0.050192
Spleen	Late Trophs	PBANKA_0915200	null	conserved Plasmodium protein, unknown function	0.842725	9.93502	11.4239	0.00405335	0.050432
Spleen	Late Trophs	PBANKA_1221000	RAD14	DNA repair protein RAD14, putative	-1.11659	6.67153	11.4008	0.00408209	0.0506353
Spleen	Late Trophs	PBANKA_0409100	null	pre-mRNA splicing factor, putative	-0.765765	7.64123	11.3788	0.00410964	0.0507793
Spleen	Late Trophs	PBANKA_0938600	CK2alpha	casein kinase 2, alpha subunit	-0.769703	7.76274	11.3717	0.00411858	0.0507793
Spleen	Late Trophs	PBANKA_0924500	SMC5	structural maintenance of chromosomes protein 5, putative	0.737786	8.57543	11.3593	0.00413433	0.0508199
Spleen	Late Trophs	PBANKA_0938500	null	succinyl-CoA synthetase alpha subunit, putative	0.956904	8.44695	11.3304	0.00417102	0.0510816
Spleen	Late Trophs	PBANKA_0617500	CSL4	exosome complex component CSL4, putative	-1.12132	5.92061	11.3229	0.00418066	0.0510816
Spleen	Late Trophs	PBANKA_1442100	null	conserved Plasmodium protein, unknown function	0.764137	8.10614	11.2953	0.00421622	0.0513179
Spleen	Late Trophs	PBANKA_0503900	null	conserved Plasmodium protein, unknown function	0.878625	7.00884	11.2846	0.00423006	0.0513179
Spleen	Late Trophs	PBANKA_1438900	GCH1	GTP cyclohydrolase 1, putative	-1.27587	5.78667	11.2788	0.00423772	0.0513179
Blood	Late Trophs	PBANKA_1304300	null	zinc finger protein, putative	-0.876917	7.62955	14.1587	0.00183904	0.051405
Spleen	Late Trophs	PBANKA_0708700	MED7	mediator of RNA polymerase II transcription subunit 7, putative	-1.08991	6.34373	11.2626	0.00425881	0.0514207
Spleen	Late Trophs	PBANKA_1454900	UIS8	conserved Plasmodium protein, unknown function	0.796519	7.04752	11.2492	0.00427639	0.0514807
Spleen	Late Trophs	PBANKA_0313300	null	MtN3-like protein	0.727948	8.45305	11.2247	0.00430872	0.0515822
Spleen	Late Trophs	PBANKA_1441800	null	conserved Plasmodium protein, unknown function	0.835001	7.49858	11.2237	0.0043101	0.0515822
Blood	Late Trophs	PBANKA_1243900	null	conserved Plasmodium protein, unknown function	-0.975232	9.11361	14.0933	0.00187232	0.051979
Spleen	Late Trophs	PBANKA_1362200	null	cytidine and deoxycytidylate deaminase, putative	-1.2927	5.05115	11.1609	0.00439438	0.052437
Spleen	Late Trophs	PBANKA_0513000	IMC1m	inner membrane complex protein 1m, putative	1.0012	7.23672	11.1434	0.00441826	0.0525159
Spleen	Late Trophs	PBANKA_0607700	TRZ	telomere repeat-binding zinc finger protein, putative	0.76156	10.1424	11.1372	0.00442672	0.0525159
Spleen	Late Trophs	PBANKA_0210800	null	conserved Plasmodium protein, unknown function	0.892614	7.20818	11.0861	0.00449727	0.0531982
Spleen	Late Trophs	PBANKA_1310600	HDP	heme detoxification protein, putative	-1.25173	6.19357	11.0738	0.0045145	0.0532378
Spleen	Late Trophs	PBANKA_1112600	AKAL	AKAP-like protein, putative	-0.960112	6.52599	11.0605	0.00453311	0.0532378
Spleen	Late Trophs	PBANKA_1348500	null	Voldacs domain-containing protein, putative	-1.31941	5.61618	11.0507	0.00454694	0.0532378
Spleen	Late Trophs	PBANKA_1455800	null	GAS8-like protein, putative	-1.10299	6.16013	11.0466	0.0045528	0.0532378
Blood	Late Trophs	PBANKA_1026500	MCA3	metacaspase-3, putative	-0.863888	7.5245	13.9615	0.00194147	0.0535347
Spleen	Late Trophs	PBANKA_1242200	null	conserved Plasmodium protein, unknown function	-1.29144	7.29234	11.0036	0.00461394	0.0537297
Spleen	Late Trophs	PBANKA_1131600	MCM6	DNA replication licensing factor MCM6, putative	0.707447	8.35762	10.9889	0.0046351	0.0537297
Spleen	Late Trophs	PBANKA_0408900	null	conserved Plasmodium protein, unknown function	0.825701	7.02374	10.9808	0.00464683	0.0537297
Spleen	Late Trophs	PBANKA_1439400	ASF1	histone chaperone ASF1, putative	0.68065	8.45913	10.9803	0.00464753	0.0537297
Spleen	Late Trophs	PBANKA_1214000	HSP60	heat shock protein 60, putative	-0.912117	7.08021	10.9202	0.00473549	0.0544593
Spleen	Late Trophs	PBANKA_0807700	EG5	kinesin-5, putative	0.822657	8.41295	10.9189	0.00473733	0.0544593
Spleen	Late Trophs	PBANKA_1004000	cGLO2	cytosolic glyoxalase II, putative	-1.13605	6.35538	10.9063	0.00475602	0.0545061
Spleen	Late Trophs	PBANKA_1015800	null	conserved Plasmodium protein, unknown function	0.684708	8.3406	10.8956	0.00477203	0.0545061
Spleen	Late Trophs	PBANKA_0810500	ARP	apoptosis-related protein, putative	-0.904787	7.6937	10.8892	0.00478147	0.0545061
Spleen	Late Trophs	PBANKA_1201900	null	40S ribosomal protein S20e, putative	-1.34423	9.44774	10.8592	0.00482662	0.0547256
Spleen	Late Trophs	PBANKA_1117100	H3.3	histone H3 variant, putative	0.759798	10.6928	10.8586	0.00482754	0.0547256
Spleen	Late Trophs	PBANKA_0209400	PSTK	L-seryl-tRNA(Sec) kinase, putative	-0.754683	7.79686	10.8358	0.00486205	0.0548173
Spleen	Late Trophs	PBANKA_0108200	null	conserved Plasmodium protein, unknown function	0.682214	7.76482	10.8355	0.0048625	0.0548173
Spleen	Late Trophs	PBANKA_1134200	null	pyrroline-5-carboxylate reductase, putative	-1.36202	4.85812	10.8071	0.00490601	0.0550627
Spleen	Late Trophs	PBANKA_0931800	PDX2	pyridoxine biosynthesis protein PDX2, putative	-0.857405	7.11952	10.8037	0.00491125	0.0550627
Blood	Late Trophs	PBANKA_0705600	null	conserved Plasmodium protein, unknown function	-1.08312	7.91062	13.7852	0.00203853	0.0552105
Blood	Late Trophs	PBANKA_1416800	null	conserved Plasmodium protein, unknown function	-1.15861	6.7372	13.7816	0.0020406	0.0552105
Blood	Late Trophs	PBANKA_1457000	null	ubiquitin-conjugating enzyme E2, putative	-1.62412	5.46121	13.7776	0.00204283	0.0552105
Blood	Late Trophs	PBANKA_1319300	FER2	ferlin, putative	-1.15314	7.23818	13.7404	0.00206411	0.0554187
Blood	Late Trophs	PBANKA_1444000	MIF	macrophage migration inhibitory factor	0.914526	10.2015	13.6694	0.00210534	0.0559953
Blood	Late Trophs	PBANKA_0935500	null	conserved Plasmodium protein, unknown function	-1.01089	9.00608	13.6563	0.00211303	0.0559953
Spleen	Late Trophs	PBANKA_1005400	null	conserved Plasmodium protein, unknown function	0.788084	8.68016	10.7356	0.00501749	0.0560996
Blood	Late Trophs	PBANKA_0506300	null	methyltransferase, putative	1.41691	4.70243	13.6244	0.00213196	0.0561324
Spleen	Late Trophs	PBANKA_1338900	GAPM1	glideosome associated protein with multiple membrane spans 1, putative	1.00157	7.76425	10.7203	0.00504169	0.0561957
Spleen	Late Trophs	PBANKA_1241900	UBC13	ubiquitin-conjugating enzyme E2 N, putative	-0.881496	8.68066	10.7128	0.00505362	0.0561957
Spleen	Late Trophs	PBANKA_1010200	METAP2	methionine aminopeptidase 2, putative	-0.991962	6.25259	10.6937	0.00508421	0.0563823
Spleen	Late Trophs	PBANKA_1104400	null	conserved Plasmodium protein, unknown function	0.923188	9.27864	10.6596	0.00513922	0.0567416
Spleen	Late Trophs	PBANKA_0201000	null	fam-b protein	-1.0641	5.88323	10.6564	0.00514442	0.0567416
Blood	Late Trophs	PBANKA_0615200	CDPK4	calcium-dependent protein kinase 4	-0.930537	8.50284	13.5321	0.00218775	0.0571678
Blood	Late Trophs	PBANKA_1313100	MUS81	crossover junction endonuclease MUS81, putative	-1.1382	7.3335	13.5133	0.0021993	0.0571678
Spleen	Late Trophs	PBANKA_0310400	null	tetratricopeptide repeat protein, putative	-1.31416	6.18262	10.6088	0.00522239	0.0574463
Spleen	Late Trophs	PBANKA_1436200	SET10	histone-lysine N-methyltransferase, H3 lysine-4 specific, putative	0.759749	8.3576	10.5913	0.0052514	0.0576101
Spleen	Late Trophs	PBANKA_0931400	STT3	dolichyl-diphosphooligosaccharide--protein glycosyltransferase subunit STT3, putative	-1.3249	5.65043	10.5588	0.00530576	0.0580482
Spleen	Late Trophs	PBANKA_0402300	BCKDH-E2	lipoamide acyltransferase component of branched-chain alpha-keto acid dehydrogenase complex, putative	0.697392	7.93971	10.5437	0.00533128	0.0580482
Spleen	Late Trophs	PBANKA_1019100	null	DEAD/DEAH box helicase, putative	0.767504	7.25764	10.5396	0.0053382	0.0580482
Spleen	Late Trophs	PBANKA_0503600	null	60S ribosomal protein L30e, putative	-0.823283	9.75007	10.5291	0.00535609	0.0580482
Spleen	Late Trophs	PBANKA_1349100	MSP7	MSP7-like protein	1.33937	9.33716	10.5253	0.00536246	0.0580482
Spleen	Late Trophs	PBANKA_1427500	null	acyl-CoA binding protein, putative	-0.909373	7.66799	10.4925	0.00541866	0.0585015
Blood	Late Trophs	PBANKA_0417500	RPL32	60S ribosomal protein L32, putative	1.10102	9.07963	13.3944	0.00227407	0.0587286
Blood	Late Trophs	PBANKA_1422600	Sel3	selenoprotein, putative	1.04319	6.48912	13.3726	0.00228813	0.0587286
Blood	Late Trophs	PBANKA_0913900	null	alpha/beta hydrolase, putative	-0.958804	7.63507	13.3452	0.00230584	0.0588134
Spleen	Late Trophs	PBANKA_1239800	null	zinc finger protein, putative	0.689363	7.94943	10.4495	0.00549335	0.0591514
Spleen	Late Trophs	PBANKA_1211200	null	conserved Plasmodium protein, unknown function	-1.11133	6.44355	10.418	0.0055489	0.0595923
Spleen	Late Trophs	PBANKA_1013400	SRA	surface-related antigen SRA, putative	0.931124	6.86464	10.4029	0.00557571	0.0597231
Spleen	Late Trophs	PBANKA_1453700	ApiAP2	AP2 domain transcription factor, putative	0.754098	10.1481	10.3757	0.00562444	0.0599944
Spleen	Late Trophs	PBANKA_0508100	CHD1	chromodomain-helicase-DNA-binding protein 1, putative	0.684318	8.96021	10.3643	0.00564496	0.0599944
Spleen	Late Trophs	PBANKA_1017300	null	conserved Plasmodium protein, unknown function	0.68435	8.49088	10.3642	0.00564515	0.0599944
Spleen	Late Trophs	PBANKA_0505100	ARF1	ADP-ribosylation factor, putative	1.06245	5.656	10.3439	0.00568196	0.0602288
Spleen	Late Trophs	PBANKA_0404800	null	FAD-dependent glycerol-3-phosphate dehydrogenase, putative	0.731621	9.42473	10.2898	0.00578135	0.0611236
Spleen	Late Trophs	PBANKA_1022300	null	mannose-1-phosphate guanyltransferase, putative	0.645617	8.38913	10.2706	0.00581706	0.0613421
Spleen	Late Trophs	PBANKA_0408300	null	phd finger protein, putative	-0.712655	7.68234	10.238	0.00587849	0.0618302
Spleen	Late Trophs	PBANKA_1117000	H2A	histone H2A, putative	0.885879	13.3442	10.2174	0.0059175	0.0620805
Spleen	Late Trophs	PBANKA_1312400	null	HSP20-like chaperone, putative	0.876979	6.66616	10.1977	0.00595534	0.0622434
Spleen	Late Trophs	PBANKA_1020700	null	conserved Plasmodium protein, unknown function	-0.948148	6.71569	10.1934	0.00596353	0.0622434
Blood	Late Trophs	PBANKA_0619000	null	conserved Plasmodium protein, unknown function	-0.931037	7.38561	13.115	0.00246152	0.0623941
Blood	Late Trophs	PBANKA_1233000	MDM2	SWIB/MDM2 domain-containing protein, putative	-0.961696	7.38398	13.0869	0.00248128	0.0624217
Blood	Late Trophs	PBANKA_1111000	null	RNA pseudouridylate synthase, putative	-0.916504	10.7183	13.0437	0.00251208	0.0624217
Blood	Late Trophs	PBANKA_0207900	null	conserved Plasmodium protein, unknown function	-1.06523	7.58022	13.0249	0.00252565	0.0624217
Blood	Late Trophs	PBANKA_1035400	GAPM3	glideosome associated protein with multiple membrane spans 3, putative	-1.37552	7.25998	13.0099	0.00253649	0.0624217
Blood	Late Trophs	PBANKA_0405400	RPS12	40S ribosomal protein S12, putative	1.07457	6.91703	12.9961	0.0025465	0.0624217
Blood	Late Trophs	PBANKA_1018300	null	dynein intermediate chain, putative	1.37066	4.65218	12.9853	0.00255438	0.0624217
Spleen	Late Trophs	PBANKA_1358300	null	conserved Plasmodium protein, unknown function	0.68099	9.0283	10.1728	0.00600329	0.0624985
Spleen	Late Trophs	PBANKA_0903500	ABCB3	ABC transporter B family member 3, putative	0.869157	6.62349	10.1525	0.00604285	0.0627504
Spleen	Late Trophs	PBANKA_1244200	null	conserved Plasmodium protein, unknown function	0.767006	8.49092	10.1441	0.00605926	0.0627611
Blood	Late Trophs	PBANKA_1245861	null	28S ribosomal RNA	-1.90131	9.68166	12.9276	0.00259703	0.0627778
Blood	Late Trophs	PBANKA_1245300	FRM1	formin 1, putative	-1.01554	6.73872	12.924	0.00259972	0.0627778
Spleen	Late Trophs	PBANKA_1006100	FEN1	flap endonuclease 1, putative	0.689605	8.90918	10.1353	0.00607639	0.0627791
Spleen	Late Trophs	PBANKA_0409600	OST1	dolichyl-diphosphooligosaccharide--protein glycosyltransferase subunit OST1, putative	-1.07803	6.05151	10.1128	0.00612094	0.0630371
Spleen	Late Trophs	PBANKA_0922900	TIM44	mitochondrial import inner membrane translocase subunit TIM44, putative	-1.10274	5.79622	10.107	0.00613226	0.0630371
Spleen	Females	PBANKA_1009600	null	conserved protein, unknown function	1.57663	10.3549	11.4038	0.000900053	0.0630414
Spleen	Females	PBANKA_1106800	SUB3	subtilisin-like protease 3, putative	1.40915	9.15847	11.3872	0.000907653	0.0630414
Spleen	Females	PBANKA_0402500	null	phosphatidylethanolamine-binding protein, putative	1.46475	9.71522	11.3409	0.000929149	0.0630414
Blood	Late Trophs	PBANKA_1128400	null	RNA-binding protein, putative	1.28382	6.13556	12.86	0.00264803	0.063295
Blood	Late Trophs	PBANKA_1346400	null	conserved Plasmodium protein, unknown function	-1.00074	7.12681	12.8546	0.00265215	0.063295
Spleen	Late Trophs	PBANKA_1111000	null	RNA pseudouridylate synthase, putative	0.75292	10.7183	10.0804	0.00618538	0.0633857
Spleen	Late Trophs	PBANKA_1008700	null	conserved Plasmodium protein, unknown function	0.697551	8.52639	10.072	0.00620227	0.0633857
Spleen	Late Trophs	PBANKA_1363300	null	conserved Plasmodium protein, unknown function	0.952628	6.35613	10.0633	0.00621985	0.0633857
Spleen	Late Trophs	PBANKA_1031200	null	DnaJ protein, putative	0.881888	6.43793	10.0524	0.00624187	0.0633857
Spleen	Late Trophs	PBANKA_1456800	SNF7	vacuolar-sorting protein SNF7, putative	0.817252	8.19182	10.0514	0.00624382	0.0633857
Spleen	Late Trophs	PBANKA_0921500	SNRPF	small nuclear ribonucleoprotein F, putative	-0.701193	8.06398	10.0184	0.00631117	0.0638228
Spleen	Late Trophs	PBANKA_1220100	POP1	ribonucleases P/MRP protein subunit POP1, putative	-1.04189	7.15026	10.015	0.00631816	0.0638228
Spleen	Late Trophs	PBANKA_0305000	SERA2	serine repeat antigen 2	0.903157	11.7486	9.9962	0.00635689	0.0639716
Spleen	Late Trophs	PBANKA_1000600	null	erythrocyte membrane antigen 1	-1.03786	7.42171	9.98511	0.00637988	0.0639716
Spleen	Late Trophs	PBANKA_0822300	NifU	NifU-like scaffold protein	1.21598	5.27152	9.98509	0.00637992	0.0639716
Blood	Late Trophs	PBANKA_1338900	GAPM1	glideosome associated protein with multiple membrane spans 1, putative	-1.22784	7.76425	12.7965	0.00269691	0.0639889
Blood	Late Trophs	PBANKA_1361400	null	conserved Plasmodium protein, unknown function	-1.89738	4.57654	12.7388	0.00274222	0.0641084
Blood	Late Trophs	PBANKA_1039200	null	conserved Plasmodium protein, unknown function	-0.93603	7.95011	12.7338	0.00274622	0.0641084
Blood	Late Trophs	PBANKA_0305000	SERA2	serine repeat antigen 2	-1.10422	11.7486	12.7302	0.00274907	0.0641084
Spleen	Late Trophs	PBANKA_1348800	null	conserved protein, unknown function	0.648856	8.61614	9.96013	0.00643203	0.0641151
Spleen	Late Trophs	PBANKA_1410000	RPT1	26S protease regulatory subunit 7, putative	0.906858	7.55172	9.95553	0.00644167	0.0641151
Spleen	Late Trophs	PBANKA_0418500	null	Plasmodium exported protein, unknown function	1.33044	4.37271	9.95424	0.00644438	0.0641151
Spleen	Late Trophs	PBANKA_1001500	null	alpha/beta hydrolase, putative	0.922858	6.20786	9.94821	0.00645707	0.0641151
Spleen	Late Trophs	PBANKA_0708400	SNRPG	small nuclear ribonucleoprotein G, putative	-0.894196	7.55819	9.93227	0.00649072	0.0642632
Spleen	Late Trophs	PBANKA_0924600	null	mitochondrial ribosomal protein L37, putative	0.673044	8.43782	9.92626	0.00650348	0.0642632
Blood	Late Trophs	PBANKA_0806700	null	conserved Plasmodium protein, unknown function	-0.824635	9.08791	12.6986	0.00277438	0.0643309
Spleen	Late Trophs	PBANKA_0406000	null	conserved Plasmodium protein, unknown function	0.697906	8.88901	9.89044	0.00658004	0.0647622
Spleen	Late Trophs	PBANKA_1133400	EF-1alpha	elongation factor 1-alpha	-1.22633	9.70505	9.8878	0.00658572	0.0647622
Spleen	Females	PBANKA_1134100	CCT4	T-complex protein 1 subunit delta, putative	-1.58849	7.89014	11.2219	0.000986846	0.0649867
Spleen	Late Trophs	PBANKA_0913900	null	alpha/beta hydrolase, putative	0.755085	7.63507	9.85245	0.00666236	0.0653418
Spleen	Late Trophs	PBANKA_1210600	RA	rhoptry associated adhesin, putative	1.42163	5.73213	9.83651	0.00669725	0.0653418
Spleen	Late Trophs	PBANKA_0402400	null	IBR domain protein, putative	0.884476	6.79424	9.82979	0.00671204	0.0653418
Spleen	Late Trophs	PBANKA_1213600	CysRS	cysteine--tRNA ligase, putative	-0.783672	7.76703	9.82826	0.0067154	0.0653418
Spleen	Late Trophs	PBANKA_0919600	NOT2	CCR4-NOT transcription complex subunit 2, putative	-0.698948	8.1113	9.81932	0.00673512	0.0653418
Spleen	Late Trophs	PBANKA_1404900	RPT4	26S protease regulatory subunit 10B, putative	0.806342	7.71238	9.81679	0.00674073	0.0653418
Spleen	Late Trophs	PBANKA_0814400	null	conserved Plasmodium protein, unknown function	-0.941086	6.75925	9.79036	0.00679948	0.0657552
Blood	Late Trophs	PBANKA_0939600	PAIP1	polyadenylate-binding protein-interacting protein 1, putative	-0.969883	9.25417	12.5836	0.00286856	0.0661391
Spleen	Mid Rings	PBANKA_0317061	null	fam-a protein	1.66015	7.11707	34.4267	9.76809e-05	0.0663824
Spleen	Mid Rings	PBANKA_1010600	CAM	calmodulin, putative	-2.08361	6.36689	32.8365	0.00011986	0.0663824
Spleen	Mid Rings	PBANKA_0600400	null	fam-a protein	-2.28662	5.30768	31.9734	0.000134369	0.0663824
Spleen	Mid Rings	PBANKA_1210800	HGPRT	hypoxanthine-guanine phosphoribosyltransferase, putative	-2.85881	6.62967	31.1779	0.000149606	0.0663824
Spleen	Mid Rings	PBANKA_1326400	GAPDH	glyceraldehyde-3-phosphate dehydrogenase	-1.36106	8.83451	28.92	0.000205331	0.0663824
Spleen	Mid Rings	PBANKA_1309900	LAP	M17 leucyl aminopeptidase, putative	-1.79046	7.13	28.2998	0.000224715	0.0663824
Spleen	Mid Rings	PBANKA_0409300	null	phosphatidylinositol 3- and 4-kinase, putative	-1.79594	6.42819	28.0385	0.000233521	0.0663824
Spleen	Mid Rings	PBANKA_1218500	null	protein phosphatase inhibitor 2, putative	-2.01535	5.85905	27.7719	0.000242928	0.0663824
Spleen	Mid Rings	PBANKA_0405200	CCT2	T-complex protein 1 subunit beta, putative	-1.90886	5.59747	25.6659	0.000335284	0.0663824
Spleen	Mid Rings	PBANKA_0418500	null	Plasmodium exported protein, unknown function	1.43666	8.33636	25.5951	0.000339045	0.0663824
Spleen	Mid Rings	PBANKA_1400400	null	fam-b protein	-1.32106	9.61473	25.4502	0.000346903	0.0663824
Spleen	Mid Rings	PBANKA_1221000	RAD14	DNA repair protein RAD14, putative	-1.19363	7.71851	25.1784	0.000362234	0.0663824
Spleen	Mid Rings	PBANKA_0823300	null	para-aminobenzoic acid synthetase, putative	-1.88297	7.91158	25.0312	0.000370864	0.0663824
Spleen	Mid Rings	PBANKA_0616700	NEK4	NIMA related kinase 4	-1.78642	5.31218	24.8592	0.000381262	0.0663824
Spleen	Mid Rings	PBANKA_1444000	MIF	macrophage migration inhibitory factor	-1.32901	8.27092	24.7164	0.000390159	0.0663824
Spleen	Mid Rings	PBANKA_1332700	null	duffy-binding protein	1.22317	6.99466	23.672	0.000463207	0.0663824
Spleen	Mid Rings	PBANKA_0928100	PGM1	phosphoglycerate mutase, putative	-1.04697	8.92846	23.6286	0.000466579	0.0663824
Spleen	Mid Rings	PBANKA_1413100	LipL1	lipoate-protein ligase 1	-1.90655	5.74303	23.5228	0.000474916	0.0663824
Spleen	Mid Rings	PBANKA_0718600	PHBL	prohibitin-like protein PHBL	-1.88558	5.21977	22.118	0.000604107	0.0663824
Spleen	Mid Rings	PBANKA_1318400	6PGD	6-phosphogluconate dehydrogenase, decarboxylating, putative	-1.59827	6.6132	21.9485	0.000622348	0.0663824
Spleen	Mid Rings	PBANKA_1207900	PPM10	protein phosphatase PPM10, putative	0.990814	8.80204	21.9115	0.00062642	0.0663824
Spleen	Mid Rings	PBANKA_0513600	ADA	adenosine deaminase, putative	-1.93462	6.052	21.7113	0.000648976	0.0663824
Spleen	Mid Rings	PBANKA_0721700	RANBP1	ran-specific GTPase-activating protein 1, putative	-1.30459	7.99903	21.6149	0.000660177	0.0663824
Spleen	Mid Rings	PBANKA_1214000	HSP60	heat shock protein 60, putative	-2.03513	5.91931	21.6107	0.000660675	0.0663824
Spleen	Mid Rings	PBANKA_0511500	RPB7	DNA-directed RNA polymerase II subunit RPB7, putative	-1.74053	5.83851	21.5365	0.000669464	0.0663824
Spleen	Mid Rings	PBANKA_1113100	null	GTP-binding protein, putative	-1.95446	5.99117	21.5084	0.000672831	0.0663824
Spleen	Mid Rings	PBANKA_1010000	null	mitochondrial acidic protein MAM33, putative	-1.75814	6.47754	21.223	0.000708154	0.0663824
Spleen	Mid Rings	PBANKA_1145400	null	Plasmodium exported protein (PHIST), unknown function	1.31624	11.3598	21.042	0.00073168	0.0663824
Spleen	Mid Rings	PBANKA_1362300	null	conserved Plasmodium protein, unknown function	-1.64497	5.03108	20.9234	0.000747608	0.0663824
Spleen	Late Trophs	PBANKA_1415900	null	zinc finger protein, putative	-0.869202	7.22935	9.74829	0.00689419	0.0665134
Blood	Late Trophs	PBANKA_0920500	null	conserved Plasmodium protein, unknown function	-0.911605	7.45525	12.5295	0.00291416	0.0668129
Spleen	Late Trophs	PBANKA_1204700	null	conserved Plasmodium protein, unknown function	-1.47153	5.00013	9.71563	0.00696879	0.066824
Spleen	Late Trophs	PBANKA_1404800	null	SAM dependent methyltransferase, putative	-1.07779	5.65929	9.7141	0.00697229	0.066824
Spleen	Late Trophs	PBANKA_1348900	null	chaperone binding protein, putative	-0.752896	8.07334	9.71271	0.0069755	0.066824
Spleen	Late Trophs	PBANKA_0515500	I3	protein phosphatase inhibitor 3, putative	-1.42194	4.82067	9.69414	0.00701834	0.0670769
Spleen	Late Trophs	PBANKA_0611200	null	conserved protein, unknown function	-1.59575	5.02146	9.67295	0.00706763	0.067297
Spleen	Late Trophs	PBANKA_0811000	SNRPD3	small nuclear ribonucleoprotein Sm D3, putative	-0.845606	7.53664	9.67007	0.00707434	0.067297
Spleen	Late Trophs	PBANKA_0907200	null	EELM2 domain-containing protein, putative	0.936982	7.67977	9.66199	0.00709327	0.06732
Spleen	Late Trophs	PBANKA_1356300	null	CDT1-like protein, putative	0.711654	8.34347	9.6495	0.00712263	0.0673785
Spleen	Late Trophs	PBANKA_0808600	null	conserved Plasmodium protein, unknown function	-1.02636	5.83255	9.64533	0.00713244	0.0673785
Spleen	Late Trophs	PBANKA_1329300	null	40S ribosomal protein S3, putative	-0.746496	9.50881	9.60652	0.00722468	0.0680922
Spleen	Late Trophs	PBANKA_0904900	null	mitochondrial large subunit ribosomal protein, putative	-0.847558	6.82635	9.59764	0.00724599	0.0681281
Spleen	Late Trophs	PBANKA_1442300	null	conserved Plasmodium protein, unknown function	0.891783	7.01936	9.58563	0.00727491	0.0681281
Spleen	Late Trophs	PBANKA_0918200	null	phosphoacetylglucosamine mutase, putative	-1.54973	4.91594	9.58411	0.00727857	0.0681281
Spleen	Late Trophs	PBANKA_0600400	null	fam-a protein	-1.20305	5.40215	9.5764	0.00729723	0.0681464
Spleen	Late Trophs	PBANKA_1316400	null	U1 snRNP-associated protein, putative	-0.790215	7.07559	9.55101	0.00735899	0.0683213
Spleen	Late Trophs	PBANKA_0825100	null	heptatricopeptide repeat-containing protein, putative	-1.21538	5.0424	9.55054	0.00736016	0.0683213
Spleen	Late Trophs	PBANKA_0715000	VPS9	vacuolar protein sorting-associated protein 9, putative	0.699791	8.27223	9.54808	0.00736617	0.0683213
Spleen	Late Trophs	PBANKA_1443400	null	conserved Plasmodium protein, unknown function	0.654588	8.5309	9.54044	0.00738491	0.0683397
Spleen	Late Trophs	PBANKA_0907700	null	conserved protein, unknown function	0.878942	8.48731	9.53085	0.0074085	0.0684029
Spleen	Late Trophs	PBANKA_1226470	null	unspecified product	0.944837	6.10168	9.50075	0.00748308	0.0684753
Spleen	Late Trophs	PBANKA_0937100	VPS35	vacuolar protein sorting-associated protein 35, putative	0.713773	7.58364	9.4981	0.00748968	0.0684753
Spleen	Late Trophs	PBANKA_0501100	37865	early transcribed membrane protein	-0.666063	8.52104	9.49785	0.0074903	0.0684753
Spleen	Late Trophs	PBANKA_0717200	null	conserved Plasmodium protein, unknown function	0.655838	8.28987	9.49344	0.00750133	0.0684753
Spleen	Late Trophs	PBANKA_0700600	null	Plasmodium exported protein, unknown function	-0.812299	7.14589	9.48996	0.00751003	0.0684753
Spleen	Late Trophs	PBANKA_0614700	null	conserved Plasmodium membrane protein, unknown function	-0.987962	6.25487	9.48717	0.00751701	0.0684753
Spleen	Mid Rings	PBANKA_0908900	null	V-type proton ATPase subunit F, putative	-1.55222	6.03633	20.5576	0.000799349	0.0686108
Spleen	Late Trophs	PBANKA_1429000	MED18	mediator of RNA polymerase II transcription subunit 18, putative	-1.10289	5.59082	9.46526	0.00757214	0.0687685
Spleen	Late Trophs	PBANKA_0827200	null	monocarboxylate transporter, putative	0.659601	8.87174	9.45964	0.00758635	0.0687685
Spleen	Late Trophs	PBANKA_1239200	RBG1	ribosome-interacting GTPase 1, putative	-1.02112	5.86171	9.45435	0.00759976	0.0687685
Blood	Late Trophs	PBANKA_0807900	null	conserved Plasmodium protein, unknown function	-0.901474	9.58049	12.3902	0.00303537	0.069203
Spleen	Females	PBANKA_0608600	null	zinc finger protein, putative	1.69641	11.254	11.037	0.00108387	0.0693366
Spleen	Mid Rings	PBANKA_1365700	null	PIR protein	-1.78508	5.24132	20.3202	0.00083521	0.0693763
Blood	Late Trophs	PBANKA_0835000	null	conserved protein, unknown function	1.30773	4.79462	12.3586	0.00306363	0.069447
Blood	Late Trophs	PBANKA_0520400	DYN2	dynamin-like protein, putative	-1.09379	6.43259	12.3404	0.00308011	0.069447
Blood	Late Trophs	PBANKA_0803000	ORC2	origin recognition complex subunit 2, putative	-0.857099	7.57597	12.3023	0.00311484	0.0696249
Blood	Late Trophs	PBANKA_1349100	MSP7	MSP7-like protein	-1.64493	9.33716	12.2943	0.00312212	0.0696249
Blood	Late Trophs	PBANKA_0804500	RAMA	rhoptry-associated membrane antigen, putative	-1.72211	6.14802	12.2727	0.00314206	0.0696888
Blood	Late Trophs	PBANKA_0602600	CC1HL	cytochrome c1 heme lyase	1.37805	4.66264	12.2262	0.00318549	0.0696989
Blood	Late Trophs	PBANKA_1012000	null	SF-assemblin, putative	-1.02963	6.81081	12.2138	0.0031972	0.0696989
Blood	Late Trophs	PBANKA_0938600	CK2alpha	casein kinase 2, alpha subunit	0.753402	7.76274	12.2023	0.00320806	0.0696989
Blood	Late Trophs	PBANKA_1343200	null	conserved Plasmodium protein, unknown function	-0.847186	8.48144	12.1994	0.00321083	0.0696989
Blood	Late Trophs	PBANKA_0518900	null	conserved Plasmodium membrane protein, unknown function	-1.95612	8.52613	12.1778	0.00323142	0.0697747
Spleen	Late Trophs	PBANKA_1310000	null	conserved Plasmodium protein, unknown function	-1.15122	5.24496	9.39894	0.00774181	0.069899
Spleen	Females	PBANKA_0609500	null	kinesin-7, putative	1.65372	10.984	10.9512	0.00113215	0.0704132
Blood	Late Trophs	PBANKA_1359200	ALBA2	DNA/RNA-binding protein Alba 2, putative	0.752287	8.27173	12.1236	0.00328373	0.0705312
Spleen	Late Trophs	PBANKA_1341300	null	GTPase-activating protein, putative	0.98169	5.51953	9.36138	0.00783982	0.0706276
Spleen	Females	PBANKA_1343300	null	proteasome subunit beta type-7, putative	-1.56596	7.98206	10.8359	0.00120049	0.0706737
Spleen	Females	PBANKA_1229500	NTHL1	endonuclease III-like protein 1, putative	1.35258	7.12583	10.8231	0.00120836	0.0706737
Spleen	Females	PBANKA_0621000	null	dynactin subunit 5, putative	-1.55463	8.17132	10.7865	0.00123103	0.0706737
Spleen	Late Trophs	PBANKA_0309400	null	conserved Plasmodium protein, unknown function	0.712949	9.72121	9.3412	0.0078931	0.070951
Spleen	Early Trophs 1	PBANKA_1145400	null	Plasmodium exported protein (PHIST), unknown function	1.72182	8.38134	54.7466	1.85385e-05	0.071058
Spleen	Late Trophs	PBANKA_1422100	DMT1	drug/metabolite transporter DMT1, putative	-0.886798	6.92489	9.3256	0.00793454	0.0710726
Spleen	Late Trophs	PBANKA_0206300	CEN1	centrin-1, putative	0.915346	6.24313	9.323	0.00794147	0.0710726
Blood	Late Trophs	PBANKA_1303200	null	Sad1/UNC domain-containing protein, putative	-0.886745	9.11515	12.0629	0.00334341	0.0711448
Blood	Late Trophs	PBANKA_1206300	UIS11	zinc finger protein, putative	-0.88172	10.2846	12.0591	0.00334717	0.0711448
Blood	Late Trophs	PBANKA_0607800	CIA1	cytosolic iron-sulfur protein assembly protein 1, putative	-1.09806	6.45708	11.9918	0.00341494	0.0713688
Blood	Late Trophs	PBANKA_1128500	null	SET domain protein, putative	-0.887949	10.4132	11.9852	0.00342171	0.0713688
Blood	Late Trophs	PBANKA_1304800	null	conserved Plasmodium protein, unknown function	-1.01285	6.59505	11.968	0.00343929	0.0713688
Blood	Late Trophs	PBANKA_1213000	ADA2	transcriptional coactivator ADA2, putative	-0.903494	9.47326	11.966	0.00344139	0.0713688
Blood	Late Trophs	PBANKA_1306600	null	conserved Plasmodium protein, unknown function	-0.86049	9.06062	11.9422	0.0034659	0.0713688
Blood	Late Trophs	PBANKA_1217500	null	conserved protein, unknown function	1.11871	5.94878	11.9261	0.00348268	0.0713688
Blood	Late Trophs	PBANKA_0715000	VPS9	vacuolar protein sorting-associated protein 9, putative	-0.841851	8.27223	11.9143	0.00349498	0.0713688
Blood	Late Trophs	PBANKA_1204300	NOT5	CCR4-NOT transcription complex subunit 5, putative	0.917633	6.80531	11.9045	0.00350517	0.0713688
Blood	Late Trophs	PBANKA_0824800	PABP2	polyadenylate-binding protein 2, putative	0.875083	7.44978	11.7876	0.00363032	0.0713688
Blood	Late Trophs	PBANKA_1406800	RPS27	40S ribosomal protein S27, putative	0.870055	9.42366	11.7773	0.00364162	0.0713688
Blood	Late Trophs	PBANKA_1331200	null	rab GTPase activator, putative	-0.778163	8.83344	11.7726	0.00364677	0.0713688
Blood	Late Trophs	PBANKA_0412300	null	conserved protein, unknown function	-0.790321	7.62448	11.7682	0.00365164	0.0713688
Blood	Late Trophs	PBANKA_0523800	AARP	apical asparagine-rich protein AARP, putative	-1.49366	5.90287	11.7579	0.00366294	0.0713688
Blood	Late Trophs	PBANKA_1209200	null	50S ribosomal protein L22, mitochondrial, putative	1.21593	5.0946	11.7551	0.00366597	0.0713688
Blood	Late Trophs	PBANKA_0911900	null	conserved Plasmodium protein, unknown function	0.94298	6.39477	11.7537	0.0036676	0.0713688
Blood	Late Trophs	PBANKA_0604900	null	conserved Plasmodium protein, unknown function	-1.32031	5.61648	11.746	0.00367608	0.0713688
Blood	Late Trophs	PBANKA_0701600	CCDC124	coiled-coil domain-containing protein 124, putative	0.85862	7.32381	11.7254	0.00369892	0.0713688
Blood	Late Trophs	PBANKA_0503200	null	eukaryotic translation initiation factor subunit eIF2A, putative	-0.797865	9.03123	11.7078	0.00371869	0.0713688
Blood	Late Trophs	PBANKA_0922800	SNRPD1	small nuclear ribonucleoprotein Sm D1, putative	0.708108	8.1775	11.7076	0.00371892	0.0713688
Blood	Late Trophs	PBANKA_0607700	TRZ	telomere repeat-binding zinc finger protein, putative	-0.833167	10.1424	11.7056	0.0037211	0.0713688
Blood	Late Trophs	PBANKA_1108700	SMC4	structural maintenance of chromosomes protein 4, putative	-0.899197	9.38156	11.7022	0.00372496	0.0713688
Spleen	Mid Rings	PBANKA_0912100	CK1	casein kinase 1, putative	-1.46332	6.24947	19.9741	0.000890927	0.0716918
Blood	Late Trophs	PBANKA_1458300	null	kinesin-13, putative	-0.843016	7.8023	11.6682	0.00376343	0.0717689
Spleen	Late Rings	PBANKA_0817900	null	zinc finger protein, putative	1.41215	7.65413	49.5355	2.18951e-05	0.0719472
Spleen	Late Trophs	PBANKA_0302700	COQ5	2-methoxy-6-polyprenyl-1,4-benzoquinol methylase, mitochondrial, putative	-1.0783	6.11645	9.25074	0.00813694	0.0726546
Spleen	Late Trophs	PBANKA_0208300	NPT1	novel putative transporter 1	0.808878	6.75468	9.24458	0.00815384	0.0726546
Spleen	Mid Rings	PBANKA_0417000	SPC3	signal peptidase complex subunit 3, putative	-1.90026	5.3519	19.7359	0.000931828	0.0727108
Blood	Late Trophs	PBANKA_1357300	null	zinc finger protein, putative	-1.07942	6.41686	11.5928	0.00385031	0.0727501
Blood	Late Trophs	PBANKA_0103700	null	conserved Plasmodium protein, unknown function	1.05338	5.82603	11.5855	0.00385882	0.0727501
Blood	Late Trophs	PBANKA_0314200	CDPK1	calcium-dependent protein kinase 1	-0.818932	8.62254	11.5774	0.00386836	0.0727501
Blood	Late Trophs	PBANKA_0513000	IMC1m	inner membrane complex protein 1m, putative	-1.1252	7.23672	11.5608	0.0038879	0.0727822
Spleen	Late Trophs	PBANKA_1324300	ISP3	inner membrane complex sub-compartment protein 3	1.14177	5.68092	9.22443	0.00820947	0.0729909
Spleen	Late Trophs	PBANKA_1460000	PKB	rac-beta serine/threonine protein kinase, putative	1.25392	4.10352	9.20793	0.00825533	0.0731885
Spleen	Late Trophs	PBANKA_0827600	null	conserved Plasmodium protein, unknown function	0.752798	7.51013	9.20355	0.00826755	0.0731885
Blood	Late Trophs	PBANKA_1005400	null	conserved Plasmodium protein, unknown function	-0.880851	8.68016	11.5184	0.00393836	0.0733902
Spleen	Late Trophs	PBANKA_1011900	NOP10	H/ACA ribonucleoprotein complex subunit 3, putative	-0.744914	8.30793	9.18356	0.00832361	0.0735253
Spleen	Late Trophs	PBANKA_0209900	NT4	nucleoside transporter 4, putative	-0.737924	7.4196	9.16493	0.00837624	0.0737114
Spleen	Late Trophs	PBANKA_0409300	null	phosphatidylinositol 3- and 4-kinase, putative	-0.869762	7.37519	9.16165	0.00838555	0.0737114
Spleen	Late Trophs	PBANKA_1016400	MFS5	major facilitator superfamily domain-containing protein, putative	0.870958	6.48343	9.15696	0.00839887	0.0737114
Spleen	Late Trophs	PBANKA_0503100	null	conserved Plasmodium protein, unknown function	-1.32987	4.36762	9.13827	0.0084522	0.0740202
Spleen	Late Trophs	PBANKA_0506800	Kelch10	kelch protein K10, putative	-1.32147	5.32876	9.11366	0.00852306	0.0743546
Spleen	Late Trophs	PBANKA_0214200	null	tRNA pseudouridine synthase D, putative	-0.86263	6.83369	9.10974	0.00853439	0.0743546
Spleen	Late Trophs	PBANKA_0509400	ATP12	ATP synthase mitochondrial F1 complex assembly factor 2, putative	-1.20873	5.34404	9.10578	0.00854588	0.0743546
Spleen	Late Trophs	PBANKA_0103700	null	conserved Plasmodium protein, unknown function	-1.01598	5.82603	9.09979	0.00856326	0.0743546
Spleen	Late Trophs	PBANKA_1203700	UPF1	regulator of nonsense transcripts 1, putative	-0.747453	7.23816	9.09063	0.00858996	0.0744281
Spleen	Late Trophs	PBANKA_1001000	null	conserved Plasmodium protein, unknown function	0.670458	9.36452	9.07341	0.00864038	0.0747063
Spleen	Late Trophs	PBANKA_0414400	FNT	formate-nitrite transporter, putative	1.01408	5.98485	9.06225	0.00867322	0.0748317
Spleen	Late Trophs	PBANKA_1343900	null	PUB domain-containing protein, putative	-0.948355	6.00928	9.05309	0.0087003	0.0749071
Spleen	Late Trophs	PBANKA_1024900	MCM2	DNA replication licensing factor MCM2, putative	0.739643	9.04349	9.03515	0.00875363	0.0752075
Spleen	Females	PBANKA_0600600	NEK3	NIMA related kinase 3, putative	1.38621	8.41121	10.5776	0.00136936	0.0753116
Spleen	Females	PBANKA_1422900	null	conserved protein, unknown function	1.50071	10.2088	10.5637	0.00137909	0.0753116
Blood	Late Trophs	PBANKA_0810800	null	conserved protein, unknown function	-1.09846	6.07052	11.4062	0.00407533	0.0754558
Blood	Late Trophs	PBANKA_1112200	null	conserved Plasmodium protein, unknown function	0.807847	7.17386	11.3958	0.00408833	0.0754558
Blood	Late Trophs	PBANKA_1442200	SOC2	protein SOC2	-1.00273	10.6385	11.3788	0.00410973	0.0754558
Blood	Late Trophs	PBANKA_0601900	HMGB1	high mobility group protein B1, putative	-0.99603	10.8637	11.3571	0.00413707	0.0754558
Blood	Late Trophs	PBANKA_0619100	null	40S ribosomal protein S5, putative	0.86232	8.71395	11.3535	0.00414165	0.0754558
Spleen	Late Trophs	PBANKA_1133300	EF-1alpha	elongation factor 1-alpha	-0.867305	9.62946	9.01213	0.00882255	0.0756404
Spleen	Late Trophs	PBANKA_0931900	null	serine esterase, putative	0.682944	8.06051	9.00407	0.00884684	0.0756546
Spleen	Late Trophs	PBANKA_1310800	null	40S ribosomal protein S5, putative	-0.732894	9.33631	8.98387	0.00890807	0.0756546
Spleen	Late Trophs	PBANKA_0518900	null	conserved Plasmodium membrane protein, unknown function	1.44072	8.52613	8.97997	0.00891994	0.0756546
Spleen	Late Trophs	PBANKA_1143900	null	conserved protein, unknown function	0.99171	5.40221	8.97735	0.00892792	0.0756546
Spleen	Late Trophs	PBANKA_0927000	TKL2	tyrosine kinase-like protein, putative	0.75579	7.96126	8.97548	0.00893364	0.0756546
Spleen	Late Trophs	PBANKA_0909100	EMC8	ER membrane protein complex subunit 8, putative	-1.00313	6.66188	8.97489	0.00893544	0.0756546
Spleen	Late Trophs	PBANKA_0615100	null	queuine tRNA-ribosyltransferase, putative	0.737778	7.19675	8.96073	0.00897879	0.0757283
Spleen	Late Trophs	PBANKA_0304500	null	conserved Plasmodium protein, unknown function	0.616777	8.13379	8.95992	0.00898125	0.0757283
Spleen	Late Trophs	PBANKA_1038800	null	conserved Plasmodium protein, unknown function	0.73845	6.83176	8.95066	0.00900975	0.075812
Spleen	Late Trophs	PBANKA_1303100	null	conserved Plasmodium protein, unknown function	0.64301	7.87671	8.94079	0.00904022	0.075845
Spleen	Late Trophs	PBANKA_1225100	null	conserved Plasmodium protein, unknown function	0.778903	6.89896	8.93574	0.00905586	0.075845
Spleen	Late Trophs	PBANKA_0806000	null	ubiquitin-conjugating enzyme E2, putative	-1.06081	5.83049	8.92234	0.00909751	0.075845
Spleen	Late Trophs	PBANKA_0616500	null	conserved protein, unknown function	-0.839363	7.0734	8.92205	0.0090984	0.075845
Spleen	Late Trophs	PBANKA_0512700	null	conserved Plasmodium protein, unknown function	0.685216	8.68255	8.917	0.00911417	0.075845
Spleen	Late Trophs	PBANKA_1454600	null	conserved Plasmodium protein, unknown function	0.709882	8.33033	8.91112	0.00913256	0.075845
Spleen	Late Trophs	PBANKA_1312600	null	conserved protein, unknown function	-0.763404	7.49137	8.90754	0.00914377	0.075845
Spleen	Mid Rings	PBANKA_1133300	EF-1alpha	elongation factor 1-alpha	-1.26354	9.14308	19.3322	0.00100635	0.0762159
Spleen	Late Trophs	PBANKA_1241100	WDR55	WD repeat-containing protein 55, putative	0.726856	7.06745	8.87998	0.00923061	0.07641
Blood	Late Trophs	PBANKA_0600400	null	fam-a protein	1.17241	5.40215	11.273	0.00424518	0.0768112
Blood	Late Trophs	PBANKA_0210100	null	vacuolar protein sorting-associated protein VTA1, putative	-1.04383	6.2524	11.2528	0.00427162	0.0768112
Blood	Late Trophs	PBANKA_0607100	TIM10	mitochondrial import inner membrane translocase subunit TIM10, putative	0.916291	6.51868	11.2522	0.00427252	0.0768112
Spleen	Mid Rings	PBANKA_0606800	null	acyl carrier protein, mitochondrial, putative	-1.22161	7.20589	18.9686	0.00107954	0.0773467
Spleen	Mid Rings	PBANKA_1303800	TIM	triosephosphate isomerase, putative	-2.01263	6.62938	18.9599	0.00108135	0.0773467
Spleen	Late Trophs	PBANKA_0300700	null	nucleic acid binding protein, putative	0.705964	7.44968	8.83539	0.00937314	0.0774327
Spleen	Late Trophs	PBANKA_1128500	null	SET domain protein, putative	0.713067	10.4132	8.8148	0.0094398	0.0776985
Spleen	Late Trophs	PBANKA_1032900	null	conserved Plasmodium protein, unknown function	0.620997	8.2096	8.80893	0.00945891	0.0776985
Spleen	Late Trophs	PBANKA_1209200	null	50S ribosomal protein L22, mitochondrial, putative	-1.16999	5.0946	8.80391	0.00947529	0.0776985
Spleen	Late Trophs	PBANKA_0714600	VPS2	vacuolar protein sorting-associated protein 2, putative	0.915845	6.09622	8.80202	0.00948146	0.0776985
Blood	Late Trophs	PBANKA_0602200	SRP14	signal recognition particle subunit SRP14, putative	0.946271	6.32706	11.1922	0.00435221	0.0779008
Blood	Late Trophs	PBANKA_1336900	null	conserved Plasmodium protein, unknown function	-0.948782	7.14114	11.146	0.00441469	0.0779514
Blood	Late Trophs	PBANKA_1439400	ASF1	histone chaperone ASF1, putative	-0.732224	8.45913	11.1423	0.00441982	0.0779514
Blood	Late Trophs	PBANKA_1426600	null	conserved Plasmodium protein, unknown function	-1.26021	5.66648	11.1281	0.00443919	0.0779514
Blood	Late Trophs	PBANKA_1426700	PPPK-DHPS	hydroxymethyldihydropterin pyrophosphokinase-dihydropteroate synthase, putative	1.39552	5.42981	11.1239	0.004445	0.0779514
Blood	Late Trophs	PBANKA_1016200	null	protein kinase, putative	-0.847016	7.42644	11.1199	0.00445054	0.0779514
Spleen	Late Trophs	PBANKA_1244000	null	cell cycle regulator protein, putative	-0.895263	6.41243	8.76869	0.00959108	0.0782653
Spleen	Late Trophs	PBANKA_0710900	LSM3	U6 snRNA-associated Sm-like protein LSm3, putative	-0.637118	8.29589	8.76759	0.00959472	0.0782653
Spleen	Late Trophs	PBANKA_0921300	null	deoxyuridine 5'-triphosphate nucleotidohydrolase, putative	-0.68322	8.89425	8.76353	0.00960817	0.0782653
Blood	Late Trophs	PBANKA_0201000	null	fam-b protein	0.992421	5.88323	11.0707	0.00451885	0.0784324
Blood	Late Trophs	PBANKA_0603200	EIF5A	eukaryotic translation initiation factor 5A, putative	0.836659	8.51619	11.0525	0.00454447	0.0784324
Blood	Late Trophs	PBANKA_1415900	null	zinc finger protein, putative	0.866613	7.22935	11.0464	0.00455301	0.0784324
Blood	Late Trophs	PBANKA_0513900	null	conserved Plasmodium protein, unknown function	-0.957533	9.49656	11.0451	0.00455488	0.0784324
Blood	Late Trophs	PBANKA_0207500	null	cyclin-dependent kinases regulatory subunit, putative	-0.773139	8.77563	11.0303	0.00457587	0.0784627
Spleen	Late Trophs	PBANKA_0815700	MFR4	major facilitator superfamily-related transporter, putative	0.830185	6.17507	8.74892	0.00965677	0.0785045
Blood	Late Trophs	PBANKA_1431000	CYP32	peptidyl-prolyl cis-trans isomerase, putative	1.0903	5.60284	10.9972	0.00462314	0.0786266
Blood	Late Trophs	PBANKA_1217600	H2A.Z	histone H2A.Z, putative	-0.879838	10.3635	10.9967	0.00462396	0.0786266
Spleen	Mid Rings	PBANKA_1365600	null	fam-a protein	0.884826	7.51006	18.616	0.00115659	0.0789863
Spleen	Mid Rings	PBANKA_0813800	GCD10	tRNA (adenine(58)-N(1))-methyltransferase non-catalytic subunit TRM6, putative	1.09154	7.07909	18.5765	0.00116562	0.0789863
Spleen	Late Trophs	PBANKA_1414600	IPK2	inositol polyphosphate kinase, putative	-1.04426	5.57854	8.70986	0.00978809	0.0794139
Blood	Late Trophs	PBANKA_1123500	ISWI	SNF2 helicase, putative	-0.8637	11.2876	10.9474	0.00469546	0.0794441
Blood	Late Trophs	PBANKA_1341600	null	translation initiation factor eIF-2B subunit gamma, putative	0.710639	7.62489	10.9368	0.00471097	0.0794441
Spleen	Mid Rings	PBANKA_1008800	null	glucose-6-phosphate isomerase, putative	-1.28889	6.86868	18.3877	0.00120993	0.0794629
Spleen	Mid Rings	PBANKA_1120600	null	conserved Plasmodium protein, unknown function	-0.870225	7.76279	18.2871	0.00123437	0.0794629
Blood	Late Trophs	PBANKA_1001500	null	alpha/beta hydrolase, putative	-1.08015	6.20786	10.9127	0.00474651	0.0797141
Spleen	Mid Rings	PBANKA_0202300	null	UMP-CMP kinase, putative	-1.54785	6.59138	18.0698	0.00128917	0.0800158
Spleen	Mid Rings	PBANKA_1244000	null	cell cycle regulator protein, putative	-1.84979	5.31256	17.9752	0.00131392	0.0800158
Spleen	Mid Rings	PBANKA_1448200	null	asparagine/aspartate rich protein, putative	-1.25698	6.76085	17.8514	0.00134713	0.0800158
Spleen	Mid Rings	PBANKA_0720800	null	RNA-binding protein NOB1, putative	0.848034	8.90157	17.7532	0.00137421	0.0800158
Spleen	Mid Rings	PBANKA_1130100	TFB4	RNA polymerase II transcription factor B subunit 4, putative	-1.9087	4.70406	17.6676	0.00139833	0.0800158
Spleen	Late Trophs	PBANKA_1463600	null	transcription initiation factor IIA subunit 2, putative	-1.05775	6.64334	8.66903	0.00992759	0.0801032
Spleen	Late Trophs	PBANKA_0835000	null	conserved protein, unknown function	-1.22946	4.79462	8.66764	0.00993238	0.0801032
Spleen	Late Trophs	PBANKA_1227000	null	filament assembling protein, putative	1.06061	6.68862	8.66	0.00995873	0.0801032
Spleen	Late Trophs	PBANKA_1408200	VPS18	vacuolar protein sorting-associated protein 18, putative	-0.844395	6.55285	8.65727	0.00996818	0.0801032
Spleen	Late Trophs	PBANKA_0414200	null	conserved protein, unknown function	-0.827454	6.9866	8.65574	0.00997348	0.0801032
Spleen	Late Trophs	PBANKA_1352800	null	cytochrome c oxidase subunit ApiCOX14, putative	0.787817	6.64101	8.64681	0.0100044	0.0801032
Spleen	Late Trophs	PBANKA_0614900	null	conserved Plasmodium protein, unknown function	0.779281	7.61621	8.64508	0.0100105	0.0801032
Spleen	Late Trophs	PBANKA_1023700	null	conserved Plasmodium protein, unknown function	0.608109	7.81995	8.62931	0.0100654	0.0801422
Spleen	Late Trophs	PBANKA_0316000	RFC1	replication factor C subunit 1, putative	0.605303	9.07789	8.62692	0.0100738	0.0801422
Spleen	Late Trophs	PBANKA_1112200	null	conserved Plasmodium protein, unknown function	-0.745749	7.17386	8.6268	0.0100742	0.0801422
Spleen	Mid Rings	PBANKA_1133500	GluRS	glutamate--tRNA ligase	-1.60074	4.81521	17.5007	0.00144683	0.0803584
Spleen	Mid Rings	PBANKA_1025800	null	prefoldin subunit 2, putative	-1.2732	6.85279	17.3066	0.00150574	0.0803584
Spleen	Mid Rings	PBANKA_1338400	null	V-type proton ATPase subunit G, putative	-1.03083	7.98345	17.2398	0.00152666	0.0803584
Spleen	Mid Rings	PBANKA_0502600	null	peptidase, putative	-1.56964	5.43321	17.1498	0.0015554	0.0803584
Spleen	Mid Rings	PBANKA_0215800	null	fam-b protein	-1.62301	4.83671	17.1345	0.00156036	0.0803584
Blood	Late Trophs	PBANKA_1443500	null	WD repeat-containing protein, putative	-0.798177	9.59645	10.8711	0.00480874	0.0804281
Spleen	Late Trophs	PBANKA_0503200	null	eukaryotic translation initiation factor subunit eIF2A, putative	0.641864	9.03123	8.59651	0.010181	0.0806333
Spleen	Late Trophs	PBANKA_0308400	ALG14	UDP-N-acetylglucosamine transferase subunit ALG14, putative	-1.05095	6.17532	8.59339	0.010192	0.0806333
Spleen	Late Trophs	PBANKA_0911900	null	conserved Plasmodium protein, unknown function	-0.869408	6.39477	8.59248	0.0101952	0.0806333
Spleen	Late Trophs	PBANKA_0720100	null	conserved Plasmodium protein, unknown function	0.930517	5.79507	8.58651	0.0102165	0.0806449
Spleen	Late Trophs	PBANKA_0807900	null	conserved Plasmodium protein, unknown function	0.699992	9.58049	8.57208	0.010268	0.0808949
Spleen	Late Trophs	PBANKA_0301900	null	Sel1 repeat-containing protein, putative	0.674314	8.3767	8.56091	0.0103081	0.0809541
Spleen	Late Trophs	PBANKA_1033200	DDI1	DNA damage-inducible protein 1, putative	0.64417	7.61088	8.54737	0.0103569	0.0809541
Spleen	Late Trophs	PBANKA_1362100	TKL3	tyrosine kinase-like protein, putative	0.597327	8.75343	8.54719	0.0103575	0.0809541
Spleen	Late Trophs	PBANKA_0417400	null	GTPase-activating protein, putative	0.736116	8.53937	8.53965	0.0103848	0.0809541
Spleen	Late Trophs	PBANKA_1035300	RlmN	radical SAM protein, putative	-1.22437	5.10616	8.53878	0.010388	0.0809541
Spleen	Late Trophs	PBANKA_1336000	null	HSP20-like chaperone, putative	-1.11379	5.60668	8.53698	0.0103945	0.0809541
Spleen	Mid Rings	PBANKA_0802600	RF2	peptide chain release factor 2, putative	-1.71915	4.665	16.921	0.00163137	0.0809753
Spleen	Mid Rings	PBANKA_1457900	null	conserved protein, unknown function	-1.85249	5.15633	16.9098	0.00163523	0.0809753
Spleen	Late Trophs	PBANKA_1018800	null	conserved Plasmodium protein, unknown function	0.659283	7.49301	8.52499	0.0104381	0.0811388
Spleen	Late Trophs	PBANKA_0415900	null	conserved protein, unknown function	1.11886	5.7183	8.51119	0.0104886	0.0812336
Spleen	Late Trophs	PBANKA_1239500	TOM22	mitochondrial import receptor subunit TOM22, putative	1.11849	4.97987	8.51078	0.0104901	0.0812336
Blood	Late Trophs	PBANKA_0931900	null	serine esterase, putative	-0.8045	8.06051	10.8215	0.00488394	0.0813526
Spleen	Late Trophs	PBANKA_0830200	RhopH2	high molecular weight rhoptry protein 2	0.686222	11.3191	8.495	0.0105482	0.081382
Spleen	Late Trophs	PBANKA_0507800	null	conserved protein, unknown function	0.871951	6.26626	8.49473	0.0105491	0.081382
Blood	Late Trophs	PBANKA_1430900	null	SUN domain-containing protein, putative	0.875408	6.4449	10.8065	0.00490697	0.0814039
Spleen	Late Trophs	PBANKA_0607600	LSM7	U6 snRNA-associated Sm-like protein LSm7, putative	-0.680592	8.14626	8.47969	0.0106048	0.0816572
Blood	Late Trophs	PBANKA_0700600	null	Plasmodium exported protein, unknown function	0.813144	7.14589	10.781	0.0049465	0.0817273
Spleen	Late Trophs	PBANKA_1039700	null	cytochrome c oxidase subunit ApiCOX19, putative	0.757292	6.85217	8.47075	0.0106381	0.0817591
Blood	Late Trophs	PBANKA_0808420	null	tubulin-specific chaperone, putative	1.01545	6.83088	10.7298	0.00502672	0.082718
Spleen	Late Trophs	PBANKA_1332600	null	conserved Plasmodium protein, unknown function	-0.750957	8.16536	8.42342	0.0108162	0.0827232
Spleen	Late Trophs	PBANKA_1110350	null	small nucleolar RNA snoR04	-1.01792	5.82224	8.41894	0.0108333	0.0827232
Spleen	Late Trophs	PBANKA_1458300	null	kinesin-13, putative	0.661693	7.8023	8.41804	0.0108367	0.0827232
Spleen	Late Trophs	PBANKA_0204100	null	N-acetyltransferase, GNAT family, putative	-0.681227	7.4466	8.41595	0.0108446	0.0827232
Blood	Late Trophs	PBANKA_1138800	null	conserved Plasmodium protein, unknown function	-1.35305	4.96443	10.71	0.0050582	0.0829017
Spleen	Late Trophs	PBANKA_1315500	SORTLR	sortilin, putative	0.630693	8.57332	8.39181	0.0109371	0.0832073
Spleen	Late Trophs	PBANKA_0704300	null	SPRY domain, putative	0.73567	6.75484	8.38874	0.0109489	0.0832073
Spleen	Late Trophs	PBANKA_1342200	null	conserved Plasmodium protein, unknown function	-1.15316	5.38689	8.38164	0.0109763	0.0832606
Spleen	Late Trophs	PBANKA_1350600	NUDC	nuclear movement protein, putative	-0.741915	7.83695	8.36965	0.0110227	0.0834493
Spleen	Late Trophs	PBANKA_1020100	PP7	serine/threonine protein phosphatase 7	0.710842	7.52962	8.36467	0.0110421	0.0834493
Spleen	Late Trophs	PBANKA_0509100	null	conserved Plasmodium protein, unknown function	-1.16512	5.58189	8.35811	0.0110676	0.0834502
Spleen	Late Trophs	PBANKA_1012700	null	conserved Plasmodium protein, unknown function	1.11449	4.98491	8.35415	0.0110831	0.0834502
Blood	Late Trophs	PBANKA_0312100	null	conserved Plasmodium protein, unknown function	-0.841098	7.04857	10.6614	0.0051363	0.083556
Blood	Late Trophs	PBANKA_1403500	null	MCL1 domain-containing protein, putative	-0.722422	8.39485	10.6597	0.00513907	0.083556
Spleen	Late Trophs	PBANKA_1227200	CYP81	peptidyl-prolyl cis-trans isomerase, putative	0.650267	7.32508	8.34015	0.0111379	0.0837087
Spleen	Late Trophs	PBANKA_0919800	FPPS/GGPPS	bifunctional farnesyl/geranylgeranyl diphosphate synthase, putative	-0.808895	6.92534	8.33227	0.0111689	0.0837285
Spleen	Late Trophs	PBANKA_0707800	SNRNP40	U5 small nuclear ribonucleoprotein 40 kDa protein, putative	1.35926	5.23151	8.32893	0.0111821	0.0837285
Spleen	Late Trophs	PBANKA_1345600	null	elongation factor Tu, putative	-0.858362	6.61032	8.32387	0.0112021	0.0837285
Blood	Late Trophs	PBANKA_0418500	null	Plasmodium exported protein, unknown function	-1.65242	4.37271	10.6399	0.0051713	0.0837464
Spleen	Late Trophs	PBANKA_1218500	null	protein phosphatase inhibitor 2, putative	-0.821404	8.11457	8.31705	0.0112291	0.0837768
Blood	Late Trophs	PBANKA_0202400	null	conserved Plasmodium protein, unknown function	-0.941961	6.67505	10.6193	0.00520515	0.0839613
Spleen	Females	PBANKA_1020300	null	ankyrin-repeat protein, putative	1.36723	9.4031	10.3008	0.00157742	0.0839631
Spleen	Females	PBANKA_0203600	null	conserved Plasmodium protein, unknown function	1.33352	8.93961	10.2579	0.00161251	0.0839631
Spleen	Mid Rings	PBANKA_0313100	VPS45	vacuolar protein sorting-associated protein 45, putative	-1.73451	5.11097	16.6296	0.00173461	0.0842757
Blood	Late Trophs	PBANKA_0209300	ARP1	actin-related protein	-1.44964	4.87494	10.5849	0.00526202	0.0844956
Blood	Late Trophs	PBANKA_0418100	null	conserved protein, unknown function	-0.804758	8.90958	10.5636	0.00529773	0.0844956
Blood	Late Trophs	PBANKA_0610200	MCM5	DNA replication licensing factor MCM5, putative	-0.859873	9.9261	10.562	0.00530039	0.0844956
Blood	Late Trophs	PBANKA_IT01900	#N/A	#N/A	-0.968889	7.18437	10.5432	0.00533206	0.0845015
Blood	Late Trophs	PBANKA_1429800	null	conserved protein, unknown function	0.738865	7.65544	10.5373	0.00534217	0.0845015
Spleen	Late Trophs	PBANKA_1027800	null	ATP-dependent protease, putative	-0.608645	8.65731	8.27806	0.011385	0.0847847
Spleen	Mid Rings	PBANKA_1014300	ATG5	autophagy protein 5, putative	-1.58857	5.40067	16.4751	0.00179247	0.0848265
Spleen	Mid Rings	PBANKA_1326100	null	conserved Plasmodium protein, unknown function	-1.5383	5.50166	16.4247	0.00181183	0.0848265
Blood	Late Trophs	PBANKA_0819500	RECQ1	ATP-dependent DNA helicase Q1, putative	-0.97681	6.60297	10.5012	0.00540374	0.0848807
Blood	Late Trophs	PBANKA_1110700	SCD	stearoyl-CoA desaturase, putative	-0.757979	8.40754	10.4919	0.00541983	0.0848807
Blood	Late Trophs	PBANKA_1348700	null	RING zinc finger protein, putative	-1.08718	6.59407	10.4868	0.00542854	0.0848807
Spleen	Late Trophs	PBANKA_1303300	null	cytochrome b-c1 complex subunit Rieske, putative	0.677218	7.23948	8.26726	0.0114285	0.0849542
Blood	Late Trophs	PBANKA_1438900	GCH1	GTP cyclohydrolase 1, putative	1.09801	5.78667	10.4673	0.00546228	0.0850823
Blood	Late Trophs	PBANKA_0509900	null	conserved protein, unknown function	0.760495	7.32608	10.4455	0.00550038	0.0851076
Blood	Late Trophs	PBANKA_0309400	null	conserved Plasmodium protein, unknown function	-0.802931	9.72121	10.4425	0.00550561	0.0851076
Spleen	Late Trophs	PBANKA_1329800	AP2-SP	AP2 domain transcription factor AP2-SP	0.800094	6.37149	8.24568	0.0115163	0.0854506
Blood	Late Trophs	PBANKA_1128100	PL	phospholipase	-1.0122	6.63422	10.4081	0.00556654	0.085482
Blood	Late Trophs	PBANKA_0904300	TIC20	apicoplast import protein Tic20, putative	0.993902	5.81164	10.4051	0.00557173	0.085482
Spleen	Mid Rings	PBANKA_0620800	null	conserved protein, unknown function	1.55769	4.59385	16.1544	0.00192001	0.0856982
Spleen	Mid Rings	PBANKA_1129700	HAS1	ATP-dependent RNA helicase HAS1, putative	0.798117	8.10687	16.1309	0.00192973	0.0856982
Spleen	Mid Rings	PBANKA_1301400	null	proteasome subunit alpha type-1, putative	-1.62439	4.83277	16.1296	0.00193029	0.0856982
Spleen	Late Trophs	PBANKA_0616000	null	mitochondrial ribosomal protein S8 precursor, putative	-1.05583	5.67017	8.23141	0.0115747	0.0857098
Spleen	Late Trophs	PBANKA_1225000	null	serine/threonine protein kinase, FIKK family	0.757395	9.64995	8.22215	0.0116128	0.0857098
Spleen	Late Trophs	PBANKA_1115400	null	BolA-like protein, putative	-0.936272	7.22283	8.21805	0.0116297	0.0857098
Spleen	Late Trophs	PBANKA_0514800	null	calmodulin, putative	0.855607	6.16495	8.21671	0.0116352	0.0857098
Spleen	Mid Rings	PBANKA_0404200	null	ubiquitin-conjugating enzyme E2, putative	-1.30322	7.04623	15.9616	0.00200179	0.0860246
Spleen	Mid Rings	PBANKA_0618600	null	conserved protein, unknown function	-0.848605	8.40554	15.8988	0.00202937	0.0860246
Spleen	Mid Rings	PBANKA_0202500	null	P-loop containing nucleoside triphosphate hydrolase, putative	0.907207	7.27518	15.8796	0.00203786	0.0860246
Blood	Late Trophs	PBANKA_0922500	null	kelch domain-containing protein, putative	-0.760815	9.22888	10.3721	0.00563089	0.0860662
Spleen	Females	PBANKA_0816300	null	heptatricopeptide repeat-containing protein, putative	1.3564	8.10527	10.1647	0.0016914	0.0860693
Spleen	Late Trophs	PBANKA_1103400	RPL31	60S ribosomal protein L31, putative	-0.969292	10.0994	8.19924	0.0117076	0.0860879
Spleen	Late Trophs	PBANKA_0201900	null	conserved protein, unknown function	-0.778685	6.71691	8.18191	0.01178	0.086464
Spleen	Late Trophs	PBANKA_0307300	null	50S ribosomal protein L33, putative	-1.09346	6.0962	8.14368	0.0119414	0.0874915
Spleen	Mid Rings	PBANKA_1337300	null	conserved protein, unknown function	-1.4891	5.76118	15.5804	0.00217604	0.0875825
Spleen	Mid Rings	PBANKA_0817900	null	zinc finger protein, putative	0.894886	9.58635	15.5325	0.00219919	0.0875825
Spleen	Mid Rings	PBANKA_1130300	ROMO1	reactive oxygen species modulator 1, putative	-1.38211	5.74873	15.4799	0.00222494	0.0875825
Spleen	Mid Rings	PBANKA_1241900	UBC13	ubiquitin-conjugating enzyme E2 N, putative	-1.71098	6.51831	15.3802	0.00227471	0.0875825
Spleen	Mid Rings	PBANKA_1006800	SOF1	protein SOF1, putative	0.725445	8.2726	15.2686	0.00233204	0.0875825
Spleen	Mid Rings	PBANKA_1315600	TSR1	ribosome biogenesis protein TSR1, putative	0.850844	7.65744	15.2392	0.00234739	0.0875825
Spleen	Mid Rings	PBANKA_0415300	RNaseII	exoribonuclease II, putative	-1.17256	6.28306	15.2004	0.00236785	0.0875825
Spleen	Mid Rings	PBANKA_1208700	SDH4	succinate dehydrogenase subunit 4, putative	0.872157	9.60147	15.1784	0.00237955	0.0875825
Spleen	Mid Rings	PBANKA_1002700	DDX51	ATP-dependent RNA helicase DDX51, putative	0.722052	8.31275	15.1759	0.00238088	0.0875825
Spleen	Females	PBANKA_0825500	null	conserved Plasmodium protein, unknown function	1.51711	10.4863	10.0853	0.00176167	0.0876531
Spleen	Late Trophs	PBANKA_1306400	null	geranylgeranyl transferase type-2 subunit alpha, putative	-0.941406	6.00744	8.12741	0.0120109	0.0878429
Spleen	Late Trophs	PBANKA_1329500	PPKL	protein phosphatase containing kelch-like domains	0.711549	7.3618	8.11463	0.0120658	0.0880865
Spleen	Late Trophs	PBANKA_0903800	null	serine/threonine protein kinase, putative	0.914452	6.26751	8.1094	0.0120883	0.0880933
Blood	Late Trophs	PBANKA_1136900	PIAS	E3 SUMO-protein ligase PIAS, putative	-0.857712	7.15188	10.2705	0.00581727	0.0885831
Blood	Late Trophs	PBANKA_1015100	null	conserved Plasmodium protein, unknown function	1.21726	4.99788	10.2558	0.00584491	0.0886732
Blood	Late Trophs	PBANKA_1136100	null	conserved Plasmodium protein, unknown function	-0.800316	8.24814	10.237	0.00588034	0.0888802
Spleen	Late Trophs	PBANKA_1328100	null	ATP synthase (C/AC39) subunit, putative	0.787194	7.48097	8.07949	0.0122181	0.088881
Spleen	Late Trophs	PBANKA_1443800	MRP2	multidrug resistance-associated protein 2	0.638936	7.63169	8.0692	0.0122632	0.0890021
Spleen	Late Trophs	PBANKA_1306000	RPA3	replication factor A protein 3, putative	-0.69119	8.24971	8.06573	0.0122784	0.0890021
Spleen	Mid Rings	PBANKA_1120000	null	conserved Plasmodium protein, unknown function	-0.763953	8.07667	15.0255	0.00246285	0.0893217
Blood	Late Trophs	PBANKA_0710900	LSM3	U6 snRNA-associated Sm-like protein LSm3, putative	0.655843	8.29589	10.207	0.00593736	0.0894109
Blood	Late Trophs	PBANKA_0715300	null	conserved Plasmodium protein, unknown function	-0.746343	8.87288	10.1796	0.00599011	0.0898737
Blood	Late Trophs	PBANKA_0807700	EG5	kinesin-5, putative	-0.857809	8.41295	10.1641	0.00602007	0.0899924
Spleen	Late Trophs	PBANKA_1323900	null	conserved protein, unknown function	-1.34636	5.1598	8.02258	0.0124697	0.0900461
Spleen	Late Trophs	PBANKA_0943600	null	60S acidic ribosomal protein P1, putative	-0.846175	10.3754	8.00991	0.0125265	0.0900461
Spleen	Late Trophs	PBANKA_1212400	FS	GDP-L-fucose synthase, putative	-1.08543	6.54511	8.00043	0.0125692	0.0900461
Spleen	Late Trophs	PBANKA_0702000	null	conserved protein, unknown function	0.96691	6.91338	7.99934	0.0125741	0.0900461
Spleen	Late Trophs	PBANKA_0509300	null	glutamine--fructose-6-phosphate aminotransferase [isomerizing], putative	0.648222	7.61143	7.99709	0.0125842	0.0900461
Spleen	Late Trophs	PBANKA_1343500	null	conserved protein, unknown function	1.64048	7.63462	7.99598	0.0125893	0.0900461
Spleen	Late Trophs	PBANKA_1307600	DPCK	dephospho-CoA kinase, putative	-0.830757	7.93852	7.98987	0.012617	0.0900461
Spleen	Late Trophs	PBANKA_1360000	TOP3	DNA topoisomerase 3, putative	0.73697	7.49911	7.98809	0.012625	0.0900461
Spleen	Late Trophs	PBANKA_1233200	CYC3	cyclin	-0.703819	9.59857	7.98702	0.0126299	0.0900461
Spleen	Late Trophs	PBANKA_0608400	RPL1	50S ribosomal protein L1, apicoplast, putative	-0.635396	7.95338	7.98231	0.0126513	0.0900461
Spleen	Late Trophs	PBANKA_0823500	null	glutamine synthetase, putative	-0.856041	6.93173	7.97926	0.0126651	0.0900461
Blood	Late Trophs	PBANKA_0942700	SNF2L	chromatin remodeling protein, putative	-0.723177	9.60999	10.1472	0.00605312	0.0901562
Spleen	Late Trophs	PBANKA_1340200	LSM6	U6 snRNA-associated Sm-like protein LSm6, putative	-1.51691	4.99323	7.9676	0.0127183	0.090267
Blood	Late Trophs	PBANKA_1448800	null	helicase, putative	-0.709189	8.72874	10.1308	0.00608525	0.0903052
Spleen	Mid Rings	PBANKA_1132500	TIM23	mitochondrial import inner membrane translocase subunit TIM23, putative	-1.3052	6.92101	14.9042	0.00253134	0.090405
Spleen	Mid Rings	PBANKA_0823400	PGK	phosphoglycerate kinase, putative	-0.996145	9.37028	14.787	0.00259968	0.090405
Spleen	Mid Rings	PBANKA_1453200	null	BTB/POZ domain-containing protein, putative	-0.964568	7.09866	14.7548	0.00261882	0.090405
Spleen	Mid Rings	PBANKA_0712600	14-3-3I	14-3-3 protein	-1.85389	5.87343	14.7156	0.00264241	0.090405
Spleen	Mid Rings	PBANKA_0202000	null	eukaryotic translation initiation factor 4E, putative	-1.62687	5.4876	14.673	0.00266826	0.090405
Spleen	Late Trophs	PBANKA_1419000	null	conserved Plasmodium protein, unknown function	0.6905	8.0775	7.93935	0.0128483	0.0910314
Spleen	Late Trophs	PBANKA_1113200	PAM16	mitochondrial import inner membrane translocase subunit TIM16, putative	-1.30036	5.02537	7.92772	0.0129023	0.0911232
Spleen	Late Trophs	PBANKA_1317400	P23	HSP90 co-chaperone p23, putative	-0.692139	10.1784	7.92693	0.012906	0.0911232
Spleen	Late Trophs	PBANKA_1355200	IRP	aconitate hydratase, putative	0.666583	8.14941	7.91443	0.0129642	0.0913511
Spleen	Late Trophs	PBANKA_0826000	RRP8	ribosomal RNA-processing protein 8, putative	0.642094	7.40625	7.91042	0.012983	0.0913511
Blood	Late Trophs	PBANKA_0611200	null	conserved protein, unknown function	1.39752	5.02146	10.0825	0.00618119	0.0913965
Spleen	Mid Rings	PBANKA_1430100	null	geranylgeranyl transferase type-2 subunit beta, putative	-1.48335	5.79728	14.567	0.00273398	0.0914287
Spleen	Mid Rings	PBANKA_0810100	null	conserved Plasmodium protein, unknown function	-1.56195	4.89213	14.5104	0.00276983	0.0914398
Spleen	Late Trophs	PBANKA_0303100	null	PCI domain-containing protein, putative	-0.760516	7.29656	7.89114	0.0130737	0.0917237
Spleen	Late Trophs	PBANKA_1212000	null	conserved Plasmodium protein, unknown function	0.677041	8.7998	7.88961	0.0130809	0.0917237
Spleen	Late Trophs	PBANKA_1206000	null	conserved Plasmodium protein, unknown function	0.836699	6.42724	7.87631	0.0131439	0.0919025
Spleen	Late Trophs	PBANKA_0619100	null	40S ribosomal protein S5, putative	-0.761231	8.71395	7.86408	0.0132021	0.0919025
Spleen	Late Trophs	PBANKA_1140100	NUP205	nucleoporin NUP205	0.581772	8.18543	7.86186	0.0132127	0.0919025
Spleen	Late Trophs	PBANKA_1134600	ROM7	rhomboid protease ROM7	0.806028	6.07463	7.8608	0.0132178	0.0919025
Spleen	Late Trophs	PBANKA_1131500	null	conserved Plasmodium protein, unknown function	0.584351	7.78284	7.86055	0.013219	0.0919025
Blood	Late Trophs	PBANKA_1244200	null	conserved Plasmodium protein, unknown function	-0.820654	8.49092	10.0256	0.00629635	0.0926889
Blood	Late Trophs	PBANKA_1244000	null	cell cycle regulator protein, putative	0.890657	6.41243	10.0052	0.00633839	0.0926889
Blood	Late Trophs	PBANKA_1420800	null	conserved Plasmodium protein, unknown function	-0.702187	7.80005	9.97417	0.00640266	0.0926889
Blood	Late Trophs	PBANKA_0503700	null	conserved Plasmodium protein, unknown function	0.84717	6.68711	9.96829	0.00641493	0.0926889
Blood	Late Trophs	PBANKA_0602000	ORC1	origin recognition complex subunit 1, putative	-0.814031	8.44319	9.96513	0.00642154	0.0926889
Blood	Late Trophs	PBANKA_0416000	RhopH3	high molecular weight rhoptry protein 3, putative	-0.759681	11.4536	9.9511	0.00645097	0.0926889
Blood	Late Trophs	PBANKA_1105700	null	60S ribosomal subunit protein L24, putative	0.885108	6.54572	9.93992	0.00647455	0.0926889
Blood	Late Trophs	PBANKA_1310600	HDP	heme detoxification protein, putative	1.07826	6.19357	9.93978	0.00647485	0.0926889
Blood	Late Trophs	PBANKA_1212000	null	conserved Plasmodium protein, unknown function	-0.811634	8.7998	9.93134	0.00649269	0.0926889
Blood	Late Trophs	PBANKA_0706700	DTC	dicarboxylate/tricarboxylate carrier, putative	-1.04296	6.04545	9.92301	0.00651038	0.0926889
Blood	Late Trophs	PBANKA_1402000	null	sodium/hydrogen exchanger, putative	-0.875428	7.31244	9.91923	0.00651843	0.0926889
Spleen	Late Trophs	PBANKA_0601700	null	conserved Plasmodium protein, unknown function	-0.842705	6.81213	7.83045	0.0133638	0.0927514
Spleen	Females	PBANKA_0907900	null	conserved Plasmodium protein, unknown function	1.6053	11.2772	9.93081	0.00190722	0.0928321
Spleen	Late Trophs	PBANKA_0827300	null	tetratricopeptide repeat protein, putative	0.734526	6.93837	7.81971	0.0134159	0.0929548
Spleen	Late Trophs	PBANKA_0815800	null	GINS complex subunit Psf3, putative	1.04005	6.13238	7.81415	0.013443	0.0929846
Spleen	Mid Rings	PBANKA_1312200	null	ubiquitin-protein ligase, putative	-0.750971	7.80941	14.3348	0.00288468	0.093068
Spleen	Mid Rings	PBANKA_0829100	null	conserved Plasmodium protein, unknown function	-1.62219	4.68464	14.3247	0.00289143	0.093068
Blood	Late Trophs	PBANKA_1025400	ATG4	cysteine protease ATG4, putative	-0.956928	6.60814	9.88524	0.00659125	0.0933731
Blood	Late Trophs	PBANKA_1225000	null	serine/threonine protein kinase, FIKK family	-0.889537	9.64995	9.85868	0.00664878	0.0933731
Blood	Late Trophs	PBANKA_1137800	GAC	glideosome-associated connector	-0.97292	9.65483	9.85113	0.00666525	0.0933731
Blood	Late Trophs	PBANKA_1013400	SRA	surface-related antigen SRA, putative	-1.00592	6.86464	9.85103	0.00666547	0.0933731
Blood	Late Trophs	PBANKA_1459400	null	clathrin adaptor domain-containing protein, putative	0.827557	6.86079	9.84395	0.00668095	0.0933731
Blood	Late Trophs	PBANKA_1225900	null	conserved Plasmodium protein, unknown function	-0.955724	6.28162	9.82097	0.00673148	0.0934339
Blood	Late Trophs	PBANKA_0820600	null	pyridoxal phosphate homeostasis protein, putative	1.14311	4.73268	9.80546	0.00676583	0.0934339
Blood	Late Trophs	PBANKA_1442300	null	conserved Plasmodium protein, unknown function	-0.997368	7.01936	9.80451	0.00676794	0.0934339
Blood	Late Trophs	PBANKA_1206000	null	conserved Plasmodium protein, unknown function	-1.03666	6.42724	9.80049	0.00677688	0.0934339
Spleen	Late Trophs	PBANKA_1123100	null	conserved Plasmodium protein, unknown function	0.728997	7.05255	7.79277	0.0135477	0.0935502
Spleen	Late Trophs	PBANKA_0709300	NEP1	ribosomal RNA small subunit methyltransferase NEP1, putative	-1.2164	5.06187	7.77978	0.0136117	0.0937241
Spleen	Late Trophs	PBANKA_0418100	null	conserved protein, unknown function	0.64734	8.90958	7.77835	0.0136188	0.0937241
Spleen	Late Trophs	PBANKA_0925000	null	RING zinc finger protein, putative	0.628185	7.94076	7.76586	0.0136808	0.0938851
Spleen	Late Trophs	PBANKA_0502600	null	peptidase, putative	0.628168	9.84673	7.76413	0.0136894	0.0938851
Spleen	Late Trophs	PBANKA_0100600	SMAC	schizont membrane associated cytoadherence protein	0.674211	9.40348	7.75974	0.0137112	0.0938851
Blood	Late Trophs	PBANKA_1015800	null	conserved Plasmodium protein, unknown function	-0.689705	8.3406	9.75113	0.00688776	0.0946
Blood	Late Trophs	PBANKA_0406700	null	activator of Hsp90 ATPase, putative	0.729329	7.25791	9.73343	0.00692802	0.0946
Blood	Late Trophs	PBANKA_1017300	null	conserved Plasmodium protein, unknown function	-0.708081	8.49088	9.73212	0.006931	0.0946
Blood	Late Trophs	PBANKA_0829100	null	conserved Plasmodium protein, unknown function	0.650128	7.71309	9.72128	0.00695581	0.0946221
Spleen	Mid Rings	PBANKA_1218300	null	CPW-WPC family protein	-1.43902	6.51181	14.1593	0.00300514	0.0946328
Spleen	Mid Rings	PBANKA_1356200	null	tRNA guanosine-2'-O-methyltransferase, putative	0.729164	7.98288	14.1473	0.00301355	0.0946328
Spleen	Late Trophs	PBANKA_0903700	CRIPT	cysteine-rich PDZ-binding protein, putative	-0.979682	7.69025	7.73153	0.0138527	0.0946951
Spleen	Late Trophs	PBANKA_1456300	TIM13	mitochondrial import inner membrane translocase subunit TIM13, putative	-0.750952	7.08035	7.72595	0.0138809	0.0947293
Spleen	Females	PBANKA_0706700	DTC	dicarboxylate/tricarboxylate carrier, putative	1.31206	8.09436	9.80118	0.0020388	0.0953322
Spleen	Females	PBANKA_0110900	NCS6	cytoplasmic tRNA 2-thiolation protein 1, putative	1.31397	8.46426	9.79648	0.00204375	0.0953322
Spleen	Mid Rings	PBANKA_1303000	null	DEAD/DEAH box helicase, putative	-1.35434	5.48801	13.9927	0.003125	0.0955639
Spleen	Mid Rings	PBANKA_0918000	null	60S acidic ribosomal protein P0, putative	0.921293	9.90309	13.9927	0.00312504	0.0955639
Spleen	Mid Rings	PBANKA_1345400	null	ER lumen protein retaining receptor 1, putative	-1.71837	5.19893	13.9528	0.00315454	0.0955639
Spleen	Late Trophs	PBANKA_1337400	null	nucleoside-diphosphatase, putative	-0.821835	7.19908	7.69657	0.0140304	0.0955897
Spleen	Mid Rings	PBANKA_1112500	null	conserved Plasmodium protein, unknown function	-1.14819	7.27084	13.8578	0.00322624	0.095764
Spleen	Mid Rings	PBANKA_1427400	null	apicoplast ribosomal protein L33 precursor, putative	-1.40735	5.46921	13.7852	0.00328231	0.095764
Spleen	Mid Rings	PBANKA_0835500	null	UBX domain-containing protein, putative	-1.41645	5.01739	13.7612	0.00330114	0.095764
Spleen	Mid Rings	PBANKA_0208100	null	heptatricopeptide repeat and RAP domain-containing protein, putative	-1.26248	6.5339	13.7483	0.0033113	0.095764
Spleen	Mid Rings	PBANKA_1418800	null	SNARE protein, putative	-0.922112	7.11265	13.7032	0.00334709	0.095764
Blood	Late Trophs	PBANKA_1311100	null	mitochondrial ribosomal protein S14 precursor, putative	0.868526	7.03019	9.67258	0.00706849	0.0958355
Spleen	Mid Rings	PBANKA_0718800	SAR1	small GTP-binding protein sar1, putative	-1.09039	6.66466	13.5963	0.00343378	0.0959081
Spleen	Mid Rings	PBANKA_1314700	null	conserved Plasmodium protein, unknown function	-1.14484	6.80186	13.581	0.00344637	0.0959081
Spleen	Mid Rings	PBANKA_1113000	PNP	purine nucleoside phosphorylase, putative	-1.27469	7.27482	13.4665	0.00354262	0.0959081
Spleen	Mid Rings	PBANKA_0214600	null	Plasmodium exported protein, unknown function	0.754973	8.52102	13.4525	0.00355457	0.0959081
Spleen	Mid Rings	PBANKA_1012400	null	RNA methyltransferase, putative	0.750825	7.8771	13.4346	0.00357001	0.0959081
Spleen	Mid Rings	PBANKA_0316841	null	fam-b protein	0.897494	10.4255	13.4081	0.00359292	0.0959081
Spleen	Mid Rings	PBANKA_1436900	null	FbpA domain protein, putative	-1.45593	6.17859	13.3852	0.00361285	0.0959081
Spleen	Late Trophs	PBANKA_1206300	UIS11	zinc finger protein, putative	0.660105	10.2846	7.68148	0.0141079	0.0959574
Spleen	Late Trophs	PBANKA_1400600	null	cytoadherence linked asexual protein, putative	0.716344	12.0417	7.65494	0.0142454	0.0967315
Spleen	Late Trophs	PBANKA_0829100	null	conserved Plasmodium protein, unknown function	-0.604667	7.71309	7.64934	0.0142746	0.0967686
Spleen	Late Trophs	PBANKA_1128400	null	RNA-binding protein, putative	-1.08172	6.13556	7.62323	0.0144117	0.097536
Blood	Late Trophs	PBANKA_1454900	UIS8	conserved Plasmodium protein, unknown function	-0.801285	7.04752	9.60804	0.00722105	0.0975798
Spleen	Late Trophs	PBANKA_0417000	SPC3	signal peptidase complex subunit 3, putative	-0.662896	7.50675	7.61174	0.0144725	0.0977853
Blood	Late Trophs	PBANKA_0301351	null	tRNA Glutamine	1.08966	5.67996	9.58762	0.00727011	0.0978544
Blood	Late Trophs	PBANKA_0937500	null	conserved Plasmodium protein, unknown function	-0.693316	8.56894	9.56823	0.00731703	0.0978544
Blood	Late Trophs	PBANKA_1337300	null	conserved protein, unknown function	0.926451	6.08639	9.56017	0.00733663	0.0978544
Blood	Late Trophs	PBANKA_0717200	null	conserved Plasmodium protein, unknown function	-0.701349	8.28987	9.55612	0.00734652	0.0978544
Blood	Late Trophs	PBANKA_0803200	null	inositol-phosphate phosphatase, putative	-0.791535	9.34824	9.55009	0.00736126	0.0978544
Spleen	Late Trophs	PBANKA_0416600	null	replication protein A1, small fragment	0.628416	8.67171	7.58273	0.0146274	0.0986684
Spleen	Late Trophs	PBANKA_1008800	null	glucose-6-phosphate isomerase, putative	0.589532	8.7846	7.57205	0.0146848	0.0988925
Blood	Late Trophs	PBANKA_1340200	LSM6	U6 snRNA-associated Sm-like protein LSm6, putative	1.46577	4.99323	9.49995	0.00748506	0.0991274
Blood	Late Trophs	PBANKA_0905300	null	conserved Plasmodium protein, unknown function	0.920948	6.64355	9.49173	0.00750561	0.0991274
Spleen	Mid Rings	PBANKA_0833700	null	conserved Plasmodium protein, unknown function	-1.63445	6.46884	13.1775	0.00379999	0.0993833
Spleen	Mid Rings	PBANKA_1031000	null	conserved Plasmodium protein, unknown function	0.688489	8.1051	13.1516	0.00382414	0.0993833
Spleen	Mid Rings	PBANKA_1443600	null	conserved Plasmodium protein, unknown function	-1.27553	5.28903	13.0947	0.00387772	0.0993833
Spleen	Mid Rings	PBANKA_1139100	null	conserved Plasmodium protein, unknown function	-0.956218	7.00856	13.0733	0.00389814	0.0993833
Spleen	Late Trophs	PBANKA_0805600	BUD32	EKC/KEOPS complex subunit BUD32, putative	-0.862239	6.32159	7.55096	0.0147991	0.0994886
Spleen	Late Trophs	PBANKA_1110900	null	conserved Plasmodium protein, unknown function	1.08904	4.04425	7.54674	0.0148221	0.0994886
Spleen	Mid Rings	PBANKA_1239300	null	conserved Plasmodium protein, unknown function	-1.6091	5.24626	13.0241	0.00394554	0.0996055
Blood	Late Trophs	PBANKA_0310400	null	tetratricopeptide repeat protein, putative	1.12665	6.18262	9.45428	0.00759993	0.0999434
Blood	Late Trophs	PBANKA_0209400	PSTK	L-seryl-tRNA(Sec) kinase, putative	0.667804	7.79686	9.43762	0.00764234	0.0999434
Blood	Late Trophs	PBANKA_0615800	EST	exported serine/threonine protein kinase	-0.686028	8.48827	9.40929	0.00771505	0.0999434
Blood	Late Trophs	PBANKA_0313300	null	MtN3-like protein	-0.713077	8.45305	9.40358	0.0077298	0.0999434
Blood	Late Trophs	PBANKA_0918200	null	phosphoacetylglucosamine mutase, putative	1.32026	4.91594	9.40338	0.00773031	0.0999434
Blood	Late Trophs	PBANKA_1321900	null	conserved Plasmodium protein, unknown function	1.07031	5.43092	9.39911	0.00774136	0.0999434
Blood	Late Trophs	PBANKA_1140100	NUP205	nucleoporin NUP205	-0.675764	8.18543	9.38652	0.00777407	0.0999434
Blood	Late Trophs	PBANKA_1237300	null	inner membrane complex protein, putative	-1.33826	5.33018	9.38572	0.00777616	0.0999434
Blood	Late Trophs	PBANKA_1358300	null	conserved Plasmodium protein, unknown function	-0.694304	9.0283	9.38125	0.0077878	0.0999434
Spleen	Late Trophs	PBANKA_1443000	NEK1	NIMA related kinase 1, putative	0.579922	8.06929	7.5245	0.014944	0.100037
Spleen	Late Trophs	PBANKA_0912200	SRP72	signal recognition particle subunit SRP72, putative	-0.857388	6.96206	7.5229	0.0149528	0.100037
Spleen	Females	PBANKA_1108500	null	conserved Plasmodium protein, unknown function	1.50254	10.5898	9.65673	0.00219644	0.100364
Spleen	Mid Rings	PBANKA_0204400	null	cleavage and polyadenylation specificity factor subunit 5, putative	-1.48882	5.39295	12.9442	0.00402403	0.100601
Blood	Late Trophs	PBANKA_1021400	COX14	cytochrome c oxidase assembly protein COX14, putative	-0.835269	6.79231	9.34615	0.00787997	0.100809
Spleen	Late Trophs	PBANKA_1336800	null	conserved Plasmodium protein, unknown function	-1.13984	4.92828	7.49127	0.0151282	0.101044
Blood	Late Trophs	PBANKA_1456600	OST5	dolichyl-diphosphooligosaccharide--protein glycosyltransferase subunit OST5, putative	1.08492	5.59249	9.32242	0.00794302	0.101298
Spleen	Late Trophs	PBANKA_0210400	PMS1	DNA mismatch repair protein PMS1, putative	0.655852	8.80968	7.46888	0.0152537	0.10162
Spleen	Late Trophs	PBANKA_0807100	STOML	stomatin-like protein	-0.855791	6.04301	7.46704	0.0152641	0.10162
Blood	Late Trophs	PBANKA_0208800	UBP1	ubiquitin carboxyl-terminal hydrolase 1, putative	-0.789	9.70842	9.29668	0.00801203	0.101634
Blood	Late Trophs	PBANKA_1445100	ClpQ	ATP-dependent protease subunit ClpQ, putative	1.07244	6.47814	9.29403	0.00801918	0.101634
Spleen	Late Trophs	PBANKA_0410600	null	60S ribosomal protein L26, putative	-0.763198	9.38674	7.4502	0.0153594	0.102056
Spleen	Late Trophs	PBANKA_0503700	null	conserved Plasmodium protein, unknown function	-0.777341	6.68711	7.44664	0.0153797	0.102056
Blood	Late Trophs	PBANKA_1020100	PP7	serine/threonine protein phosphatase 7	-0.812548	7.52962	9.2618	0.00810666	0.102157
Blood	Late Trophs	PBANKA_0208600	null	conserved protein, unknown function	0.72404	7.18968	9.26041	0.00811046	0.102157
Spleen	Late Trophs	PBANKA_1316100	null	conserved Plasmodium protein, unknown function	0.775964	7.38801	7.43293	0.0154579	0.102409
Spleen	Mid Rings	PBANKA_0508100	CHD1	chromodomain-helicase-DNA-binding protein 1, putative	0.817841	10.2472	12.8288	0.00414056	0.102519
Spleen	Late Trophs	PBANKA_0405400	RPS12	40S ribosomal protein S12, putative	-0.869779	6.91703	7.42018	0.0155311	0.102726
Blood	Late Trophs	PBANKA_0300700	null	nucleic acid binding protein, putative	-0.779072	7.44968	9.22242	0.00821504	0.103156
Spleen	Late Trophs	PBANKA_1235200	null	single-stranded DNA-binding protein, putative	0.867941	6.36268	7.39212	0.0156934	0.103633
Spleen	Late Trophs	PBANKA_0811700	null	SNARE protein, putative	-1.04674	5.0592	7.38653	0.015726	0.10368
Spleen	Females	PBANKA_0515100	null	conserved Plasmodium protein, unknown function	1.45201	10.4049	9.55459	0.00231537	0.103682
Spleen	Mid Rings	PBANKA_1306300	null	conserved Plasmodium protein, unknown function	-1.16672	6.21271	12.6054	0.00437778	0.103911
Spleen	Mid Rings	PBANKA_0804000	RPL37	60S ribosomal protein L37, putative	0.994073	8.97515	12.5843	0.00440103	0.103911
Spleen	Mid Rings	PBANKA_1362200	null	cytidine and deoxycytidylate deaminase, putative	-1.35985	4.94874	12.5711	0.00441569	0.103911
Spleen	Mid Rings	PBANKA_1400200	null	PIR protein	1.06289	7.02597	12.5218	0.00447066	0.103911
Spleen	Mid Rings	PBANKA_1035100	NOP1	rRNA 2'-O-methyltransferase fibrillarin, putative	0.908136	8.24629	12.5154	0.00447794	0.103911
Spleen	Mid Rings	PBANKA_1241700	null	transmembrane emp24 domain-containing protein, putative	-1.50488	6.3574	12.4686	0.00453109	0.103911
Spleen	Mid Rings	PBANKA_1359000	SEC61A	protein transport protein SEC61 subunit alpha, putative	-0.738203	7.67338	12.4616	0.00453908	0.103911
Spleen	Mid Rings	PBANKA_1452700	null	conserved Plasmodium protein, unknown function	-1.2092	5.6634	12.4302	0.00457515	0.103911
Spleen	Mid Rings	PBANKA_1313000	BRF1	transcription factor IIIb subunit, putative	0.688964	7.83328	12.3238	0.0047002	0.103911
Spleen	Mid Rings	PBANKA_0805900	null	kinesin-8, putative	-1.27925	5.09522	12.2421	0.00479893	0.103911
Spleen	Mid Rings	PBANKA_0933300	null	RAP protein, putative	-1.05531	6.50886	12.2273	0.00481706	0.103911
Spleen	Mid Rings	PBANKA_1356000	ApiAP2	AP2 domain transcription factor, putative	0.881855	9.13147	12.2136	0.00483397	0.103911
Spleen	Mid Rings	PBANKA_0803200	null	inositol-phosphate phosphatase, putative	-1.45268	5.50126	12.2038	0.00484602	0.103911
Spleen	Mid Rings	PBANKA_1308200	LPAAT	1-acyl-sn-glycerol-3-phosphate acyltransferase, putative	-1.12939	5.6905	12.1886	0.00486489	0.103911
Spleen	Mid Rings	PBANKA_0802700	null	mRNA cap guanine-N7 methyltransferase, putative	-0.786512	7.4078	12.1863	0.00486776	0.103911
Spleen	Mid Rings	PBANKA_0803300	null	RNA helicase, putative	-1.25761	5.15325	12.1811	0.00487423	0.103911
Spleen	Mid Rings	PBANKA_1228700	NOL10	nucleolar protein 10, putative	0.656894	8.17715	12.1742	0.00488279	0.103911
Blood	Mid Rings	PBANKA_1413100	LipL1	lipoate-protein ligase 1	2.01449	5.74303	34.8459	9.26653e-05	0.104103
Blood	Mid Rings	PBANKA_1400400	null	fam-b protein	1.3218	9.61473	30.8332	0.000156836	0.104103
Blood	Mid Rings	PBANKA_1010600	CAM	calmodulin, putative	1.72232	6.36689	29.8593	0.0001796	0.104103
Blood	Mid Rings	PBANKA_1210800	HGPRT	hypoxanthine-guanine phosphoribosyltransferase, putative	2.2817	6.62967	29.6672	0.000184538	0.104103
Blood	Mid Rings	PBANKA_0405200	CCT2	T-complex protein 1 subunit beta, putative	1.72871	5.59747	27.6688	0.000246686	0.104103
Blood	Mid Rings	PBANKA_1309900	LAP	M17 leucyl aminopeptidase, putative	1.51177	7.13	25.6044	0.000338549	0.104103
Blood	Mid Rings	PBANKA_1214000	HSP60	heat shock protein 60, putative	1.91499	5.91931	25.2592	0.000357592	0.104103
Blood	Mid Rings	PBANKA_1337300	null	conserved protein, unknown function	1.6707	5.76118	24.4414	0.000407991	0.104103
Blood	Mid Rings	PBANKA_0928100	PGM1	phosphoglycerate mutase, putative	0.982475	8.92846	24.0814	0.0004328	0.104103
Blood	Mid Rings	PBANKA_1221000	RAD14	DNA repair protein RAD14, putative	1.06914	7.71851	23.5773	0.000470602	0.104103
Blood	Mid Rings	PBANKA_0511500	RPB7	DNA-directed RNA polymerase II subunit RPB7, putative	1.59975	5.83851	23.2066	0.000500896	0.104103
Blood	Mid Rings	PBANKA_0600400	null	fam-a protein	1.64507	5.30768	22.5494	0.000560459	0.104103
Blood	Mid Rings	PBANKA_1348100	null	conserved protein, unknown function	1.58244	5.2549	22.5389	0.000561469	0.104103
Blood	Mid Rings	PBANKA_0409300	null	phosphatidylinositol 3- and 4-kinase, putative	1.42018	6.42819	22.227	0.000592711	0.104103
Blood	Mid Rings	PBANKA_1345400	null	ER lumen protein retaining receptor 1, putative	1.86942	5.19893	21.6081	0.000660978	0.104103
Blood	Mid Rings	PBANKA_0418500	null	Plasmodium exported protein, unknown function	-1.46809	8.33636	21.0379	0.000732234	0.104103
Blood	Mid Rings	PBANKA_0931800	PDX2	pyridoxine biosynthesis protein PDX2, putative	1.81957	4.47855	20.9344	0.000746111	0.104103
Blood	Mid Rings	PBANKA_1244000	null	cell cycle regulator protein, putative	1.73899	5.31256	20.8593	0.000756385	0.104103
Blood	Mid Rings	PBANKA_1303800	TIM	triosephosphate isomerase, putative	1.842	6.62938	20.7748	0.000768141	0.104103
Spleen	Late Trophs	PBANKA_1005900	ZRANB2	zinc finger Ran-binding domain-containing protein 2, putative	0.84903	5.77894	7.36655	0.0158432	0.104284
Spleen	Late Trophs	PBANKA_1456600	OST5	dolichyl-diphosphooligosaccharide--protein glycosyltransferase subunit OST5, putative	-1.05105	5.59249	7.34858	0.0159494	0.104447
Spleen	Late Trophs	PBANKA_1031400	null	conserved Plasmodium protein, unknown function	-1.17537	5.70908	7.34297	0.0159827	0.104447
Spleen	Late Trophs	PBANKA_0111300	null	conserved Plasmodium protein, unknown function	-1.14603	4.90302	7.3388	0.0160074	0.104447
Spleen	Late Trophs	PBANKA_1124200	null	DNA polymerase 1, putative	0.575692	7.84992	7.33812	0.0160115	0.104447
Spleen	Late Trophs	PBANKA_1420800	null	conserved Plasmodium protein, unknown function	0.563874	7.80005	7.33402	0.016036	0.104447
Spleen	Late Trophs	PBANKA_1348700	null	RING zinc finger protein, putative	0.820074	6.59407	7.33179	0.0160493	0.104447
Spleen	Late Trophs	PBANKA_1217600	H2A.Z	histone H2A.Z, putative	0.673376	10.3635	7.32754	0.0160747	0.104447
Spleen	Late Trophs	PBANKA_1411600	null	methionyl-tRNA formyltransferase, putative	-0.905824	5.93547	7.32753	0.0160748	0.104447
Spleen	Late Trophs	PBANKA_1303200	null	Sad1/UNC domain-containing protein, putative	0.645096	9.11515	7.31329	0.0161603	0.104447
Spleen	Late Trophs	PBANKA_1301500	null	protein kinase, putative	-0.94051	6.57044	7.31087	0.0161748	0.104447
Spleen	Late Trophs	PBANKA_1008400	null	conserved Plasmodium protein, unknown function	-0.764635	6.5102	7.30999	0.0161801	0.104447
Spleen	Late Trophs	PBANKA_0304000	AROM	pentafunctional AROM polypeptide, putative	-0.869601	6.79014	7.30485	0.0162111	0.104447
Spleen	Late Trophs	PBANKA_1458500	UBC12	NEDD8-conjugating enzyme UBC12, putative	-0.964007	5.67302	7.29781	0.0162537	0.104447
Spleen	Late Trophs	PBANKA_1336400	null	DnaJ protein, putative	0.584202	8.92177	7.29752	0.0162555	0.104447
Spleen	Late Trophs	PBANKA_0412700	null	zinc finger protein, putative	-0.775716	6.49059	7.29566	0.0162668	0.104447
Spleen	Late Trophs	PBANKA_0831500	null	conserved Plasmodium protein, unknown function	-0.659981	7.74008	7.29391	0.0162775	0.104447
Spleen	Late Trophs	PBANKA_1301900	null	DNA repair metallo-beta-lactamase protein, putative	0.630723	7.56427	7.28695	0.0163198	0.104554
Spleen	Late Trophs	PBANKA_0512400	EBP2	rRNA-processing protein EBP2, putative	0.764216	6.07821	7.28251	0.0163468	0.104563
Spleen	Late Trophs	PBANKA_1453600	null	mitochondrial ribosomal protein L23 precursor, putative	-0.798148	6.75283	7.27481	0.0163939	0.1047
Blood	Late Trophs	PBANKA_1232700	null	zinc finger protein, putative	-0.885947	7.16237	9.16106	0.00838722	0.104765
Blood	Late Trophs	PBANKA_1210800	HGPRT	hypoxanthine-guanine phosphoribosyltransferase, putative	0.912271	8.19003	9.1568	0.00839932	0.104765
Blood	Late Trophs	PBANKA_0809400	PMP1	plasma membrane protein 1	-0.698588	8.41027	9.14946	0.00842024	0.104765
Spleen	Late Trophs	PBANKA_0205700	Pb51	dolichyl-diphosphooligosaccharide--protein glycosyltransferase subunit OST3/OST6, putative	-1.34234	4.77976	7.26771	0.0164374	0.104814
Blood	Mid Rings	PBANKA_1241700	null	transmembrane emp24 domain-containing protein, putative	1.7311	6.3574	20.4493	0.000815477	0.104993
Spleen	Late Trophs	PBANKA_0928500	null	ATP-dependent zinc metalloprotease FTSH, putative	-0.897222	5.78434	7.24837	0.0165567	0.10541
Blood	Late Trophs	PBANKA_1348800	null	conserved protein, unknown function	-0.659345	8.61614	9.11895	0.00850778	0.105533
Spleen	Mid Rings	PBANKA_1141000	null	conserved protein, unknown function	-1.63827	5.14775	12.0726	0.00501169	0.10578
Blood	Late Trophs	PBANKA_0702900	null	SET domain protein, putative	-0.820081	9.22807	9.08309	0.00861198	0.105825
Blood	Late Trophs	PBANKA_0921500	SNRPF	small nuclear ribonucleoprotein F, putative	0.635752	8.06398	9.07347	0.00864021	0.105825
Blood	Late Trophs	PBANKA_0301900	null	Sel1 repeat-containing protein, putative	-0.741567	8.3767	9.06442	0.00866683	0.105825
Blood	Late Trophs	PBANKA_0904900	null	mitochondrial large subunit ribosomal protein, putative	0.772959	6.82635	9.05721	0.00868813	0.105825
Blood	Late Trophs	PBANKA_0413200	null	conserved Plasmodium protein, unknown function	-0.795305	7.12245	9.0457	0.00872223	0.105825
Blood	Late Trophs	PBANKA_0617500	CSL4	exosome complex component CSL4, putative	0.918641	5.92061	9.03878	0.0087428	0.105825
Blood	Late Trophs	PBANKA_0616000	null	mitochondrial ribosomal protein S8 precursor, putative	1.01582	5.67017	9.03592	0.00875132	0.105825
Blood	Late Trophs	PBANKA_1027500	null	DNA-directed RNA polymerases I and III subunit RPAC2, putative	0.99856	6.04382	9.0221	0.00879263	0.105825
Blood	Late Trophs	PBANKA_1419000	null	conserved Plasmodium protein, unknown function	-0.793066	8.0775	9.02112	0.00879555	0.105825
Blood	Late Trophs	PBANKA_0512900	null	conserved protein, unknown function	1.2505	7.24847	9.01459	0.00881517	0.105825
Blood	Late Trophs	PBANKA_0316000	RFC1	replication factor C subunit 1, putative	-0.653007	9.07789	8.99668	0.00886919	0.105825
Blood	Late Trophs	PBANKA_1025800	null	prefoldin subunit 2, putative	0.755345	7.07515	8.99611	0.00887091	0.105825
Blood	Late Trophs	PBANKA_1032400	null	alpha/beta hydrolase, putative	1.17981	4.43047	8.98894	0.00889266	0.105825
Blood	Late Trophs	PBANKA_0917100	null	serpentine receptor, putative	-0.780308	7.5431	8.98837	0.00889438	0.105825
Spleen	Females	PBANKA_1201800	null	conserved Plasmodium protein, unknown function	1.44063	10.4173	9.47463	0.00241309	0.10594
Spleen	Late Trophs	PBANKA_0103800	null	50S ribosomal protein L24, putative	-0.767885	6.98968	7.22044	0.0167307	0.106136
Spleen	Late Trophs	PBANKA_0818300	null	conserved protein, unknown function	1.17287	4.08557	7.21841	0.0167434	0.106136
Spleen	Late Trophs	PBANKA_0522400	null	steroid dehydrogenase, putative	-0.891307	6.88848	7.21755	0.0167488	0.106136
Spleen	Mid Rings	PBANKA_1358700	null	conserved Plasmodium protein, unknown function	-1.29875	5.29048	12.0259	0.00507227	0.106188
Blood	Late Trophs	PBANKA_1129200	null	conserved Plasmodium protein, unknown function	-1.24911	5.36293	8.96812	0.00895613	0.10625
Blood	Late Trophs	PBANKA_1138400	Pcalp	calpain, putative	-0.708749	8.2959	8.95327	0.00900169	0.106407
Blood	Late Trophs	PBANKA_1110350	null	small nucleolar RNA snoR04	0.961476	5.82224	8.94683	0.00902154	0.106407
Blood	Late Trophs	PBANKA_0312500	ORC5	origin recognition complex subunit 5, putative	-0.851209	7.8393	8.92205	0.00909841	0.106763
Blood	Late Trophs	PBANKA_0616500	null	conserved protein, unknown function	0.790008	7.0734	8.91839	0.00910984	0.106763
Blood	Late Trophs	PBANKA_1002100	P36	6-cysteine protein P36	-1.18927	5.56916	8.91189	0.00913015	0.106763
Spleen	Late Trophs	PBANKA_1352400	null	conserved protein, unknown function	0.693953	7.57777	7.19706	0.0168779	0.106778
Spleen	Late Trophs	PBANKA_0412600	null	conserved Plasmodium protein, unknown function	1.0591	5.28616	7.19321	0.0169023	0.106778
Spleen	Late Trophs	PBANKA_1027900	SMB1	small nuclear ribonucleoprotein-associated protein B, putative	-0.694924	6.89455	7.18025	0.0169847	0.107132
Spleen	Mid Rings	PBANKA_0614000	null	conserved protein, unknown function	-0.95863	6.98722	11.9169	0.00521709	0.107201
Spleen	Mid Rings	PBANKA_1024300	DBP4	ATP-dependent RNA helicase DBP4, putative	0.713721	9.22184	11.8813	0.00526536	0.107201
Spleen	Mid Rings	PBANKA_1131000	null	V-type proton ATPase 21 kDa proteolipid subunit, putative	0.90565	9.43952	11.8177	0.00535305	0.107201
Spleen	Mid Rings	PBANKA_1339900	null	SNARE protein, putative	-0.843297	7.00857	11.8045	0.00537155	0.107201
Spleen	Mid Rings	PBANKA_0523600	null	BSD-domain protein, putative	-1.65554	4.78758	11.7818	0.00540332	0.107201
Spleen	Mid Rings	PBANKA_0829500	null	conserved Plasmodium protein, unknown function	-1.41286	5.55608	11.7591	0.00543553	0.107201
Spleen	Mid Rings	PBANKA_0607600	LSM7	U6 snRNA-associated Sm-like protein LSm7, putative	-1.03903	6.41217	11.7435	0.00545771	0.107201
Spleen	Mid Rings	PBANKA_0926600	GCN20	protein GCN20, putative	-1.51864	4.72561	11.7194	0.00549208	0.107201
Spleen	Mid Rings	PBANKA_1218000	null	nicotinamidase, putative	0.765553	9.05457	11.6595	0.00557885	0.107201
Spleen	Mid Rings	PBANKA_1455200	DBP9	ATP-dependent RNA helicase DBP9, putative	0.707342	8.32414	11.6355	0.0056141	0.107201
Spleen	Mid Rings	PBANKA_0504000	null	tRNA methyltransferase, putative	-1.27278	5.77742	11.5366	0.00576216	0.107201
Spleen	Mid Rings	PBANKA_0702900	null	SET domain protein, putative	0.654556	9.23518	11.5288	0.00577394	0.107201
Spleen	Mid Rings	PBANKA_1322700	DBP5	ATP-dependent RNA helicase DBP5, putative	0.673743	8.65081	11.5254	0.00577921	0.107201
Spleen	Mid Rings	PBANKA_0943100	NOT1	CCR4-NOT transcription complex subunit 1, putative	-1.51695	5.36313	11.5215	0.00578503	0.107201
Spleen	Mid Rings	PBANKA_0939900	LSM4	U6 snRNA-associated Sm-like protein LSm4, putative	-1.53904	5.43575	11.5028	0.00581376	0.107201
Spleen	Mid Rings	PBANKA_1241600	null	conserved Plasmodium protein, unknown function	-1.12693	5.78581	11.496	0.00582413	0.107201
Spleen	Mid Rings	PBANKA_1413300	null	ubiquitin-like protein, putative	-1.35007	4.34304	11.4933	0.00582841	0.107201
Spleen	Late Trophs	PBANKA_1450600	null	vesicle transport v-SNARE protein VTI1, putative	0.609399	7.49447	7.16838	0.0170606	0.107445
Spleen	Late Trophs	PBANKA_0619300	null	conserved Plasmodium protein, unknown function	-0.713366	8.54756	7.15725	0.0171321	0.107574
Spleen	Late Trophs	PBANKA_1357700	ATCase	aspartate carbamoyltransferase, putative	0.595133	7.38347	7.15699	0.0171338	0.107574
Spleen	Females	PBANKA_1419300	null	conserved Plasmodium protein, unknown function	1.45453	10.4888	9.3947	0.00251499	0.107723
Spleen	Females	PBANKA_1218000	null	nicotinamidase, putative	1.28691	8.93349	9.36805	0.00254995	0.107723
Spleen	Late Trophs	PBANKA_1441400	PCNA2	proliferating cell nuclear antigen 2	0.776448	6.50113	7.13361	0.0172851	0.108215
Spleen	Late Trophs	PBANKA_1344100	MyoF	myosin F, putative	0.638889	7.95111	7.13302	0.017289	0.108215
Blood	Late Trophs	PBANKA_0613200	null	DNA polymerase alpha catalytic subunit A, putative	-0.685779	9.4478	8.86316	0.00928408	0.108252
Spleen	Late Trophs	PBANKA_0602800	UBC	ubiquitin-conjugating enzyme E2, putative	-0.861811	9.08587	7.1256	0.0173373	0.108352
Spleen	Late Trophs	PBANKA_0803000	ORC2	origin recognition complex subunit 2, putative	0.604434	7.57597	7.11931	0.0173785	0.108443
Spleen	Mid Rings	PBANKA_1465000	null	fam-c protein	1.23999	9.42572	11.3998	0.00597446	0.108444
Spleen	Mid Rings	PBANKA_1236000	null	conserved protein, unknown function	-1.15783	5.51175	11.3962	0.00598021	0.108444
Blood	Late Trophs	PBANKA_0406000	null	conserved Plasmodium protein, unknown function	-0.703083	8.88901	8.84937	0.00932818	0.108457
Spleen	Late Trophs	PBANKA_1230500	null	RNA and export factor binding protein, putative	-0.636527	7.469	7.11235	0.0174241	0.108561
Spleen	Late Trophs	PBANKA_0823300	null	para-aminobenzoic acid synthetase, putative	-1.01087	8.52323	7.10238	0.0174897	0.108804
Blood	Late Trophs	PBANKA_0208300	NPT1	novel putative transporter 1	-0.864288	6.75468	8.82757	0.0093984	0.108809
Blood	Late Trophs	PBANKA_0521100	null	conserved Plasmodium protein, unknown function	1.22951	5.49016	8.80413	0.00947455	0.108809
Blood	Late Trophs	PBANKA_1453600	null	mitochondrial ribosomal protein L23 precursor, putative	0.826736	6.75283	8.80233	0.00948044	0.108809
Blood	Late Trophs	PBANKA_1429700	null	conserved Plasmodium protein, unknown function	0.728479	7.47494	8.80233	0.00948045	0.108809
Blood	Late Trophs	PBANKA_0503900	null	conserved Plasmodium protein, unknown function	-0.845631	7.00884	8.79887	0.00949176	0.108809
Blood	Late Trophs	PBANKA_1441400	PCNA2	proliferating cell nuclear antigen 2	-0.947982	6.50113	8.7905	0.00951919	0.108817
Spleen	Late Trophs	PBANKA_1352900	null	mitochondrial ribosomal protein L49 precursor, putative	0.58817	8.14582	7.0945	0.0175418	0.108849
Spleen	Late Trophs	PBANKA_1343600	null	conserved protein, unknown function	-0.917919	5.7292	7.09321	0.0175503	0.108849
Spleen	Late Trophs	PBANKA_1235100	LSM2	U6 snRNA-associated Sm-like protein LSm2, putative	-0.616183	8.21592	7.08627	0.0175963	0.108969
Blood	Late Trophs	PBANKA_1132900	null	regulator of chromosome condensation, putative	-1.19466	6.62128	8.77605	0.00956675	0.109056
Blood	Late Trophs	PBANKA_0924500	SMC5	structural maintenance of chromosomes protein 5, putative	-0.691628	8.57543	8.75874	0.00962406	0.109403
Blood	Late Trophs	PBANKA_1457800	ARFGAP	ADP-ribosylation factor GTPase-activating protein, putative	-0.730505	7.17391	8.75062	0.00965109	0.109406
Blood	Late Trophs	PBANKA_0106500	null	conserved Plasmodium protein, unknown function	0.643723	8.00745	8.73792	0.00969355	0.109517
Blood	Late Trophs	PBANKA_0901100	null	serine/threonine protein kinase, putative	-0.648092	8.54067	8.73165	0.00971458	0.109517
Spleen	Late Trophs	PBANKA_1140200	PRP16	pre-mRNA-splicing factor ATP-dependent RNA helicase PRP16, putative	0.597298	7.90013	7.06468	0.0177403	0.109694
Blood	Late Trophs	PBANKA_1219700	GLP3	glutaredoxin-like protein	-1.37188	4.3485	8.70763	0.00979567	0.109734
Blood	Late Trophs	PBANKA_1223800	null	V-type proton ATPase subunit a, putative	-0.650525	8.97425	8.70406	0.00980779	0.109734
Blood	Late Trophs	PBANKA_1001000	null	conserved Plasmodium protein, unknown function	-0.695622	9.36452	8.70209	0.00981448	0.109734
Spleen	Late Trophs	PBANKA_1020900	HRD1	ERAD-associated E3 ubiquitin-protein ligase HRD1, putative	0.655725	7.35804	7.05417	0.017811	0.1098
Spleen	Late Trophs	PBANKA_0607000	null	conserved Plasmodium protein, unknown function	-1.21367	4.10262	7.05032	0.017837	0.1098
Spleen	Late Trophs	PBANKA_1235500	null	conserved protein, unknown function	-0.693659	6.88385	7.05015	0.0178381	0.1098
Spleen	Late Trophs	PBANKA_1219000	null	heat shock protein 90, putative	-0.659729	9.55615	7.04598	0.0178663	0.109801
Spleen	Late Trophs	PBANKA_0404600	AHA1	activator of Hsp90 ATPase, putative	-0.794511	6.46135	7.04112	0.0178991	0.109801
Spleen	Late Trophs	PBANKA_0705400	IF3a	translation initiation factor IF-3, putative	0.865398	5.39239	7.02928	0.0179795	0.109801
Spleen	Late Trophs	PBANKA_1306200	tRIP	tRNA import protein tRIP	-0.813138	7.42462	7.02531	0.0180066	0.109801
Spleen	Late Trophs	PBANKA_1444500	MyoJ	myosin J, putative	0.960513	6.38307	7.02511	0.0180079	0.109801
Spleen	Late Trophs	PBANKA_0709100	null	60S ribosomal protein L22, putative	-0.589536	9.47236	7.02332	0.0180201	0.109801
Spleen	Late Trophs	PBANKA_0925800	null	conserved Plasmodium protein, unknown function	0.745709	6.35524	7.02238	0.0180266	0.109801
Spleen	Late Trophs	PBANKA_1310200	NUP313	nucleoporin NUP313	0.636538	9.619	7.01722	0.0180618	0.109852
Blood	Late Trophs	PBANKA_1234000	null	V-type proton ATPase 16 kDa proteolipid subunit, putative	1.40197	5.59178	8.67484	0.00990758	0.110119
Blood	Late Trophs	PBANKA_0703900	RACK1	receptor for activated c kinase, putative	0.626868	8.73434	8.67329	0.00991291	0.110119
Blood	Late Trophs	PBANKA_1225200	null	N-acetyltransferase, GNAT family, putative	1.10659	5.57278	8.66835	0.00992991	0.110119
Spleen	Late Trophs	PBANKA_1220600	null	conserved Plasmodium protein, unknown function	0.787635	9.15014	7.00649	0.0181354	0.110135
Spleen	Late Trophs	PBANKA_0721600	null	conserved Plasmodium protein, unknown function	0.700048	6.87317	6.99143	0.0182393	0.110261
Spleen	Late Trophs	PBANKA_1462200	PPM4	protein phosphatase PPM4	-0.670119	7.48322	6.98657	0.018273	0.110261
Spleen	Late Trophs	PBANKA_1307000	null	conserved Plasmodium protein, unknown function	0.625517	9.12942	6.98467	0.0182862	0.110261
Spleen	Late Trophs	PBANKA_1362300	null	conserved Plasmodium protein, unknown function	0.630038	9.98432	6.98434	0.0182885	0.110261
Spleen	Late Trophs	PBANKA_1227600	ACbeta	adenylyl cyclase beta, putative	1.04111	5.66107	6.98394	0.0182912	0.110261
Spleen	Late Trophs	PBANKA_0504500	null	cytoplasmic dynein intermediate chain, putative	0.786148	6.07038	6.97117	0.0183801	0.110467
Spleen	Late Trophs	PBANKA_1035400	GAPM3	glideosome associated protein with multiple membrane spans 3, putative	0.890611	7.25998	6.9708	0.0183828	0.110467
Spleen	Late Trophs	PBANKA_1130300	ROMO1	reactive oxygen species modulator 1, putative	-0.911942	5.57827	6.96738	0.0184067	0.110467
Spleen	Late Trophs	PBANKA_1107400	null	conserved protein, unknown function	0.586931	7.89842	6.95641	0.0184836	0.11047
Spleen	Late Trophs	PBANKA_0832100	null	conserved Plasmodium protein, unknown function	0.610544	7.42452	6.95451	0.0184969	0.11047
Spleen	Late Trophs	PBANKA_0623000	null	Plasmodium exported protein, unknown function	1.1019	4.2391	6.9533	0.0185054	0.11047
Spleen	Late Trophs	PBANKA_1346600	null	glutamine--tRNA ligase, putative	-0.60419	8.22444	6.95188	0.0185154	0.11047
Spleen	Late Trophs	PBANKA_1435500	null	conserved Plasmodium protein, unknown function	0.619757	8.65776	6.94483	0.0185651	0.110605
Spleen	Late Trophs	PBANKA_0417900	NUP138	nucleoporin NUP138	0.570121	7.74988	6.93571	0.0186297	0.110828
Spleen	Late Trophs	PBANKA_0210000	VPS51	vacuolar protein sorting-associated protein 51, putative	0.566092	8.04727	6.91442	0.0187814	0.111337
Spleen	Late Trophs	PBANKA_0107900	null	conserved Plasmodium protein, unknown function	0.588224	7.58625	6.91351	0.0187879	0.111337
Spleen	Late Trophs	PBANKA_0905300	null	conserved Plasmodium protein, unknown function	-0.842505	6.64355	6.90993	0.0188136	0.111337
Spleen	Late Trophs	PBANKA_1426700	PPPK-DHPS	hydroxymethyldihydropterin pyrophosphokinase-dihydropteroate synthase, putative	-1.24929	5.42981	6.90841	0.0188245	0.111337
Blood	Mid Rings	PBANKA_1326400	GAPDH	glyceraldehyde-3-phosphate dehydrogenase	1.03182	8.83451	19.87	0.000908537	0.111404
Spleen	Late Trophs	PBANKA_0202500	null	P-loop containing nucleoside triphosphate hydrolase, putative	0.618373	7.97561	6.90224	0.0188688	0.111438
Spleen	Mid Rings	PBANKA_0302400	null	5'-3' exonuclease, putative	-0.93096	6.84945	11.2505	0.00621689	0.111561
Spleen	Mid Rings	PBANKA_1420500	null	conserved Plasmodium protein, unknown function	0.767371	10.8152	11.2374	0.00623874	0.111561
Spleen	Late Trophs	PBANKA_0108700	RBM25	RNA-binding protein 25, putative	-0.591908	8.90654	6.89385	0.0189293	0.111634
Spleen	Late Trophs	PBANKA_1444100	CCT3	T-complex protein 1 subunit gamma, putative	-0.721545	8.18159	6.88895	0.0189647	0.111681
Spleen	Late Trophs	PBANKA_1038900	CND1	condensin complex subunit 1, putative	0.578972	9.04803	6.88039	0.0190268	0.111734
Spleen	Late Trophs	PBANKA_0518400	IF3b	translation initiation factor IF-3, putative	0.63258	6.94522	6.87731	0.0190492	0.111734
Spleen	Late Trophs	PBANKA_1010800	CAF16	CCR4-associated factor 16, putative	-0.623484	7.64517	6.87341	0.0190776	0.111734
Spleen	Late Trophs	PBANKA_0807200	null	conserved Plasmodium protein, unknown function	0.885229	5.17367	6.87265	0.0190831	0.111734
Blood	Late Trophs	PBANKA_1408300	null	conserved protein, unknown function	1.02569	5.13836	8.61847	0.0101034	0.11174
Spleen	Late Trophs	PBANKA_1339300	null	conserved Plasmodium protein, unknown function	0.576408	7.66814	6.86621	0.0191302	0.111848
Spleen	Females	PBANKA_1346300	UIS19	CPW-WPC family protein	1.34394	9.8907	9.23658	0.00272979	0.111859
Spleen	Females	PBANKA_0829400	null	conserved Plasmodium protein, unknown function	-1.4163	7.267	9.1999	0.00278225	0.111859
Spleen	Females	PBANKA_1133100	ARK3	serine/threonine protein kinase, putative	1.4487	10.5289	9.18921	0.00279773	0.111859
Blood	Late Trophs	PBANKA_1113300	null	deoxyribodipyrimidine photo-lyase, putative	-0.656904	8.78954	8.60669	0.0101449	0.111896
Spleen	Females	PBANKA_0311400	null	serine/threonine protein kinase, putative	1.27739	8.65652	9.15315	0.00285062	0.111974
Spleen	Late Trophs	PBANKA_0311900	null	RING zinc finger protein, putative	0.693287	7.1766	6.85467	0.0192148	0.112008
Spleen	Late Trophs	PBANKA_0208800	UBP1	ubiquitin carboxyl-terminal hydrolase 1, putative	0.637947	9.70842	6.85208	0.0192338	0.112008
Spleen	Late Trophs	PBANKA_1430500	null	conserved protein, unknown function	-0.779471	6.47735	6.85022	0.0192475	0.112008
Spleen	Late Trophs	PBANKA_0937900	null	conserved Plasmodium protein, unknown function	0.887244	5.7032	6.84754	0.0192673	0.112008
Spleen	Late Trophs	PBANKA_0828400	null	RNA-binding protein, putative	0.581241	8.47264	6.84182	0.0193094	0.112094
Spleen	Late Trophs	PBANKA_1408300	null	conserved protein, unknown function	-0.997687	5.13836	6.83586	0.0193536	0.11219
Spleen	Late Trophs	PBANKA_1457800	ARFGAP	ADP-ribosylation factor GTPase-activating protein, putative	0.600753	7.17391	6.82236	0.0194539	0.112612
Spleen	Females	PBANKA_1143300	null	conserved Plasmodium protein, unknown function	1.26824	8.05457	9.09612	0.00293635	0.112941
Spleen	Females	PBANKA_0828500	PPP4	serine/threonine protein phosphatase 4	1.23082	7.06855	9.07025	0.00297611	0.112941
Blood	Late Trophs	PBANKA_0920100	null	prefoldin subunit 5, putative	0.753488	6.87403	8.56417	0.0102963	0.113017
Blood	Late Trophs	PBANKA_1117400	null	conserved protein, unknown function	0.749059	6.93781	8.55776	0.0103194	0.113017
Blood	Late Trophs	PBANKA_1115700	NDC80	kinetochore protein NDC80, putative	-0.639698	8.35748	8.5549	0.0103297	0.113017
Blood	Late Trophs	PBANKA_1235100	LSM2	U6 snRNA-associated Sm-like protein LSm2, putative	0.646929	8.21592	8.54638	0.0103604	0.113051
Spleen	Late Trophs	PBANKA_0809600	null	conserved Plasmodium protein, unknown function	0.800698	8.54878	6.80753	0.0195648	0.113094
Spleen	Mid Rings	PBANKA_0306300	MTR3	exosome complex component MTR3, putative	-0.854395	7.10941	11.1483	0.00638961	0.113169
Spleen	Mid Rings	PBANKA_1316400	null	U1 snRNP-associated protein, putative	-1.12017	6.36332	11.1327	0.00641657	0.113169
Spleen	Late Trophs	PBANKA_0711200	null	conserved protein, unknown function	-0.612588	8.06645	6.79831	0.0196341	0.113213
Spleen	Late Trophs	PBANKA_1310700	null	glutaminyl-peptide cyclotransferase, putative	1.14618	5.37902	6.7974	0.019641	0.113213
Spleen	Late Trophs	PBANKA_1438200	GyrA	DNA gyrase subunit A, putative	0.599061	8.59903	6.79247	0.0196782	0.113237
Spleen	Late Trophs	PBANKA_0836800	EMAP1	erythrocyte membrane associated protein 1	-0.739701	8.15061	6.78949	0.0197007	0.113237
Spleen	Late Trophs	PBANKA_0829000	null	conserved Plasmodium protein, unknown function	-0.77518	6.3588	6.78446	0.0197388	0.113251
Spleen	Late Trophs	PBANKA_1223800	null	V-type proton ATPase subunit a, putative	0.543982	8.97425	6.78186	0.0197585	0.113251
Blood	Late Trophs	PBANKA_-MIT035	#N/A	#N/A	-0.846689	7.37797	8.53148	0.0104145	0.113337
Spleen	Females	PBANKA_0924000	null	conserved protein, unknown function	1.25977	7.59543	8.9975	0.00309092	0.113922
Spleen	Females	PBANKA_0939000	MSCS	mechanosensitive ion channel protein, putative	1.26753	9.37451	8.9806	0.00311824	0.113922
Spleen	Females	PBANKA_-MIT035	#N/A	#N/A	1.27891	7.71599	8.95832	0.00315461	0.113922
Spleen	Late Trophs	PBANKA_1365100	null	conserved Plasmodium protein, unknown function	0.650735	7.89758	6.75446	0.0199677	0.114289
Spleen	Late Trophs	PBANKA_1220300	PARE	prodrug activation and resistance esterase, putative	0.671826	7.11578	6.74708	0.0200245	0.114454
Spleen	Late Trophs	PBANKA_0310900	CCT8	T-complex protein 1 subunit theta, putative	-0.686778	8.3304	6.73602	0.0201099	0.114591
Spleen	Late Trophs	PBANKA_1208100	null	conserved Plasmodium protein, unknown function	-1.04869	4.62867	6.73367	0.0201282	0.114591
Spleen	Late Trophs	PBANKA_0941600	null	conserved Plasmodium protein, unknown function	0.5485	8.56117	6.73117	0.0201475	0.114591
Spleen	Late Trophs	PBANKA_0108000	CLS	mitochondrial cardiolipin synthase, putative	0.738797	6.37678	6.72945	0.0201609	0.114591
Spleen	Mid Rings	PBANKA_0931900	null	serine esterase, putative	-0.997454	6.13182	11.0052	0.00664104	0.114612
Spleen	Mid Rings	PBANKA_1445100	ClpQ	ATP-dependent protease subunit ClpQ, putative	-1.56833	5.96554	10.9984	0.00665343	0.114612
Spleen	Mid Rings	PBANKA_0107300	CCT6	T-complex protein 1 subunit zeta, putative	-1.27689	6.36243	10.98	0.00668661	0.114612
Spleen	Mid Rings	PBANKA_1446500	null	asparagine-rich protein, putative	-1.74928	4.93338	10.9755	0.00669471	0.114612
Spleen	Mid Rings	PBANKA_0109100	TK	transketolase, putative	-1.73059	5.17861	10.9611	0.00672096	0.114612
Blood	Late Trophs	PBANKA_0814400	null	conserved Plasmodium protein, unknown function	0.81571	6.75925	8.48725	0.0105768	0.114798
Spleen	Late Trophs	PBANKA_1413500	null	conserved Plasmodium protein, unknown function	-0.96573	5.58699	6.71355	0.0202848	0.115135
Spleen	Late Trophs	PBANKA_1017400	Sel4	selenoprotein, putative	0.648064	6.93302	6.70009	0.0203904	0.115574
Spleen	Late Trophs	PBANKA_1026500	MCA3	metacaspase-3, putative	0.55459	7.5245	6.68778	0.0204876	0.115785
Spleen	Late Trophs	PBANKA_1420600	H2B.Z	histone H2B variant, putative	0.621162	10.4165	6.68729	0.0204914	0.115785
Spleen	Late Trophs	PBANKA_0926700	EXP1	exported protein 1	-0.584925	9.92997	6.68461	0.0205127	0.115785
Spleen	Females	PBANKA_0608500	null	SNARE protein, putative	1.21006	7.04283	8.88556	0.0032765	0.116446
Spleen	Late Trophs	PBANKA_1404000	MKP1	mitogen-activated protein kinase phosphatase 1, putative	-0.832368	5.97909	6.66617	0.0206594	0.116452
Spleen	Late Trophs	PBANKA_1136100	null	conserved Plasmodium protein, unknown function	0.602594	8.24814	6.66079	0.0207024	0.116468
Spleen	Late Trophs	PBANKA_0820600	null	pyridoxal phosphate homeostasis protein, putative	-1.05036	4.73268	6.65867	0.0207194	0.116468
Spleen	Mid Rings	PBANKA_0623300	null	tryptophan-rich protein	0.844293	11.9435	10.869	0.00689135	0.116745
Spleen	Late Trophs	PBANKA_1217500	null	conserved protein, unknown function	-0.912039	5.94878	6.63909	0.020877	0.116996
Spleen	Late Trophs	PBANKA_0916600	null	oxysterol-binding protein, putative	0.683328	7.38931	6.6353	0.0209077	0.116996
Spleen	Late Trophs	PBANKA_1442200	SOC2	protein SOC2	0.712506	10.6385	6.62943	0.0209553	0.116996
Spleen	Late Trophs	PBANKA_1019600	VPS3	vacuolar protein sorting-associated protein 3, putative	-0.713208	7.20919	6.62373	0.0210016	0.116996
Spleen	Late Trophs	PBANKA_0617700	null	conserved protein, unknown function	-0.880806	6.82821	6.62099	0.021024	0.116996
Spleen	Late Trophs	PBANKA_0308800	null	GDP-fructose:GMP antiporter, putative	0.667939	7.41649	6.62014	0.0210309	0.116996
Spleen	Late Trophs	PBANKA_1435700	TSR3	ribosome biogenesis protein TSR3, putative	0.726887	6.39951	6.61848	0.0210445	0.116996
Spleen	Late Trophs	PBANKA_1403000	null	small heat shock protein, putative	-1.19075	3.96617	6.61798	0.0210485	0.116996
Spleen	Late Trophs	PBANKA_1013100	null	60S ribosomal protein L14, putative	-0.591836	9.59396	6.61519	0.0210713	0.116996
Spleen	Late Trophs	PBANKA_1036500	null	RING zinc finger protein, putative	-0.901875	5.80437	6.60928	0.0211197	0.117105
Blood	Mid Rings	PBANKA_0908900	null	V-type proton ATPase subunit F, putative	1.35525	6.03633	19.3567	0.00100163	0.117237
Spleen	Late Trophs	PBANKA_0802100	null	phosphoinositide-binding protein, putative	0.651706	7.03573	6.60183	0.0211808	0.117285
Blood	Late Trophs	PBANKA_0619300	null	conserved Plasmodium protein, unknown function	0.733113	8.54756	8.41854	0.0108348	0.117286
Blood	Late Trophs	PBANKA_1216800	null	conserved Plasmodium protein, unknown function	-0.709373	8.63699	8.40469	0.0108876	0.117319
Blood	Late Trophs	PBANKA_1126100	TIM22	mitochondrial import inner membrane translocase subunit TIM22, putative	0.883881	6.01492	8.40206	0.0108977	0.117319
Blood	Late Trophs	PBANKA_0912900	null	conserved Plasmodium protein, unknown function	1.04657	5.04935	8.39518	0.0109241	0.117319
Spleen	Late Trophs	PBANKA_0719900	CRK1	cdc2-related protein kinase 1	0.659662	6.86836	6.59299	0.0212536	0.117395
Spleen	Late Trophs	PBANKA_1413800	null	conserved protein, unknown function	1.01304	5.65492	6.58924	0.0212846	0.117395
Spleen	Late Trophs	PBANKA_0906500	null	60S ribosomal protein L28, putative	-0.605078	9.50092	6.58478	0.0213215	0.117395
Spleen	Late Trophs	PBANKA_0938700	DTD	D-tyrosyl-tRNA(Tyr) deacylase, putative	-0.869697	6.28152	6.58244	0.0213409	0.117395
Spleen	Late Trophs	PBANKA_0516400	null	conserved protein, unknown function	-1.11359	4.3734	6.58199	0.0213446	0.117395
Spleen	Mid Rings	PBANKA_1449400	SF3B3	splicing factor 3B subunit 3, putative	0.777336	7.2779	10.8208	0.00698268	0.117519
Spleen	Late Trophs	PBANKA_1118500	null	conserved Plasmodium protein, unknown function	0.529876	8.26482	6.57281	0.021421	0.117568
Spleen	Late Trophs	PBANKA_0308300	null	GAF domain-related protein, putative	0.567151	8.69065	6.57055	0.0214398	0.117568
Spleen	Late Trophs	PBANKA_0513300	null	conserved protein, unknown function	-0.95951	6.08821	6.56783	0.0214624	0.117568
Blood	Late Trophs	PBANKA_1019900	null	conserved Plasmodium protein, unknown function	-1.28599	4.86547	8.36885	0.0110258	0.117579
Blood	Late Trophs	PBANKA_0931800	PDX2	pyridoxine biosynthesis protein PDX2, putative	0.709898	7.11952	8.36789	0.0110295	0.117579
Blood	Late Trophs	PBANKA_1454000	GyrB	DNA gyrase subunit B, putative	-0.656823	8.87372	8.36656	0.0110347	0.117579
Spleen	Late Trophs	PBANKA_1217800	SPC25	signal peptidase complex subunit 2, putative	-0.734779	7.23089	6.56267	0.0215056	0.117647
Spleen	Late Trophs	PBANKA_0312600	DHHC11	palmitoyltransferase DHHC11, putative	0.74642	6.19281	6.55654	0.0215569	0.117769
Spleen	Late Trophs	PBANKA_1242400	null	conserved Plasmodium protein, unknown function	0.730701	6.70299	6.55313	0.0215856	0.117769
Spleen	Late Trophs	PBANKA_1452500	null	conserved Plasmodium protein, unknown function	-0.563133	8.16849	6.54903	0.02162	0.117799
Spleen	Late Trophs	PBANKA_0904300	TIC20	apicoplast import protein Tic20, putative	-0.848506	5.81164	6.54315	0.0216697	0.117912
Spleen	Late Trophs	PBANKA_0930800	null	conserved Plasmodium protein, unknown function	0.950472	4.82209	6.53858	0.0217083	0.117965
Spleen	Late Trophs	PBANKA_1437900	null	conserved Plasmodium protein, unknown function	1.31841	4.31559	6.5268	0.0218081	0.118348
Spleen	Late Trophs	PBANKA_0404900	null	cytochrome c oxidase subunit ApiCOX35, putative	0.816495	6.21894	6.51746	0.0218877	0.118348
Spleen	Late Trophs	PBANKA_1347800	CPN20	20 kDa chaperonin, putative	-0.776443	6.98916	6.51371	0.0219197	0.118348
Spleen	Late Trophs	PBANKA_1013600	PIP2	PhIL1 interacting protein PIP2, putative	-0.760049	6.46447	6.51164	0.0219375	0.118348
Spleen	Late Trophs	PBANKA_0621900	PAM18	mitochondrial import inner membrane translocase subunit TIM14, putative	-0.801973	6.39267	6.50876	0.0219622	0.118348
Spleen	Late Trophs	PBANKA_1452400	HUB1	ubiquitin-like modifier HUB1, putative	-0.781436	6.49695	6.50837	0.0219655	0.118348
Spleen	Late Trophs	PBANKA_0517400	CEF1	pre-mRNA-splicing factor CEF1, putative	0.540626	8.27623	6.50646	0.0219818	0.118348
Blood	Late Trophs	PBANKA_0513600	ADA	adenosine deaminase, putative	0.944082	7.7692	8.33196	0.0111702	0.118712
Spleen	Late Trophs	PBANKA_0819800	gammaGCS	gamma-glutamylcysteine synthetase	-0.644171	7.22115	6.49486	0.0220817	0.118729
Spleen	Late Trophs	PBANKA_1446800	CPN60	60 kDa chaperonin, putative	-0.589169	9.1207	6.48712	0.0221486	0.118932
Spleen	Mid Rings	PBANKA_0409100	null	pre-mRNA splicing factor, putative	-1.03519	6.75677	10.7407	0.00713746	0.119344
Spleen	Late Trophs	PBANKA_1126000	RNF5	E3 ubiquitin-protein ligase RNF5, putative	0.588552	7.51256	6.46601	0.0223322	0.119458
Spleen	Late Trophs	PBANKA_0513600	ADA	adenosine deaminase, putative	-0.898552	7.7692	6.46474	0.0223433	0.119458
Spleen	Late Trophs	PBANKA_0208100	null	heptatricopeptide repeat and RAP domain-containing protein, putative	-0.659103	7.15537	6.46303	0.0223583	0.119458
Spleen	Late Trophs	PBANKA_0904700	null	60S ribosomal protein L41, putative	-0.578726	10.3519	6.46241	0.0223636	0.119458
Spleen	Late Trophs	PBANKA_1415600	MCM4	DNA replication licensing factor MCM4, putative	0.5473	8.62141	6.456	0.0224198	0.119492
Spleen	Late Trophs	PBANKA_1213000	ADA2	transcriptional coactivator ADA2, putative	0.620595	9.47326	6.45501	0.0224285	0.119492
Spleen	Late Trophs	PBANKA_0702400	null	conserved protein, unknown function	0.527885	7.97806	6.44998	0.0224727	0.119571
Spleen	Late Trophs	PBANKA_1025600	null	conserved Plasmodium protein, unknown function	-1.0091	5.56205	6.44256	0.0225382	0.119764
Spleen	Late Trophs	PBANKA_1135400	null	riboflavin kinase, putative	-0.792783	6.00429	6.42836	0.022664	0.120199
Spleen	Late Trophs	PBANKA_0104600	RAD50	DNA repair protein RAD50, putative	-0.591774	8.1899	6.42666	0.0226791	0.120199
Spleen	Mid Rings	PBANKA_0414000	null	conserved Plasmodium protein, unknown function	-1.21475	4.59858	10.6521	0.00731356	0.120297
Spleen	Mid Rings	PBANKA_0623400	null	fam-a protein	0.866939	7.88725	10.6367	0.00734477	0.120297
Spleen	Mid Rings	PBANKA_1000500	null	conserved Plasmodium protein, unknown function	0.680119	7.87738	10.566	0.00748954	0.120297
Spleen	Mid Rings	PBANKA_1437100	null	conserved Plasmodium protein, unknown function	0.631105	9.13505	10.5502	0.00752246	0.120297
Spleen	Mid Rings	PBANKA_0317161	null	erythrocyte membrane antigen 1	0.636401	8.18342	10.5501	0.00752266	0.120297
Spleen	Mid Rings	PBANKA_1317600	null	conserved Plasmodium protein, unknown function	0.615909	8.21838	10.5476	0.00752777	0.120297
Spleen	Mid Rings	PBANKA_1122500	null	conserved Plasmodium protein, unknown function	0.854071	7.26274	10.5114	0.00760384	0.120297
Spleen	Mid Rings	PBANKA_1215000	SMN	survival motor neuron-like protein, putative	-0.882559	7.21824	10.5068	0.00761347	0.120297
Spleen	Mid Rings	PBANKA_1424300	null	conserved protein, unknown function	0.879812	11.6829	10.5062	0.00761491	0.120297
Spleen	Late Trophs	PBANKA_1438800	null	50S ribosomal protein L24, putative	-1.00561	4.94748	6.41958	0.0227422	0.120361
Spleen	Late Trophs	PBANKA_1342700	null	conserved protein, unknown function	0.845058	6.16737	6.41661	0.0227687	0.120361
Blood	Late Trophs	PBANKA_1307000	null	conserved Plasmodium protein, unknown function	-0.721839	9.12942	8.28374	0.0113621	0.120438
Spleen	Females	PBANKA_1320800	null	conserved Plasmodium protein, unknown function	1.4056	10.5463	8.79014	0.00344372	0.120477
Blood	Late Trophs	PBANKA_0108200	null	conserved Plasmodium protein, unknown function	-0.636649	7.76482	8.27286	0.0114059	0.120589
Spleen	Late Trophs	PBANKA_1365200	null	thioredoxin-related protein, putative	0.644547	9.76245	6.40591	0.0228645	0.120686
Spleen	Late Trophs	PBANKA_1103800	DDX27	ATP-dependent RNA helicase DDX27, putative	-0.9159	5.48168	6.40317	0.0228892	0.120686
Spleen	Late Trophs	PBANKA_1001300	null	conserved Plasmodium protein, unknown function	0.682453	7.03071	6.38982	0.0230096	0.121164
Spleen	Late Trophs	PBANKA_1020800	null	conserved Plasmodium protein, unknown function	0.575048	7.33386	6.37688	0.023127	0.121625
Blood	Late Trophs	PBANKA_1420600	H2B.Z	histone H2B variant, putative	-0.728587	10.4165	8.23702	0.0115517	0.121764
Blood	Late Trophs	PBANKA_0932400	BP2	berghepain-2	0.604175	8.96478	8.23092	0.0115767	0.121764
Spleen	Females	PBANKA_1315300	LAP5	LCCL domain-containing protein	1.44998	10.8508	8.71618	0.00357936	0.121966
Spleen	Females	PBANKA_0703900	RACK1	receptor for activated c kinase, putative	-1.35772	8.43344	8.7077	0.00359525	0.121966
Blood	Late Trophs	PBANKA_1452200	PWP1	periodic tryptophan protein 1, putative	0.745349	9.02912	8.20863	0.0116686	0.122
Blood	Late Trophs	PBANKA_1342000	null	Qa-SNARE protein, putative	-0.735104	7.28032	8.20718	0.0116747	0.122
Blood	Late Trophs	PBANKA_1131600	MCM6	DNA replication licensing factor MCM6, putative	-0.650454	8.35762	8.20378	0.0116888	0.122
Blood	Late Trophs	PBANKA_0404600	AHA1	activator of Hsp90 ATPase, putative	0.800956	6.46135	8.19379	0.0117303	0.122034
Blood	Late Trophs	PBANKA_0915200	null	conserved Plasmodium protein, unknown function	-0.761004	9.93502	8.18545	0.0117651	0.122034
Blood	Late Trophs	PBANKA_1312100	null	conserved protein, unknown function	-0.666717	8.13529	8.18148	0.0117818	0.122034
Blood	Late Trophs	PBANKA_1436200	SET10	histone-lysine N-methyltransferase, H3 lysine-4 specific, putative	-0.716148	8.3576	8.17395	0.0118134	0.122052
Spleen	Late Trophs	PBANKA_0416000	RhopH3	high molecular weight rhoptry protein 3, putative	0.575258	11.4536	6.35675	0.023311	0.122147
Spleen	Late Trophs	PBANKA_1106100	null	conserved Plasmodium protein, unknown function	0.555833	8.16548	6.35397	0.0233365	0.122147
Spleen	Late Trophs	PBANKA_0824500	LplA2	lipoate-protein ligase 2	0.728646	6.13298	6.35331	0.0233426	0.122147
Spleen	Late Trophs	PBANKA_1311900	null	conserved Plasmodium protein, unknown function	-0.994894	5.28624	6.35295	0.0233458	0.122147
Blood	Late Trophs	PBANKA_1124200	null	DNA polymerase 1, putative	-0.645783	7.84992	8.15307	0.0119015	0.122652
Spleen	Females	PBANKA_1338400	null	V-type proton ATPase subunit G, putative	-1.42588	7.4344	8.66821	0.00367025	0.122652
Blood	Mid Rings	PBANKA_1444000	MIF	macrophage migration inhibitory factor	1.06126	8.27092	18.8276	0.0011096	0.12274
Blood	Mid Rings	PBANKA_0317061	null	fam-a protein	-1.37373	7.11707	18.0889	0.00128425	0.12274
Blood	Mid Rings	PBANKA_0817900	null	zinc finger protein, putative	-1.04656	9.58635	18.069	0.00128937	0.12274
Blood	Mid Rings	PBANKA_0721700	RANBP1	ran-specific GTPase-activating protein 1, putative	1.09216	7.99903	17.8481	0.00134803	0.12274
Blood	Mid Rings	PBANKA_1145400	null	Plasmodium exported protein (PHIST), unknown function	-1.33786	11.3598	17.8029	0.00136043	0.12274
Blood	Mid Rings	PBANKA_1133300	EF-1alpha	elongation factor 1-alpha	1.09812	9.14308	17.4089	0.00147435	0.12274
Blood	Mid Rings	PBANKA_0417000	SPC3	signal peptidase complex subunit 3, putative	1.56498	5.3519	17.1695	0.00154907	0.12274
Blood	Mid Rings	PBANKA_1356000	ApiAP2	AP2 domain transcription factor, putative	-1.13121	9.13147	16.9447	0.0016233	0.12274
Blood	Mid Rings	PBANKA_1141000	null	conserved protein, unknown function	1.71045	5.14775	16.7005	0.00170879	0.12274
Blood	Mid Rings	PBANKA_1218500	null	protein phosphatase inhibitor 2, putative	1.36555	5.85905	16.4528	0.00180099	0.12274
Blood	Mid Rings	PBANKA_0939100	ApiAP2	AP2 domain transcription factor, putative	-0.902002	9.93437	16.3585	0.00183764	0.12274
Blood	Mid Rings	PBANKA_0718600	PHBL	prohibitin-like protein PHBL	1.42823	5.21977	16.2752	0.00187073	0.12274
Blood	Mid Rings	PBANKA_1010000	null	mitochondrial acidic protein MAM33, putative	1.374	6.47754	16.2413	0.00188438	0.12274
Blood	Mid Rings	PBANKA_0202000	null	eukaryotic translation initiation factor 4E, putative	1.53166	5.4876	16.1251	0.00193216	0.12274
Blood	Mid Rings	PBANKA_0508100	CHD1	chromodomain-helicase-DNA-binding protein 1, putative	-0.98059	10.2472	15.9345	0.00201363	0.12274
Blood	Mid Rings	PBANKA_0612800	null	DEAD box ATP-dependent RNA helicase, putative	1.52331	4.9929	15.9141	0.00202258	0.12274
Blood	Mid Rings	PBANKA_1230800	PDXK	pyridoxal kinase, putative	1.53548	5.40762	15.8554	0.00204864	0.12274
Blood	Mid Rings	PBANKA_0616700	NEK4	NIMA related kinase 4	1.26348	5.31218	15.8304	0.00205987	0.12274
Blood	Mid Rings	PBANKA_1113100	null	GTP-binding protein, putative	1.45899	5.99117	15.7998	0.00207366	0.12274
Blood	Mid Rings	PBANKA_0513600	ADA	adenosine deaminase, putative	1.45675	6.052	15.7869	0.00207951	0.12274
Blood	Mid Rings	PBANKA_1338400	null	V-type proton ATPase subunit G, putative	0.922311	7.98345	15.7119	0.00211399	0.12274
Blood	Mid Rings	PBANKA_1010300	null	dynein-related AAA-type ATPase, putative	-1.20876	10.8848	15.651	0.00214249	0.12274
Blood	Mid Rings	PBANKA_1428600	null	SND2 domain-containing protein, putative	1.43459	5.48881	15.5722	0.00217997	0.12274
Blood	Mid Rings	PBANKA_1223300	RAB18	ras-related protein Rab-18, putative	0.833002	9.08305	15.546	0.00219264	0.12274
Spleen	Late Trophs	PBANKA_1437000	null	conserved protein, unknown function	0.531651	8.92694	6.33196	0.0235399	0.122801
Spleen	Late Trophs	PBANKA_1451300	null	S-adenosyl-methyltransferase, putative	-0.658421	7.05801	6.33123	0.0235467	0.122801
Spleen	Late Trophs	PBANKA_1142400	null	nucleoside diphosphate kinase b, putative	0.540019	8.57425	6.32915	0.0235659	0.122801
Spleen	Late Trophs	PBANKA_1102500	null	DnaJ protein, putative	-0.686633	6.77794	6.32644	0.0235912	0.122801
Blood	Late Trophs	PBANKA_1365700	null	PIR protein	0.997399	5.22369	8.14021	0.0119562	0.122905
Blood	Late Trophs	PBANKA_1352200	null	conserved Plasmodium protein, unknown function	1.00327	5.29747	8.12786	0.0120089	0.123137
Spleen	Mid Rings	PBANKA_1010200	METAP2	methionine aminopeptidase 2, putative	0.609475	8.57683	10.2611	0.00815471	0.123362
Spleen	Mid Rings	PBANKA_0933400	null	GTPase-activating protein, putative	-1.00556	6.35836	10.2471	0.00818693	0.123362
Spleen	Mid Rings	PBANKA_1321600	null	conserved Plasmodium protein, unknown function	-0.968933	6.57247	10.2452	0.00819131	0.123362
Spleen	Mid Rings	PBANKA_1440100	null	conserved Plasmodium protein, unknown function	0.604735	8.08248	10.1687	0.00837006	0.123362
Spleen	Mid Rings	PBANKA_0407800	SBP2	SECIS-binding protein 2, putative	-1.1471	6.07853	10.073	0.00860009	0.123362
Spleen	Mid Rings	PBANKA_1010300	null	dynein-related AAA-type ATPase, putative	0.889619	10.8848	10.0558	0.00864214	0.123362
Spleen	Mid Rings	PBANKA_0100021	null	fam-b protein	0.80236	9.06701	10.0223	0.00872491	0.123362
Spleen	Mid Rings	PBANKA_0210600	null	ubiquitin carboxyl-terminal hydrolase, putative	-0.710645	7.87664	10.0072	0.00876268	0.123362
Spleen	Mid Rings	PBANKA_1232800	null	NOSIP domain-containing protein, putative	-1.2791	4.44884	9.99523	0.00879256	0.123362
Spleen	Mid Rings	PBANKA_1306800	SEC7	protein transport protein SEC7, putative	-0.885968	6.60619	9.98037	0.00882992	0.123362
Spleen	Mid Rings	PBANKA_1317800	null	tRNA intron endonuclease, putative	-1.11632	5.17217	9.97588	0.00884126	0.123362
Spleen	Mid Rings	PBANKA_0201000	null	fam-b protein	-0.960152	6.27586	9.93618	0.00894217	0.123362
Spleen	Mid Rings	PBANKA_1141100	null	conserved Plasmodium protein, unknown function	0.632766	8.29793	9.93465	0.00894606	0.123362
Spleen	Mid Rings	PBANKA_1401200	null	ATP-dependent RNA helicase DHR1, putative	0.763009	9.24466	9.91157	0.00900538	0.123362
Spleen	Mid Rings	PBANKA_1360500	ECT	ethanolamine-phosphate cytidylyltransferase	-0.7265	7.67206	9.90962	0.00901044	0.123362
Spleen	Mid Rings	PBANKA_1348300	UTP4	U3 small nucleolar RNA-associated protein 4, putative	0.605107	9.09634	9.89851	0.00903916	0.123362
Spleen	Mid Rings	PBANKA_0903000	RSA4	ribosome assembly protein 4, putative	0.616676	8.97008	9.86105	0.00913689	0.123362
Spleen	Mid Rings	PBANKA_0514500	RPN9	26S proteasome regulatory subunit RPN9, putative	-1.08704	5.56493	9.84924	0.00916795	0.123362
Spleen	Mid Rings	PBANKA_0611000	null	trafficking protein particle complex subunit 5, putative	-1.41568	5.40339	9.84429	0.009181	0.123362
Spleen	Mid Rings	PBANKA_0111200	NOG1	nucleolar GTP-binding protein 1, putative	0.641332	8.86271	9.84117	0.00918926	0.123362
Spleen	Mid Rings	PBANKA_0714800	RRB1	ribosome assembly protein RRB1, putative	0.624076	8.1803	9.81246	0.0092655	0.123362
Spleen	Mid Rings	PBANKA_1345800	null	RNA-binding protein, putative	0.718947	11.1017	9.81068	0.00927027	0.123362
Spleen	Mid Rings	PBANKA_1408400	null	conserved Plasmodium protein, unknown function	-1.21062	4.25812	9.78187	0.00934758	0.123362
Spleen	Mid Rings	PBANKA_0622800	null	conserved protein, unknown function	0.622233	8.40266	9.78108	0.00934971	0.123362
Spleen	Mid Rings	PBANKA_1026900	KsgA1	ribosomal RNA small subunit methyltransferase A1, putative	0.627343	8.61664	9.75936	0.00940853	0.123362
Spleen	Mid Rings	PBANKA_0800300	null	conserved Plasmodium protein, unknown function	0.692708	8.90798	9.75146	0.00943005	0.123362
Spleen	Mid Rings	PBANKA_0808420	null	tubulin-specific chaperone, putative	-1.2537	5.74091	9.7367	0.00947038	0.123362
Spleen	Mid Rings	PBANKA_1434100	DYN3	dynamin-like protein, putative	0.636804	7.98793	9.72456	0.00950369	0.123362
Spleen	Mid Rings	PBANKA_0311800	ACS9	acyl-CoA synthetase, putative	0.903698	11.0137	9.72287	0.00950834	0.123362
Spleen	Mid Rings	PBANKA_1024700	UFD1	ubiquitin fusion degradation protein 1, putative	-1.24168	5.04529	9.72144	0.00951228	0.123362
Spleen	Mid Rings	PBANKA_0722941	null	fam-b protein	-0.960998	6.66799	9.71217	0.00953785	0.123362
Spleen	Mid Rings	PBANKA_0112500	MFR1	major facilitator superfamily-related transporter, putative	0.615957	8.27288	9.68501	0.00961324	0.123362
Spleen	Mid Rings	PBANKA_1426000	CARM1	histone-arginine methyltransferase CARM1, putative	0.869488	6.98888	9.67013	0.00965482	0.123362
Spleen	Mid Rings	PBANKA_1207000	NOP5	nucleolar protein 5, putative	0.64073	9.7353	9.64064	0.00973792	0.123362
Spleen	Mid Rings	PBANKA_0705100	KRI1	protein KRI1, putative	0.632571	8.93389	9.63055	0.00976652	0.123362
Spleen	Mid Rings	PBANKA_1462900	FCF2	rRNA-processing protein FCF2, putative	0.60555	8.85695	9.6109	0.00982256	0.123362
Spleen	Mid Rings	PBANKA_1101200	null	Plasmodium exported protein, unknown function	0.697387	11.5273	9.60691	0.00983398	0.123362
Spleen	Mid Rings	PBANKA_1143500	null	ribosome biogenesis protein MRT4, putative	0.818792	6.80418	9.58877	0.00988612	0.123362
Spleen	Mid Rings	PBANKA_0930100	null	conserved Plasmodium protein, unknown function	-1.17456	4.96464	9.5671	0.00994882	0.123362
Spleen	Mid Rings	PBANKA_1023400	GR	glutathione reductase, putative	-0.88271	7.07827	9.53753	0.0100351	0.123362
Spleen	Mid Rings	PBANKA_0213400	NMD3	60S ribosomal export protein NMD3, putative	0.624962	8.61416	9.53212	0.010051	0.123362
Spleen	Mid Rings	PBANKA_0933000	CLK3	serine/threonine protein kinase, putative	-1.37276	4.93261	9.53097	0.0100544	0.123362
Spleen	Mid Rings	PBANKA_1112400	OPRT	orotate phosphoribosyltransferase, putative	-0.625759	8.68532	9.53062	0.0100555	0.123362
Spleen	Mid Rings	PBANKA_1442500	ELP3	elongator complex protein 3, putative	0.635049	9.37726	9.52802	0.0100631	0.123362
Spleen	Mid Rings	PBANKA_0929500	MYST	histone acetyltransferase MYST, putative	-1.45688	4.69907	9.52343	0.0100766	0.123362
Spleen	Mid Rings	PBANKA_1440000	null	isoleucine--tRNA ligase, putative	-1.17093	5.73266	9.52106	0.0100836	0.123362
Spleen	Mid Rings	PBANKA_1440200	null	conserved protein, unknown function	0.626064	7.67475	9.47577	0.0102183	0.123362
Spleen	Mid Rings	PBANKA_1348100	null	conserved protein, unknown function	-1.12344	5.2549	9.43947	0.0103279	0.123362
Spleen	Mid Rings	PBANKA_1111400	INO1	inositol-3-phosphate synthase, putative	-0.922164	6.11947	9.43281	0.0103481	0.123362
Spleen	Mid Rings	PBANKA_1344500	null	conserved protein, unknown function	0.785647	10.0429	9.42958	0.010358	0.123362
Spleen	Mid Rings	PBANKA_0213300	AOP	1-cys peroxiredoxin, putative	-1.07148	5.74676	9.42733	0.0103648	0.123362
Spleen	Mid Rings	PBANKA_0614400	null	conserved Plasmodium protein, unknown function	-0.887602	6.60665	9.42459	0.0103732	0.123362
Spleen	Mid Rings	PBANKA_1428600	null	SND2 domain-containing protein, putative	-1.20977	5.48881	9.38924	0.0104817	0.123362
Spleen	Mid Rings	PBANKA_1216000	null	iron-sulfur assembly protein, putative	-1.47244	4.97754	9.3831	0.0105007	0.123362
Spleen	Mid Rings	PBANKA_0514100	PRP22	pre-mRNA-splicing factor ATP-dependent RNA helicase PRP22, putative	0.663402	9.58177	9.37427	0.0105281	0.123362
Spleen	Mid Rings	PBANKA_0716300	null	Rab5-interacting protein, putative	-1.05244	5.37842	9.37063	0.0105394	0.123362
Spleen	Mid Rings	PBANKA_1026200	GDH1	NADP-specific glutamate dehydrogenase, putative	0.681205	9.15937	9.33463	0.0106521	0.123362
Spleen	Mid Rings	PBANKA_0613800	SDA1	protein SDA1, putative	0.600887	9.27184	9.33365	0.0106552	0.123362
Spleen	Mid Rings	PBANKA_0213500	null	ribosome biogenesis protein BRX1, putative	0.602179	9.53759	9.32866	0.010671	0.123362
Spleen	Mid Rings	PBANKA_0819900	NAPS	nucleosome assembly protein	0.69673	9.67607	9.32473	0.0106834	0.123362
Spleen	Late Trophs	PBANKA_0720700	null	regulator of chromosome condensation, putative	-0.79283	6.07237	6.31139	0.0237317	0.123375
Spleen	Late Trophs	PBANKA_0106950	SAM50	sorting assembly machinery 50 kDa subunit, putative	-0.641249	6.98835	6.30554	0.0237866	0.123503
Blood	Late Trophs	PBANKA_0509600	null	conserved Plasmodium protein, unknown function	-0.981316	6.34844	8.10481	0.0121081	0.12352
Blood	Late Trophs	PBANKA_1322200	SAS4	spindle assembly abnormal protein 4, putative	-0.841411	7.22971	8.09818	0.0121368	0.12352
Blood	Late Trophs	PBANKA_0708700	MED7	mediator of RNA polymerase II transcription subunit 7, putative	0.852773	6.34373	8.09812	0.0121371	0.12352
Blood	Late Trophs	PBANKA_0925000	null	RING zinc finger protein, putative	-0.681877	7.94076	8.09049	0.0121702	0.123549
Spleen	Mid Rings	PBANKA_0209900	NT4	nucleoside transporter 4, putative	-1.08168	5.58759	9.30277	0.010753	0.123612
Spleen	Late Trophs	PBANKA_0718300	MCM9	DNA helicase MCM9, putative	-0.796964	6.02361	6.28774	0.0239547	0.123856
Spleen	Late Trophs	PBANKA_0204600	PHIL1	photosensitized INA-labeled protein PHIL1	1.21081	4.69796	6.28407	0.0239895	0.123856
Spleen	Late Trophs	PBANKA_1359800	null	conserved Plasmodium protein, unknown function	0.869059	5.51088	6.28342	0.0239957	0.123856
Spleen	Late Trophs	PBANKA_1339400	null	micro-fibrillar-associated protein, putative	-0.630902	7.1948	6.27879	0.0240397	0.123856
Spleen	Late Trophs	PBANKA_0206200	null	conserved protein, unknown function	-0.770942	7.11426	6.27854	0.0240421	0.123856
Spleen	Late Trophs	PBANKA_0621300	null	conserved Plasmodium protein, unknown function	0.67252	8.89186	6.27743	0.0240526	0.123856
Spleen	Late Trophs	PBANKA_0806700	null	conserved Plasmodium protein, unknown function	0.544616	9.08791	6.27591	0.0240671	0.123856
Spleen	Mid Rings	PBANKA_1230800	PDXK	pyridoxal kinase, putative	-1.28905	5.40762	9.27911	0.0108287	0.123929
Blood	Late Trophs	PBANKA_0409100	null	pre-mRNA splicing factor, putative	0.611151	7.64123	8.07159	0.0122527	0.124078
Blood	Late Trophs	PBANKA_0938500	null	succinyl-CoA synthetase alpha subunit, putative	-0.871839	8.44695	8.05864	0.0123096	0.124345
Spleen	Mid Rings	PBANKA_0913800	RPA2	DNA-directed RNA polymerase I subunit RPA2, putative	0.608555	8.29776	9.2491	0.0109256	0.124485
Spleen	Late Trophs	PBANKA_0803100	MCM7	DNA replication licensing factor MCM7, putative	0.594752	9.25558	6.25371	0.0242796	0.124506
Spleen	Late Trophs	PBANKA_0304400	MSP4/5	merozoite surface protein 4/5	0.79504	8.02329	6.25333	0.0242833	0.124506
Spleen	Late Trophs	PBANKA_0401900	RPB6	DNA-directed RNA polymerases I, II, and III subunit RPABC2, putative	0.830079	5.88478	6.25316	0.0242849	0.124506
Blood	Late Trophs	PBANKA_1344100	MyoF	myosin F, putative	-0.726869	7.95111	8.04628	0.0123642	0.124589
Spleen	Late Trophs	PBANKA_1009400	EMC4	ER membrane protein complex subunit 4, putative	-1.00238	7.12567	6.24748	0.0243397	0.12463
Spleen	Late Trophs	PBANKA_1452900	null	conserved protein, unknown function	0.898945	4.80075	6.24202	0.0243924	0.124744
Spleen	Mid Rings	PBANKA_1024351	null	5S ribosomal RNA	0.947989	6.17324	9.22015	0.0110201	0.124804
Spleen	Mid Rings	PBANKA_0922400	null	XTBD domain-containing protein, putative	-1.25864	4.83106	9.21088	0.0110506	0.124804
Blood	Late Trophs	PBANKA_1216500	CYP19A	peptidyl-prolyl cis-trans isomerase, putative	0.658254	10.6372	8.02803	0.0124453	0.124837
Blood	Late Trophs	PBANKA_1410000	RPT1	26S protease regulatory subunit 7, putative	-0.885564	7.55172	8.02697	0.0124501	0.124837
Blood	Mid Rings	PBANKA_0404200	null	ubiquitin-conjugating enzyme E2, putative	1.1791	7.04623	15.3478	0.00229116	0.124971
Blood	Mid Rings	PBANKA_0823300	null	para-aminobenzoic acid synthetase, putative	1.28792	7.91158	15.2733	0.00232955	0.124971
Spleen	Mid Rings	PBANKA_1022200	null	DIX domain-containing protein, putative	-0.682442	7.82013	9.17933	0.011155	0.125061
Spleen	Mid Rings	PBANKA_1429700	null	conserved Plasmodium protein, unknown function	-0.667599	7.78696	9.15223	0.0112456	0.125061
Spleen	Mid Rings	PBANKA_1023300	CPSF4	cleavage and polyadenylation specificity factor subunit 4, putative	-1.22953	5.63918	9.14607	0.0112663	0.125061
Spleen	Mid Rings	PBANKA_0100900	null	ATP-dependent RNA helicase, putative	0.570717	9.21849	9.14538	0.0112686	0.125061
Spleen	Mid Rings	PBANKA_0517300	WDR70	WD repeat-containing protein 70, putative	0.773885	7.19145	9.11001	0.0113885	0.125061
Spleen	Mid Rings	PBANKA_1102400	null	conserved protein, unknown function	-1.1573	4.84003	9.10252	0.0114141	0.125061
Spleen	Mid Rings	PBANKA_0211500	null	proteasome subunit alpha type-5, putative	-1.41151	4.22664	9.08354	0.0114792	0.125061
Spleen	Mid Rings	PBANKA_1012800	null	voltage-dependent anion-selective channel protein, putative	-0.732607	7.34644	9.0791	0.0114945	0.125061
Spleen	Mid Rings	PBANKA_1359300	null	VPS13 domain-containing protein, putative	-0.648978	7.47907	9.07011	0.0115256	0.125061
Spleen	Mid Rings	PBANKA_1004700	null	methyltransferase, putative	-1.06359	5.41518	9.04937	0.0115976	0.125061
Spleen	Mid Rings	PBANKA_0312400	RPB2	DNA-directed RNA polymerase II subunit RPB2, putative	0.616826	7.56151	9.03438	0.01165	0.125061
Spleen	Mid Rings	PBANKA_1146200	null	Plasmodium exported protein, unknown function	0.82155	7.11457	9.03262	0.0116561	0.125061
Spleen	Late Trophs	PBANKA_0803200	null	inositol-phosphate phosphatase, putative	0.601967	9.34824	6.2308	0.0245013	0.125144
Blood	Mid Rings	PBANKA_1418800	null	SNARE protein, putative	0.913786	7.11265	15.1688	0.00238471	0.125319
Spleen	Late Trophs	PBANKA_1444900	null	vacuolar transporter chaperone, putative	-0.644986	6.93377	6.22289	0.0245783	0.12538
Blood	Late Trophs	PBANKA_1336000	null	HSP20-like chaperone, putative	0.982767	5.60668	7.99986	0.0125718	0.125748
Blood	Late Trophs	PBANKA_1362100	TKL3	tyrosine kinase-like protein, putative	-0.609443	8.75343	7.98224	0.0126516	0.126237
Spleen	Late Trophs	PBANKA_1448800	null	helicase, putative	0.524071	8.72874	6.2016	0.0247872	0.126288
Spleen	Late Trophs	PBANKA_0902500	ORP1	oocyst rupture protein 1	0.550825	7.80486	6.19778	0.0248249	0.126322
Spleen	Late Trophs	PBANKA_1312100	null	conserved protein, unknown function	0.545926	8.13529	6.19331	0.024869	0.126389
Spleen	Late Trophs	PBANKA_0910800	null	conserved Plasmodium protein, unknown function	0.998512	4.62524	6.18716	0.02493	0.126396
Spleen	Late Trophs	PBANKA_1448300	null	homocysteine S-methyltransferase, putative	0.695371	6.21166	6.18693	0.0249323	0.126396
Spleen	Mid Rings	PBANKA_1034300	AP2-G2	AP2 domain transcription factor AP2-G2	0.725897	8.95135	8.98279	0.0118324	0.126425
Spleen	Late Trophs	PBANKA_1315200	null	pre-mRNA-splicing factor CWF18, putative	0.712781	6.66735	6.17864	0.0250147	0.126514
Spleen	Late Trophs	PBANKA_0917980	null	small nucleolar RNA snoR14a	-0.912883	7.48517	6.17835	0.0250176	0.126514
Blood	Late Trophs	PBANKA_0511100	null	conserved Plasmodium protein, unknown function	-1.05539	5.9765	7.95767	0.0127638	0.126843
Blood	Late Trophs	PBANKA_1312500	null	Appr-1-p processing domain protein	0.97218	5.7291	7.95536	0.0127745	0.126843
Spleen	Mid Rings	PBANKA_1350000	null	conserved protein, unknown function	-1.25431	4.22372	8.95804	0.0119211	0.126847
Spleen	Mid Rings	PBANKA_1441700	PV2	parasitophorous vacuolar protein 2	0.84385	9.14702	8.94294	0.0119757	0.126902
Spleen	Mid Rings	PBANKA_1102500	null	DnaJ protein, putative	-1.12632	4.63362	8.92732	0.0120324	0.126981
Blood	Late Trophs	PBANKA_1442900	null	conserved Plasmodium protein, unknown function	-0.613364	8.62521	7.94413	0.0128262	0.127048
Spleen	Mid Rings	PBANKA_1013500	LSG1	large subunit GTPase 1, putative	0.551977	8.77603	8.90579	0.0121111	0.12729
Spleen	Mid Rings	PBANKA_0919100	PV1	parasitophorous vacuolar protein 1	0.684113	11.5315	8.8811	0.0122021	0.127369
Spleen	Mid Rings	PBANKA_1432800	MRD1	multiple RNA-binding domain-containing protein 1, putative	0.57773	9.06682	8.83711	0.0123662	0.127369
Spleen	Mid Rings	PBANKA_0516300	null	DER1-like protein, putative	-0.95269	5.71497	8.80486	0.0124883	0.127369
Spleen	Mid Rings	PBANKA_1420900	DHHC4	palmitoyltransferase DHHC4, putative	0.605322	8.23797	8.79667	0.0125195	0.127369
Spleen	Mid Rings	PBANKA_1234700	null	conserved protein, unknown function	-1.39567	4.80786	8.78339	0.0125703	0.127369
Spleen	Mid Rings	PBANKA_0214200	null	tRNA pseudouridine synthase D, putative	-0.847978	7.09784	8.77869	0.0125883	0.127369
Spleen	Mid Rings	PBANKA_1243200	null	conserved Plasmodium protein, unknown function	0.696994	7.23477	8.77683	0.0125955	0.127369
Spleen	Mid Rings	PBANKA_0504900	null	N-acetyltransferase, GNAT family, putative	0.597884	8.94812	8.77376	0.0126073	0.127369
Spleen	Mid Rings	PBANKA_1405600	UTP6	U3 small nucleolar RNA-associated protein 6, putative	0.665352	8.72611	8.77329	0.0126091	0.127369
Spleen	Mid Rings	PBANKA_1316100	null	conserved Plasmodium protein, unknown function	0.574115	8.09625	8.7722	0.0126133	0.127369
Spleen	Mid Rings	PBANKA_1124300	null	conserved Plasmodium protein, unknown function	-1.20209	4.9969	8.73932	0.0127407	0.128012
Spleen	Mid Rings	PBANKA_1446800	CPN60	60 kDa chaperonin, putative	-1.23388	7.23571	8.73017	0.0127764	0.128012
Blood	Late Trophs	PBANKA_0702000	null	conserved protein, unknown function	-1.05688	6.91338	7.91363	0.012968	0.128141
Spleen	Late Trophs	PBANKA_1236900	TAF10	transcription initiation factor TFIID subunit 10, putative	-0.705019	7.31368	6.13953	0.0254078	0.128293
Spleen	Late Trophs	PBANKA_1024800	null	ATP synthase-associated protein, putative	-0.798357	8.65994	6.13621	0.0254414	0.128293
Spleen	Late Trophs	PBANKA_1413400	P44	general transcription factor IIH subunit 2, putative	-0.581098	7.77709	6.13295	0.0254746	0.128293
Spleen	Late Trophs	PBANKA_0722921	null	PIR protein	0.567206	8.40632	6.12946	0.0255101	0.128293
Spleen	Late Trophs	PBANKA_0929500	MYST	histone acetyltransferase MYST, putative	0.653366	6.65488	6.12784	0.0255266	0.128293
Blood	Late Trophs	PBANKA_1112400	OPRT	orotate phosphoribosyltransferase, putative	0.708112	7.12631	7.87562	0.0131472	0.128369
Blood	Late Trophs	PBANKA_1208200	null	kinesin-4, putative	-0.848164	9.17119	7.87545	0.013148	0.128369
Blood	Late Trophs	PBANKA_1362300	null	conserved Plasmodium protein, unknown function	-0.707287	9.98432	7.87422	0.0131538	0.128369
Blood	Late Trophs	PBANKA_0938700	DTD	D-tyrosyl-tRNA(Tyr) deacylase, putative	0.880423	6.28152	7.87079	0.0131702	0.128369
Blood	Late Trophs	PBANKA_0810500	ARP	apoptosis-related protein, putative	0.721781	7.6937	7.87005	0.0131737	0.128369
Blood	Late Trophs	PBANKA_1423900	null	translation initiation factor SUI1, putative	0.855359	6.40232	7.86878	0.0131797	0.128369
Spleen	Mid Rings	PBANKA_1200600	null	Plasmodium exported protein, unknown function	0.940779	9.70905	8.69796	0.0129031	0.128445
Spleen	Mid Rings	PBANKA_1445600	RIO1	serine/threonine protein kinase RIO1, putative	0.654243	7.84044	8.69164	0.0129281	0.128445
Spleen	Mid Rings	PBANKA_1456300	TIM13	mitochondrial import inner membrane translocase subunit TIM13, putative	-0.668691	7.33526	8.6813	0.0129692	0.128445
Spleen	Late Trophs	PBANKA_1301700	SF3A1	splicing factor 3A subunit 1, putative	-0.572437	7.87006	6.11685	0.025639	0.128561
Spleen	Late Trophs	PBANKA_0925900	null	conserved Plasmodium protein, unknown function	0.50297	8.05833	6.11646	0.025643	0.128561
Spleen	Late Trophs	PBANKA_0506500	ZIPCO	ZIP domain-containing protein	-0.884719	5.95741	6.10458	0.0257651	0.128902
Spleen	Late Trophs	PBANKA_1133700	null	conserved Plasmodium protein, unknown function	0.510329	8.56029	6.10209	0.0257908	0.128902
Spleen	Late Trophs	PBANKA_1350400	null	conserved protein, unknown function	-0.825977	6.88376	6.10065	0.0258057	0.128902
Spleen	Late Trophs	PBANKA_0607500	null	mago-binding protein, putative	-1.23264	6.09574	6.08559	0.0259617	0.129523
Spleen	Females	PBANKA_1313700	null	serine/threonine protein kinase, putative	-1.4062	7.32238	8.5356	0.00393405	0.129534
Spleen	Mid Rings	PBANKA_0942100	null	metabolite/drug transporter, putative	-1.32916	4.16362	8.63767	0.0131443	0.129592
Spleen	Mid Rings	PBANKA_1226200	METAP1c	methionine aminopeptidase 1c, putative	-1.14765	4.56489	8.61203	0.0132485	0.129592
Spleen	Mid Rings	PBANKA_0502200	RPN5	26S proteasome regulatory subunit p55, putative	-1.15566	4.57087	8.6015	0.0132916	0.129592
Spleen	Mid Rings	PBANKA_1420800	null	conserved Plasmodium protein, unknown function	0.559175	8.03687	8.59757	0.0133077	0.129592
Spleen	Mid Rings	PBANKA_1347200	null	nucleotidyltransferase, putative	0.590647	8.02816	8.58501	0.0133594	0.129592
Spleen	Mid Rings	PBANKA_0205000	null	conserved Plasmodium protein, unknown function	0.691116	12.142	8.57831	0.013387	0.129592
Spleen	Late Trophs	PBANKA_1024100	SPB4	ATP-dependent rRNA helicase SPB4, putative	-0.890345	5.52681	6.0766	0.0260554	0.129615
Spleen	Late Trophs	PBANKA_0941300	PTEX88	translocon component PTEX88	-0.680846	6.76646	6.07487	0.0260735	0.129615
Spleen	Late Trophs	PBANKA_1309900	LAP	M17 leucyl aminopeptidase, putative	-0.601995	8.95431	6.07468	0.0260754	0.129615
Spleen	Late Trophs	PBANKA_1448100	null	conserved Plasmodium protein, unknown function	-0.757934	5.99398	6.06703	0.0261556	0.129855
Spleen	Females	PBANKA_1345500	null	CTLH domain-containing protein, putative	1.21778	9.33307	8.47453	0.00406201	0.130277
Spleen	Females	PBANKA_1138200	RUVB3	RuvB-like helicase 3, putative	1.20037	8.82798	8.44322	0.00412926	0.130277
Spleen	Females	PBANKA_1319500	CCP2	LCCL domain-containing protein	1.40377	10.6804	8.44234	0.00413117	0.130277
Spleen	Late Trophs	PBANKA_1216000	null	iron-sulfur assembly protein, putative	-0.867439	5.37567	6.05373	0.0262954	0.130287
Spleen	Late Trophs	PBANKA_1344300	CAF2	chromatin assembly factor 1 subunit B, putative	0.528677	8.84064	6.0481	0.0263549	0.130287
Spleen	Late Trophs	PBANKA_1310500	null	conserved Plasmodium protein, unknown function	0.700503	8.33335	6.0475	0.0263613	0.130287
Spleen	Late Trophs	PBANKA_1116300	MQO	malate:quinone oxidoreductase, putative	0.540252	7.74209	6.04527	0.0263849	0.130287
Spleen	Late Trophs	PBANKA_1212600	HAP2	male gamete fusion factor HAP2	-1.0054	5.2288	6.04364	0.0264021	0.130287
Blood	Late Trophs	PBANKA_1438800	null	50S ribosomal protein L24, putative	1.01414	4.94748	7.8108	0.0134594	0.13078
Spleen	Mid Rings	PBANKA_0617900	AIF	apoptosis-inducing factor, putative	-1.15381	5.67179	8.51392	0.0136564	0.130793
Spleen	Mid Rings	PBANKA_0821700	null	inosine-5'-monophosphate dehydrogenase, putative	0.801885	8.13469	8.51199	0.0136645	0.130793
Spleen	Mid Rings	PBANKA_1337400	null	nucleoside-diphosphatase, putative	-1.01802	6.82499	8.51146	0.0136668	0.130793
Spleen	Mid Rings	PBANKA_1139000	null	conserved Plasmodium protein, unknown function	-1.10794	5.52686	8.50028	0.0137143	0.130793
Spleen	Late Trophs	PBANKA_1119900	null	DnaJ protein, putative	0.700095	7.06515	6.02816	0.0265669	0.130941
Spleen	Late Trophs	PBANKA_1018900	null	conserved Plasmodium protein, unknown function	0.544454	7.41736	6.01937	0.026661	0.131108
Spleen	Late Trophs	PBANKA_1005200	null	conserved Plasmodium protein, unknown function	0.819063	5.70254	6.019	0.0266649	0.131108
Blood	Late Trophs	PBANKA_0623100	null	tryptophan-rich protein	-0.695457	11.2303	7.79602	0.0135317	0.131171
Spleen	Late Trophs	PBANKA_0924400	SNU13	13 kDa ribonucleoprotein-associated protein, putative	-0.814733	7.57471	6.00919	0.0267704	0.131229
Spleen	Late Trophs	PBANKA_1002500	null	conserved Plasmodium protein, unknown function	1.02815	4.05669	6.00825	0.0267804	0.131229
Spleen	Late Trophs	PBANKA_1207900	PPM10	protein phosphatase PPM10, putative	0.82302	6.28621	6.00774	0.026786	0.131229
Spleen	Mid Rings	PBANKA_0707300	GCN5	histone acetyltransferase GCN5, putative	0.588615	9.97454	8.47764	0.013811	0.13123
Spleen	Late Trophs	PBANKA_0710300	YIF1	protein transport protein YIF1, putative	0.58268	7.18129	6.00239	0.0268437	0.131354
Blood	Late Trophs	PBANKA_1233200	CYC3	cyclin	0.659875	9.59857	7.78137	0.0136039	0.131558
Spleen	Late Trophs	PBANKA_1218900	EF-1delta	elongation factor 1-delta, putative	-0.557976	9.07689	5.9943	0.0269313	0.131625
Blood	Late Trophs	PBANKA_1117100	H3.3	histone H3 variant, putative	-0.680043	10.6928	7.7721	0.0136498	0.13169
Blood	Mid Rings	PBANKA_1332700	null	duffy-binding protein	-1.08649	6.99466	14.8589	0.00255752	0.131712
Spleen	Females	PBANKA_0812900	null	conserved Plasmodium protein, unknown function	1.36392	10.4474	8.39295	0.00423965	0.131841
Spleen	Mid Rings	PBANKA_1232100	SR1	serine/arginine-rich splicing factor 1, putative	0.582117	9.42222	8.43457	0.0139972	0.13197
Spleen	Mid Rings	PBANKA_1040581	null	PIR protein	0.901007	6.03964	8.4329	0.0140045	0.13197
Spleen	Mid Rings	PBANKA_0315400	PRP45	pre-mRNA-processing protein 45, putative	0.624583	8.60355	8.42251	0.0140499	0.13197
Spleen	Mid Rings	PBANKA_1440400	null	small subunit rRNA processing factor, putative	0.605364	8.07378	8.41187	0.0140966	0.13197
Spleen	Mid Rings	PBANKA_1241300	null	conserved Plasmodium protein, unknown function	-1.23094	5.56417	8.40086	0.0141451	0.13197
Blood	Late Trophs	PBANKA_1031400	null	conserved Plasmodium protein, unknown function	1.10014	5.70908	7.75939	0.013713	0.131988
Spleen	Late Trophs	PBANKA_1021000	null	conserved Plasmodium protein, unknown function	-0.762808	5.97659	5.98396	0.0270437	0.132016
Blood	Late Trophs	PBANKA_1362200	null	cytidine and deoxycytidylate deaminase, putative	0.968142	5.05115	7.75038	0.013758	0.132109
Spleen	Late Trophs	PBANKA_0707300	GCN5	histone acetyltransferase GCN5, putative	0.516284	9.58854	5.97857	0.0271026	0.132145
Spleen	Late Trophs	PBANKA_1017900	PEPC	phosphoenolpyruvate carboxylase	-0.845262	5.66687	5.96867	0.027211	0.132254
Spleen	Late Trophs	PBANKA_1028300	PP1	serine/threonine protein phosphatase PP1	0.667661	7.32376	5.96787	0.0272198	0.132254
Spleen	Late Trophs	PBANKA_1427000	PPM7	protein phosphatase PPM7	-0.93815	5.07241	5.96766	0.0272221	0.132254
Spleen	Mid Rings	PBANKA_0302500	HT	hexose transporter	-0.643481	7.47196	8.38172	0.0142299	0.132282
Spleen	Late Trophs	PBANKA_1449800	VP2	inorganic pyrophosphatase, putative	1.13967	4.65609	5.96168	0.0272879	0.132312
Spleen	Late Trophs	PBANKA_1443500	null	WD repeat-containing protein, putative	0.557231	9.59645	5.9578	0.0273306	0.132312
Spleen	Late Trophs	PBANKA_1123500	ISWI	SNF2 helicase, putative	0.599993	11.2876	5.95775	0.0273312	0.132312
Blood	Mid Rings	PBANKA_1420500	null	conserved Plasmodium protein, unknown function	-0.941697	10.8152	14.7438	0.0026254	0.132557
Spleen	Late Trophs	PBANKA_0509700	null	conserved Plasmodium protein, unknown function	0.593862	7.54547	5.9486	0.0274324	0.132596
Spleen	Late Trophs	PBANKA_1104600	null	MMS19-like protein, putative	-0.65611	6.88704	5.94657	0.0274549	0.132596
Spleen	Late Trophs	PBANKA_1349200	MSRP1	MSP7-like protein	0.622739	11.1538	5.94181	0.0275077	0.132694
Blood	Late Trophs	PBANKA_1027300	null	conserved Plasmodium protein, unknown function	-0.709677	8.44131	7.72914	0.0138648	0.132822
Spleen	Mid Rings	PBANKA_0100700	null	Plasmodium exported protein, unknown function	0.758403	11.445	8.35614	0.0143441	0.132864
Spleen	Late Trophs	PBANKA_0941400	CEN4	centrin-4	0.903199	5.37021	5.93379	0.0275971	0.132968
Spleen	Mid Rings	PBANKA_1311600	null	calponin homology domain-containing protein, putative	0.691607	8.67253	8.32365	0.0144909	0.133358
Spleen	Mid Rings	PBANKA_1361300	null	TBC domain protein, putative	-0.971947	5.20117	8.32141	0.014501	0.133358
Spleen	Mid Rings	PBANKA_1416600	FD	ferredoxin, putative	-1.2435	4.07536	8.30994	0.0145533	0.133362
Blood	Late Trophs	PBANKA_1104400	null	conserved Plasmodium protein, unknown function	-0.844313	9.27864	7.71037	0.01396	0.133417
Blood	Late Trophs	PBANKA_0815700	MFR4	major facilitator superfamily-related transporter, putative	-0.855634	6.17507	7.70404	0.0139922	0.133417
Spleen	Late Trophs	PBANKA_0706200	NT2	nucleoside transporter 2, putative	-0.855894	6.50306	5.92041	0.0277468	0.133459
Spleen	Late Trophs	PBANKA_0308000	RAB5a	ras-related protein Rab-5A, putative	0.894175	5.67797	5.9168	0.0277874	0.133459
Spleen	Late Trophs	PBANKA_0102400	null	conserved Plasmodium protein, unknown function	-1.03255	4.986	5.91594	0.0277971	0.133459
Blood	Late Trophs	PBANKA_0501100	37865	early transcribed membrane protein	0.571864	8.52104	7.69597	0.0140335	0.133498
Spleen	Late Trophs	PBANKA_0523800	AARP	apical asparagine-rich protein AARP, putative	0.918899	5.90287	5.9062	0.027907	0.133829
Spleen	Late Trophs	PBANKA_0405800	SKA2	spindle and kinetochore-associated protein 2, putative	0.526772	7.50606	5.90136	0.0279617	0.133851
Spleen	Late Trophs	PBANKA_0812300	null	conserved Plasmodium protein, unknown function	0.513789	8.38416	5.9	0.0279772	0.133851
Blood	Mid Rings	PBANKA_0606800	null	acyl carrier protein, mitochondrial, putative	0.993693	7.20589	14.5747	0.00272914	0.13399
Blood	Mid Rings	PBANKA_1445600	RIO1	serine/threonine protein kinase RIO1, putative	-0.913125	7.84044	14.4968	0.0027785	0.13399
Blood	Mid Rings	PBANKA_0802600	RF2	peptide chain release factor 2, putative	1.40598	4.665	14.4482	0.00280989	0.13399
Spleen	Late Trophs	PBANKA_0814200	null	elongation factor 1-beta, putative	-0.587189	10.502	5.88719	0.0281228	0.134346
Spleen	Late Trophs	PBANKA_0307000	null	60S ribosomal protein L37ae, putative	-0.782252	10.2674	5.88512	0.0281465	0.134346
Spleen	Late Trophs	PBANKA_1416300	RPS19	40S ribosomal protein S19, putative	-0.555099	10.0248	5.87716	0.0282375	0.134538
Spleen	Late Trophs	PBANKA_0835600	PKAc	cAMP-dependent protein kinase catalytic subunit	0.856217	6.6649	5.87392	0.0282746	0.134538
Spleen	Late Trophs	PBANKA_0409800	null	ATP synthase F0 subunit d-like protein, putative	0.534387	9.62544	5.87258	0.02829	0.134538
Spleen	Late Trophs	PBANKA_1021700	null	conserved Plasmodium protein, unknown function	-0.765079	6.13663	5.86882	0.0283332	0.134538
Spleen	Late Trophs	PBANKA_1453200	null	BTB/POZ domain-containing protein, putative	-0.653105	8.12218	5.86494	0.0283779	0.134538
Spleen	Late Trophs	PBANKA_1431000	CYP32	peptidyl-prolyl cis-trans isomerase, putative	-0.86367	5.60284	5.86437	0.0283845	0.134538
Spleen	Late Trophs	PBANKA_1016300	null	proliferation-associated protein 2g4, putative	-0.540732	8.13959	5.85841	0.0284532	0.134707
Spleen	Mid Rings	PBANKA_1001000	null	conserved Plasmodium protein, unknown function	0.548076	8.79509	8.25552	0.0148043	0.134774
Spleen	Mid Rings	PBANKA_0407900	null	YTH domain-containing protein, putative	-1.40181	5.08934	8.25386	0.014812	0.134774
Spleen	Late Trophs	PBANKA_1121200	null	vacuolar transporter chaperone, putative	-0.722539	6.32359	5.84688	0.028587	0.135184
Spleen	Mid Rings	PBANKA_0613900	null	PDCD2 domain-containing protein, putative	0.612426	9.06704	8.22859	0.0149305	0.135373
Spleen	Late Trophs	PBANKA_1234100	COX10	protoheme IX farnesyltransferase, putative	0.539694	7.5569	5.83522	0.0287228	0.135422
Spleen	Late Trophs	PBANKA_1360700	null	conserved Plasmodium protein, unknown function	-0.521767	7.96139	5.82603	0.0288305	0.135422
Spleen	Late Trophs	PBANKA_0811900	NBP35	cytosolic Fe-S cluster assembly factor NBP35, putative	-0.809636	5.79125	5.81823	0.0289222	0.135422
Spleen	Late Trophs	PBANKA_1314400	null	conserved Plasmodium protein, unknown function	0.498319	7.92304	5.81426	0.028969	0.135422
Spleen	Late Trophs	PBANKA_1452700	null	conserved Plasmodium protein, unknown function	-0.814479	6.28934	5.81418	0.0289699	0.135422
Spleen	Late Trophs	PBANKA_0311100	mRPL13	ribosomal protein L13, mitochondrial, putative	-0.539136	7.71388	5.81178	0.0289982	0.135422
Spleen	Late Trophs	PBANKA_0202300	null	UMP-CMP kinase, putative	-0.761937	6.08482	5.80941	0.0290263	0.135422
Spleen	Late Trophs	PBANKA_1030000	DHS	deoxyhypusine synthase	-0.76367	6.19151	5.80898	0.0290314	0.135422
Spleen	Late Trophs	PBANKA_0207600	null	asparagine-rich antigen, putative	-0.647987	6.90499	5.80713	0.0290533	0.135422
Spleen	Late Trophs	PBANKA_1137200	SEC24A	protein transport protein Sec24A, putative	0.514767	7.64065	5.80337	0.0290979	0.135422
Spleen	Late Trophs	PBANKA_1113800	UvrD	ATP-dependent DNA helicase UvrD, putative	0.618588	7.16224	5.80269	0.0291059	0.135422
Spleen	Late Trophs	PBANKA_1125200	null	CRAL/TRIO domain-containing protein, putative	0.699239	6.57576	5.80267	0.0291062	0.135422
Spleen	Late Trophs	PBANKA_1027700	UDG	uracil-DNA glycosylase, putative	0.67574	6.56135	5.80266	0.0291063	0.135422
Spleen	Late Trophs	PBANKA_1439100	null	BRO1 domain-containing protein, putative	0.714253	7.33998	5.8019	0.0291153	0.135422
Spleen	Late Trophs	PBANKA_0711700	null	BRIX domain, putative	-0.949847	4.62326	5.80022	0.0291352	0.135422
Blood	Late Trophs	PBANKA_0111300	null	conserved Plasmodium protein, unknown function	1.05637	4.90302	7.64842	0.0142794	0.135464
Blood	Late Trophs	PBANKA_0501500	null	enoyl-CoA hydratase-related protein, putative	0.74168	7.19433	7.64324	0.0143065	0.135464
Blood	Late Trophs	PBANKA_0616100	null	prefoldin subunit 3, putative	0.758275	6.46511	7.62904	0.0143811	0.135542
Blood	Late Trophs	PBANKA_0307300	null	50S ribosomal protein L33, putative	0.972716	6.0962	7.62857	0.0143836	0.135542
Blood	Late Trophs	PBANKA_1310200	NUP313	nucleoporin NUP313	-0.702335	9.619	7.62272	0.0144144	0.135542
Spleen	Mid Rings	PBANKA_1016700	null	leucine-rich repeat protein	-1.77776	5.27396	8.19839	0.0150734	0.136033
Spleen	Mid Rings	PBANKA_0836200	null	conserved Plasmodium protein, unknown function	0.716678	7.62296	8.19096	0.0151089	0.136033
Blood	Late Trophs	PBANKA_1001300	null	conserved Plasmodium protein, unknown function	-0.809409	7.03071	7.60555	0.0145054	0.136084
Blood	Late Trophs	PBANKA_0930100	null	conserved Plasmodium protein, unknown function	-0.650001	7.98741	7.58461	0.0146173	0.136195
Blood	Late Trophs	PBANKA_0922400	null	XTBD domain-containing protein, putative	0.96113	5.8379	7.58456	0.0146175	0.136195
Blood	Late Trophs	PBANKA_1442400	null	conserved Plasmodium protein, unknown function	-1.11642	5.1938	7.58265	0.0146278	0.136195
Blood	Late Trophs	PBANKA_1039300	SR140	U2 snRNP-associated SURP motif-containing protein, putative	0.909764	8.27663	7.57839	0.0146507	0.136195
Spleen	Mid Rings	PBANKA_0704000	null	SNARE protein, putative	-1.1658	5.73291	8.17196	0.0151999	0.136375
Spleen	Late Trophs	PBANKA_1300200	null	PIR protein	-0.905417	7.20248	5.77592	0.0294257	0.136617
Spleen	Late Trophs	PBANKA_0926600	GCN20	protein GCN20, putative	-0.668856	6.90042	5.77298	0.029461	0.136626
Spleen	Late Trophs	PBANKA_0818100	OGG1	N-glycosylase/DNA lyase, putative	0.494157	7.72696	5.76889	0.0295103	0.136699
Blood	Late Trophs	PBANKA_1105800	TBP	TATA-box binding protein, putative	1.01774	4.58147	7.54747	0.0148181	0.136839
Blood	Late Trophs	PBANKA_1034100	FANCJ	FANCJ-like helicase, putative	-0.730579	7.12456	7.53817	0.014869	0.136839
Blood	Late Trophs	PBANKA_1335400	HDA1	histone deacetylase, putative	-0.627686	8.17382	7.53549	0.0148836	0.136839
Blood	Late Trophs	PBANKA_0621300	null	conserved Plasmodium protein, unknown function	-0.787317	8.89186	7.53296	0.0148975	0.136839
Blood	Late Trophs	PBANKA_1331000	null	conserved Plasmodium protein, unknown function	0.797717	6.65811	7.51929	0.0149727	0.136839
Blood	Late Trophs	PBANKA_0524300	null	tryptophan-rich protein	-0.644463	10.4931	7.5144	0.0149997	0.136839
Blood	Late Trophs	PBANKA_1008400	null	conserved Plasmodium protein, unknown function	0.729477	6.5102	7.50056	0.0150764	0.136839
Blood	Late Trophs	PBANKA_0315000	null	rRNA methyltransferase, putative	0.755713	6.7368	7.50052	0.0150766	0.136839
Blood	Late Trophs	PBANKA_1411600	null	methionyl-tRNA formyltransferase, putative	0.85424	5.93547	7.4942	0.0151118	0.136839
Blood	Late Trophs	PBANKA_1203000	null	conserved protein, unknown function	1.27073	5.14192	7.49361	0.0151151	0.136839
Blood	Late Trophs	PBANKA_1458500	UBC12	NEDD8-conjugating enzyme UBC12, putative	0.908029	5.67302	7.49255	0.015121	0.136839
Blood	Late Trophs	PBANKA_0903700	CRIPT	cysteine-rich PDZ-binding protein, putative	0.89793	7.69025	7.49231	0.0151224	0.136839
Spleen	Late Trophs	PBANKA_1018500	BTF3	transcription factor BTF3, putative	-0.554604	8.63698	5.76075	0.0296086	0.136867
Spleen	Late Trophs	PBANKA_0808300	null	E3 ubiquitin-protein ligase, putative	-0.668772	6.72992	5.75724	0.0296511	0.136867
Spleen	Late Trophs	PBANKA_1348000	null	transmembrane emp24 domain-containing protein, putative	0.815834	5.72627	5.75132	0.0297231	0.136867
Spleen	Late Trophs	PBANKA_0824400	null	cyclin-dependent kinases regulatory subunit, putative	0.914875	6.52936	5.74905	0.0297506	0.136867
Spleen	Late Trophs	PBANKA_0506300	null	methyltransferase, putative	-1.03627	4.70243	5.74904	0.0297508	0.136867
Spleen	Late Trophs	PBANKA_0915300	null	conserved Plasmodium protein, unknown function	-0.659124	6.78608	5.74801	0.0297633	0.136867
Spleen	Late Trophs	PBANKA_0911400	null	CLPTM1 domain-containing protein, putative	-0.595738	7.61628	5.74652	0.0297815	0.136867
Spleen	Mid Rings	PBANKA_1215900	null	conserved Plasmodium protein, unknown function	-0.975522	5.06594	8.14094	0.0153499	0.13689
Spleen	Mid Rings	PBANKA_1363500	null	N6-adenine-specific methylase, putative	-1.20518	4.87497	8.13814	0.0153636	0.13689
Blood	Late Trophs	PBANKA_0823500	null	glutamine synthetase, putative	0.773468	6.93173	7.48243	0.0151776	0.137035
Blood	Late Trophs	PBANKA_1224200	null	DnaJ protein, putative	-0.617169	7.71246	7.47633	0.0152118	0.137041
Spleen	Mid Rings	PBANKA_1461700	null	conserved Plasmodium protein, unknown function	-1.16028	4.43375	8.11802	0.0154619	0.137291
Spleen	Mid Rings	PBANKA_1436200	SET10	histone-lysine N-methyltransferase, H3 lysine-4 specific, putative	-1.05981	5.55183	8.10278	0.0155369	0.137483
Spleen	Late Trophs	PBANKA_0610200	MCM5	DNA replication licensing factor MCM5, putative	0.596063	9.9261	5.73171	0.0299626	0.137519
Spleen	Late Trophs	PBANKA_1321100	null	conserved Plasmodium protein, unknown function	-0.560903	7.9553	5.72792	0.0300092	0.137519
Spleen	Late Trophs	PBANKA_1446400	null	conserved protein, unknown function	-1.07834	4.9762	5.72155	0.0300875	0.137519
Spleen	Late Trophs	PBANKA_1201700	ARD1	N-terminal acetyltransferase A complex catalytic subunit ARD1, putative	0.970393	4.79105	5.72085	0.0300962	0.137519
Spleen	Late Trophs	PBANKA_0937500	null	conserved Plasmodium protein, unknown function	0.506699	8.56894	5.7189	0.0301204	0.137519
Spleen	Late Trophs	PBANKA_1009100	null	ataxin-2 like protein, putative	-0.520244	8.23665	5.71806	0.0301306	0.137519
Spleen	Late Trophs	PBANKA_0722941	null	fam-b protein	-0.57433	7.33156	5.71575	0.0301592	0.137519
Blood	Late Trophs	PBANKA_1441800	null	conserved Plasmodium protein, unknown function	-0.740068	7.49858	7.45481	0.0153333	0.137831
Blood	Late Trophs	PBANKA_1435500	null	conserved Plasmodium protein, unknown function	-0.681825	8.65776	7.44487	0.0153898	0.137843
Blood	Late Trophs	PBANKA_0827300	null	tetratricopeptide repeat protein, putative	-0.772864	6.93837	7.44268	0.0154022	0.137843
Spleen	Late Trophs	PBANKA_1007200	RPA1	replication protein A1, large subunit, putative	0.538652	7.60947	5.70635	0.0302757	0.137896
Spleen	Late Trophs	PBANKA_1236000	null	conserved protein, unknown function	-0.597606	7.8032	5.70248	0.0303239	0.137962
Spleen	Mid Rings	PBANKA_1363800	null	phosphatidylinositol transfer protein, putative	-0.680176	7.14228	8.07472	0.0156762	0.1381
Spleen	Mid Rings	PBANKA_0834300	null	gamma-tubulin complex component, putative	-1.22476	4.00748	8.0586	0.0157568	0.1381
Spleen	Mid Rings	PBANKA_0914200	null	conserved Plasmodium protein, unknown function	0.701334	10.0253	8.04319	0.0158344	0.1381
Spleen	Mid Rings	PBANKA_0521100	null	conserved Plasmodium protein, unknown function	-1.37049	4.89373	8.04053	0.0158479	0.1381
Spleen	Mid Rings	PBANKA_0939000	MSCS	mechanosensitive ion channel protein, putative	1.07605	4.43021	8.02694	0.0159167	0.1381
Spleen	Mid Rings	PBANKA_1437200	null	conserved Plasmodium protein, unknown function	-1.3392	5.45811	8.02464	0.0159284	0.1381
Blood	Late Trophs	PBANKA_0827600	null	conserved Plasmodium protein, unknown function	-0.725397	7.51013	7.43004	0.0154744	0.138186
Spleen	Mid Rings	PBANKA_1213900	null	nucleotidyltransferase, putative	-1.02522	5.14291	8.00558	0.0160257	0.138477
Spleen	Late Trophs	PBANKA_0613200	null	DNA polymerase alpha catalytic subunit A, putative	0.521283	9.4478	5.68817	0.0305025	0.138521
Spleen	Late Trophs	PBANKA_0211500	null	proteasome subunit alpha type-5, putative	-0.530421	9.49767	5.68351	0.030561	0.138521
Spleen	Late Trophs	PBANKA_1218200	CCT5	T-complex protein 1 subunit epsilon, putative	-0.604453	7.84676	5.68215	0.0305781	0.138521
Spleen	Late Trophs	PBANKA_1212900	null	conserved Plasmodium protein, unknown function	0.698779	6.31839	5.68179	0.0305825	0.138521
Spleen	Females	PBANKA_0310700	null	conserved protein, unknown function	1.21382	9.26656	8.27251	0.00451664	0.138531
Spleen	Mid Rings	PBANKA_1024100	SPB4	ATP-dependent rRNA helicase SPB4, putative	0.555631	8.67008	7.98969	0.0161073	0.138716
Spleen	Late Trophs	PBANKA_1137900	PCNA1	proliferating cell nuclear antigen 1, putative	0.768556	7.92091	5.67488	0.0306696	0.138761
Blood	Late Trophs	PBANKA_0409600	OST1	dolichyl-diphosphooligosaccharide--protein glycosyltransferase subunit OST1, putative	0.853963	6.05151	7.41289	0.0155731	0.138764
Spleen	Late Trophs	PBANKA_0404400	null	conserved protein, unknown function	1.03407	5.23393	5.66745	0.0307634	0.138908
Spleen	Late Trophs	PBANKA_1245800	null	conserved Plasmodium protein, unknown function	-0.810852	5.76492	5.66692	0.0307701	0.138908
Spleen	Late Trophs	PBANKA_0602600	CC1HL	cytochrome c1 heme lyase	-1.06697	4.66264	5.66389	0.0308085	0.138928
Spleen	Late Trophs	PBANKA_0829800	TAF7	transcription initiation factor TFIID subunit 7, putative	-0.511211	7.98008	5.65729	0.0308923	0.139152
Spleen	Late Trophs	PBANKA_0311000	SEC31	protein transport protein SEC31, putative	0.494197	8.44632	5.64754	0.0310166	0.139558
Spleen	Females	PBANKA_0932500	SET7	histone-lysine N-methyltransferase SET7, putative	1.26415	9.86663	8.23168	0.0046147	0.139626
Spleen	Late Trophs	PBANKA_1414700	null	ADP-ribosylation factor, putative	-0.727167	7.25255	5.64085	0.0311022	0.139645
Spleen	Late Trophs	PBANKA_0702800	null	protein disulfide isomerase	0.59146	11.4644	5.64068	0.0311044	0.139645
Spleen	Late Trophs	PBANKA_0417500	RPL32	60S ribosomal protein L32, putative	-0.761544	9.07963	5.63562	0.0311693	0.139782
Spleen	Late Trophs	PBANKA_1463700	null	DNA repair protein rhp16, putative	-0.678174	6.99439	5.62973	0.031245	0.139968
Spleen	Late Trophs	PBANKA_1242900	null	conserved protein, unknown function	-0.842153	5.75375	5.62449	0.0313127	0.140054
Spleen	Late Trophs	PBANKA_0613300	null	LITAF-like zinc finger protein, putative	0.475936	8.29476	5.62292	0.0313329	0.140054
Spleen	Mid Rings	PBANKA_1130900	null	large subunit rRNA methyltransferase, putative	0.67925	10.1145	7.93291	0.016403	0.140182
Spleen	Mid Rings	PBANKA_0418300	RER1	protein RER1, putative	-0.616743	8.05239	7.92407	0.0164497	0.140182
Spleen	Mid Rings	PBANKA_0618500	null	conserved Plasmodium protein, unknown function	-0.689301	7.39357	7.91896	0.0164767	0.140182
Spleen	Mid Rings	PBANKA_0512500	null	nucleolar preribosomal assembly protein, putative	0.586359	9.31808	7.90947	0.016527	0.140182
Spleen	Mid Rings	PBANKA_0623100	null	tryptophan-rich protein	0.617754	12.56	7.90522	0.0165496	0.140182
Spleen	Late Trophs	PBANKA_1243700	ATrx2	thioredoxin-like protein, putative	-0.66462	6.73685	5.61598	0.0314227	0.140253
Spleen	Late Trophs	PBANKA_0914400	UIS24	heat shock protein 70, putative	-0.534589	8.3622	5.61419	0.031446	0.140253
Spleen	Mid Rings	PBANKA_1223300	RAB18	ras-related protein Rab-18, putative	-0.62193	9.08305	7.87613	0.0167053	0.140515
Spleen	Mid Rings	PBANKA_0100500	null	PIR protein	0.995343	5.76182	7.86345	0.0167737	0.140515
Spleen	Mid Rings	PBANKA_1121100	null	radical SAM protein, putative	0.531054	8.68605	7.85073	0.0168427	0.140515
Spleen	Mid Rings	PBANKA_0606600	null	conserved Plasmodium protein, unknown function	0.76464	10.1933	7.84887	0.0168528	0.140515
Spleen	Mid Rings	PBANKA_1227900	PWP2	periodic tryptophan protein 2, putative	0.707615	7.81484	7.8472	0.0168618	0.140515
Spleen	Mid Rings	PBANKA_1454700	null	ribosome-binding factor A, putative	-1.14155	4.82425	7.83091	0.0169508	0.140801
Blood	Late Trophs	PBANKA_0922900	TIM44	mitochondrial import inner membrane translocase subunit TIM44, putative	0.861137	5.79622	7.36184	0.0158709	0.140818
Blood	Late Trophs	PBANKA_1402300	null	conserved Plasmodium protein, unknown function	-0.757908	9.26744	7.36154	0.0158727	0.140818
Spleen	Late Trophs	PBANKA_0301100	null	conserved Plasmodium protein, unknown function	0.498655	7.78928	5.60164	0.0316094	0.140825
Spleen	Late Trophs	PBANKA_1402500	null	condensin complex subunit 2, putative	0.522661	8.0669	5.59905	0.0316433	0.140825
Spleen	Mid Rings	PBANKA_0316800	EMAP2	erythrocyte membrane associated protein 2	-0.678285	9.3138	7.81185	0.0170555	0.140831
Spleen	Mid Rings	PBANKA_1216500	CYP19A	peptidyl-prolyl cis-trans isomerase, putative	-0.853512	10.1814	7.81036	0.0170638	0.140831
Spleen	Mid Rings	PBANKA_0620000	CWC15	pre-mRNA-splicing factor CWC15, putative	0.538951	7.80678	7.79913	0.0171259	0.140892
Spleen	Mid Rings	PBANKA_1020800	null	conserved Plasmodium protein, unknown function	-1.00641	4.93326	7.78164	0.0172232	0.140912
Spleen	Mid Rings	PBANKA_1034800	null	conserved Plasmodium protein, unknown function	-1.0335	4.69745	7.77901	0.0172378	0.140912
Spleen	Late Trophs	PBANKA_1142700	null	phosphatidylserine synthase, putative	0.813479	5.45704	5.59205	0.0317349	0.141078
Spleen	Late Trophs	PBANKA_1107000	null	conserved Plasmodium protein, unknown function	-1.06651	4.25713	5.58751	0.0317945	0.14119
Blood	Late Trophs	PBANKA_1003100	PRPF8	pre-mRNA-processing-splicing factor 8, putative	-0.643442	8.81675	7.34849	0.0159499	0.141196
Spleen	Late Trophs	PBANKA_1121300	null	conserved protein, unknown function	-1.12632	4.77242	5.58445	0.0318348	0.141215
Spleen	Mid Rings	PBANKA_0408800	null	conserved Plasmodium protein, unknown function	-0.771887	7.37484	7.74577	0.0174248	0.141707
Spleen	Mid Rings	PBANKA_1127300	null	DNA methyltransferase 1-associated protein 1, putative	-0.940567	5.09698	7.74217	0.0174451	0.141707
Blood	Late Trophs	PBANKA_1314400	null	conserved Plasmodium protein, unknown function	-0.59223	7.92304	7.32503	0.0160897	0.142126
Blood	Late Trophs	PBANKA_1016400	MFS5	major facilitator superfamily domain-containing protein, putative	-0.857731	6.48343	7.31537	0.0161477	0.14233
Spleen	Late Trophs	PBANKA_0112300	null	conserved Plasmodium protein, unknown function	0.673016	6.80898	5.56225	0.0321286	0.14234
Spleen	Late Trophs	PBANKA_0715100	null	ubiquitin, putative	-0.595025	8.385	5.55764	0.0321901	0.14234
Spleen	Late Trophs	PBANKA_0825700	TRF1	telomeric repeat binding factor 1, putative	0.837528	6.22851	5.55664	0.0322033	0.14234
Spleen	Late Trophs	PBANKA_0615300	null	conserved Plasmodium protein, unknown function	0.701445	7.2073	5.5548	0.032228	0.14234
Blood	Late Trophs	PBANKA_1133900	null	conserved protein, unknown function	0.822206	5.86317	7.30533	0.0162083	0.142416
Blood	Late Trophs	PBANKA_0522400	null	steroid dehydrogenase, putative	0.839288	6.88848	7.30219	0.0162273	0.142416
Spleen	Females	PBANKA_1239000	null	conserved Plasmodium membrane protein, unknown function	1.21039	7.53256	8.14016	0.00484258	0.142433
Spleen	Females	PBANKA_1436600	IMC1h	inner membrane complex protein 1h	1.39737	10.925	8.13301	0.00486085	0.142433
Spleen	Females	PBANKA_0935600	null	conserved protein, unknown function	-1.32307	8.17379	8.11465	0.00490811	0.142433
Spleen	Females	PBANKA_1456000	null	protein farnesyltransferase subunit alpha, putative	-1.32819	7.83418	8.07832	0.00500307	0.142433
Spleen	Females	PBANKA_1229300	null	conserved Plasmodium protein, unknown function	-1.31169	7.69229	8.02697	0.00514048	0.142433
Spleen	Females	PBANKA_1310800	null	40S ribosomal protein S5, putative	-1.28638	8.48303	8.01787	0.00516523	0.142433
Spleen	Females	PBANKA_1101200	null	Plasmodium exported protein, unknown function	1.29715	10.2366	8.00139	0.0052104	0.142433
Spleen	Females	PBANKA_0705200	null	ATP synthase-associated protein, putative	-1.30006	7.7991	7.99921	0.00521639	0.142433
Blood	Late Trophs	PBANKA_0924600	null	mitochondrial ribosomal protein L37, putative	-0.611621	8.43782	7.29536	0.0162686	0.142456
Blood	Late Trophs	PBANKA_0507800	null	conserved protein, unknown function	-0.890761	6.26626	7.28994	0.0163016	0.142456
Spleen	Late Trophs	PBANKA_0509800	COX17	cytochrome c oxidase copper chaperone, putative	-0.74395	6.89327	5.54542	0.0323535	0.14274
Spleen	Late Trophs	PBANKA_1220000	null	conserved Plasmodium protein, unknown function	-0.820404	6.5937	5.53884	0.0324418	0.142975
Spleen	Mid Rings	PBANKA_1003100	PRPF8	pre-mRNA-processing-splicing factor 8, putative	0.55776	9.57088	7.6875	0.0177582	0.143104
Spleen	Mid Rings	PBANKA_1246200	null	fam-b protein	-0.871915	8.59706	7.67399	0.0178366	0.143104
Spleen	Mid Rings	PBANKA_0834900	XPD	TFIIH basal transcription factor complex helicase XPD subunit, putative	-1.07726	5.97028	7.65863	0.0179263	0.143104
Spleen	Mid Rings	PBANKA_0616900	null	conserved Plasmodium protein, unknown function	-0.829889	6.13194	7.65636	0.0179396	0.143104
Spleen	Mid Rings	PBANKA_0300700	null	nucleic acid binding protein, putative	-0.742258	6.88018	7.65392	0.0179539	0.143104
Spleen	Mid Rings	PBANKA_0619300	null	conserved Plasmodium protein, unknown function	-0.748544	6.77901	7.64329	0.0180164	0.143104
Spleen	Mid Rings	PBANKA_1360700	null	conserved Plasmodium protein, unknown function	-0.938047	6.08102	7.6358	0.0180605	0.143104
Spleen	Mid Rings	PBANKA_1423400	null	conserved Plasmodium protein, unknown function	-1.02068	5.85618	7.61766	0.018168	0.143104
Spleen	Mid Rings	PBANKA_1125900	null	ankyrin-repeat protein, putative	0.567616	9.15403	7.61101	0.0182076	0.143104
Spleen	Mid Rings	PBANKA_0901000	null	fam-a protein	-1.09008	6.4429	7.60859	0.0182221	0.143104
Spleen	Mid Rings	PBANKA_1327500	null	conserved Plasmodium protein, unknown function	-0.970399	5.38052	7.60753	0.0182284	0.143104
Spleen	Mid Rings	PBANKA_1037400	null	conserved Plasmodium protein, unknown function	1.01596	6.4433	7.5917	0.0183232	0.143293
Spleen	Mid Rings	PBANKA_0505700	ROK1	ATP-dependent RNA helicase ROK1, putative	0.554411	9.03038	7.58495	0.0183638	0.143293
Spleen	Late Trophs	PBANKA_1112400	OPRT	orotate phosphoribosyltransferase, putative	-0.624277	7.12631	5.52616	0.032613	0.143575
Spleen	Late Trophs	PBANKA_0713400	null	phosphatase, putative	-0.763024	5.76375	5.5226	0.0326613	0.143632
Blood	Late Trophs	PBANKA_1230500	null	RNA and export factor binding protein, putative	0.615165	7.469	7.25673	0.016505	0.143852
Blood	Late Trophs	PBANKA_1103400	RPL31	60S ribosomal protein L31, putative	0.849793	10.0994	7.25237	0.0165319	0.143852
Spleen	Mid Rings	PBANKA_1353100	null	conserved Plasmodium protein, unknown function	-0.992078	5.06253	7.55922	0.0185197	0.143899
Spleen	Mid Rings	PBANKA_1206100	EIF3D	eukaryotic translation initiation factor 3 subunit D, putative	0.615313	9.92374	7.54529	0.0186046	0.143899
Spleen	Mid Rings	PBANKA_1332200	IF1	translation initiation factor IF-1, putative	-0.827103	6.82733	7.53059	0.0186948	0.143899
Spleen	Mid Rings	PBANKA_1414200	GCD14	tRNA (adenine(58)-N(1))-methyltransferase catalytic subunit TRM61, putative	-0.92453	5.3353	7.52657	0.0187196	0.143899
Spleen	Mid Rings	PBANKA_1430700	null	conserved protein, unknown function	-1.32583	5.79234	7.52311	0.018741	0.143899
Spleen	Mid Rings	PBANKA_0937400	PRPF6	pre-mRNA-processing factor 6, putative	0.550895	8.07781	7.50965	0.0188243	0.143899
Spleen	Mid Rings	PBANKA_1116500	TOM40	mitochondrial import receptor subunit TOM40, putative	-1.00889	4.77825	7.49878	0.0188918	0.143899
Spleen	Mid Rings	PBANKA_1141800	null	conserved Plasmodium protein, unknown function	-0.703924	6.82648	7.49173	0.0189358	0.143899
Spleen	Mid Rings	PBANKA_1144400	null	heptatricopeptide repeat-containing protein, putative	-1.05269	5.07072	7.49036	0.0189444	0.143899
Blood	Mid Rings	PBANKA_0215800	null	fam-b protein	1.31226	4.83671	14.0544	0.00307999	0.144199
Spleen	Late Trophs	PBANKA_0827800	P23	HSP90 co-chaperone p23, putative	0.549175	7.77885	5.50768	0.0328644	0.144355
Spleen	Late Trophs	PBANKA_1039400	null	ribosomal protein S27a, putative	-0.535381	9.9384	5.50533	0.0328964	0.144355
Spleen	Late Trophs	PBANKA_1337100	SF1	splicing factor 1, putative	0.50541	8.79432	5.50091	0.032957	0.144466
Blood	Late Trophs	PBANKA_1021600	null	conserved Plasmodium protein, unknown function	-0.89543	6.1643	7.23307	0.0166517	0.14455
Blood	Late Trophs	PBANKA_1315500	SORTLR	sortilin, putative	-0.619682	8.57332	7.22807	0.0166829	0.14455
Spleen	Late Trophs	PBANKA_1449100	null	conserved Plasmodium protein, unknown function	-0.702609	6.34494	5.49269	0.0330698	0.144805
Spleen	Late Trophs	PBANKA_1230900	null	RAP protein, putative	-1.13015	4.99082	5.48546	0.0331695	0.144963
Spleen	Late Trophs	PBANKA_0515600	null	conserved protein, unknown function	0.607216	6.57918	5.48184	0.0332195	0.144963
Spleen	Late Trophs	PBANKA_1307200	LSM5	U6 snRNA-associated Sm-like protein LSm5, putative	-0.578543	7.14365	5.4805	0.0332381	0.144963
Spleen	Late Trophs	PBANKA_1443200	null	RNA pseudouridylate synthase, putative	-0.530859	7.57701	5.47978	0.033248	0.144963
Spleen	Late Trophs	PBANKA_0942000	null	calcium/calmodulin-dependent protein kinase, putative	0.653988	6.39999	5.47253	0.0333486	0.145246
Spleen	Late Trophs	PBANKA_1316900	null	conserved Plasmodium protein, unknown function	0.565841	7.43151	5.46285	0.0334834	0.145606
Spleen	Late Trophs	PBANKA_1030300	NTF2	nuclear transport factor 2, putative	-0.523479	9.58011	5.46148	0.0335026	0.145606
Blood	Late Trophs	PBANKA_0315200	SNRPD2	small nuclear ribonucleoprotein Sm D2, putative	0.554413	8.14589	7.19911	0.0168649	0.145817
Spleen	Late Trophs	PBANKA_0707900	TRP1	thrombospondin-related protein 1	1.13702	4.76685	5.45231	0.0336309	0.14596
Spleen	Late Trophs	PBANKA_1121900	CS	chorismate synthase	-0.524926	7.71754	5.45056	0.0336555	0.14596
Spleen	Late Trophs	PBANKA_0825800	null	conserved Plasmodium protein, unknown function	0.870955	4.96672	5.44347	0.0337552	0.146237
Spleen	Late Trophs	PBANKA_0835800	SNRPB2	U2 small nuclear ribonucleoprotein B'', putative	-0.575925	7.41219	5.44079	0.033793	0.146245
Blood	Late Trophs	PBANKA_1438300	null	phospholipid-transporting ATPase, putative	-0.593394	9.28059	7.18293	0.0169677	0.146395
Blood	Late Trophs	PBANKA_0209100	TRSP	thrombospondin-related sporozoite protein	-1.06213	6.96096	7.17334	0.0170288	0.146613
Blood	Late Trophs	PBANKA_1354800	null	conserved Plasmodium protein, unknown function	-1.26253	5.51941	7.16039	0.0171119	0.147018
Spleen	Mid Rings	PBANKA_0903400	null	TMEM65 domain-containing protein, putative	-1.04213	5.47672	7.41312	0.0194348	0.147023
Spleen	Mid Rings	PBANKA_1334200	RCL1	RNA 3'-terminal phosphate cyclase-like protein, putative	0.53459	8.59836	7.39989	0.0195203	0.147023
Spleen	Mid Rings	PBANKA_1332500	PNO1	pre-rRNA-processing protein PNO1, putative	0.64515	8.82184	7.3919	0.0195722	0.147023
Spleen	Mid Rings	PBANKA_0940200	DNA2	DNA replication ATP-dependent helicase/nuclease DNA2, putative	-1.12897	5.54409	7.39008	0.019584	0.147023
Spleen	Mid Rings	PBANKA_1023600	null	conserved Plasmodium protein, unknown function	-1.15454	5.38182	7.36786	0.0197292	0.14736
Spleen	Mid Rings	PBANKA_1349200	MSRP1	MSP7-like protein	0.621728	11.5365	7.34645	0.0198703	0.14736
Spleen	Mid Rings	PBANKA_1036000	SPT6	transcription elongation factor SPT6, putative	0.642975	10.8252	7.34473	0.0198817	0.14736
Spleen	Mid Rings	PBANKA_1409300	null	tetratricopeptide repeat protein, putative	0.573653	8.5335	7.34209	0.0198992	0.14736
Spleen	Mid Rings	PBANKA_0108500	null	mitochondrial ribosomal protein L19 precursor, putative	-0.96074	4.76206	7.32834	0.0199906	0.14736
Spleen	Mid Rings	PBANKA_1211500	UTP13	U3 small nucleolar RNA-associated protein 13, putative	0.500714	8.89972	7.32634	0.0200039	0.14736
Spleen	Mid Rings	PBANKA_1100860	null	fam-c protein	0.561308	10.198	7.32072	0.0200415	0.14736
Spleen	Mid Rings	PBANKA_0508800	null	RAP protein, putative	-1.26133	4.7819	7.31397	0.0200867	0.14736
Spleen	Mid Rings	PBANKA_0815000	null	pseudouridylate synthase, putative	-1.09416	5.57958	7.29464	0.0202168	0.14777
Spleen	Mid Rings	PBANKA_0913200	null	conserved Plasmodium membrane protein, unknown function	-0.926256	4.99047	7.28865	0.0202573	0.14777
Spleen	Late Trophs	PBANKA_1233400	WDR26	WD repeat-containing protein 26, putative	-0.63733	6.80194	5.41218	0.0341994	0.147847
Spleen	Mid Rings	PBANKA_1408200	VPS18	vacuolar protein sorting-associated protein 18, putative	-0.624951	7.24421	7.27479	0.0203514	0.148037
Spleen	Mid Rings	PBANKA_0831000	MSP1	merozoite surface protein 1	-0.808886	6.22274	7.25368	0.0204959	0.148269
Spleen	Mid Rings	PBANKA_1330300	null	conserved Plasmodium protein, unknown function	-0.883404	5.60782	7.25229	0.0205054	0.148269
Spleen	Mid Rings	PBANKA_0707500	null	RWD domain-containing protein, putative	-1.03245	4.69704	7.23792	0.0206044	0.148269
Spleen	Mid Rings	PBANKA_1111900	MAT1	CDK-activating kinase assembly factor MAT1, putative	-1.08898	5.20799	7.23657	0.0206138	0.148269
Blood	Late Trophs	PBANKA_1439100	null	BRO1 domain-containing protein, putative	-0.861495	7.33998	7.12983	0.0173097	0.148299
Blood	Late Trophs	PBANKA_1110100	null	topoisomerase I, putative	-0.591278	8.40926	7.12617	0.0173336	0.148299
Spleen	Mid Rings	PBANKA_1426300	EMC1	ER membrane protein complex subunit 1, putative	-0.566822	7.61501	7.22549	0.0206906	0.148299
Spleen	Mid Rings	PBANKA_0923500	RRS1	ribosome biogenesis regulatory protein, putative	0.659916	10.1301	7.21375	0.0207723	0.148299
Spleen	Mid Rings	PBANKA_1323000	null	conserved protein, unknown function	0.658643	7.03711	7.21113	0.0207906	0.148299
Spleen	Late Trophs	PBANKA_1206500	AP5S1	AP-5 complex subunit sigma-1, putative	-0.640607	6.82015	5.40037	0.0343689	0.148423
Spleen	Females	PBANKA_0830400	null	G2 protein	1.45726	11.4467	7.87255	0.00557765	0.148504
Spleen	Females	PBANKA_1420800	null	conserved Plasmodium protein, unknown function	1.16657	8.97096	7.83979	0.00567521	0.148504
Spleen	Females	PBANKA_1243600	null	conserved Plasmodium protein, unknown function	1.18541	7.36643	7.8288	0.00570832	0.148504
Spleen	Females	PBANKA_1019370	null	small nucleolar RNA snoR28	-1.30696	8.05018	7.80867	0.0057695	0.148504
Spleen	Females	PBANKA_0522200	null	conserved Plasmodium protein, unknown function	1.18829	9.54997	7.8084	0.00577035	0.148504
Blood	Late Trophs	PBANKA_1322500	null	DNA-directed RNA polymerase III subunit RPC5, putative	0.719613	6.41864	7.10417	0.0174779	0.148709
Blood	Late Trophs	PBANKA_0937900	null	conserved Plasmodium protein, unknown function	-1.01552	5.7032	7.10387	0.0174799	0.148709
Blood	Late Trophs	PBANKA_0415900	null	conserved protein, unknown function	-1.16398	5.7183	7.10151	0.0174954	0.148709
Blood	Late Trophs	PBANKA_0802800	null	conserved Plasmodium protein, unknown function	-0.860724	6.14097	7.09667	0.0175274	0.148709
Spleen	Late Trophs	PBANKA_1421300	PGP	phosphoglycolate phosphatase	-0.968374	4.75586	5.38818	0.0345449	0.14877
Spleen	Late Trophs	PBANKA_1424800	SNRPC	U1 small nuclear ribonucleoprotein C, putative	-1.05779	3.99109	5.38725	0.0345584	0.14877
Spleen	Late Trophs	PBANKA_0605400	null	conserved Plasmodium protein, unknown function	-0.73824	6.54078	5.38723	0.0345586	0.14877
Blood	Mid Rings	PBANKA_1112500	null	conserved Plasmodium protein, unknown function	1.06045	7.27084	13.8424	0.00323808	0.148894
Blood	Late Trophs	PBANKA_0942000	null	calcium/calmodulin-dependent protein kinase, putative	-0.805092	6.39999	7.07538	0.0176688	0.148909
Blood	Late Trophs	PBANKA_0103800	null	50S ribosomal protein L24, putative	0.715382	6.98968	7.07387	0.0176789	0.148909
Blood	Late Trophs	PBANKA_0907200	null	EELM2 domain-containing protein, putative	-0.879825	7.67977	7.07243	0.0176885	0.148909
Blood	Late Trophs	PBANKA_0811000	SNRPD3	small nuclear ribonucleoprotein Sm D3, putative	0.6833	7.53664	7.07118	0.0176969	0.148909
Spleen	Mid Rings	PBANKA_1464500	DRS1	ATP-dependent RNA helicase DRS1, putative	0.568263	9.84067	7.19015	0.0209378	0.148936
Blood	Late Trophs	PBANKA_0612200	null	conserved Plasmodium protein, unknown function	-0.688278	8.44444	7.06348	0.0177484	0.149035
Blood	Late Trophs	PBANKA_1460500	null	serine/threonine protein kinase, putative	-1.08778	5.5264	7.05442	0.0178093	0.14924
Spleen	Females	PBANKA_1109300	null	conserved Plasmodium protein, unknown function	1.20443	9.43991	7.77182	0.00588329	0.149591
Spleen	Females	PBANKA_1126800	null	HECT-domain (ubiquitin-transferase), putative	1.54164	11.9011	7.7405	0.00598179	0.149591
Spleen	Females	PBANKA_1305200	null	serine/threonine protein kinase, putative	1.35532	10.8152	7.73067	0.00601306	0.149591
Spleen	Late Trophs	PBANKA_0510900	RPS2	40S ribosomal protein S2, putative	-0.568173	9.06713	5.37128	0.0347906	0.14961
Spleen	Late Trophs	PBANKA_1029900	null	AAA family ATPase, putative	-0.57327	7.16368	5.36654	0.0348598	0.14975
Spleen	Late Trophs	PBANKA_0901100	null	serine/threonine protein kinase, putative	0.481055	8.54067	5.36147	0.034934	0.149911
Blood	Late Trophs	PBANKA_0308500	TKL1	tyrosine kinase-like protein, putative	0.718156	8.68216	7.03616	0.0179327	0.149966
Spleen	Late Trophs	PBANKA_1003700	null	conserved protein, unknown function	0.496957	8.37158	5.35433	0.0350389	0.150204
Spleen	Mid Rings	PBANKA_1216900	DDX42	ATP-dependent RNA helicase DDX42, putative	0.545113	8.17262	7.14893	0.0212306	0.150206
Spleen	Mid Rings	PBANKA_0519500	null	conserved Plasmodium protein, unknown function	-1.06321	4.15363	7.14442	0.021263	0.150206
Spleen	Mid Rings	PBANKA_0833500	null	conserved Plasmodium protein, unknown function	0.629852	7.70508	7.13622	0.0213219	0.150206
Spleen	Mid Rings	PBANKA_0718000	null	conserved Plasmodium protein, unknown function	-0.814887	5.97645	7.12487	0.0214038	0.150206
Spleen	Mid Rings	PBANKA_0605200	RPC2	DNA-directed RNA polymerase III subunit RPC2, putative	0.619598	8.59545	7.1243	0.021408	0.150206
Spleen	Late Trophs	PBANKA_1432100	null	conserved Plasmodium protein, unknown function	-0.638816	6.85345	5.34899	0.0351176	0.150383
Blood	Late Trophs	PBANKA_1306900	SRPK2	serine/threonine protein kinase, putative	-0.652001	7.65218	7.01177	0.0180992	0.150853
Blood	Late Trophs	PBANKA_1210700	QCR7	cytochrome b-c1 complex subunit 7, putative	-0.655982	7.74673	7.00979	0.0181128	0.150853
Spleen	Late Trophs	PBANKA_1461800	RPT6	26S protease regulatory subunit 8, putative	0.613069	7.01469	5.33284	0.0353567	0.151248
Spleen	Mid Rings	PBANKA_0106500	null	conserved Plasmodium protein, unknown function	-1.06675	6.28198	7.08399	0.0217021	0.151538
Spleen	Mid Rings	PBANKA_0908300	null	conserved Plasmodium protein, unknown function	0.568663	8.85578	7.0782	0.0217447	0.151538
Spleen	Mid Rings	PBANKA_0416200	null	mitochondrial carrier protein, putative	0.532823	9.17204	7.07131	0.0217956	0.151538
Spleen	Mid Rings	PBANKA_1437400	DPH6	diphthine--ammonia ligase, putative	-0.631252	7.32969	7.0662	0.0218333	0.151538
Spleen	Females	PBANKA_0307600	null	syntaxin, putative	1.17879	8.24458	7.68143	0.00617223	0.151837
Spleen	Females	PBANKA_0815100	null	conserved Plasmodium protein, unknown function	1.16471	9.19376	7.66117	0.00623896	0.151837
Spleen	Mid Rings	PBANKA_1229000	null	Plasmodium exported protein (PHIST), unknown function	0.605718	12.2451	7.0479	0.0219694	0.152015
Spleen	Mid Rings	PBANKA_0942500	Trx-mero	thioredoxin-like mero protein, putative	0.512866	8.29658	7.03288	0.0220818	0.152015
Spleen	Mid Rings	PBANKA_0915500	GCVH	glycine cleavage system H protein, putative	-0.904872	5.46982	7.02438	0.0221458	0.152015
Spleen	Mid Rings	PBANKA_0506200	UIS12	RNA-binding protein, putative	0.654504	9.44725	7.01906	0.0221859	0.152015
Spleen	Mid Rings	PBANKA_0406600	null	conserved Plasmodium protein, unknown function	-0.799598	6.24894	7.01757	0.0221971	0.152015
Blood	Late Trophs	PBANKA_1010800	CAF16	CCR4-associated factor 16, putative	0.599284	7.64517	6.9778	0.018334	0.152212
Blood	Late Trophs	PBANKA_0722000	null	phosphatidylinositol 4-kinase, putative	-0.708711	8.00938	6.97542	0.0183505	0.152212
Spleen	Mid Rings	PBANKA_0931800	PDX2	pyridoxine biosynthesis protein PDX2, putative	-1.18365	4.47855	7.00218	0.0223138	0.152408
Spleen	Late Trophs	PBANKA_0416200	null	mitochondrial carrier protein, putative	-0.594917	7.16368	5.31079	0.0356865	0.152499
Spleen	Late Trophs	PBANKA_1122600	SUV3	ATP-dependent RNA helicase SUV3, putative	0.670962	7.15386	5.30523	0.0357701	0.152696
Spleen	Late Trophs	PBANKA_1419900	PDEgamma	cGMP-specific 3',5'-cyclic phosphodiesterase gamma, putative	0.993737	4.40856	5.30102	0.0358336	0.152808
Blood	Late Trophs	PBANKA_0515600	null	conserved protein, unknown function	-0.737044	6.57918	6.95192	0.0185151	0.153182
Blood	Late Trophs	PBANKA_0943600	null	60S acidic ribosomal protein P1, putative	0.741304	10.3754	6.94803	0.0185425	0.153182
Spleen	Late Trophs	PBANKA_1102000	MPV17	protein Mpv17, putative	-0.663786	6.5752	5.29241	0.0359639	0.15319
Spleen	Late Trophs	PBANKA_1420200	null	mitochondrial ribosomal protein S5 precursor, putative	-0.649859	6.72722	5.29014	0.0359984	0.15319
Blood	Late Trophs	PBANKA_1024200	null	conserved Plasmodium protein, unknown function	-0.819259	7.66398	6.94221	0.0185837	0.153212
Blood	Late Trophs	PBANKA_0805900	null	kinesin-8, putative	-0.598056	9.28651	6.92644	0.0186956	0.153582
Blood	Late Trophs	PBANKA_1025100	null	conserved Plasmodium protein, unknown function	-0.73689	9.42987	6.91876	0.0187504	0.153582
Blood	Late Trophs	PBANKA_1458600	null	50S ribosomal protein L3, mitochondrial, putative	0.825644	6.26318	6.91706	0.0187625	0.153582
Blood	Late Trophs	PBANKA_1429000	MED18	mediator of RNA polymerase II transcription subunit 18, putative	0.862698	5.59082	6.91095	0.0188062	0.153582
Blood	Late Trophs	PBANKA_1133300	EF-1alpha	elongation factor 1-alpha	0.713692	9.62946	6.90571	0.0188439	0.153582
Blood	Late Trophs	PBANKA_0405300	null	40S ribosomal protein S23, putative	0.666197	8.97694	6.90426	0.0188543	0.153582
Spleen	Mid Rings	PBANKA_1450600	null	vesicle transport v-SNARE protein VTI1, putative	-0.95342	5.4751	6.96816	0.0225742	0.153779
Spleen	Mid Rings	PBANKA_0207100	null	EF hand domain-containing protein, putative	-0.635448	7.20123	6.95664	0.0226633	0.153979
Spleen	Late Trophs	PBANKA_0509600	null	conserved Plasmodium protein, unknown function	0.720536	6.34844	5.27453	0.0362363	0.154042
Spleen	Late Trophs	PBANKA_0514400	null	conserved protein, unknown function	-1.01879	4.51193	5.27071	0.0362949	0.15413
Spleen	Late Trophs	PBANKA_1439600	null	conserved Plasmodium protein, unknown function	0.522901	8.27631	5.26648	0.0363598	0.154208
Spleen	Late Trophs	PBANKA_1446200	null	mitosis protein dim1, putative	-0.883706	5.14827	5.26459	0.0363888	0.154208
Spleen	Late Trophs	PBANKA_0806900	null	conserved Plasmodium protein, unknown function	-0.860763	6.64012	5.26087	0.0364461	0.154291
Blood	Late Trophs	PBANKA_0601700	null	conserved Plasmodium protein, unknown function	0.744927	6.81213	6.88571	0.0189882	0.154364
Blood	Late Trophs	PBANKA_0523600	null	BSD-domain protein, putative	0.61481	7.40596	6.87849	0.0190406	0.154409
Blood	Late Trophs	PBANKA_1342300	null	conserved protein, unknown function	1.04737	3.97584	6.87351	0.0190769	0.154409
[truncated: 96,809 more rows]
