# Supplementary material for: Host cell maturation modulates parasite invasion and sexual differentiation in Plasmodium berghei
Source: Sci Adv. 2022 Apr 27;8(17):eabm7348. doi: 10.1126/sciadv.abm7348 (PMC9045723; doi:10.1126/sciadv.abm7348)
Supplement: Supplementary file 2 — Tables S1 to S6 [file sciadv.abm7348_tables_s1_to_s6.zip › sciadv.abm7348_table_s6.xlsx]

## Sheet: Table S6 Legend
Table S6: Differentially expressed genes per cluster between P. berghei parasites in reticulocytes or normocytes.
Explanations of column headings
cluster	Cluster cell type
GeneID	Gene ID
Gene Name or Symbol	Gene name
Product Description	Gene annotation
logFC	log(fold change) - Fold change between infected and uninfected cells
logCPM	log(counts per million) - Average expression of the gene in all samples
F	F-statistic from the quasi-likelihood F-test
PValue	p value
FDR	False discovery rate

## Sheet: DEG reticulocytes vs normocytes
cluster	GeneID	Gene Name or Symbol	Product Description	logFC	logCPM	F	PValue	FDR
Late Rings	PBANKA_0306000	P230p	6-cysteine protein P230p	1.41792	7.27051	147.522	1.18626e-09	1.75982e-06
Late Rings	PBANKA_0817900	null	zinc finger protein, putative	1.59319	7.72446	149.697	1.06333e-09	1.75982e-06
Early Trophs 1	PBANKA_1210800	HGPRT	hypoxanthine-guanine phosphoribosyltransferase, putative	-1.63366	11.5368	180.245	5.77303e-10	2.04192e-06
Late Rings	PBANKA_1210800	HGPRT	hypoxanthine-guanine phosphoribosyltransferase, putative	-1.61588	9.81526	131.147	2.84235e-09	2.81108e-06
Early Trophs 1	PBANKA_1437500	AP2-G	AP2 domain transcription factor AP2-G	2.00726	6.98677	132.316	5.18712e-09	9.17343e-06
Late Rings	PBANKA_1145400	null	Plasmodium exported protein (PHIST), unknown function	1.30177	9.1395	103.305	1.61651e-08	1.19905e-05
Late Rings	PBANKA_0316841	null	fam-b protein	1.35468	8.92542	95.4099	2.85205e-08	1.69241e-05
Late Rings	PBANKA_1113000	PNP	purine nucleoside phosphorylase, putative	-1.06183	9.94554	75.0738	1.51932e-07	6.43976e-05
Late Rings	PBANKA_1100750	null	fam-a protein	0.881399	8.28001	76.3558	1.35279e-07	6.43976e-05
Early Trophs 1	PBANKA_0513600	ADA	adenosine deaminase, putative	-0.980763	10.566	92.7542	5.95239e-08	7.01787e-05
Late Rings	PBANKA_1452000	null	hydrolase, putative	-1.52262	6.4432	69.8663	2.47797e-07	8.16905e-05
Late Rings	PBANKA_1040521	null	fam-b protein	-2.02982	9.25478	70.1336	2.41477e-07	8.16905e-05
Mid Rings	PBANKA_0306000	P230p	6-cysteine protein P230p	1.51643	7.64511	88.9953	8.03133e-08	0.000185042
Late Rings	PBANKA_0201600	ETRAMP	early transcribed membrane protein	-0.662338	12.9428	59.2139	7.45483e-07	0.000201077
Late Rings	PBANKA_0817800	null	conserved Plasmodium protein, unknown function	0.829113	7.70606	59.8517	6.94906e-07	0.000201077
Early Trophs 1	PBANKA_1113000	PNP	purine nucleoside phosphorylase, putative	-0.93421	10.6966	71.9384	3.18521e-07	0.000281653
Late Rings	PBANKA_0600051	null	PIR protein	-1.75547	6.22324	54.365	1.29826e-06	0.000320994
Late Rings	PBANKA_1465000	null	fam-c protein	2.04894	6.65084	51.6143	1.80975e-06	0.00041304
Late Rings	PBANKA_1437500	AP2-G	AP2 domain transcription factor AP2-G	1.32911	7.37664	49.1454	2.4675e-06	0.000522935
Late Rings	PBANKA_0911650	null	U2 spliceosomal RNA	1.01014	7.90204	48.3958	2.71747e-06	0.000537515
Late Rings	PBANKA_0100021	null	fam-b protein	1.55595	6.47451	46.2671	3.59681e-06	0.000666984
Late Rings	PBANKA_1345800	null	RNA-binding protein, putative	0.610795	10.2414	45.3009	4.09807e-06	0.000695749
Late Rings	PBANKA_0100700	null	Plasmodium exported protein, unknown function	0.569341	10.6295	45.0843	4.22093e-06	0.000695749
Late Rings	PBANKA_0512500	null	nucleolar preribosomal assembly protein, putative	0.630809	8.18892	43.3155	5.39419e-06	0.000842346
Late Rings	PBANKA_0513600	ADA	adenosine deaminase, putative	-1.01213	8.88027	42.2588	6.26781e-06	0.000929829
Late Rings	PBANKA_1223300	RAB18	ras-related protein Rab-18, putative	-0.643259	9.33583	40.844	7.69664e-06	0.00108743
Late Rings	PBANKA_0600061	null	fam-b protein	1.19539	6.9343	39.9966	8.72586e-06	0.00113863
Late Rings	PBANKA_1013100	null	60S ribosomal protein L14, putative	0.512487	11.5005	39.9198	8.82657e-06	0.00113863
Late Rings	PBANKA_1028400	null	60S ribosomal protein L10, putative	0.477516	11.6215	38.1417	1.15643e-05	0.00137246
Late Rings	PBANKA_0826400	null	zinc binding protein (Yippee), putative	-1.26594	5.86872	38.2428	1.13853e-05	0.00137246
Late Rings	PBANKA_1362300	null	conserved Plasmodium protein, unknown function	-0.770779	6.95653	37.2927	1.3199e-05	0.00150621
Late Rings	PBANKA_1354400	null	60S ribosomal protein L18, putative	0.462387	11.7332	36.1227	1.58932e-05	0.00168412
Late Rings	PBANKA_1028200	null	atypical protein kinase, ABC-1 family, putative	-1.01206	6.87786	36.1503	1.5823e-05	0.00168412
Late Rings	PBANKA_0717200	null	conserved Plasmodium protein, unknown function	-0.984496	6.75011	35.3368	1.80489e-05	0.00184659
Early Trophs 1	PBANKA_0700600	null	Plasmodium exported protein, unknown function	0.587507	9.46627	51.4291	2.61852e-06	0.00185234
Late Rings	PBANKA_0107900	null	conserved Plasmodium protein, unknown function	-1.08016	6.59093	34.6689	2.0141e-05	0.00199194
Late Rings	PBANKA_0605600	null	conserved Plasmodium protein, unknown function	-1.06371	7.3114	34.3625	2.11906e-05	0.00202815
Mid Rings	PBANKA_0201600	ETRAMP	early transcribed membrane protein	-0.667828	12.6354	53.3528	2.12578e-06	0.00203192
Mid Rings	PBANKA_1223300	RAB18	ras-related protein Rab-18, putative	-0.809458	9.05482	51.4677	2.64573e-06	0.00203192
Late Rings	PBANKA_1355100	null	40S ribosomal protein S6, putative	0.444564	12.1236	33.068	2.63581e-05	0.00244389
Late Rings	PBANKA_1215900	null	conserved Plasmodium protein, unknown function	-1.02137	6.51828	32.8769	2.72343e-05	0.00244862
Early Trophs 1	PBANKA_0302300	AspAT	aspartate aminotransferase, putative	0.571176	8.01107	47.0879	4.44938e-06	0.00246288
Early Trophs 1	PBANKA_0823500	null	glutamine synthetase, putative	-0.85108	7.68068	46.3706	4.87424e-06	0.00246288
Early Trophs 1	PBANKA_1013100	null	60S ribosomal protein L14, putative	0.551358	11.2364	42.4064	8.2347e-06	0.00302036
Early Trophs 1	PBANKA_0403000	RPL44	60S ribosomal protein L44, putative	0.506612	11.6267	41.4528	9.39325e-06	0.00302036
Early Trophs 1	PBANKA_0212700	null	RING zinc finger protein, putative	-1.03116	6.36667	42.4711	8.16213e-06	0.00302036
Early Trophs 1	PBANKA_0834100	null	conserved Plasmodium protein, unknown function	-1.05011	6.04746	41.9514	8.76603e-06	0.00302036
Late Rings	PBANKA_0403000	RPL44	60S ribosomal protein L44, putative	0.417711	11.8641	31.4023	3.52125e-05	0.00305563
Late Rings	PBANKA_1310000	null	conserved Plasmodium protein, unknown function	-0.88433	6.29094	31.2703	3.60455e-05	0.00305563
Early Trophs 1	PBANKA_0407700	null	60S acidic ribosomal protein P2, putative	0.516949	12.3152	36.9451	1.8075e-05	0.00307561
Early Trophs 1	PBANKA_1355100	null	40S ribosomal protein S6, putative	0.507707	11.9132	37.379	1.69296e-05	0.00307561
Early Trophs 1	PBANKA_1028400	null	60S ribosomal protein L10, putative	0.502224	11.3772	37.1421	1.75445e-05	0.00307561
Early Trophs 1	PBANKA_0306000	P230p	6-cysteine protein P230p	0.743634	7.15601	39.1816	1.29727e-05	0.00307561
Early Trophs 1	PBANKA_1354400	null	60S ribosomal protein L18, putative	0.500863	11.5944	39.0111	1.32983e-05	0.00307561
Early Trophs 1	PBANKA_0937700	RPL36	60S ribosomal protein L36, putative	0.505345	11.5371	36.8778	1.82606e-05	0.00307561
Early Trophs 1	PBANKA_1221200	RPL34	60S ribosomal protein L34, putative	0.47416	11.5496	37.5605	1.64749e-05	0.00307561
Early Trophs 1	PBANKA_1035700	WDR65	WD repeat-containing protein 65, putative	-1.18651	5.48314	40.112	1.1347e-05	0.00307561
Early Trophs 1	PBANKA_1231800	null	60S ribosomal protein L12, putative	0.439983	12.3025	37.1823	1.74384e-05	0.00307561
Early Trophs 1	PBANKA_1123800	null	GAS8-like protein, putative	-0.599328	7.42891	37.0383	1.7822e-05	0.00307561
Late Rings	PBANKA_0941500	RPS4	40S ribosomal protein S4, putative	0.416733	11.6994	30.4515	4.17393e-05	0.00312969
Late Rings	PBANKA_1116000	TLP	TRAP-like protein	-1.25601	5.53764	30.5381	4.10913e-05	0.00312969
Late Rings	PBANKA_0407700	null	60S acidic ribosomal protein P2, putative	0.42254	12.5926	30.8989	3.85125e-05	0.00312969
Late Rings	PBANKA_0908900	null	V-type proton ATPase subunit F, putative	-0.605586	7.43199	30.6125	4.05442e-05	0.00312969
Late Rings	PBANKA_1123800	null	GAS8-like protein, putative	-0.666939	7.15559	30.3917	4.21934e-05	0.00312969
Early Trophs 1	PBANKA_0911650	null	U2 spliceosomal RNA	1.10561	6.86589	35.4957	2.25869e-05	0.00315733
Early Trophs 1	PBANKA_0405500	null	60S ribosomal protein L7, putative	0.468616	11.8659	35.3356	2.31589e-05	0.00315733
Early Trophs 1	PBANKA_0314500	RPS26	40S ribosomal protein S26, putative	0.511636	11.2674	35.7465	2.17224e-05	0.00315733
Early Trophs 1	PBANKA_1210200	PREBP	PRE-binding protein, putative	0.481995	11.2973	35.0812	2.41018e-05	0.00315733
Early Trophs 1	PBANKA_0717800	null	60S ribosomal protein L15, putative	0.442437	11.4262	35.0962	2.40452e-05	0.00315733
Early Trophs 1	PBANKA_1454200	null	conserved Plasmodium protein, unknown function	-0.825702	6.66538	35.2996	2.32897e-05	0.00315733
Early Trophs 1	PBANKA_1400400	null	fam-b protein	0.537795	10.7737	34.1793	2.78122e-05	0.00351328
Early Trophs 1	PBANKA_0316841	null	fam-b protein	0.869416	7.63595	32.9864	3.3752e-05	0.003851
Early Trophs 1	PBANKA_1100750	null	fam-a protein	0.613554	7.61965	33.2775	3.21803e-05	0.003851
Early Trophs 1	PBANKA_1028200	null	atypical protein kinase, ABC-1 family, putative	-0.584132	7.44394	33.0909	3.31783e-05	0.003851
Mid Rings	PBANKA_1146200	null	Plasmodium exported protein, unknown function	1.10465	7.13497	43.9229	6.7977e-06	0.00391547
Late Rings	PBANKA_1416300	RPS19	40S ribosomal protein S19, putative	0.514521	11.5547	28.7337	5.72803e-05	0.00414514
Late Rings	PBANKA_1428980	null	U1 spliceosomal RNA	1.01425	6.09035	28.6022	5.87153e-05	0.00414781
Early Trophs 1	PBANKA_0836400	null	Plasmodium exported protein, unknown function	-0.758714	7.23278	32.1084	3.90441e-05	0.0043156
Late Rings	PBANKA_0937800	ENP1	essential nuclear protein 1, putative	0.543779	7.83162	28.0972	6.4613e-05	0.0044583
Early Trophs 1	PBANKA_0316600	Pb235	reticulocyte binding protein, putative	-1.23814	5.03221	31.1303	4.60743e-05	0.00493833
Early Trophs 1	PBANKA_0600051	null	PIR protein	-1.37439	6.17827	30.9119	4.78333e-05	0.00497607
Early Trophs 1	PBANKA_0522800	RPS19	40S ribosomal protein S19, putative	0.48013	11.675	30.5849	5.06101e-05	0.00511452
Late Rings	PBANKA_0937700	RPL36	60S ribosomal protein L36, putative	0.41434	11.6815	26.9553	8.05681e-05	0.00531212
Late Rings	PBANKA_1101200	null	Plasmodium exported protein, unknown function	0.518081	10.4074	26.9653	8.0411e-05	0.00531212
Early Trophs 1	PBANKA_0914100	null	conserved Plasmodium protein, unknown function	-1.22914	5.00558	30.1911	5.41988e-05	0.00532503
Late Rings	PBANKA_1033600	null	tRNA-dihydrouridine synthase, putative	0.900725	6.83826	26.7029	8.46652e-05	0.0054609
Early Trophs 1	PBANKA_1416300	RPS19	40S ribosomal protein S19, putative	0.565708	11.3499	29.7813	5.82422e-05	0.00556763
Late Rings	PBANKA_1348100	null	conserved protein, unknown function	-0.912093	7.15699	26.4351	8.92711e-05	0.00563548
Early Trophs 1	PBANKA_1407600	null	60S ribosomal protein L24, putative	0.438256	11.3784	29.3566	6.27962e-05	0.00569514
Early Trophs 1	PBANKA_0829700	GK	guanylate kinase, putative	0.50141	8.04316	29.4672	6.15723e-05	0.00569514
Late Rings	PBANKA_1040000	null	conserved protein, unknown function	0.848085	7.44334	26.1997	9.35504e-05	0.00578258
Early Trophs 1	PBANKA_1018600	RPL21	60S ribosomal protein L21, putative	0.422475	12.2515	29.0772	6.60105e-05	0.00583698
Late Rings	PBANKA_0405500	null	60S ribosomal protein L7, putative	0.384946	12.0714	26.0378	9.66283e-05	0.00585094
Early Trophs 1	PBANKA_0501100	37865	early transcribed membrane protein	-0.446477	8.51751	28.8127	6.92273e-05	0.00597212
Early Trophs 1	PBANKA_1228300	LSD2	lysine-specific histone demethylase, putative	-1.49756	5.44964	28.5732	7.22922e-05	0.00608804
Late Rings	PBANKA_0938000	null	conserved Plasmodium protein, unknown function	0.930388	5.8485	25.6129	0.000105263	0.00624631
Late Rings	PBANKA_0823500	null	glutamine synthetase, putative	-0.752653	6.98504	25.446	0.000108888	0.00633471
Late Rings	PBANKA_1019500	null	60S ribosomal protein L5, putative	0.40956	11.5602	25.3012	0.000112147	0.00639884
Late Rings	PBANKA_1320600	null	conserved protein, unknown function	0.522749	7.477	24.8345	0.000123422	0.00678136
Late Rings	PBANKA_0836400	null	Plasmodium exported protein, unknown function	-1.20173	5.53956	24.8939	0.000121918	0.00678136
Early Trophs 1	PBANKA_1029000	null	conserved Plasmodium protein, unknown function	-1.13779	5.62322	27.7213	8.45096e-05	0.0069514
Early Trophs 1	PBANKA_1436400	null	conserved Plasmodium protein, unknown function	0.607697	6.67365	27.2418	9.24033e-05	0.00720843
Early Trophs 1	PBANKA_1019500	null	60S ribosomal protein L5, putative	0.430983	11.2724	27.1647	9.37483e-05	0.00720843
Early Trophs 1	PBANKA_1338600	RPL23	60S ribosomal protein L23, putative	0.446529	10.4749	27.193	9.32523e-05	0.00720843
Late Rings	PBANKA_0509000	EXP3	exported protein 3, putative	-0.43372	10.5404	24.163	0.000141946	0.00738865
Late Rings	PBANKA_0921400	null	protein phosphatase, putative	0.80289	8.42741	24.271	0.000138766	0.00738865
Late Rings	PBANKA_1115800	null	conserved Plasmodium protein, unknown function	-0.837816	6.96161	24.1688	0.000141772	0.00738865
Early Trophs 1	PBANKA_0827300	null	tetratricopeptide repeat protein, putative	0.700316	6.44199	26.6911	0.000102515	0.00771479
Early Trophs 1	PBANKA_0803400	null	40S ribosomal protein S29, putative	0.497126	11.7701	26.3348	0.000109724	0.00792025
Early Trophs 1	PBANKA_1324000	RPL29	60S ribosomal protein L29, putative	0.529593	11.3535	26.3772	0.000108837	0.00792025
Early Trophs 1	PBANKA_0922100	RPS18	40S ribosomal protein S18, putative	0.433806	11.6961	26.196	0.000112686	0.00797137
Early Trophs 1	PBANKA_0941500	RPS4	40S ribosomal protein S4, putative	0.441724	11.5308	26.0247	0.000116468	0.00807737
Late Rings	PBANKA_1331900	eIF4A	eukaryotic initiation factor 4a, putative	0.410843	10.7938	23.4339	0.000165683	0.00825683
Late Rings	PBANKA_1029300	null	30S ribosomal protein S9, putative	0.992129	5.75448	23.3976	0.000166973	0.00825683
Late Rings	PBANKA_0917200	null	RNA-binding protein s1, putative	-0.985622	6.69351	23.4835	0.000163934	0.00825683
Late Rings	PBANKA_1026900	KsgA1	ribosomal RNA small subunit methyltransferase A1, putative	0.695746	8.1957	22.822	0.000189075	0.00884863
Late Rings	PBANKA_0912300	TSN	tudor staphylococcal nuclease, putative	0.456805	9.50778	22.7076	0.000193853	0.00884863
Late Rings	PBANKA_0715000	VPS9	vacuolar protein sorting-associated protein 9, putative	-0.539947	8.22757	22.8836	0.000186562	0.00884863
Late Rings	PBANKA_1128300	AAT1	amino acid transporter AAT1, putative	-0.816869	7.7001	22.7627	0.000191534	0.00884863
Late Rings	PBANKA_1035700	WDR65	WD repeat-containing protein 65, putative	-1.44341	5.37769	22.8536	0.000187783	0.00884863
Late Rings	PBANKA_1463100	null	CSC1-like protein, putative	-0.515431	7.57548	22.6106	0.000198004	0.00890118
Early Trophs 1	PBANKA_1320600	null	conserved protein, unknown function	0.609914	6.99976	25.1939	0.000136962	0.00914027
Early Trophs 1	PBANKA_0505400	null	conserved Plasmodium protein, unknown function	-0.824416	5.37645	25.2296	0.000136002	0.00914027
Early Trophs 1	PBANKA_1428980	null	U1 spliceosomal RNA	1.48025	5.3056	25.0923	0.000139738	0.00915284
Early Trophs 1	PBANKA_0512500	null	nucleolar preribosomal assembly protein, putative	0.525641	7.24953	24.5809	0.00015471	0.00955937
Early Trophs 1	PBANKA_1204400	ALBA3	DNA/RNA-binding protein Alba 3, putative	0.455495	12.1064	24.7691	0.000149	0.00955937
Early Trophs 1	PBANKA_1135100	RPS15	40S ribosomal protein S15, putative	0.421974	11.5428	24.6667	0.000152076	0.00955937
Early Trophs 1	PBANKA_1005300	null	conserved Plasmodium protein, unknown function	-0.552015	7.05877	24.5154	0.000156755	0.00955937
Late Rings	PBANKA_1324400	RPL27	60S ribosomal protein L27, putative	0.487025	10.6211	22.1648	0.000218427	0.00967275
Mid Rings	PBANKA_0621200	null	metallo-hydrolase/oxidoreductase, putative	-0.655656	8.57562	35.9483	2.12849e-05	0.00980809
Early Trophs 1	PBANKA_0100700	null	Plasmodium exported protein, unknown function	0.444979	10.3356	24.252	0.000165295	0.00990928
Late Rings	PBANKA_0700600	null	Plasmodium exported protein, unknown function	0.43383	10.04	21.9606	0.000228564	0.0099728
Late Rings	PBANKA_0712200	PBLP	BEM46-like protein, putative	0.591946	7.12142	21.6804	0.00024335	0.010246
Late Rings	PBANKA_0511200	MPP10	U3 small nucleolar ribonucleoprotein protein MPP10, putative	0.495613	9.18743	21.6161	0.000246893	0.010246
Late Rings	PBANKA_0522800	RPS19	40S ribosomal protein S19, putative	0.388291	11.852	21.4632	0.000255547	0.010246
Late Rings	PBANKA_0803400	null	40S ribosomal protein S29, putative	0.411106	11.9773	21.5305	0.000251699	0.010246
Late Rings	PBANKA_0717800	null	60S ribosomal protein L15, putative	0.348947	11.6914	21.6811	0.000243312	0.010246
Late Rings	PBANKA_1361200	null	conserved Plasmodium protein, unknown function	-0.641283	7.17078	21.493	0.000253836	0.010246
Mid Rings	PBANKA_0929800	null	insulinase, putative	-0.629979	8.63	34.4859	2.67627e-05	0.0102769
Late Rings	PBANKA_0922300	ThrRS	threonine--tRNA ligase, putative	0.463472	9.24916	21.3011	0.000265103	0.0103481
Late Rings	PBANKA_1417600	null	ubiquitin carboxyl-terminal hydrolase MINDY, putative	-0.49187	8.43711	21.3373	0.000262932	0.0103481
Late Rings	PBANKA_1236400	null	AFG1-like ATPase, putative	-1.13688	5.29218	21.2441	0.000268555	0.0103481
Late Rings	PBANKA_1143600	AlaRS	alanine--tRNA ligase, putative	0.536229	8.36613	20.8834	0.000291621	0.0107252
Late Rings	PBANKA_1018600	RPL21	60S ribosomal protein L21, putative	0.342862	12.5243	20.8757	0.000292141	0.0107252
Late Rings	PBANKA_1231800	null	60S ribosomal protein L12, putative	0.315791	12.4635	20.8658	0.000292801	0.0107252
Late Rings	PBANKA_0612700	null	conserved Plasmodium protein, unknown function	-1.20047	5.63993	20.9562	0.00028679	0.0107252
Early Trophs 1	PBANKA_1101200	null	Plasmodium exported protein, unknown function	0.523469	9.3734	23.4257	0.000195698	0.0109391
Early Trophs 1	PBANKA_0819700	null	dihydrouridine synthase, putative	0.515197	7.92744	23.5158	0.000192096	0.0109391
Early Trophs 1	PBANKA_1345800	null	RNA-binding protein, putative	0.470576	9.69447	23.3708	0.000197936	0.0109391
Early Trophs 1	PBANKA_0617100	null	60S ribosomal protein L11a, putative	0.391426	11.7217	23.5221	0.000191845	0.0109391
Early Trophs 1	PBANKA_1354500	null	60S ribosomal protein L18-2, putative	0.355797	11.7468	23.6226	0.000187919	0.0109391
Mid Rings	PBANKA_1145400	null	Plasmodium exported protein (PHIST), unknown function	0.595582	11.3533	33.0945	3.34956e-05	0.0110248
Early Trophs 1	PBANKA_1353700	null	nucleolar complex protein 2, putative	0.446342	8.83677	23.0541	0.000211398	0.0112589
Early Trophs 1	PBANKA_1456100	null	40S ribosomal protein S17, putative	0.389051	11.5508	23.1309	0.000208042	0.0112589
Early Trophs 1	PBANKA_0831700	NFU1	NifU-like protein, putative	-1.09183	5.14061	22.9499	0.000216054	0.0112589
Early Trophs 1	PBANKA_1401000	null	conserved Plasmodium protein, unknown function	-0.490185	7.72385	22.941	0.000216456	0.0112589
Early Trophs 1	PBANKA_1338300	null	60S ribosomal protein L6, putative	0.468619	10.345	22.8628	0.000220032	0.011279
Late Rings	PBANKA_0314500	RPS26	40S ribosomal protein S26, putative	0.397709	11.3792	20.445	0.000322715	0.0113988
Late Rings	PBANKA_0901000	null	fam-a protein	-0.683434	7.14551	20.4663	0.00032112	0.0113988
Late Rings	PBANKA_0310500	null	conserved Plasmodium protein, unknown function	-1.18509	6.50277	20.4785	0.00032021	0.0113988
Late Rings	PBANKA_0617100	null	60S ribosomal protein L11a, putative	0.334905	11.8965	20.3785	0.000327746	0.0114402
Late Rings	PBANKA_1351900	RPL6	60S ribosomal protein L6, putative	0.533521	11.0827	20.3268	0.00033172	0.0114444
Early Trophs 1	PBANKA_0800400	null	conserved Plasmodium protein, unknown function	0.440893	12.2548	22.5716	0.000233956	0.0116699
Early Trophs 1	PBANKA_1011400	TOP2	DNA topoisomerase 2, putative	-0.976373	6.05233	22.5655	0.000234256	0.0116699
Late Rings	PBANKA_1338600	RPL23	60S ribosomal protein L23, putative	0.362453	10.6716	20.1558	0.000345258	0.0117745
Early Trophs 1	PBANKA_1445700	null	conserved Plasmodium protein, unknown function	-0.474035	7.93633	22.2846	0.000248655	0.0122152
Early Trophs 1	PBANKA_0215800	null	fam-b protein	0.455399	8.07016	22.0847	0.000259512	0.012404
Early Trophs 1	PBANKA_1214600	null	Rab3 GTPase-activating protein non-catalytic subunit, putative	-0.554474	7.00414	22.0934	0.000259032	0.012404
Late Rings	PBANKA_1210900	null	phosphoglucomutase, putative	-0.553724	7.22633	19.8476	0.000371252	0.0125171
Mid Rings	PBANKA_0211200	null	conserved protein, unknown function	-0.58921	8.05156	31.4194	4.42813e-05	0.012753
Early Trophs 1	PBANKA_0201600	ETRAMP	early transcribed membrane protein	-0.331162	13.1042	21.8788	0.00027126	0.0127926
Early Trophs 1	PBANKA_1120700	null	nascent polypeptide-associated complex subunit alpha, putative	0.47993	10.8814	21.7666	0.000277914	0.012934
Late Rings	PBANKA_1113100	null	GTP-binding protein, putative	-0.790024	8.01366	19.6478	0.00038928	0.0129775
Late Rings	PBANKA_0720800	null	RNA-binding protein NOB1, putative	0.605006	7.83757	19.5752	0.000396072	0.0130572
Early Trophs 1	PBANKA_0800300	null	conserved Plasmodium protein, unknown function	0.631419	7.22601	21.6557	0.000284672	0.0130764
Late Rings	PBANKA_1462000	null	conserved protein, unknown function	0.437988	9.49905	19.5019	0.000403068	0.0131418
Late Rings	PBANKA_1210200	PREBP	PRE-binding protein, putative	0.349358	11.7176	19.4091	0.00041212	0.0131651
Late Rings	PBANKA_0308600	null	asparagine--tRNA ligase, putative	0.467305	10.0343	19.4036	0.000412659	0.0131651
Late Rings	PBANKA_1360100	NT1	nucleoside transporter 1	-0.473988	8.9304	19.2741	0.000425696	0.0133003
Late Rings	PBANKA_1039400	null	ribosomal protein S27a, putative	0.366992	11.7548	19.2725	0.000425862	0.0133003
Early Trophs 1	PBANKA_1325000	null	40S ribosomal protein S28e, putative	0.44164	11.2813	21.0489	0.00032512	0.0135288
Early Trophs 1	PBANKA_1039400	null	ribosomal protein S27a, putative	0.434399	11.5236	21.1008	0.000321412	0.0135288
Early Trophs 1	PBANKA_1401300	null	40S ribosomal protein S7, putative	0.410051	10.794	21.0589	0.000324398	0.0135288
Early Trophs 1	PBANKA_0712000	IMP4	U3 small nucleolar ribonucleoprotein protein IMP4, putative	0.604864	7.29607	21.1093	0.000320814	0.0135288
Early Trophs 1	PBANKA_1437000	null	conserved protein, unknown function	-0.519104	7.20397	21.0642	0.000324019	0.0135288
Early Trophs 1	PBANKA_1106700	RPL4	60S ribosomal protein L4, putative	0.378804	12.2004	21.4217	0.000299556	0.0135288
Early Trophs 1	PBANKA_1013400	SRA	surface-related antigen SRA, putative	-1.11818	4.70112	21.2748	0.000309344	0.0135288
Early Trophs 1	PBANKA_0210700	null	conserved Plasmodium protein, unknown function	-1.09399	5.78626	21.3579	0.000303763	0.0135288
Early Trophs 1	PBANKA_0509300	null	glutamine--fructose-6-phosphate aminotransferase [isomerizing], putative	-1.08756	4.38201	20.9769	0.000330336	0.013586
Early Trophs 1	PBANKA_1452000	null	hydrolase, putative	-0.482842	7.36169	20.7601	0.000346623	0.0138384
Early Trophs 1	PBANKA_1351900	RPL6	60S ribosomal protein L6, putative	0.563089	10.9278	20.6895	0.000352121	0.0138384
Early Trophs 1	PBANKA_0511900	RPL3	60S ribosomal protein L3, putative	0.451557	11.4719	20.7617	0.000346502	0.0138384
Early Trophs 1	PBANKA_0918600	null	phosphatidylinositol-4-phosphate 5-kinase, putative	-1.18867	4.40955	20.7064	0.000350792	0.0138384
Late Rings	PBANKA_0932400	BP2	berghepain-2	-0.474583	10.218	19.0435	0.000450076	0.0138591
Late Rings	PBANKA_1423500	null	60S ribosomal protein L13-2, putative	0.54509	10.3534	19.016	0.000453094	0.0138591
Early Trophs 1	PBANKA_0110000	null	60S ribosomal protein L39, putative	0.549664	11.0891	20.552	0.000363113	0.0141135
Late Rings	PBANKA_1323100	null	conserved Plasmodium protein, unknown function	0.636799	6.94024	18.8872	0.0004675	0.0141538
Late Rings	PBANKA_0513400	CDC50C	LEM3/CDC50 family protein, putative	-0.519848	7.76671	18.7205	0.00048691	0.0145926
Late Rings	PBANKA_1145800	MAHRP1a	membrane associated histidine-rich protein 1a	0.429469	13.2984	18.6271	0.000498194	0.0146351
Late Rings	PBANKA_1454200	null	conserved Plasmodium protein, unknown function	-1.26403	5.08455	18.6612	0.000494034	0.0146351
Late Rings	PBANKA_1221200	RPL34	60S ribosomal protein L34, putative	0.35995	11.7646	18.5832	0.000503587	0.0146485
Mid Rings	PBANKA_1354300	PiT	sodium-dependent phosphate transporter, putative	-0.538892	9.42321	28.7177	7.10475e-05	0.0146787
Mid Rings	PBANKA_0418500	null	Plasmodium exported protein, unknown function	0.906437	8.35958	29.2149	6.49827e-05	0.0146787
Mid Rings	PBANKA_0316841	null	fam-b protein	0.525472	10.4315	28.3135	7.64515e-05	0.0146787
Mid Rings	PBANKA_1013100	null	60S ribosomal protein L14, putative	0.414568	11.689	28.7003	7.12719e-05	0.0146787
Early Trophs 1	PBANKA_1026900	KsgA1	ribosomal RNA small subunit methyltransferase A1, putative	0.609592	7.67669	20.2151	0.000391738	0.0147402
Early Trophs 1	PBANKA_1215600	RPS3A	40S ribosomal protein S3A, putative	0.363754	11.6336	20.2391	0.000389618	0.0147402
Early Trophs 1	PBANKA_1205400	null	rho GTPase-activating protein, putative	-1.18735	4.22355	20.2728	0.000386662	0.0147402
Early Trophs 1	PBANKA_1231700	RPL2	60S ribosomal protein L2, putative	0.393441	12.1172	20.1467	0.000397857	0.0148129
Early Trophs 1	PBANKA_1018500	BTF3	transcription factor BTF3, putative	0.422079	10.7894	20.0812	0.000403815	0.0148781
Late Rings	PBANKA_0914500	null	conserved Plasmodium protein, unknown function	-0.578503	6.87326	18.4275	0.000523281	0.0150736
Late Rings	PBANKA_0826700	PV5	parasitophorous vacuolar protein 5	-0.29853	12.5878	18.2143	0.000551667	0.0151555
Late Rings	PBANKA_0941200	RTCB	tRNA-splicing ligase RtcB, putative	-0.702369	6.8347	18.2378	0.000548453	0.0151555
Late Rings	PBANKA_1329300	null	40S ribosomal protein S3, putative	0.432876	11.1582	18.2261	0.000550044	0.0151555
Late Rings	PBANKA_1354500	null	60S ribosomal protein L18-2, putative	0.300294	11.9796	18.3152	0.000538021	0.0151555
Late Rings	PBANKA_0301900	null	Sel1 repeat-containing protein, putative	-0.464131	7.80706	18.259	0.000545572	0.0151555
Mid Rings	PBANKA_0509000	EXP3	exported protein 3, putative	-0.503713	10.6484	27.2843	9.24395e-05	0.0152139
Mid Rings	PBANKA_1400400	null	fam-b protein	-0.833956	9.59493	27.284	9.24459e-05	0.0152139
Late Rings	PBANKA_1437300	GRP94	endoplasmin, putative	0.499711	7.76458	18.1117	0.000565932	0.0153092
Late Rings	PBANKA_0510900	RPS2	40S ribosomal protein S2, putative	0.352294	11.0379	18.0935	0.000568518	0.0153092
Late Rings	PBANKA_0906500	null	60S ribosomal protein L28, putative	0.432936	10.9776	18.0638	0.000572741	0.0153092
Late Rings	PBANKA_0405400	RPS12	40S ribosomal protein S12, putative	0.529346	8.55413	17.9968	0.000582411	0.0154287
Late Rings	PBANKA_1120700	null	nascent polypeptide-associated complex subunit alpha, putative	0.40651	11.0878	17.8729	0.000600794	0.0155236
Late Rings	PBANKA_1117200	null	conserved Plasmodium protein, unknown function	-1.0686	4.91622	17.9144	0.000594564	0.0155236
Late Rings	PBANKA_1236600	null	conserved Plasmodium protein, unknown function	-1.12839	5.38146	17.867	0.000601691	0.0155236
Early Trophs 1	PBANKA_0712200	PBLP	BEM46-like protein, putative	0.664161	6.35014	19.7683	0.000433718	0.0157867
Early Trophs 1	PBANKA_0941200	RTCB	tRNA-splicing ligase RtcB, putative	-0.547869	7.54614	19.7314	0.000437404	0.0157867
Early Trophs 1	PBANKA_0904700	null	60S ribosomal protein L41, putative	0.399817	11.6942	19.488	0.000462645	0.0163856
Early Trophs 1	PBANKA_1412600	TERT	telomerase reverse transcriptase	-0.699866	6.64008	19.4822	0.000463262	0.0163856
Late Rings	PBANKA_1237800	MDR1	multidrug resistance protein 1, putative	-0.464699	9.29097	17.5709	0.000648382	0.0165841
Late Rings	PBANKA_1135100	RPS15	40S ribosomal protein S15, putative	0.323885	11.7478	17.4755	0.000664295	0.0167031
Late Rings	PBANKA_1433100	null	conserved Plasmodium protein, unknown function	-0.510203	9.37294	17.4858	0.00066255	0.0167031
Early Trophs 1	PBANKA_1329300	null	40S ribosomal protein S3, putative	0.467753	10.9651	19.223	0.000492018	0.0167333
Early Trophs 1	PBANKA_1117500	null	ribosomal protein L27a, putative	0.366974	11.5255	19.23	0.000491217	0.0167333
Early Trophs 1	PBANKA_0923600	MGE1	GrpE protein homolog, mitochondrial, putative	0.35242	8.93484	19.296	0.000483723	0.0167333
Early Trophs 1	PBANKA_1006100	FEN1	flap endonuclease 1, putative	-0.984519	5.63524	19.2644	0.000487293	0.0167333
Late Rings	PBANKA_0511900	RPL3	60S ribosomal protein L3, putative	0.392437	11.6561	17.3603	0.000684085	0.0168788
Late Rings	PBANKA_1106700	RPL4	60S ribosomal protein L4, putative	0.36151	12.4441	17.3625	0.000683712	0.0168788
Late Rings	PBANKA_1321600	null	conserved Plasmodium protein, unknown function	-0.707113	7.68135	17.336	0.000688349	0.0168788
Early Trophs 1	PBANKA_1459400	null	clathrin adaptor domain-containing protein, putative	-0.455216	7.78451	19.1339	0.000502355	0.0169222
Late Rings	PBANKA_1401300	null	40S ribosomal protein S7, putative	0.369364	10.833	17.251	0.000703484	0.0169694
Late Rings	PBANKA_1456100	null	40S ribosomal protein S17, putative	0.328973	11.6623	17.2517	0.000703353	0.0169694
Early Trophs 1	PBANKA_0925400	null	dynein heavy chain, putative	-1.02465	5.64442	18.9091	0.000529576	0.0175498
Early Trophs 1	PBANKA_0511200	MPP10	U3 small nucleolar ribonucleoprotein protein MPP10, putative	0.426855	8.52248	18.8199	0.000540834	0.0175498
Early Trophs 1	PBANKA_1331900	eIF4A	eukaryotic initiation factor 4a, putative	0.412208	10.6121	18.8816	0.000533014	0.0175498
Early Trophs 1	PBANKA_0912300	TSN	tudor staphylococcal nuclease, putative	0.383363	9.60241	18.822	0.000540571	0.0175498
Late Rings	PBANKA_0505800	DPA	deoxyribose-phosphate aldolase, putative	-0.488646	7.64587	17.0266	0.000745274	0.0175938
Late Rings	PBANKA_1240000	SMC6	structural maintenance of chromosomes protein 6, putative	-0.949991	5.85826	17.0705	0.000736894	0.0175938
Late Rings	PBANKA_1214900	null	conserved Plasmodium protein, unknown function	-0.443313	8.32065	16.9862	0.000753086	0.0175938
Late Rings	PBANKA_1222100	null	regulator of chromosome condensation, putative	-0.99724	5.74431	17.004	0.000749645	0.0175938
Late Rings	PBANKA_1342800	NMNAT	nicotinamide/nicotinic acid mononucleotide adenylyltransferase, putative	0.624892	7.33793	16.8976	0.000770572	0.0178616
Early Trophs 1	PBANKA_0512200	PPO	protoporphyrinogen oxidase, putative	0.725439	5.62845	18.5499	0.000576595	0.0185402
Early Trophs 1	PBANKA_0809800	null	ribosomal RNA methyltransferase, putative	0.477095	6.72831	18.4514	0.00059031	0.0188102
Early Trophs 1	PBANKA_1018700	null	conserved Plasmodium protein, unknown function	0.399233	7.92192	18.3678	0.000602228	0.0190186
Early Trophs 1	PBANKA_0906500	null	60S ribosomal protein L28, putative	0.453188	10.7317	18.3033	0.000611615	0.0191441
Late Rings	PBANKA_0931300	DPAP1	dipeptidyl aminopeptidase 1, putative	-0.591843	10.808	16.4878	0.000857533	0.0196328
Late Rings	PBANKA_1407700	PPM6	protein phosphatase PPM6	-0.649605	6.67138	16.4759	0.000860216	0.0196328
Late Rings	PBANKA_1338300	null	60S ribosomal protein L6, putative	0.411343	10.6198	16.4328	0.000870006	0.0197046
Late Rings	PBANKA_0501100	37865	early transcribed membrane protein	-0.517898	7.74559	16.3837	0.000881332	0.0198099
Late Rings	PBANKA_0800300	null	conserved Plasmodium protein, unknown function	0.500566	8.00456	16.3212	0.000895998	0.019839
Late Rings	PBANKA_1437400	DPH6	diphthine--ammonia ligase, putative	0.51919	7.42641	16.3406	0.000891426	0.019839
Late Rings	PBANKA_0700741	null	5.8S ribosomal RNA	0.727427	5.78396	16.2686	0.000908547	0.0199679
Mid Rings	PBANKA_0304000	AROM	pentafunctional AROM polypeptide, putative	-0.586731	8.22759	25.49	0.000130236	0.0200042
Early Trophs 1	PBANKA_0106900	null	heptatricopeptide repeat-containing protein, putative	-0.366201	8.57633	17.9671	0.000663302	0.0205798
Early Trophs 1	PBANKA_1352600	null	serine/threonine protein kinase, putative	-0.733269	6.05226	17.9135	0.000671984	0.0206679
Late Rings	PBANKA_1141800	null	conserved Plasmodium protein, unknown function	0.534675	6.91617	16.087	0.000953399	0.0207233
Late Rings	PBANKA_1216700	null	WD repeat-containing protein, putative	-0.420003	8.70842	16.046	0.000963875	0.0207233
Late Rings	PBANKA_0612600	null	PP-loop family protein, putative	-0.667827	7.18485	16.0669	0.000958519	0.0207233
Early Trophs 1	PBANKA_1229200	null	60S ribosomal protein L19, putative	0.455983	10.317	17.7982	0.00069112	0.020734
Early Trophs 1	PBANKA_1346700	null	60S ribosomal protein L23, putative	0.417117	11.3034	17.8442	0.000683414	0.020734
Early Trophs 1	PBANKA_0933200	null	conserved Plasmodium protein, unknown function	-0.6241	6.64086	17.7947	0.00069172	0.020734
Early Trophs 1	PBANKA_0103100	null	conserved Plasmodium protein, unknown function	-0.512416	6.75099	17.7264	0.000703351	0.0209055
Early Trophs 1	PBANKA_0301900	null	Sel1 repeat-containing protein, putative	-0.506947	7.57056	17.6669	0.000713672	0.0209767
Early Trophs 1	PBANKA_0513500	null	conserved Plasmodium protein, unknown function	-0.552583	7.22207	17.6444	0.00071761	0.0209767
Early Trophs 1	PBANKA_1134800	null	zinc finger protein, putative	0.440115	7.79402	17.5261	0.000738771	0.0214183
Early Trophs 1	PBANKA_0414800	null	arginase	0.57958	7.67081	17.3829	0.00076534	0.0220082
Early Trophs 1	PBANKA_1324400	RPL27	60S ribosomal protein L27, putative	0.532534	10.4429	17.3178	0.000777762	0.022185
Early Trophs 1	PBANKA_1202400	null	60S ribosomal protein L13, putative	0.542981	11.8842	17.2533	0.000790312	0.0223627
Late Rings	PBANKA_1215600	RPS3A	40S ribosomal protein S3A, putative	0.303408	11.7817	15.7237	0.00105084	0.0224306
Late Rings	PBANKA_0832200	null	PUB domain-containing protein, putative	0.616074	6.97248	15.6606	0.00106888	0.0226527
Late Rings	PBANKA_0413000	null	conserved Plasmodium protein, unknown function	-1.4663	4.66334	15.6246	0.00107934	0.0227121
Early Trophs 1	PBANKA_0938000	null	conserved Plasmodium protein, unknown function	0.866634	6.32885	17.1417	0.000812558	0.0228097
Mid Rings	PBANKA_0313000	null	conserved Plasmodium protein, unknown function	-0.825797	6.31275	24.4711	0.000159343	0.0229455
Early Trophs 1	PBANKA_1322000	null	conserved Plasmodium protein, unknown function	-0.653963	6.04975	17.0521	0.000830927	0.0231416
Late Rings	PBANKA_1445600	RIO1	serine/threonine protein kinase RIO1, putative	0.592321	6.7944	15.4812	0.00112212	0.023446
Early Trophs 1	PBANKA_1423600	null	40S ribosomal protein S16, putative	0.338414	12.1744	16.9068	0.000861753	0.0238127
Early Trophs 1	PBANKA_1417500	null	conserved Plasmodium protein, unknown function	-0.529071	6.66644	16.8612	0.000871672	0.0239
Mid Rings	PBANKA_0311600	null	conserved Plasmodium protein, unknown function	-0.482584	9.441	23.944	0.000177249	0.0240224
Early Trophs 1	PBANKA_1462000	null	conserved protein, unknown function	0.354459	9.00096	16.7581	0.000894624	0.0243407
Early Trophs 1	PBANKA_1224800	null	conserved protein, unknown function	-0.779381	5.54991	16.7025	0.00090729	0.0244968
Early Trophs 1	PBANKA_1429600	PRS	proline--tRNA ligase	0.374452	8.76401	16.6623	0.000916568	0.0245599
Early Trophs 1	PBANKA_0938100	null	tetratricopeptide repeat protein, putative	0.502482	6.7221	16.497	0.000955858	0.0249114
Early Trophs 1	PBANKA_1236400	null	AFG1-like ATPase, putative	-0.596772	6.5189	16.4895	0.000957685	0.0249114
Early Trophs 1	PBANKA_1420200	null	mitochondrial ribosomal protein S5 precursor, putative	-0.655072	6.32452	16.4888	0.000957858	0.0249114
Early Trophs 1	PBANKA_0510900	RPS2	40S ribosomal protein S2, putative	0.327007	10.8254	16.566	0.000939224	0.0249114
Early Trophs 1	PBANKA_1403300	NIF1	NLI interacting factor-like phosphatase	0.582754	6.44346	16.4488	0.000967669	0.0249828
Late Rings	PBANKA_0513500	null	conserved Plasmodium protein, unknown function	-0.526838	6.76305	15.1824	0.00121753	0.0250862
Late Rings	PBANKA_0103100	null	conserved Plasmodium protein, unknown function	-0.626503	6.4454	15.191	0.00121465	0.0250862
Late Rings	PBANKA_1415400	null	conserved protein, unknown function	-0.578041	6.87065	15.0976	0.00124625	0.0255008
Late Rings	PBANKA_0903000	RSA4	ribosome assembly protein 4, putative	0.403601	8.00226	15.0128	0.00127574	0.0255752
Late Rings	PBANKA_1204900	null	conserved Plasmodium protein, unknown function	0.348342	8.69342	15.0613	0.00125876	0.0255752
Late Rings	PBANKA_1106100	null	conserved Plasmodium protein, unknown function	-0.680286	6.1639	15.0236	0.00127193	0.0255752
Mid Rings	PBANKA_0921800	null	steryl ester hydrolase, putative	-0.477813	9.24325	23.2709	0.000203513	0.0260496
Early Trophs 1	PBANKA_0804100	null	conserved Plasmodium protein, unknown function	0.374707	10.2846	16.196	0.0010324	0.0263175
Early Trophs 1	PBANKA_1400100	null	PIR protein	-0.95293	6.27132	16.1612	0.00104169	0.0263175
Early Trophs 1	PBANKA_1004500	null	conserved Plasmodium protein, unknown function	-1.03799	4.58481	16.1812	0.00103634	0.0263175
Early Trophs 1	PBANKA_1364200	null	60S ribosomal protein L17, putative	0.473782	11.1894	16.0781	0.00106426	0.0266971
Mid Rings	PBANKA_1420000	SR25	GPCR-like receptor SR25, putative	-0.562019	7.74093	22.8009	0.000224464	0.0272193
Early Trophs 1	PBANKA_0823400	PGK	phosphoglycerate kinase, putative	0.34305	11.4153	15.9628	0.00109651	0.0273124
Early Trophs 1	PBANKA_0709100	null	60S ribosomal protein L22, putative	0.427101	10.9977	15.926	0.00110702	0.0273814
Late Rings	PBANKA_1412100	null	Maf-like protein, putative	0.468732	7.97325	14.7311	0.00137949	0.0274305
Late Rings	PBANKA_0110000	null	60S ribosomal protein L39, putative	0.457227	11.3043	14.6579	0.00140794	0.0274305
Late Rings	PBANKA_1204400	ALBA3	DNA/RNA-binding protein Alba 3, putative	0.316387	12.0943	14.6997	0.00139163	0.0274305
Late Rings	PBANKA_0941600	null	conserved Plasmodium protein, unknown function	-0.661945	6.7493	14.6413	0.00141451	0.0274305
Late Rings	PBANKA_0509100	null	conserved Plasmodium protein, unknown function	-0.714686	6.45664	14.6681	0.00140396	0.0274305
Late Rings	PBANKA_1424300	null	conserved protein, unknown function	0.388668	11.173	14.5856	0.00143676	0.0275024
Late Rings	PBANKA_1400700	null	Plasmodium exported protein, unknown function	0.326969	12.7705	14.5954	0.00143282	0.0275024
Early Trophs 1	PBANKA_0619100	null	40S ribosomal protein S5, putative	0.57149	10.207	15.8189	0.0011383	0.0279596
Late Rings	PBANKA_0105500	GLP2	glutaredoxin-like protein	0.673428	8.14135	14.4611	0.00148789	0.0281527
Late Rings	PBANKA_1324000	RPL29	60S ribosomal protein L29, putative	0.401504	11.4627	14.4568	0.00148971	0.0281527
Early Trophs 1	PBANKA_1444700	null	TBC domain-containing protein, putative	-0.541206	6.72995	15.7609	0.00115566	0.0281901
Late Rings	PBANKA_0922100	RPS18	40S ribosomal protein S18, putative	0.336346	11.9275	14.4247	0.00150324	0.0282285
Late Rings	PBANKA_0802900	null	conserved Plasmodium protein, unknown function	0.385104	8.40747	14.381	0.00152189	0.028322
Late Rings	PBANKA_1448000	null	pentatricopeptide repeat domain-containing protein, putative	-0.818957	6.43082	14.3684	0.00152731	0.028322
Mid Rings	PBANKA_0317061	null	fam-a protein	0.645006	7.18347	22.1935	0.000255256	0.0285267
Mid Rings	PBANKA_1100750	null	fam-a protein	0.525802	9.43702	21.8903	0.00027239	0.0285267
Mid Rings	PBANKA_0700600	null	Plasmodium exported protein, unknown function	0.426292	10.3247	22.055	0.000262925	0.0285267
Early Trophs 1	PBANKA_0827100	null	protein kinase, putative	-0.855404	4.61478	15.649	0.00119001	0.0286332
Early Trophs 1	PBANKA_1005400	null	conserved Plasmodium protein, unknown function	-0.908761	5.07914	15.6504	0.00118958	0.0286332
Late Rings	PBANKA_0203100	PIP5K	phosphatidylinositol-4-phosphate 5-kinase, putative	-0.434578	8.34198	14.301	0.00155673	0.0286883
Early Trophs 1	PBANKA_0921700	ATG23	autophagy-related protein 23, putative	-0.937162	4.64889	15.5796	0.00121189	0.0289624
Early Trophs 1	PBANKA_1359000	SEC61A	protein transport protein SEC61 subunit alpha, putative	0.315605	8.39297	15.5382	0.00122518	0.0290836
Mid Rings	PBANKA_0941500	RPS4	40S ribosomal protein S4, putative	0.384227	11.6775	21.585	0.00029098	0.0291486
Late Rings	PBANKA_1346700	null	60S ribosomal protein L23, putative	0.362726	11.4485	14.1704	0.00161549	0.0291589
Late Rings	PBANKA_0521700	ApiAP2	AP2 domain transcription factor, putative	0.489149	7.74875	14.1572	0.00162157	0.0291589
Late Rings	PBANKA_1234200	RPS24	40S ribosomal protein S24, putative	0.46197	10.1266	14.1676	0.0016168	0.0291589
Late Rings	PBANKA_1224700	null	AAA family ATPase, putative	-0.551541	7.3397	14.2113	0.00159685	0.0291589
Early Trophs 1	PBANKA_0831500	null	conserved Plasmodium protein, unknown function	-0.689766	7.50495	15.4279	0.00126132	0.029742
Late Rings	PBANKA_1337500	null	conserved Plasmodium protein, unknown function	-0.734874	6.25943	14.0159	0.00168831	0.030176
Late Rings	PBANKA_1100900	null	fam-a protein	0.527116	6.63607	13.9412	0.00172485	0.0304621
Late Rings	PBANKA_0600041	null	PIR protein	-1.00787	5.5991	13.9412	0.00172485	0.0304621
Early Trophs 1	PBANKA_1321000	null	MA3 domain-containing protein, putative	0.393595	8.85719	15.2551	0.00132045	0.0307265
Early Trophs 1	PBANKA_1309900	LAP	M17 leucyl aminopeptidase, putative	0.332456	10.4477	15.2788	0.00131216	0.0307265
Mid Rings	PBANKA_0817900	null	zinc finger protein, putative	0.479869	9.61641	21.1386	0.000320795	0.0307963
Early Trophs 1	PBANKA_0206800	null	conserved Plasmodium protein, unknown function	-0.81751	5.80388	15.2219	0.00133217	0.0307967
Early Trophs 1	PBANKA_1317300	null	RAP protein, putative	0.354166	7.69978	15.1829	0.00134606	0.0309157
Late Rings	PBANKA_1131100	ADSS	adenylosuccinate synthetase, putative	-0.553199	7.06792	13.8355	0.00177804	0.0310321
Late Rings	PBANKA_1410400	null	V-type proton ATPase catalytic subunit A, putative	-0.55733	7.3977	13.841	0.00177524	0.0310321
Mid Rings	PBANKA_0700741	null	5.8S ribosomal RNA	0.866055	5.8858	20.9135	0.00033713	0.0310699
Late Rings	PBANKA_0403800	null	conserved Plasmodium membrane protein, unknown function	-0.481739	10.2066	13.8089	0.00179174	0.0310883
Late Rings	PBANKA_0820700	null	TLD domain-containing protein	-0.917248	5.40167	13.7878	0.00180269	0.0310965
Mid Rings	PBANKA_1437500	AP2-G	AP2 domain transcription factor AP2-G	0.977489	7.02581	19.1763	0.000500265	0.0311402
Mid Rings	PBANKA_1416300	RPS19	40S ribosomal protein S19, putative	0.40433	11.6192	19.2234	0.000494814	0.0311402
Mid Rings	PBANKA_1338600	RPL23	60S ribosomal protein L23, putative	0.394295	10.6976	19.9261	0.000420851	0.0311402
Mid Rings	PBANKA_1018600	RPL21	60S ribosomal protein L21, putative	0.356751	12.7598	19.4763	0.000466617	0.0311402
Mid Rings	PBANKA_1010000	null	mitochondrial acidic protein MAM33, putative	0.921975	6.50559	18.8879	0.000535232	0.0311402
Mid Rings	PBANKA_0410800	null	ubiquitin-protein ligase, putative	0.828487	6.74381	19.897	0.000423648	0.0311402
Mid Rings	PBANKA_1457600	null	RNA-binding protein, putative	0.786155	6.99618	19.2045	0.000496988	0.0311402
Mid Rings	PBANKA_1355100	null	40S ribosomal protein S6, putative	0.346523	12.099	18.8653	0.000538087	0.0311402
Mid Rings	PBANKA_1354400	null	60S ribosomal protein L18, putative	0.334184	11.7419	18.9848	0.00052319	0.0311402
Mid Rings	PBANKA_0405500	null	60S ribosomal protein L7, putative	0.329615	12.0524	20.2246	0.000393283	0.0311402
Mid Rings	PBANKA_0209500	null	ATP-dependent RNA helicase, putative	-0.509104	7.71518	19.8281	0.000430367	0.0311402
Mid Rings	PBANKA_1433100	null	conserved Plasmodium protein, unknown function	-0.510025	9.29631	19.2579	0.000490851	0.0311402
Mid Rings	PBANKA_0301900	null	Sel1 repeat-containing protein, putative	-0.545579	7.64177	20.5503	0.00036551	0.0311402
Mid Rings	PBANKA_0403800	null	conserved Plasmodium membrane protein, unknown function	-0.568681	9.75999	19.7633	0.000436801	0.0311402
Mid Rings	PBANKA_0811500	null	conserved protein, unknown function	-0.78125	6.76015	18.8453	0.000540628	0.0311402
Mid Rings	PBANKA_0602700	NAPL	nucleosome assembly protein, putative	0.79305	6.85945	18.7137	0.000557702	0.0313402
Late Rings	PBANKA_1036900	null	conserved Plasmodium protein, unknown function	-0.622091	6.83216	13.7327	0.00183158	0.0314121
Late Rings	PBANKA_0941900	null	histone H4, putative	-0.414786	9.23147	13.6457	0.00187833	0.0318457
Late Rings	PBANKA_1011800	null	HID1 domain-containing protein, putative	-0.485448	7.67537	13.649	0.00187653	0.0318457
Early Trophs 1	PBANKA_1362900	KRS1	lysine--tRNA ligase, putative	0.351371	8.88567	15.0127	0.00140873	0.0321464
Mid Rings	PBANKA_1230900	null	RAP protein, putative	0.746037	6.59472	18.3778	0.000604083	0.0323676
Mid Rings	PBANKA_1245900	null	Plasmodium exported protein, unknown function	-0.452825	9.35099	18.471	0.000590791	0.0323676
Mid Rings	PBANKA_0403900	null	conserved protein, unknown function	-0.852841	6.25864	18.1878	0.000632243	0.0323735
Mid Rings	PBANKA_0908900	null	V-type proton ATPase subunit F, putative	-0.935015	6.07412	18.1875	0.000632294	0.0323735
Late Rings	PBANKA_1332700	null	duffy-binding protein	0.968625	5.17535	13.5477	0.00193259	0.0325796
Early Trophs 1	PBANKA_1216800	null	conserved Plasmodium protein, unknown function	-0.972236	5.47281	14.9127	0.00144712	0.0328107
Late Rings	PBANKA_1410100	null	conserved Plasmodium protein, unknown function	-0.427405	8.50261	13.4257	0.00200264	0.0335076
Late Rings	PBANKA_0205900	NCR1	Niemann-Pick type C1-related protein, putative	-0.419134	8.57449	13.4127	0.00201023	0.0335076
Early Trophs 1	PBANKA_0503600	null	60S ribosomal protein L30e, putative	0.502451	11.1729	14.6315	0.00156149	0.0342064
Early Trophs 1	PBANKA_1423500	null	60S ribosomal protein L13-2, putative	0.485647	10.2645	14.5966	0.00157637	0.0342064
Early Trophs 1	PBANKA_0513900	null	conserved Plasmodium protein, unknown function	-0.554966	6.48102	14.6948	0.00153488	0.0342064
Early Trophs 1	PBANKA_0207400	null	3'-5' exonuclease, putative	-0.706252	5.53611	14.6202	0.00156629	0.0342064
Early Trophs 1	PBANKA_1138600	null	conserved protein, unknown function	-0.83143	5.57768	14.6176	0.00156739	0.0342064
Early Trophs 1	PBANKA_1026200	GDH1	NADP-specific glutamate dehydrogenase, putative	0.42846	9.06962	14.6498	0.00155374	0.0342064
Early Trophs 1	PBANKA_0505800	DPA	deoxyribose-phosphate aldolase, putative	-0.381816	7.8766	14.6797	0.00154118	0.0342064
Early Trophs 1	PBANKA_1237800	MDR1	multidrug resistance protein 1, putative	-0.367858	9.21325	14.5352	0.00160299	0.0345719
Early Trophs 1	PBANKA_1108100	null	guanidine nucleotide exchange factor, putative	-0.406016	6.89316	14.5058	0.00161588	0.0346387
Early Trophs 1	PBANKA_1307000	null	conserved Plasmodium protein, unknown function	-0.412228	7.10664	14.4816	0.00162664	0.0346592
Mid Rings	PBANKA_1303000	null	DEAD/DEAH box helicase, putative	-1.18175	5.57841	17.7543	0.000702252	0.0351737
Early Trophs 1	PBANKA_1128300	AAT1	amino acid transporter AAT1, putative	-0.422383	7.96082	14.3987	0.00166398	0.0352426
Early Trophs 1	PBANKA_1219300	HSP110c	heat shock protein 110, putative	0.323357	10.9445	14.3605	0.0016815	0.0354016
Early Trophs 1	PBANKA_1340300	null	phosphoribosylpyrophosphate synthetase, putative	0.359812	8.17865	14.2922	0.0017134	0.0354404
Early Trophs 1	PBANKA_1019400	null	60S ribosomal protein L7-3, putative	0.359493	11.8176	14.3109	0.00170457	0.0354404
Early Trophs 1	PBANKA_1211800	null	conserved Plasmodium protein, unknown function	-0.830368	4.97135	14.3194	0.00170062	0.0354404
Mid Rings	PBANKA_0100021	null	fam-b protein	0.630507	9.07462	17.5752	0.0007337	0.035642
Mid Rings	PBANKA_1417600	null	ubiquitin carboxyl-terminal hydrolase MINDY, putative	-0.441556	8.12871	17.5265	0.000742542	0.035642
Mid Rings	PBANKA_1214900	null	conserved Plasmodium protein, unknown function	-0.476876	8.38798	17.4127	0.000763636	0.0359065
Late Rings	PBANKA_1031300	ROM8	rhomboid protease ROM8	-0.402788	7.71256	13.1446	0.00217512	0.0360536
Early Trophs 1	PBANKA_0921800	null	steryl ester hydrolase, putative	-0.342276	8.00483	14.138	0.00178791	0.0364111
Early Trophs 1	PBANKA_0405400	RPS12	40S ribosomal protein S12, putative	0.498928	8.43039	14.1521	0.00178093	0.0364111
Early Trophs 1	PBANKA_0820800	RCC-PIP	regulator of chromosome condensation-PP1-interacting protein	-0.55104	6.48026	14.1313	0.00179122	0.0364111
Early Trophs 1	PBANKA_1119921	null	tRNA Alanine	0.970149	4.22409	14.0586	0.0018277	0.0365358
Early Trophs 1	PBANKA_1145400	null	Plasmodium exported protein (PHIST), unknown function	0.703523	8.40253	14.0574	0.00182834	0.0365358
Early Trophs 1	PBANKA_1314700	null	conserved Plasmodium protein, unknown function	0.349235	8.16072	14.0684	0.00182274	0.0365358
Early Trophs 1	PBANKA_0941900	null	histone H4, putative	-0.35959	9.76375	14.0326	0.00184096	0.0365813
Early Trophs 1	PBANKA_0722941	null	fam-b protein	0.374457	8.2851	13.9613	0.00187787	0.0369843
Early Trophs 1	PBANKA_0607500	null	mago-binding protein, putative	-0.425359	7.09723	13.9187	0.0019003	0.0369843
Early Trophs 1	PBANKA_0717200	null	conserved Plasmodium protein, unknown function	-0.523429	7.46144	13.9294	0.00189464	0.0369843
Early Trophs 1	PBANKA_1402300	null	conserved Plasmodium protein, unknown function	-1.10789	4.19301	13.9135	0.00190306	0.0369843
Early Trophs 1	PBANKA_1360100	NT1	nucleoside transporter 1	-0.346433	9.06731	13.8668	0.0019281	0.037266
Late Rings	PBANKA_1221300	null	conserved Plasmodium protein, unknown function	0.384266	8.50257	12.9904	0.00227683	0.0373225
Late Rings	PBANKA_1115900	null	conserved Plasmodium protein, unknown function	-0.662173	6.17162	13.0031	0.00226832	0.0373225
Late Rings	PBANKA_1202400	null	60S ribosomal protein L13, putative	0.420714	12.2194	12.9494	0.0023048	0.0374261
Late Rings	PBANKA_0923400	RPL35	60S ribosomal protein L35, putative	0.399824	9.85609	12.9259	0.002321	0.0374261
Late Rings	PBANKA_0710800	SRCAP	Snf2-related CBP activator, putative	-0.431111	8.18515	12.9385	0.00231228	0.0374261
Late Rings	PBANKA_0830100	null	conserved Plasmodium protein, unknown function	-0.908413	6.10754	12.904	0.00233621	0.0374678
Late Rings	PBANKA_1012100	null	HP12 protein homolog, putative	-0.359641	8.49879	12.8629	0.00236506	0.0377265
Late Rings	PBANKA_1446500	null	asparagine-rich protein, putative	-0.470854	7.80454	12.7726	0.00242981	0.0381442
Late Rings	PBANKA_1018500	BTF3	transcription factor BTF3, putative	0.361993	10.9401	12.796	0.00241281	0.0381442
Late Rings	PBANKA_1420400	NELFA	negative elongation factor A, putative	-0.948224	4.67658	12.788	0.00241864	0.0381442
Early Trophs 1	PBANKA_1013200	null	succinyl-CoA ligase [ADP-forming] subunit beta, putative	0.674763	10.3978	13.7228	0.00200754	0.0385906
Early Trophs 1	PBANKA_1210900	null	phosphoglucomutase, putative	-0.355275	7.72007	13.6798	0.00203197	0.038849
Late Rings	PBANKA_1325000	null	40S ribosomal protein S28e, putative	0.333251	11.4627	12.6602	0.00251323	0.0390718
Late Rings	PBANKA_1407600	null	60S ribosomal protein L24, putative	0.30093	11.5541	12.6576	0.00251524	0.0390718
Late Rings	PBANKA_1438300	null	phospholipid-transporting ATPase, putative	-0.371425	9.23325	12.6159	0.00254704	0.0393598
Late Rings	PBANKA_0414800	null	arginase	0.377932	7.81334	12.5718	0.00258119	0.0396808
Mid Rings	PBANKA_0938000	null	conserved Plasmodium protein, unknown function	0.974221	5.61991	16.9083	0.000865713	0.039892
Early Trophs 1	PBANKA_1031900	eIF2gamma	eukaryotic translation initiation factor 2 subunit gamma, putative	0.541997	7.55399	13.5392	0.00211429	0.0402057
Mid Rings	PBANKA_0901000	null	fam-a protein	-0.635333	6.41083	16.7613	0.000898308	0.0405824
Early Trophs 1	PBANKA_1240000	SMC6	structural maintenance of chromosomes protein 6, putative	-0.546519	6.25064	13.4858	0.00214657	0.0406012
Mid Rings	PBANKA_0620000	CWC15	pre-mRNA-splicing factor CWC15, putative	-0.424508	7.85963	16.6606	0.000921444	0.040827
Late Rings	PBANKA_0826000	RRP8	ribosomal RNA-processing protein 8, putative	0.491313	7.53629	12.4173	0.00270489	0.0411559
Late Rings	PBANKA_1122600	SUV3	ATP-dependent RNA helicase SUV3, putative	-0.587856	6.58174	12.4217	0.00270122	0.0411559
Early Trophs 1	PBANKA_0414600	null	40S ribosomal protein S15A, putative	0.351783	11.7344	13.4043	0.00219685	0.0413312
Late Rings	PBANKA_1465100	null	Plasmodium exported protein, unknown function	0.595253	7.81126	12.3833	0.00273301	0.0413716
Mid Rings	PBANKA_1400800	UIS3	protein UIS3	0.799431	6.1139	16.5153	0.000956016	0.0415596
Early Trophs 1	PBANKA_1428700	EIF3A	eukaryotic translation initiation factor 3 subunit A, putative	0.287889	10.5297	13.3495	0.00223143	0.0417596
Early Trophs 1	PBANKA_0308600	null	asparagine--tRNA ligase, putative	0.411109	10.0573	13.3301	0.00224386	0.0417712
Mid Rings	PBANKA_0912300	TSN	tudor staphylococcal nuclease, putative	0.391931	9.32509	16.408	0.000982508	0.0419203
Early Trophs 1	PBANKA_1340000	DHFS-FPGS	dihydrofolate synthase/folylpolyglutamate synthase, putative	0.616702	6.65599	13.2867	0.00227185	0.0420709
Early Trophs 1	PBANKA_0706300	Obg2	GTP-binding protein Obg2, putative	-0.409561	7.80378	13.2595	0.0022896	0.0421787
Late Rings	PBANKA_1425700	null	conserved Plasmodium protein, unknown function	-0.866882	5.11597	12.2969	0.0028059	0.0422595
Early Trophs 1	PBANKA_0615300	null	conserved Plasmodium protein, unknown function	-1.12983	4.35586	13.2329	0.00230707	0.0422804
Early Trophs 1	PBANKA_1317400	P23	HSP90 co-chaperone p23, putative	0.296559	11.6229	13.2071	0.00232422	0.0423751
Late Rings	PBANKA_1245400	null	SURF1 domain-containing protein, putative	-0.41553	7.24054	12.2422	0.00285325	0.0425406
Late Rings	PBANKA_1110100	null	topoisomerase I, putative	-0.737064	5.5214	12.256	0.00284115	0.0425406
Late Rings	PBANKA_1434000	null	phosphate translocator, putative	-0.912624	4.91935	12.2156	0.0028765	0.0426729
Late Rings	PBANKA_1215000	SMN	survival motor neuron-like protein, putative	-0.341069	7.93705	12.1772	0.00291057	0.0429635
Early Trophs 1	PBANKA_0405300	null	40S ribosomal protein S23, putative	0.455197	10.3205	13.106	0.00239275	0.0434008
Early Trophs 1	PBANKA_0213500	null	ribosome biogenesis protein BRX1, putative	0.344448	8.2355	12.9867	0.00247658	0.0437201
Early Trophs 1	PBANKA_1446500	null	asparagine-rich protein, putative	-0.390969	9.515	13.0289	0.00244657	0.0437201
Early Trophs 1	PBANKA_0830100	null	conserved Plasmodium protein, unknown function	-0.53685	7.5101	12.9814	0.00248036	0.0437201
Early Trophs 1	PBANKA_0804000	RPL37	60S ribosomal protein L37, putative	0.350077	8.98307	12.9756	0.00248452	0.0437201
Early Trophs 1	PBANKA_0210400	PMS1	DNA mismatch repair protein PMS1, putative	-0.450313	7.38022	12.9905	0.00247389	0.0437201
Early Trophs 1	PBANKA_0917500	SMC1	structural maintenance of chromosomes protein 1, putative	-0.477849	7.53276	13.0035	0.00246455	0.0437201
Early Trophs 1	PBANKA_0826000	RRP8	ribosomal RNA-processing protein 8, putative	0.449422	7.01852	12.9581	0.00249718	0.0437254
Early Trophs 1	PBANKA_1033900	null	40S ribosomal protein S8e, putative	0.473722	12.0629	12.9322	0.00251597	0.0438374
Early Trophs 1	PBANKA_1022000	null	40S ribosomal protein S25, putative	0.353661	11.5898	12.8889	0.00254778	0.0439585
Early Trophs 1	PBANKA_1237600	null	zinc finger protein, putative	-0.435582	6.91494	12.8898	0.00254712	0.0439585
Late Rings	PBANKA_1104800	ALP2b	actin-like protein, putative	-0.50173	6.46115	12.0751	0.00300343	0.0441147
Mid Rings	PBANKA_0310500	null	conserved Plasmodium protein, unknown function	-0.767253	6.66101	16.1322	0.00105447	0.0441727
Late Rings	PBANKA_0820600	null	pyridoxal phosphate homeostasis protein, putative	-0.746886	5.92755	12.0404	0.00303571	0.0443692
Early Trophs 1	PBANKA_1101100	null	Plasmodium exported protein, unknown function	0.322769	9.57384	12.8317	0.00259056	0.0443945
Early Trophs 1	PBANKA_1362300	null	conserved Plasmodium protein, unknown function	-0.452975	7.78911	12.8061	0.0026099	0.0443945
Early Trophs 1	PBANKA_0513400	CDC50C	LEM3/CDC50 family protein, putative	-0.330099	8.14546	12.8051	0.00261071	0.0443945
Late Rings	PBANKA_0516900	AdoMetDC/ODC	S-adenosylmethionine decarboxylase/ornithine decarboxylase, putative	-0.458632	7.95908	11.9931	0.00308036	0.0444473
Late Rings	PBANKA_0503600	null	60S ribosomal protein L30e, putative	0.422198	11.3778	12.001	0.0030728	0.0444473
Late Rings	PBANKA_0712000	IMP4	U3 small nucleolar ribonucleoprotein protein IMP4, putative	0.382851	7.84226	11.9872	0.00308599	0.0444473
Late Rings	PBANKA_1010300	null	dynein-related AAA-type ATPase, putative	0.487381	10.0398	11.9113	0.00315935	0.044469
Late Rings	PBANKA_0613900	null	PDCD2 domain-containing protein, putative	0.397984	7.85302	11.9193	0.00315148	0.044469
Late Rings	PBANKA_0903400	null	TMEM65 domain-containing protein, putative	-0.532145	6.41248	11.9306	0.00314054	0.044469
Late Rings	PBANKA_0923500	RRS1	ribosome biogenesis regulatory protein, putative	0.319573	9.44908	11.8929	0.00317743	0.044469
Late Rings	PBANKA_1229100	CWF7	pre-mRNA-splicing factor CWF7, putative	-0.44203	6.89553	11.9018	0.00316862	0.044469
Late Rings	PBANKA_1232200	FACT-L	FACT complex subunit SPT16	-0.990766	5.62497	11.9655	0.00310674	0.044469
Late Rings	PBANKA_1352700	null	conserved Plasmodium protein, unknown function	0.342302	8.34207	11.828	0.00324212	0.0445341
Late Rings	PBANKA_1141600	null	conserved Plasmodium protein, unknown function	-0.479972	6.78385	11.8392	0.00323082	0.0445341
Late Rings	PBANKA_1306300	null	conserved Plasmodium protein, unknown function	-0.492979	7.44184	11.8374	0.00323272	0.0445341
Late Rings	PBANKA_0824800	PABP2	polyadenylate-binding protein 2, putative	0.378242	8.36918	11.8535	0.00321649	0.0445341
Late Rings	PBANKA_0941300	PTEX88	translocon component PTEX88	-0.350179	8.45353	11.8106	0.0032597	0.0445692
Late Rings	PBANKA_0709100	null	60S ribosomal protein L22, putative	0.34563	11.2193	11.7473	0.0033247	0.0448791
Late Rings	PBANKA_0211200	null	conserved protein, unknown function	-0.379438	7.37903	11.7444	0.00332774	0.0448791
Late Rings	PBANKA_0210500	null	conserved Plasmodium protein, unknown function	-0.404821	7.87551	11.7673	0.00330401	0.0448791
Early Trophs 1	PBANKA_1232200	FACT-L	FACT complex subunit SPT16	-0.380537	7.9447	12.7195	0.0026767	0.0452989
Early Trophs 1	PBANKA_1310000	null	conserved Plasmodium protein, unknown function	-0.571312	6.3999	12.6906	0.00269948	0.045467
Early Trophs 1	PBANKA_1110100	null	topoisomerase I, putative	-0.560881	5.84953	12.6594	0.00272426	0.0456668
Early Trophs 1	PBANKA_0410600	null	60S ribosomal protein L26, putative	0.467068	10.8923	12.6049	0.00276818	0.0457526
Early Trophs 1	PBANKA_1452600	null	calcyclin binding protein, putative	0.328173	8.39015	12.6133	0.00276136	0.0457526
Early Trophs 1	PBANKA_1442500	ELP3	elongator complex protein 3, putative	0.347459	8.08521	12.6311	0.00274694	0.0457526
Mid Rings	PBANKA_1039400	null	ribosomal protein S27a, putative	0.329119	11.7905	15.9256	0.0011123	0.045763
Mid Rings	PBANKA_0203100	PIP5K	phosphatidylinositol-4-phosphate 5-kinase, putative	-0.403141	8.22962	15.7988	0.00114958	0.0464671
Early Trophs 1	PBANKA_1132200	null	RWD domain-containing protein, putative	0.475765	6.29206	12.5171	0.00284063	0.0467316
Early Trophs 1	PBANKA_0104300	null	cyclin dependent kinase binding protein, putative	-0.882124	4.8397	12.4754	0.00287575	0.0468735
Early Trophs 1	PBANKA_1435700	TSR3	ribosome biogenesis protein TSR3, putative	0.406586	6.99605	12.479	0.0028727	0.0468735
Early Trophs 1	PBANKA_1009700	null	ribonuclease H2 subunit B, putative	-0.820815	4.66931	12.4447	0.00290197	0.0470838
Early Trophs 1	PBANKA_1300091	null	PIR protein	-1.78415	4.51926	12.4221	0.00292141	0.0471828
Late Rings	PBANKA_0618500	null	conserved Plasmodium protein, unknown function	-0.32965	7.97161	11.534	0.00355454	0.047506
Late Rings	PBANKA_0615700	null	dynein heavy chain, putative	-0.496078	6.68644	11.5398	0.00354804	0.047506
Early Trophs 1	PBANKA_1038900	CND1	condensin complex subunit 1, putative	-0.721164	5.04094	12.3766	0.00296102	0.0476052
Late Rings	PBANKA_1423600	null	40S ribosomal protein S16, putative	0.262931	12.3757	11.482	0.00361329	0.0479171
Late Rings	PBANKA_1011400	TOP2	DNA topoisomerase 2, putative	-1.15884	4.76033	11.4782	0.0036176	0.0479171
Late Rings	PBANKA_1019400	null	60S ribosomal protein L7-3, putative	0.306434	12.0562	11.4305	0.00367252	0.0482981
Late Rings	PBANKA_1227700	null	inositol 5-phosphatase, putative	-0.490047	6.80365	11.4195	0.00368538	0.0482981
Late Rings	PBANKA_0207700	null	conserved Plasmodium protein, unknown function	-0.568802	6.59226	11.4111	0.00369521	0.0482981
Early Trophs 1	PBANKA_0929600	NOP56	nucleolar protein 56, putative	0.429392	8.38252	12.3076	0.00302234	0.0483711
Mid Rings	PBANKA_0803300	null	RNA helicase, putative	1.17151	5.28489	15.5093	0.00124009	0.0484267
Mid Rings	PBANKA_0107300	CCT6	T-complex protein 1 subunit zeta, putative	0.946601	6.37091	15.5408	0.00122985	0.0484267
Late Rings	PBANKA_1453200	null	BTB/POZ domain-containing protein, putative	-0.371006	8.11668	11.3569	0.0037591	0.0489178
Late Rings	PBANKA_1328000	UIS2	serine/threonine protein phosphatase UIS2	-0.43634	7.53209	11.3297	0.00379176	0.0491273
Early Trophs 1	PBANKA_1455200	DBP9	ATP-dependent RNA helicase DBP9, putative	0.334724	7.2166	12.2314	0.00309164	0.0492573
Early Trophs 1	PBANKA_1335900	null	DNA-directed RNA polymerase, alpha subunit, putative	-0.709179	5.60301	12.2057	0.00311549	0.0494147
Late Rings	PBANKA_0112000	null	syntaxin-binding protein, putative	0.503669	6.4101	11.2921	0.0038373	0.0495011
Late Rings	PBANKA_0817400	null	conserved Plasmodium protein, unknown function	-0.378771	9.2715	11.255	0.00388282	0.0498716
Late Rings	PBANKA_0722941	null	fam-b protein	0.38528	7.86635	11.2371	0.00390499	0.0499401
Late Rings	PBANKA_0212200	null	conserved Plasmodium protein, unknown function	-0.529366	6.69259	11.2091	0.00394008	0.0501727
Late Rings	PBANKA_1019360	null	small nucleolar RNA snoR29	0.676684	5.99609	11.1799	0.00397694	0.0503416
Late Rings	PBANKA_0317101	null	PIR protein	-0.963256	4.49482	11.1603	0.00400189	0.0503416
Late Rings	PBANKA_0623400	null	fam-a protein	0.667735	5.59305	11.1585	0.00400426	0.0503416
Early Trophs 1	PBANKA_0408600	EIF3K	eukaryotic translation initiation factor 3 subunit K, putative	0.320276	8.0273	12.1082	0.00320765	0.0506493
Early Trophs 1	PBANKA_1400700	null	Plasmodium exported protein, unknown function	0.316524	12.3111	12.0777	0.00323716	0.0506879
Early Trophs 1	PBANKA_1113100	null	GTP-binding protein, putative	-0.563976	8.55424	12.0656	0.00324892	0.0506879
Early Trophs 1	PBANKA_0706700	DTC	dicarboxylate/tricarboxylate carrier, putative	0.518087	6.10994	12.0497	0.0032645	0.0506879
Early Trophs 1	PBANKA_1228200	GDH3	glutamate dehydrogenase, putative	-0.430978	7.12229	12.0374	0.00327658	0.0506879
Early Trophs 1	PBANKA_0602300	null	TBCC domain-containing protein, putative	-0.376972	7.45075	12.0176	0.00329609	0.0506879
Early Trophs 1	PBANKA_0817900	null	zinc finger protein, putative	0.607839	6.9407	12.0048	0.00330887	0.0506879
Early Trophs 1	PBANKA_0922300	ThrRS	threonine--tRNA ligase, putative	0.330356	9.18035	11.9806	0.00333303	0.0506879
Early Trophs 1	PBANKA_0111200	NOG1	nucleolar GTP-binding protein 1, putative	0.358472	7.60206	11.9791	0.00333458	0.0506879
Early Trophs 1	PBANKA_1348600	null	conserved Plasmodium protein, unknown function	-0.572417	6.06776	11.9746	0.00333907	0.0506879
Early Trophs 1	PBANKA_1309500	null	conserved Plasmodium protein, unknown function	0.37864	7.98926	11.9407	0.00337337	0.0507844
Early Trophs 1	PBANKA_1404200	null	conserved Plasmodium protein, unknown function	-0.704492	5.10524	11.9399	0.00337414	0.0507844
Late Rings	PBANKA_0519600	null	conserved protein, unknown function	-0.965997	4.45765	11.1067	0.00407123	0.0509677
Early Trophs 1	PBANKA_1448100	null	conserved Plasmodium protein, unknown function	-0.45484	6.86831	11.9132	0.00340145	0.0509786
Early Trophs 1	PBANKA_0930300	null	GTP-binding nuclear protein RAN/TC4, putative	0.330298	10.1599	11.8944	0.00342087	0.0510533
Late Rings	PBANKA_0213700	null	conserved Plasmodium protein, unknown function	-0.81207	5.46595	11.0869	0.00409717	0.0510768
Mid Rings	PBANKA_1029000	null	conserved Plasmodium protein, unknown function	-0.85588	5.75265	15.2436	0.00133033	0.0510847
Late Rings	PBANKA_1343700	null	conserved Plasmodium protein, unknown function	-1.03854	5.11433	11.0689	0.00412083	0.051157
Late Rings	PBANKA_1443200	null	RNA pseudouridylate synthase, putative	0.648557	5.86978	11.0351	0.00416585	0.0511647
Late Rings	PBANKA_0306200	null	patatin-like phospholipase, putative	-0.477735	6.61778	11.0299	0.00417272	0.0511647
Late Rings	PBANKA_IT01100	#N/A	#N/A	0.572673	7.31172	11.003	0.00420897	0.0511647
Late Rings	PBANKA_0614700	null	conserved Plasmodium membrane protein, unknown function	-0.616604	5.79731	10.9801	0.00424012	0.0511647
Late Rings	PBANKA_0309700	MATE	multidrug efflux pump, putative	-0.708854	5.45337	10.9763	0.00424532	0.0511647
Late Rings	PBANKA_1210100	RAD23	DNA repair protein RAD23, putative	0.363617	7.93371	10.976	0.00424572	0.0511647
Late Rings	PBANKA_0522600	null	erythrocyte membrane-associated antigen, putative	-0.35556	8.82242	10.9754	0.0042466	0.0511647
Late Rings	PBANKA_0722000	null	phosphatidylinositol 4-kinase, putative	-0.605782	7.02369	10.966	0.00425941	0.0511647
Early Trophs 1	PBANKA_1464500	DRS1	ATP-dependent RNA helicase DRS1, putative	0.330629	8.66082	11.8572	0.00345963	0.0512251
Early Trophs 1	PBANKA_0932400	BP2	berghepain-2	-0.322265	10.5462	11.8555	0.00346135	0.0512251
Early Trophs 1	PBANKA_1205000	GBP2	single-strand telomeric DNA-binding protein GBP2, putative	0.367849	10.3963	11.7865	0.00353454	0.0518884
Early Trophs 1	PBANKA_0307100	null	conserved Plasmodium protein, unknown function	-0.614279	6.29461	11.7792	0.00354235	0.0518884
Early Trophs 1	PBANKA_1132400	null	conserved Plasmodium protein, unknown function	-0.520062	6.2852	11.772	0.00355018	0.0518884
Early Trophs 1	PBANKA_1145761	null	tRNA Glycine	0.851886	3.88715	11.7192	0.00360764	0.052438
Early Trophs 1	PBANKA_1318400	6PGD	6-phosphogluconate dehydrogenase, decarboxylating, putative	0.317191	9.01362	11.7103	0.00361743	0.052438
Early Trophs 1	PBANKA_1242800	EIF3E	eukaryotic translation initiation factor 3 subunit E, putative	0.293418	9.23395	11.6882	0.00364193	0.0525542
Early Trophs 1	PBANKA_0836300	CLAG9	cytoadherence linked asexual protein 9	-0.563269	6.83263	11.6763	0.00365517	0.0525542
Early Trophs 1	PBANKA_1023500	null	conserved Plasmodium protein, unknown function	0.322864	9.65877	11.656	0.00367787	0.0526664
Mid Rings	PBANKA_1019500	null	60S ribosomal protein L5, putative	0.358837	11.7457	15.0518	0.00140011	0.0528829
Late Rings	PBANKA_0621200	null	metallo-hydrolase/oxidoreductase, putative	-0.348745	8.87082	10.8372	0.00444053	0.0531253
Late Rings	PBANKA_0317161	null	erythrocyte membrane antigen 1	0.648239	6.45611	10.8198	0.00446556	0.0532101
Early Trophs 1	PBANKA_0918800	NOP2	rRNA (cytosine-C(5))-methyltransferase, putative	0.33657	8.72213	11.5892	0.00375374	0.0534485
Early Trophs 1	PBANKA_1210400	null	RING zinc finger protein, putative	-0.615197	5.79173	11.5517	0.00379712	0.0534485
Early Trophs 1	PBANKA_0812700	null	conserved Plasmodium protein, unknown function	-0.640866	5.45169	11.5399	0.00381087	0.0534485
Early Trophs 1	PBANKA_1406900	null	conserved Plasmodium protein, unknown function	-0.39212	8.26153	11.5047	0.00385225	0.0534485
Early Trophs 1	PBANKA_1433500	null	PPPDE peptidase domain-containing protein, putative	-0.39756	6.52993	11.5039	0.00385325	0.0534485
Early Trophs 1	PBANKA_0605600	null	conserved Plasmodium protein, unknown function	-0.502906	7.97387	11.4914	0.003868	0.0534485
Early Trophs 1	PBANKA_1325600	null	valine--tRNA ligase, putative	0.336375	9.17542	11.4899	0.00386985	0.0534485
Early Trophs 1	PBANKA_1433000	null	conserved protein, unknown function	-0.785518	5.50691	11.4872	0.0038731	0.0534485
Early Trophs 1	PBANKA_1349400	null	DNA replication complex GINS protein, putative	-0.37153	7.29804	11.4704	0.00389312	0.0534485
Early Trophs 1	PBANKA_1234200	RPS24	40S ribosomal protein S24, putative	0.441539	9.98005	11.4678	0.00389629	0.0534485
Early Trophs 1	PBANKA_0503300	null	conserved Plasmodium protein, unknown function	-0.686595	5.90385	11.46	0.0039056	0.0534485
Early Trophs 1	PBANKA_0800100	null	PIR protein	-1.07233	6.55836	11.445	0.00392365	0.0534485
Early Trophs 1	PBANKA_0612800	null	DEAD box ATP-dependent RNA helicase, putative	-0.419539	6.79353	11.4407	0.00392893	0.0534485
Late Rings	PBANKA_0610100	LSD1	lysine-specific histone demethylase 1, putative	-0.383185	9.33814	10.7854	0.00451579	0.0535934
Early Trophs 1	PBANKA_0213600	null	mRNA (N6-adenosine)-methyltransferase, putative	-0.36878	7.5193	11.3732	0.00401161	0.0536294
Early Trophs 1	PBANKA_0202700	null	kinesin-8, putative	-0.794249	4.92743	11.413	0.00396259	0.0536294
Early Trophs 1	PBANKA_1412100	null	Maf-like protein, putative	0.436063	7.6549	11.4009	0.00397738	0.0536294
Early Trophs 1	PBANKA_1019360	null	small nucleolar RNA snoR29	0.826706	5.4471	11.3622	0.00402519	0.0536294
Early Trophs 1	PBANKA_1010500	HOP	Hsp70/Hsp90 organizing protein, putative	0.288612	9.96096	11.3581	0.00403033	0.0536294
Early Trophs 1	PBANKA_0715400	null	ATP synthase-associated protein, putative	-0.713537	4.90547	11.3513	0.00403882	0.0536294
Early Trophs 1	PBANKA_1304900	NCS2	cytoplasmic tRNA 2-thiolation protein 2, putative	0.415032	6.559	11.3263	0.00407024	0.0536294
Early Trophs 1	PBANKA_0307000	null	60S ribosomal protein L37ae, putative	0.63383	11.5562	11.3235	0.00407371	0.0536294
Early Trophs 1	PBANKA_0918000	null	60S acidic ribosomal protein P0, putative	0.492866	9.64581	11.3196	0.00407868	0.0536294
Early Trophs 1	PBANKA_1412800	null	MACRO domain-containing protein, putative	-0.799206	5.21899	11.3042	0.00409811	0.0536852
Early Trophs 1	PBANKA_0407600	AS	asparagine synthetase [glutamine-hydrolyzing]	0.404678	8.43525	11.2593	0.00415565	0.0542381
Late Rings	PBANKA_1114900	PI3K	phosphatidylinositol 3-kinase, putative	-0.536059	6.72781	10.7106	0.00462696	0.0545245
Late Rings	PBANKA_0210600	null	ubiquitin carboxyl-terminal hydrolase, putative	-0.45953	8.6997	10.7079	0.004631	0.0545245
Early Trophs 1	PBANKA_1321400	UIS20	large ribosomal subunit nuclear export factor, putative	0.358158	8.91472	11.2139	0.0042146	0.0547514
Early Trophs 1	PBANKA_1424700	null	conserved protein, unknown function	0.371414	7.89966	11.2053	0.00422593	0.0547514
Mid Rings	PBANKA_0312900	null	conserved Plasmodium protein, unknown function	-0.707907	6.1372	14.7782	0.00150696	0.0548488
Mid Rings	PBANKA_1012100	null	HP12 protein homolog, putative	-0.390963	8.59472	14.7083	0.00153572	0.0548488
Mid Rings	PBANKA_0100200	null	Plasmodium exported protein, unknown function	-0.487968	8.16648	14.6913	0.00154282	0.0548488
Mid Rings	PBANKA_1245841	null	5.8S ribosomal RNA	0.538902	7.98961	14.6804	0.00154738	0.0548488
Early Trophs 1	PBANKA_0722000	null	phosphatidylinositol 4-kinase, putative	-0.541358	7.62791	11.1784	0.00426155	0.0550114
Late Rings	PBANKA_1220300	PARE	prodrug activation and resistance esterase, putative	-0.456851	6.97145	10.6414	0.00473266	0.0552344
Late Rings	PBANKA_1405600	UTP6	U3 small nucleolar RNA-associated protein 6, putative	0.343297	8.04699	10.6316	0.00474786	0.0552344
Late Rings	PBANKA_1321700	BP1	berghepain-1	-0.390693	10.0069	10.6285	0.00475265	0.0552344
Late Rings	PBANKA_1231400	MB2	sporozoite surface antigen MB2, putative	-0.355826	8.19425	10.6201	0.00476576	0.0552344
Late Rings	PBANKA_1231700	RPL2	60S ribosomal protein L2, putative	0.288929	12.2446	10.6023	0.00479353	0.0552726
Late Rings	PBANKA_0927500	null	conserved Plasmodium protein, unknown function	-0.959215	4.70745	10.5942	0.00480631	0.0552726
Mid Rings	PBANKA_0511500	RPB7	DNA-directed RNA polymerase II subunit RPB7, putative	-0.942727	5.85414	14.5897	0.00158594	0.0553637
Late Rings	PBANKA_0405300	null	40S ribosomal protein S23, putative	0.394016	10.4463	10.5734	0.00483905	0.0554343
Late Rings	PBANKA_1228500	SENP2	sentrin-specific protease 2, putative	-0.700954	6.30449	10.5351	0.00490034	0.0557217
Late Rings	PBANKA_0930300	null	GTP-binding nuclear protein RAN/TC4, putative	0.338432	10.335	10.5188	0.00492661	0.0557217
Late Rings	PBANKA_1021700	null	conserved Plasmodium protein, unknown function	0.334058	7.64065	10.5137	0.00493477	0.0557217
Late Rings	PBANKA_0601500	TGS1	trimethylguanosine synthase, putative	0.522715	6.53511	10.5015	0.0049546	0.0557217
Late Rings	PBANKA_1400400	null	fam-b protein	-0.461357	11.1176	10.4872	0.00497804	0.0557217
Late Rings	PBANKA_1459400	null	clathrin adaptor domain-containing protein, putative	-0.361172	7.54533	10.4771	0.00499464	0.0557217
Late Rings	PBANKA_1429600	PRS	proline--tRNA ligase	0.309404	8.8293	10.4765	0.00499561	0.0557217
Late Rings	PBANKA_0206800	null	conserved Plasmodium protein, unknown function	-1.11518	5.06777	10.4623	0.00501897	0.0557726
Late Rings	PBANKA_0921800	null	steryl ester hydrolase, putative	-0.377573	8.36606	10.4432	0.00505063	0.055915
Early Trophs 1	PBANKA_0303300	null	conserved Plasmodium protein, unknown function	-0.478576	6.52241	11.0849	0.00438767	0.0564334
Early Trophs 1	PBANKA_1101000	null	fam-a protein	-0.511628	6.06161	11.0698	0.00440845	0.0564953
Late Rings	PBANKA_0301000	ROPE	repetitive organellar protein, putative	-0.478331	7.52422	10.3822	0.00515341	0.0566954
Late Rings	PBANKA_0807700	EG5	kinesin-5, putative	-0.477054	7.23576	10.3787	0.00515934	0.0566954
Late Rings	PBANKA_1306200	tRIP	tRNA import protein tRIP	0.365392	8.84221	10.3389	0.0052277	0.0572346
Late Rings	PBANKA_0519500	null	conserved Plasmodium protein, unknown function	-0.634817	5.88615	10.3249	0.00525187	0.0572878
Early Trophs 1	PBANKA_1305100	null	60S ribosomal protein L1, putative	0.324342	11.5622	10.9848	0.00452762	0.0577552
Early Trophs 1	PBANKA_0106000	null	G-protein associated signal transduction protein, putative	-0.662551	6.1155	10.9604	0.00456238	0.0577552
Early Trophs 1	PBANKA_0201800	TatD	TatD-like deoxyribonuclease	-0.390789	6.8697	10.9559	0.00456894	0.0577552
Early Trophs 1	PBANKA_0934200	DSK2	ubiquitin domain-containing protein DSK2, putative	0.283757	9.05045	10.9537	0.00457208	0.0577552
Late Rings	PBANKA_0103900	null	RNA-binding protein, putative	0.407839	7.47501	10.2773	0.00533556	0.0579876
Early Trophs 1	PBANKA_1406800	RPS27	40S ribosomal protein S27, putative	0.45201	11.1714	10.9157	0.00462709	0.0582421
Late Rings	PBANKA_1225100	null	conserved Plasmodium protein, unknown function	-0.976688	4.58508	10.2428	0.00539708	0.0582839
Late Rings	PBANKA_0316700	null	fam-b protein	-0.842561	5.70264	10.2399	0.00540212	0.0582839
Late Rings	PBANKA_1334100	null	proteasome subunit beta type-2, putative	0.397204	7.60798	10.2117	0.00545307	0.058453
Late Rings	PBANKA_1036500	null	RING zinc finger protein, putative	-0.541287	6.72288	10.2095	0.00545719	0.058453
Early Trophs 1	PBANKA_0509100	null	conserved Plasmodium protein, unknown function	-0.360047	7.2135	10.8888	0.0046665	0.0584561
Early Trophs 1	PBANKA_0901900	null	tubulin--tyrosine ligase, putative	-0.485888	6.03017	10.8727	0.0046903	0.0584561
Early Trophs 1	PBANKA_0600061	null	fam-b protein	0.681413	6.06298	10.8704	0.00469368	0.0584561
Late Rings	PBANKA_0833400	RPS6	apicoplast ribosomal protein S6, putative	0.774657	4.75611	10.1743	0.00552144	0.0587757
Late Rings	PBANKA_1029000	null	conserved Plasmodium protein, unknown function	-1.0269	5.56432	10.1713	0.00552694	0.0587757
Late Rings	PBANKA_0520700	null	conserved Plasmodium protein, unknown function	-0.538424	5.96555	10.142	0.00558129	0.0591417
Late Rings	PBANKA_0107400	OAT	ornithine aminotransferase, putative	-0.790627	6.02577	10.124	0.00561492	0.0592864
Late Rings	PBANKA_1448200	null	asparagine/aspartate rich protein, putative	-0.415074	8.70498	10.1066	0.00564763	0.0594203
Early Trophs 1	PBANKA_1010000	null	mitochondrial acidic protein MAM33, putative	0.283958	9.57291	10.7972	0.00480353	0.0594397
Early Trophs 1	PBANKA_1145800	MAHRP1a	membrane associated histidine-rich protein 1a	0.340236	12.9163	10.7954	0.00480627	0.0594397
Early Trophs 1	PBANKA_1463700	null	DNA repair protein rhp16, putative	-0.405033	7.04077	10.7493	0.0048771	0.0599419
Early Trophs 1	PBANKA_1424200	null	conserved protein, unknown function	0.327564	9.43837	10.7469	0.00488076	0.0599419
Mid Rings	PBANKA_1132000	NIF3	NLI interacting factor-like phosphatase	-0.985336	5.55329	14.179	0.00177489	0.0603308
Mid Rings	PBANKA_1362000	null	glutamate--tRNA ligase, putative	0.615962	6.93133	14.1394	0.0017944	0.0603308
Mid Rings	PBANKA_0100700	null	Plasmodium exported protein, unknown function	0.328987	11.4477	14.108	0.00181008	0.0603308
Mid Rings	PBANKA_0403000	RPL44	60S ribosomal protein L44, putative	0.32534	11.8511	14.0626	0.00183297	0.0603308
Early Trophs 1	PBANKA_1359200	ALBA2	DNA/RNA-binding protein Alba 2, putative	0.289707	10.6863	10.6812	0.00498384	0.060996
Early Trophs 1	PBANKA_0105500	GLP2	glutaredoxin-like protein	0.64335	7.93876	10.6674	0.0050058	0.0610535
Mid Rings	PBANKA_0820800	RCC-PIP	regulator of chromosome condensation-PP1-interacting protein	-0.907616	6.47907	13.8041	0.00196989	0.0612714
Mid Rings	PBANKA_1349900	null	conserved Plasmodium protein, unknown function	-0.400381	8.16923	13.767	0.0019905	0.0612714
Mid Rings	PBANKA_0412300	null	conserved protein, unknown function	-0.429843	7.84701	13.7458	0.00200236	0.0612714
Mid Rings	PBANKA_1456100	null	40S ribosomal protein S17, putative	0.304081	11.5709	13.7134	0.00202064	0.0612714
Mid Rings	PBANKA_1215900	null	conserved Plasmodium protein, unknown function	-1.11765	5.15478	13.7122	0.00202136	0.0612714
Mid Rings	PBANKA_0800300	null	conserved Plasmodium protein, unknown function	0.366392	8.93913	13.6058	0.00208284	0.0612714
Mid Rings	PBANKA_1360100	NT1	nucleoside transporter 1	-0.492328	8.80809	13.5707	0.00210357	0.0612714
Mid Rings	PBANKA_1012000	null	SF-assemblin, putative	-0.62568	6.29045	13.5215	0.00213306	0.0612714
Mid Rings	PBANKA_0617100	null	60S ribosomal protein L11a, putative	0.288056	11.8988	13.5133	0.00213797	0.0612714
Mid Rings	PBANKA_1463100	null	CSC1-like protein, putative	-0.490852	7.28053	13.4931	0.00215026	0.0612714
Mid Rings	PBANKA_0817800	null	conserved Plasmodium protein, unknown function	0.451259	8.31557	13.4869	0.00215407	0.0612714
Early Trophs 1	PBANKA_1416400	NOC4	nucleolar complex protein 4, putative	0.356859	7.69519	10.6428	0.00504524	0.061323
Late Rings	PBANKA_1119000	null	conserved Plasmodium protein, unknown function	-0.424987	7.36239	9.97969	0.00589327	0.0617857
Early Trophs 1	PBANKA_1211700	null	conserved Plasmodium protein, unknown function	-0.822225	4.47761	10.6027	0.00511017	0.0618995
Late Rings	PBANKA_1400800	UIS3	protein UIS3	0.941598	5.11284	9.96067	0.0059311	0.0619633
Early Trophs 1	PBANKA_0602200	SRP14	signal recognition particle subunit SRP14, putative	0.463357	6.76041	10.575	0.00515556	0.062227
Early Trophs 1	PBANKA_1030300	NTF2	nuclear transport factor 2, putative	0.277961	10.0302	10.5558	0.00518742	0.062227
Early Trophs 1	PBANKA_1352000	EF-1gamma	elongation factor 1-gamma, putative	0.319596	11.2108	10.5542	0.00518998	0.062227
Early Trophs 1	PBANKA_0914400	UIS24	heat shock protein 70, putative	0.325935	10.7223	10.5355	0.00522125	0.0623147
Early Trophs 1	PBANKA_1425600	null	RNA-binding protein, putative	-0.477846	6.49084	10.5287	0.00523253	0.0623147
Late Rings	PBANKA_0823900	RPB3	DNA-directed RNA polymerase II subunit RPB3, putative	0.479748	6.79095	9.92627	0.00600023	0.0623534
Late Rings	PBANKA_1024300	DBP4	ATP-dependent RNA helicase DBP4, putative	0.382494	8.01222	9.90667	0.00604001	0.0623534
Late Rings	PBANKA_0812400	CRMP1	cysteine repeat modular protein 1	0.835768	4.80823	9.90398	0.0060455	0.0623534
Late Rings	PBANKA_1219600	null	cg1 protein, putative	-0.522254	6.15622	9.90055	0.0060525	0.0623534
Early Trophs 1	PBANKA_1110800	null	MORN repeat protein, putative	-0.374755	6.88691	10.5135	0.00525813	0.0624094
Late Rings	PBANKA_0933200	null	conserved Plasmodium protein, unknown function	-0.764977	5.69631	9.85115	0.00615437	0.0631834
Mid Rings	PBANKA_1201800	null	conserved Plasmodium protein, unknown function	1.00851	5.1302	13.3326	0.00225067	0.0632382
Early Trophs 1	PBANKA_1451000	null	conserved Plasmodium protein, unknown function	-0.505049	6.12623	10.455	0.00535789	0.0633807
Late Rings	PBANKA_1416600	FD	ferredoxin, putative	0.563898	5.6063	9.81475	0.00623066	0.0634982
Late Rings	PBANKA_0100200	null	Plasmodium exported protein, unknown function	-0.386408	8.3907	9.80925	0.00624228	0.0634982
Late Rings	PBANKA_0918000	null	60S acidic ribosomal protein P0, putative	0.456672	9.87461	9.80596	0.00624923	0.0634982
Late Rings	PBANKA_1339800	null	conserved Plasmodium protein, unknown function	0.719737	4.95923	9.77319	0.00631909	0.0637747
Late Rings	PBANKA_0414000	null	conserved Plasmodium protein, unknown function	-0.848567	5.56521	9.77303	0.00631943	0.0637747
Late Rings	PBANKA_0901500	null	conserved Plasmodium protein, unknown function	-0.546062	6.12128	9.7421	0.00638616	0.064045
Late Rings	PBANKA_0705800	null	conserved Plasmodium protein, unknown function	-0.297945	8.40772	9.7384	0.0063942	0.064045
Late Rings	PBANKA_0302300	AspAT	aspartate aminotransferase, putative	0.325987	8.51309	9.73069	0.00641098	0.064045
Late Rings	PBANKA_1220100	POP1	ribonucleases P/MRP protein subunit POP1, putative	-0.400885	7.54628	9.71414	0.00644718	0.0641905
Mid Rings	PBANKA_1446300	PRP2	pre-mRNA-splicing factor ATP-dependent RNA helicase PRP2, putative	-0.517883	6.97489	13.1719	0.00235653	0.064826
Mid Rings	PBANKA_0823900	RPB3	DNA-directed RNA polymerase II subunit RPB3, putative	0.484281	7.19062	13.1616	0.00236345	0.064826
Late Rings	PBANKA_0508900	null	conserved protein, unknown function	-0.484422	8.31331	9.66216	0.00656238	0.065119
Early Trophs 1	PBANKA_0833500	null	conserved Plasmodium protein, unknown function	-0.442642	6.63259	10.3348	0.0055695	0.0656644
Mid Rings	PBANKA_0619600	null	protein pelota homolog, putative	-0.725371	6.50751	13.0702	0.00242641	0.06577
Early Trophs 1	PBANKA_1143600	AlaRS	alanine--tRNA ligase, putative	0.339386	8.65297	10.2865	0.00565725	0.0664774
Late Rings	PBANKA_1317400	P23	HSP90 co-chaperone p23, putative	0.271502	11.4762	9.58596	0.00673547	0.0666138
Late Rings	PBANKA_0822700	RPF1	ribosome production factor 1, putative	0.412175	7.52925	9.57594	0.00675862	0.0666207
Mid Rings	PBANKA_1401300	null	40S ribosomal protein S7, putative	0.36145	10.6834	12.9609	0.00250418	0.0670267
Mid Rings	PBANKA_0314500	RPS26	40S ribosomal protein S26, putative	0.324836	11.2972	12.8983	0.00255003	0.0670267
Mid Rings	PBANKA_0522800	RPS19	40S ribosomal protein S19, putative	0.300295	11.855	12.8211	0.0026078	0.0670267
Mid Rings	PBANKA_1205100	null	PPPDE peptidase, putative	-0.461398	9.28411	12.7891	0.00263223	0.0670267
Mid Rings	PBANKA_0517400	CEF1	pre-mRNA-splicing factor CEF1, putative	-0.474296	7.8355	12.7821	0.00263758	0.0670267
Mid Rings	PBANKA_1005900	ZRANB2	zinc finger Ran-binding domain-containing protein 2, putative	-0.647927	6.39345	12.7695	0.00264732	0.0670267
Early Trophs 1	PBANKA_1442200	SOC2	protein SOC2	-0.988702	5.556	10.243	0.00573768	0.0670774
Early Trophs 1	PBANKA_1339100	null	protein BCP1, putative	0.368769	6.72639	10.2384	0.00574624	0.0670774
Early Trophs 1	PBANKA_0818100	OGG1	N-glycosylase/DNA lyase, putative	-0.630607	5.19126	10.2201	0.00578053	0.0671654
Early Trophs 1	PBANKA_1422300	null	FAD-dependent monooxygenase, putative	-0.695391	5.33419	10.2051	0.00580868	0.0671654
Early Trophs 1	PBANKA_1423400	null	conserved Plasmodium protein, unknown function	-0.452746	6.85381	10.204	0.00581075	0.0671654
Early Trophs 1	PBANKA_0411700	null	HSP20-like chaperone, putative	-0.39039	7.1223	10.1766	0.00586279	0.0675462
Late Rings	PBANKA_0906700	null	conserved Plasmodium protein, unknown function	-0.467661	6.62306	9.51987	0.0068898	0.0676369
Late Rings	PBANKA_0302000	null	conserved Plasmodium protein, unknown function	0.297934	7.84456	9.509	0.00691558	0.0676369
Late Rings	PBANKA_0315800	null	ribosome associated membrane protein RAMP4, putative	-0.605417	7.0101	9.50052	0.00693576	0.0676369
Late Rings	PBANKA_0918800	NOP2	rRNA (cytosine-C(5))-methyltransferase, putative	0.269321	9.15585	9.49334	0.0069529	0.0676369
Early Trophs 1	PBANKA_1001000	null	conserved Plasmodium protein, unknown function	-0.291738	8.47436	10.1598	0.00589505	0.0676973
Late Rings	PBANKA_1132000	NIF3	NLI interacting factor-like phosphatase	-0.7123	5.1812	9.46556	0.00701965	0.0680379
Late Rings	PBANKA_1023500	null	conserved Plasmodium protein, unknown function	0.302787	9.83132	9.45715	0.00703999	0.0680379
Early Trophs 1	PBANKA_1316900	null	conserved Plasmodium protein, unknown function	-0.529706	5.79722	10.1187	0.00597453	0.068388
Late Rings	PBANKA_1139000	null	conserved Plasmodium protein, unknown function	-0.409465	6.90876	9.42323	0.00712275	0.0686143
Early Trophs 1	PBANKA_0205100	null	mitochondrial carrier protein, putative	0.373825	7.15134	10.0917	0.00602748	0.0687716
Mid Rings	PBANKA_0715000	VPS9	vacuolar protein sorting-associated protein 9, putative	-0.599691	7.30591	12.6362	0.0027525	0.0689321
Early Trophs 1	PBANKA_1234800	RPS9	40S ribosomal protein S9, putative	0.298709	10.8702	10.0627	0.00608485	0.0690058
Early Trophs 1	PBANKA_0613900	null	PDCD2 domain-containing protein, putative	0.420668	7.21113	10.0438	0.00612276	0.0690058
Early Trophs 1	PBANKA_0830200	RhopH2	high molecular weight rhoptry protein 2	-0.913611	5.10724	10.0204	0.00616983	0.0690058
Early Trophs 1	PBANKA_0923500	RRS1	ribosome biogenesis regulatory protein, putative	0.315548	8.80306	10.0201	0.00617053	0.0690058
Early Trophs 1	PBANKA_0712900	HMGB2	high mobility group protein B2	0.301907	9.51627	10.0166	0.0061776	0.0690058
Early Trophs 1	PBANKA_1101600	CAF1	chromatin assembly factor 1 subunit A, putative	-0.976761	3.89114	10.0111	0.00618863	0.0690058
Early Trophs 1	PBANKA_1143500	null	ribosome biogenesis protein MRT4, putative	0.558635	5.39023	10.0105	0.00618983	0.0690058
Early Trophs 1	PBANKA_0941600	null	conserved Plasmodium protein, unknown function	-0.376608	6.67404	10.0035	0.00620409	0.0690058
Late Rings	PBANKA_0920600	null	TFIIS central domain-containing protein, putative	0.385674	7.91014	9.3819	0.00722509	0.0692805
Late Rings	PBANKA_0712900	HMGB2	high mobility group protein B2	0.308316	10.0285	9.37649	0.00723861	0.0692805
Early Trophs 1	PBANKA_1311200	null	conserved Plasmodium protein, unknown function	0.730689	4.85168	9.97871	0.00625484	0.0693523
Early Trophs 1	PBANKA_1362000	null	glutamate--tRNA ligase, putative	0.316741	7.98518	9.9677	0.00627752	0.0693862
Late Rings	PBANKA_0205100	null	mitochondrial carrier protein, putative	0.341088	7.64884	9.34034	0.00732969	0.0697364
Late Rings	PBANKA_0524400	null	tryptophan-rich protein	0.29678	9.08149	9.33893	0.00733325	0.0697364
Late Rings	PBANKA_0600400	null	fam-a protein	-0.538571	6.67532	9.30004	0.00743274	0.0704016
Late Rings	PBANKA_1004100	null	NYN domain-containing protein, putative	-0.927067	5.09115	9.2931	0.00745066	0.0704016
Early Trophs 1	PBANKA_1033600	null	tRNA-dihydrouridine synthase, putative	0.50925	6.15552	9.9055	0.00640737	0.0706008
Early Trophs 1	PBANKA_0407500	null	N2227-like protein, putative	0.409834	6.95522	9.88721	0.00644612	0.0708072
Early Trophs 1	PBANKA_1227500	null	conserved Plasmodium protein, unknown function	-0.655807	4.64029	9.87242	0.00647767	0.0708756
Early Trophs 1	PBANKA_0210200	null	aspartate--tRNA ligase, putative	0.304833	9.58162	9.85746	0.00650974	0.0708756
Early Trophs 1	PBANKA_0915200	null	conserved Plasmodium protein, unknown function	-0.833631	4.71877	9.8562	0.00651246	0.0708756
Late Rings	PBANKA_1323700	FCP	FYVE and coiled-coil domain-containing protein, putative	-0.38602	7.54181	9.26438	0.00752531	0.0708813
Late Rings	PBANKA_1305100	null	60S ribosomal protein L1, putative	0.261858	11.7111	9.22328	0.00763362	0.0711435
Late Rings	PBANKA_1314900	null	conserved Plasmodium protein, unknown function	-0.319237	8.11827	9.22171	0.00763778	0.0711435
Late Rings	PBANKA_1423200	null	AAA family ATPase, putative	0.398041	8.05377	9.21882	0.00764549	0.0711435
Late Rings	PBANKA_1136100	null	conserved Plasmodium protein, unknown function	-0.481778	8.00535	9.21747	0.00764907	0.0711435
Late Rings	PBANKA_1325600	null	valine--tRNA ligase, putative	0.325798	9.2705	9.15099	0.00782844	0.0722599
Late Rings	PBANKA_1117500	null	ribosomal protein L27a, putative	0.242728	11.6874	9.14637	0.00784109	0.0722599
Late Rings	PBANKA_1441600	ATX3	ataxin-3, putative	0.68418	5.34031	9.14587	0.00784244	0.0722599
Late Rings	PBANKA_0912000	null	conserved Plasmodium protein, unknown function	0.290276	9.11965	9.13128	0.00788253	0.0722599
Late Rings	PBANKA_1352000	EF-1gamma	elongation factor 1-gamma, putative	0.312643	11.1702	9.12826	0.00789086	0.0722599
Mid Rings	PBANKA_0830800	null	heptatricopeptide repeat-containing protein, putative	0.668402	6.08403	12.3645	0.00298188	0.0731393
Mid Rings	PBANKA_1226700	null	AAA family ATPase, putative	0.572784	6.26482	12.3326	0.00301014	0.0731393
Mid Rings	PBANKA_1011500	null	zinc finger protein, putative	-0.466222	8.63873	12.3264	0.00301572	0.0731393
Late Rings	PBANKA_0817600	null	methyltransferase, putative	0.365823	7.91694	9.08215	0.00801921	0.0731461
Late Rings	PBANKA_0905700	RPC40	DNA-directed RNA polymerases I and III subunit RPAC1, putative	0.343694	7.75149	9.07584	0.00803695	0.0731461
Late Rings	PBANKA_1034400	PM4	plasmepsin IV	-0.343547	10.9184	9.05929	0.00808373	0.0733469
Late Rings	PBANKA_0826800	null	protein kinase, putative	-0.664484	5.93001	9.04608	0.00812128	0.073463
Early Trophs 1	PBANKA_1347100	TRAPPC2	trafficking protein particle complex subunit 2, putative	0.430658	6.9158	9.73779	0.00677299	0.0734849
Early Trophs 1	PBANKA_0707400	null	RNA-binding protein, putative	0.366928	7.55862	9.72222	0.00680813	0.0736403
Early Trophs 1	PBANKA_0700741	null	5.8S ribosomal RNA	0.564763	6.04764	9.69601	0.00686775	0.0739024
Early Trophs 1	PBANKA_1212000	null	conserved Plasmodium protein, unknown function	-0.687482	4.5665	9.69321	0.00687415	0.0739024
Early Trophs 1	PBANKA_1239800	null	zinc finger protein, putative	0.277636	8.6298	9.67409	0.00691805	0.0741489
Late Rings	PBANKA_0702800	null	protein disulfide isomerase	0.407693	8.47496	9.00299	0.00824515	0.0743567
Late Rings	PBANKA_1341000	null	conserved Plasmodium protein, unknown function	-0.707447	5.49977	8.99046	0.00828157	0.0744589
Late Rings	PBANKA_0913900	null	alpha/beta hydrolase, putative	-0.522246	5.86402	8.96784	0.00834776	0.0748272
Early Trophs 1	PBANKA_1440700	UBA1	ubiquitin-activating enzyme E1, putative	0.302409	7.29586	9.60589	0.0070773	0.0750953
Early Trophs 1	PBANKA_0516300	null	DER1-like protein, putative	-0.302716	7.33854	9.60343	0.00708312	0.0750953
Early Trophs 1	PBANKA_0617200	RPS10	40S ribosomal protein S10, putative	0.430547	11.1764	9.59924	0.00709305	0.0750953
Early Trophs 1	PBANKA_0112641	null	fam-b protein	0.420975	7.35055	9.59756	0.00709703	0.0750953
Early Trophs 1	PBANKA_0213400	NMD3	60S ribosomal export protein NMD3, putative	0.327719	7.56365	9.59105	0.00711251	0.0750953
Late Rings	PBANKA_1361300	null	TBC domain protein, putative	-0.513864	6.1037	8.93775	0.00843676	0.0753971
Early Trophs 1	PBANKA_1348200	null	conserved Plasmodium protein, unknown function	-0.285832	7.98477	9.55494	0.007199	0.075537
Early Trophs 1	PBANKA_0504000	null	tRNA methyltransferase, putative	-0.339418	8.45101	9.54833	0.00721496	0.075537
Early Trophs 1	PBANKA_1006600	null	conserved Plasmodium protein, unknown function	-0.449272	6.23574	9.5364	0.00724389	0.075537
Early Trophs 1	PBANKA_0829400	null	conserved Plasmodium protein, unknown function	0.519868	6.46107	9.53401	0.00724969	0.075537
Early Trophs 1	PBANKA_0923400	RPL35	60S ribosomal protein L35, putative	0.411705	9.61609	9.52802	0.00726427	0.075537
Early Trophs 1	PBANKA_0314600	null	conserved Plasmodium protein, unknown function	0.417421	6.48466	9.52056	0.00728247	0.075537
Early Trophs 1	PBANKA_0826400	null	zinc binding protein (Yippee), putative	-0.376959	7.2606	9.49484	0.00734563	0.0756499
Early Trophs 1	PBANKA_0801400	null	conserved protein, unknown function	0.436306	6.51665	9.49394	0.00734785	0.0756499
Early Trophs 1	PBANKA_1037600	RRP5	rRNA biogenesis protein RRP5, putative	0.323482	7.39346	9.49003	0.00735753	0.0756499
Early Trophs 1	PBANKA_1011200	null	conserved Plasmodium protein, unknown function	-0.562516	6.31664	9.47978	0.00738291	0.075664
Early Trophs 1	PBANKA_0414500	YOP1	protein YOP1, putative	-0.457072	6.44768	9.47223	0.00740168	0.075664
Early Trophs 1	PBANKA_1021700	null	conserved Plasmodium protein, unknown function	0.34213	7.44206	9.44651	0.00746603	0.0761018
Early Trophs 1	PBANKA_0615700	null	dynein heavy chain, putative	-0.441229	6.9474	9.43739	0.00748901	0.0761167
Early Trophs 1	PBANKA_0804400	null	conserved Plasmodium protein, unknown function	-0.379034	7.38484	9.41948	0.00753434	0.0763581
Early Trophs 1	PBANKA_1230600	COG4	conserved oligomeric Golgi complex subunit 4, putative	-0.504116	6.23525	9.40706	0.00756597	0.0764595
Mid Rings	PBANKA_0613900	null	PDCD2 domain-containing protein, putative	0.349231	9.08733	12.1245	0.00320268	0.0766496
Mid Rings	PBANKA_1113000	PNP	purine nucleoside phosphorylase, putative	-0.851949	7.32597	12.0992	0.003227	0.0766496
Mid Rings	PBANKA_0712200	PBLP	BEM46-like protein, putative	0.452293	7.51196	12.0192	0.00330535	0.0769325
Mid Rings	PBANKA_0720400	null	conserved Plasmodium protein, unknown function	-0.41195	8.299	11.9782	0.00334641	0.0769325
Mid Rings	PBANKA_1143600	AlaRS	alanine--tRNA ligase, putative	0.42358	8.28533	11.9646	0.00336012	0.0769325
Mid Rings	PBANKA_1034100	FANCJ	FANCJ-like helicase, putative	0.89238	5.66141	11.9439	0.00338113	0.0769325
Mid Rings	PBANKA_1022800	GlyRS	glycine--tRNA ligase, putative	0.405571	8.14474	11.8529	0.00347527	0.0769325
Mid Rings	PBANKA_1358100	ROM6	rhomboid protease ROM6	0.575939	6.40975	11.8327	0.00349659	0.0769325
Mid Rings	PBANKA_1019330	null	small nucleolar RNA snoR30	-0.73409	5.48333	11.8284	0.00350121	0.0769325
Mid Rings	PBANKA_1462000	null	conserved protein, unknown function	0.305222	9.95073	11.8238	0.00350604	0.0769325
Mid Rings	PBANKA_0805700	HSP90	heat shock protein 90, putative	0.397113	12.6124	11.7915	0.00354054	0.0769567
Late Rings	PBANKA_1142300	RHOP148	rhoptry protein RHOP148, putative	-0.288857	9.21222	8.84435	0.00871998	0.0776943
Early Trophs 1	PBANKA_0942000	null	calcium/calmodulin-dependent protein kinase, putative	-1.31757	4.39135	9.3366	0.00774829	0.0780789
Early Trophs 1	PBANKA_1012600	null	conserved Plasmodium protein, unknown function	-0.607093	5.37875	9.29914	0.00784724	0.0788514
Late Rings	PBANKA_0313200	null	conserved Plasmodium protein, unknown function	0.819138	4.62682	8.78978	0.00889043	0.0789757
Mid Rings	PBANKA_1341000	null	conserved Plasmodium protein, unknown function	-0.886845	5.17966	11.6521	0.00369391	0.0795399
Early Trophs 1	PBANKA_1448000	null	pentatricopeptide repeat domain-containing protein, putative	-0.354489	8.10035	9.22934	0.00803552	0.0798084
Early Trophs 1	PBANKA_0601900	HMGB1	high mobility group protein B1, putative	-0.822205	5.86207	9.21947	0.00806256	0.0798084
Early Trophs 1	PBANKA_1307400	PARN	poly(A)-specific ribonuclease PARN, putative	-0.418663	7.16597	9.21902	0.00806379	0.0798084
Early Trophs 1	PBANKA_0200700	null	fam-b protein	0.721369	6.85887	9.2146	0.00807595	0.0798084
Early Trophs 1	PBANKA_1427200	PPM5	protein phosphatase PPM5	-0.643886	6.06149	9.21212	0.00808276	0.0798084
Early Trophs 1	PBANKA_0834300	null	gamma-tubulin complex component, putative	-0.466658	6.87808	9.21125	0.00808515	0.0798084
Early Trophs 1	PBANKA_1336700	null	conserved Plasmodium protein, unknown function	0.503711	5.77041	9.2025	0.00810929	0.0798084
Early Trophs 1	PBANKA_0212200	null	conserved Plasmodium protein, unknown function	-0.441732	7.8661	9.19754	0.008123	0.0798084
Late Rings	PBANKA_1005300	null	conserved Plasmodium protein, unknown function	-0.911044	5.56784	8.74722	0.00902597	0.0799404
Mid Rings	PBANKA_1227200	CYP81	peptidyl-prolyl cis-trans isomerase, putative	-0.400862	7.61075	11.5976	0.0037559	0.0801258
Early Trophs 1	PBANKA_1360200	null	conserved Plasmodium protein, unknown function	0.414683	6.37959	9.17285	0.00819168	0.0802603
Early Trophs 1	PBANKA_1107900	TPT	triose phosphate transporter	-0.383677	6.99569	9.15435	0.00824357	0.0805456
Late Rings	PBANKA_0938100	null	tetratricopeptide repeat protein, putative	0.384625	6.9898	8.71048	0.00914488	0.0807525
Early Trophs 1	PBANKA_1336400	null	DnaJ protein, putative	0.288323	7.95449	9.13138	0.00830851	0.0809565
Late Rings	PBANKA_0908300	null	conserved Plasmodium protein, unknown function	-0.37805	8.44948	8.68952	0.00921353	0.0811173
Early Trophs 1	PBANKA_1343200	null	conserved Plasmodium protein, unknown function	-0.695692	4.58311	9.11578	0.00835296	0.081166
Early Trophs 1	PBANKA_0210500	null	conserved Plasmodium protein, unknown function	-0.279363	8.02488	9.10763	0.00837628	0.0811696
Mid Rings	PBANKA_1145800	MAHRP1a	membrane associated histidine-rich protein 1a	0.359535	13.6215	11.5053	0.00386363	0.0814397
Mid Rings	PBANKA_0937700	RPL36	60S ribosomal protein L36, putative	0.266282	11.6895	11.4846	0.00388818	0.0814397
Late Rings	PBANKA_1234800	RPS9	40S ribosomal protein S9, putative	0.264147	11.0541	8.66176	0.00930531	0.081683
Late Rings	PBANKA_0614600	DMT2	drug/metabolite transporter DMT2	-0.653597	5.69986	8.64327	0.00936704	0.0818662
Late Rings	PBANKA_1454300	VPS16	vacuolar protein sorting-associated protein 16, putative	-0.478993	6.40519	8.639	0.00938137	0.0818662
Late Rings	PBANKA_0410600	null	60S ribosomal protein L26, putative	0.376579	11.0959	8.62831	0.00941732	0.081939
Mid Rings	PBANKA_1024700	UFD1	ubiquitin fusion degradation protein 1, putative	-0.911694	5.12274	11.4218	0.00396407	0.0822813
Early Trophs 1	PBANKA_1015700	null	protein archease, putative	0.556341	6.32025	9.02812	0.00860781	0.0831853
Late Rings	PBANKA_1403300	NIF1	NLI interacting factor-like phosphatase	0.556306	6.79345	8.56899	0.00961973	0.0834554
Mid Rings	PBANKA_1438300	null	phospholipid-transporting ATPase, putative	-0.340267	8.26213	11.3352	0.00407135	0.0836929
Mid Rings	PBANKA_1344800	null	conserved Plasmodium protein, unknown function	-0.415342	7.73339	11.3088	0.00410473	0.0836929
Mid Rings	PBANKA_1120000	null	conserved Plasmodium protein, unknown function	-0.401228	8.07212	11.2438	0.00418828	0.0838105
Mid Rings	PBANKA_0718800	SAR1	small GTP-binding protein sar1, putative	0.594082	6.67045	11.2318	0.00420392	0.0838105
Mid Rings	PBANKA_0407700	null	60S acidic ribosomal protein P2, putative	0.280933	12.6641	11.2198	0.00421962	0.0838105
Late Rings	PBANKA_0802600	RF2	peptide chain release factor 2, putative	-0.582834	6.17763	8.52475	0.00977388	0.0844654
Late Rings	PBANKA_1223800	null	V-type proton ATPase subunit a, putative	-0.386257	8.32334	8.5115	0.00982062	0.0844654
Late Rings	PBANKA_0315300	null	patatin-like phospholipase, putative	-0.303321	8.05386	8.51123	0.00982156	0.0844654
Late Rings	PBANKA_0800400	null	conserved Plasmodium protein, unknown function	0.246382	12.8844	8.49833	0.00986729	0.0846134
Late Rings	PBANKA_1229600	null	conserved Plasmodium protein, unknown function	-0.364106	8.11639	8.48575	0.00991213	0.084753
Early Trophs 1	PBANKA_1117200	null	conserved Plasmodium protein, unknown function	-0.684645	5.10691	8.95593	0.00882435	0.0848824
Early Trophs 1	PBANKA_1364300	null	glycerol kinase, putative	-0.689952	5.82825	8.9326	0.00889565	0.0848824
Early Trophs 1	PBANKA_0829000	null	conserved Plasmodium protein, unknown function	-0.359167	7.24186	8.92946	0.00890529	0.0848824
Early Trophs 1	PBANKA_1411200	null	conserved Plasmodium protein, unknown function	-0.405718	7.02093	8.92205	0.00892809	0.0848824
Early Trophs 1	PBANKA_1117400	null	conserved protein, unknown function	0.346682	8.87635	8.92056	0.0089327	0.0848824
Early Trophs 1	PBANKA_1413400	P44	general transcription factor IIH subunit 2, putative	-0.342268	7.36039	8.91505	0.00894972	0.0848824
Early Trophs 1	PBANKA_1204900	null	conserved Plasmodium protein, unknown function	0.281708	8.72329	8.9067	0.00897558	0.0848824
Early Trophs 1	PBANKA_1110500	TCTP	translationally-controlled tumor protein homolog	0.355964	8.12944	8.90629	0.00897684	0.0848824
Early Trophs 1	PBANKA_0621700	TAP42	type 2A phosphatase-associated protein 42, putative	-0.471218	6.57299	8.89903	0.00899941	0.0848824
Late Rings	PBANKA_1450600	null	vesicle transport v-SNARE protein VTI1, putative	-0.431626	6.79876	8.46663	0.00998072	0.0850943
Mid Rings	PBANKA_1039500	null	zinc finger protein, putative	0.47757	7.67101	11.1424	0.00432251	0.0851203
Late Rings	PBANKA_1226470	null	unspecified product	0.572006	5.87864	8.43897	0.0100809	0.0857018
Late Rings	PBANKA_0917500	SMC1	structural maintenance of chromosomes protein 1, putative	-0.648006	6.15294	8.42181	0.0101436	0.085856
Late Rings	PBANKA_0921300	null	deoxyuridine 5'-triphosphate nucleotidohydrolase, putative	1.01831	5.49917	8.41819	0.0101569	0.085856
Early Trophs 1	PBANKA_0917300	null	conserved Plasmodium protein, unknown function	-0.367945	7.32408	8.84955	0.00915487	0.0861191
Early Trophs 1	PBANKA_1422500	null	heptatricopeptide repeat and RAP domain-containing protein, putative	-0.37435	6.78139	8.8392	0.00918778	0.0861994
Late Rings	PBANKA_0806800	null	conserved Plasmodium protein, unknown function	-0.629965	5.82434	8.38887	0.0102652	0.0864545
Late Rings	PBANKA_1032700	CELF2	CUGBP Elav-like family member 2, putative	0.33377	7.80809	8.3814	0.010293	0.0864545
Late Rings	PBANKA_1129900	null	conserved Plasmodium protein, unknown function	-0.299935	7.82935	8.36827	0.0103421	0.0864545
Late Rings	PBANKA_1436400	null	conserved Plasmodium protein, unknown function	0.432218	7.19999	8.36771	0.0103442	0.0864545
Late Rings	PBANKA_1353700	null	nucleolar complex protein 2, putative	0.253194	9.4216	8.34142	0.0104434	0.0868911
Late Rings	PBANKA_1033900	null	40S ribosomal protein S8e, putative	0.373941	12.2182	8.33824	0.0104554	0.0868911
Late Rings	PBANKA_0618800	DBP7	ATP-dependent RNA helicase DBP7, putative	0.371053	7.90223	8.32473	0.0105069	0.0868911
Late Rings	PBANKA_1423800	ABCF1	ABC transporter F family member 1, putative	-0.698982	6.25185	8.31887	0.0105292	0.0868911
Late Rings	PBANKA_0611900	null	histidine triad protein, putative	0.731913	4.86358	8.30834	0.0105696	0.0868911
Late Rings	PBANKA_0414600	null	40S ribosomal protein S15A, putative	0.284624	11.9149	8.30515	0.0105819	0.0868911
Late Rings	PBANKA_0111100	P12p	6-cysteine protein	0.602447	6.02594	8.30007	0.0106015	0.0868911
Mid Rings	PBANKA_0407800	SBP2	SECIS-binding protein 2, putative	-0.681924	6.08464	11.039	0.00446442	0.0871697
Mid Rings	PBANKA_1038000	null	cytochrome c, putative	0.966932	5.33499	11.0098	0.00450542	0.087231
Late Rings	PBANKA_0617400	null	conserved Plasmodium protein, unknown function	-0.464985	7.85392	8.25514	0.0107764	0.0878402
Late Rings	PBANKA_1314800	eEF2	elongation factor 2, putative	0.403603	10.4395	8.25511	0.0107765	0.0878402
Late Rings	PBANKA_0617200	RPS10	40S ribosomal protein S10, putative	0.370701	11.4326	8.24069	0.0108333	0.0879811
Late Rings	PBANKA_1216200	DGAT	diacylglycerol O-acyltransferase, putative	-0.53717	5.91023	8.23569	0.0108531	0.0879811
Late Rings	PBANKA_0913400	PPM8	protein phosphatase PPM8	-0.365106	9.44872	8.22744	0.0108858	0.0880059
Late Rings	PBANKA_1142700	null	phosphatidylserine synthase, putative	0.672922	4.77297	8.19458	0.0110173	0.0888268
Early Trophs 1	PBANKA_0829800	TAF7	transcription initiation factor TFIID subunit 7, putative	-0.393148	6.90367	8.74121	0.00950608	0.0889497
Early Trophs 1	PBANKA_1102000	MPV17	protein Mpv17, putative	0.320476	7.70432	8.70003	0.0096436	0.0899984
Mid Rings	PBANKA_1415100	CCT	choline-phosphate cytidylyltransferase	-0.442403	8.04757	10.8827	0.00468904	0.0900295
Late Rings	PBANKA_0408600	EIF3K	eukaryotic translation initiation factor 3 subunit K, putative	0.305089	7.93759	8.14845	0.0112049	0.0900946
Early Trophs 1	PBANKA_0206600	null	asparagine and aspartate rich protein 2, putative	0.305026	8.20576	8.68661	0.00968892	0.0901834
Early Trophs 1	PBANKA_1221300	null	conserved Plasmodium protein, unknown function	0.265525	7.86665	8.64833	0.00981947	0.0910413
Early Trophs 1	PBANKA_0824800	PABP2	polyadenylate-binding protein 2, putative	0.279929	8.25307	8.64453	0.00983256	0.0910413
Early Trophs 1	PBANKA_0509900	null	conserved protein, unknown function	-0.337384	6.64144	8.6344	0.00986751	0.0911263
Early Trophs 1	PBANKA_1206100	EIF3D	eukaryotic translation initiation factor 3 subunit D, putative	0.285628	9.36415	8.6156	0.00993271	0.0914896
Late Rings	PBANKA_1245841	null	5.8S ribosomal RNA	0.366101	8.07114	8.09689	0.011419	0.0915676
Late Rings	PBANKA_0918100	RPL38	60S ribosomal protein L38, putative	0.366977	11.2143	8.07231	0.0115226	0.0921499
Late Rings	PBANKA_1114000	null	aspartate--tRNA ligase, putative	-0.597955	5.96448	8.04931	0.0116206	0.0923258
Late Rings	PBANKA_1406200	null	TOM1-like protein, putative	-0.303472	8.07855	8.03719	0.0116726	0.0923258
Late Rings	PBANKA_1347800	CPN20	20 kDa chaperonin, putative	0.35538	7.86615	8.03179	0.0116958	0.0923258
Late Rings	PBANKA_1208700	SDH4	succinate dehydrogenase subunit 4, putative	0.361783	8.14623	8.0309	0.0116997	0.0923258
Late Rings	PBANKA_0311900	null	RING zinc finger protein, putative	-0.562445	6.66292	8.02385	0.0117301	0.0923258
Late Rings	PBANKA_0913700	null	coatomer subunit delta, putative	-0.339321	7.42036	8.02358	0.0117313	0.0923258
Late Rings	PBANKA_0303300	null	conserved Plasmodium protein, unknown function	-0.600654	5.31198	8.0159	0.0117646	0.0923427
Mid Rings	PBANKA_0207100	null	EF hand domain-containing protein, putative	-0.445677	7.21277	10.7732	0.00485417	0.0924297
Mid Rings	PBANKA_1345800	null	RNA-binding protein, putative	0.307341	11.1066	10.7179	0.00494004	0.0929207
Mid Rings	PBANKA_1306800	SEC7	protein transport protein SEC7, putative	0.630644	6.61854	10.684	0.00499355	0.0929207
Mid Rings	PBANKA_1365300	AQR	intron-binding protein aquarius, putative	-0.351362	8.87008	10.6644	0.00502479	0.0929207
Mid Rings	PBANKA_1220200	null	lysophospholipase, putative	-0.332071	9.99972	10.6541	0.00504127	0.0929207
Late Rings	PBANKA_1030300	NTF2	nuclear transport factor 2, putative	0.247062	9.9409	7.98463	0.0119012	0.0931685
Early Trophs 1	PBANKA_1134000	UTP21	U3 small nucleolar RNA-associated protein 21, putative	0.262803	7.69541	8.54665	0.0101762	0.0934886
Late Rings	PBANKA_1362000	null	glutamate--tRNA ligase, putative	0.349409	7.74294	7.94598	0.0120726	0.0942612
Early Trophs 1	PBANKA_1114800	null	conserved Plasmodium protein, unknown function	-0.556026	5.73016	8.49036	0.01038	0.0951141
Early Trophs 1	PBANKA_1012200	null	protein-L-isoaspartate(D-aspartate) O-methyltransferase, putative	-0.431382	6.21568	8.47384	0.0104407	0.0954233
Early Trophs 1	PBANKA_1125700	null	mitochondrial ribosomal protein L46 precursor, putative	-0.487584	6.32835	8.44336	0.0105538	0.0962081
Early Trophs 1	PBANKA_0406700	null	activator of Hsp90 ATPase, putative	0.318606	8.01486	8.43539	0.0105836	0.0962315
Early Trophs 1	PBANKA_1350600	NUDC	nuclear movement protein, putative	0.286652	9.66352	8.4094	0.0106814	0.0964981
Early Trophs 1	PBANKA_1116800	null	conserved protein, unknown function	0.227096	10.7642	8.40834	0.0106854	0.0964981
Early Trophs 1	PBANKA_0304900	SERA3	serine repeat antigen 3	-0.334744	8.52006	8.39892	0.0107211	0.0964981
Early Trophs 1	PBANKA_1100900	null	fam-a protein	0.429931	6.22373	8.39869	0.010722	0.0964981
Mid Rings	PBANKA_1216700	null	WD repeat-containing protein, putative	-0.452535	8.60075	10.509	0.00528037	0.0965554
Early Trophs 1	PBANKA_0604800	EIF3C	eukaryotic translation initiation factor 3 subunit C, putative	0.240877	10.4969	8.3838	0.0107788	0.0967628
Mid Rings	PBANKA_1006600	null	conserved Plasmodium protein, unknown function	-0.780438	5.35633	10.4699	0.00534699	0.0970037
Early Trophs 1	PBANKA_1040000	null	conserved protein, unknown function	0.406199	7.39719	8.36749	0.0108413	0.0970781
Mid Rings	PBANKA_1303800	TIM	triosephosphate isomerase, putative	0.869671	6.61053	10.4284	0.00541879	0.0975382
Mid Rings	PBANKA_0308600	null	asparagine--tRNA ligase, putative	0.411409	9.96681	10.3657	0.00552928	0.0980125
Mid Rings	PBANKA_1457800	ARFGAP	ADP-ribosylation factor GTPase-activating protein, putative	-0.974302	4.73978	10.3634	0.00553334	0.0980125
Mid Rings	PBANKA_1219400	SCO1	protein SCO1, putative	-0.968648	5.60098	10.3395	0.00557613	0.0980125
Mid Rings	PBANKA_1438700	YHM2	citrate/oxoglutarate carrier protein, putative	-0.530609	6.44735	10.3179	0.0056153	0.0980125
Early Trophs 1	PBANKA_0208300	NPT1	novel putative transporter 1	-0.641161	3.94149	8.32945	0.0109889	0.0981506
Late Rings	PBANKA_1405300	null	RED-like protein, putative	-0.297861	7.54374	7.81661	0.0126669	0.0986422
Late Rings	PBANKA_1337300	null	conserved protein, unknown function	-0.41258	7.12105	7.80809	0.0127072	0.098697
Mid Rings	PBANKA_1140100	NUP205	nucleoporin NUP205	-0.369141	7.94652	10.2727	0.00569792	0.0987068
Early Trophs 1	PBANKA_0919600	NOT2	CCR4-NOT transcription complex subunit 2, putative	-0.964588	5.7105	8.29595	0.0111207	0.099078
Late Rings	PBANKA_0700700	null	Plasmodium exported protein, unknown function	0.253969	10.0058	7.78235	0.0128298	0.0993893
Early Trophs 1	PBANKA_1300096	null	fam-b protein	-1.01901	5.87954	8.26822	0.0112312	0.0997119
Early Trophs 1	PBANKA_1405600	UTP6	U3 small nucleolar RNA-associated protein 6, putative	0.403413	7.2394	8.26397	0.0112482	0.0997119
Early Trophs 1	PBANKA_0105600	null	translation initiation factor IF-2, putative	0.250213	9.46943	8.23995	0.0113452	0.0998938
Early Trophs 1	PBANKA_0821700	null	inosine-5'-monophosphate dehydrogenase, putative	0.339092	8.25181	8.23827	0.0113519	0.0998938
Early Trophs 1	PBANKA_0901400	null	ATP synthase subunit delta, mitochondrial, putative	-0.426285	6.32557	8.23055	0.0113833	0.0998938
Early Trophs 1	PBANKA_1110350	null	small nucleolar RNA snoR04	-0.385507	7.55588	8.22491	0.0114063	0.0998938
Early Trophs 1	PBANKA_1136300	RRM1	RNA-binding protein, putative	0.289917	7.6632	8.22401	0.01141	0.0998938
Late Rings	PBANKA_0112500	MFR1	major facilitator superfamily-related transporter, putative	-0.306734	7.49617	7.74252	0.0130222	0.100568
Late Rings	PBANKA_0826900	null	protein kinase, putative	-0.272996	9.44535	7.7341	0.0130633	0.100568
Late Rings	PBANKA_1022000	null	40S ribosomal protein S25, putative	0.268467	11.8106	7.72489	0.0131084	0.100568
Late Rings	PBANKA_0521600	ACPS	holo-[acyl-carrier-protein] synthase, putative	0.633803	6.49348	7.72303	0.0131176	0.100568
Early Trophs 1	PBANKA_1306200	tRIP	tRNA import protein tRIP	0.276246	8.86149	8.18588	0.0115668	0.101016
Mid Rings	PBANKA_1200400	null	PIR protein	0.868996	5.83028	10.1651	0.00590055	0.101114
Mid Rings	PBANKA_1011800	null	HID1 domain-containing protein, putative	-0.436936	8.12706	10.1525	0.00592468	0.101114
Early Trophs 1	PBANKA_0823100	SAMS	S-adenosylmethionine synthetase, putative	0.244664	8.28176	8.16375	0.0116589	0.101321
Early Trophs 1	PBANKA_0805700	HSP90	heat shock protein 90, putative	0.278775	13.2613	8.17002	0.0116327	0.101321
Mid Rings	PBANKA_1438100	null	nucleus export protein BRR6, putative	-0.503335	8.31891	10.0874	0.00605187	0.101343
Mid Rings	PBANKA_1444000	MIF	macrophage migration inhibitory factor	0.408353	8.26202	10.0786	0.00606927	0.101343
Mid Rings	PBANKA_0906500	null	60S ribosomal protein L28, putative	0.328849	11.1563	10.0782	0.00607004	0.101343
Early Trophs 1	PBANKA_1425350	null	GTPase, putative	-0.708416	5.78171	8.15515	0.0116949	0.101374
Early Trophs 1	PBANKA_1207000	NOP5	nucleolar protein 5, putative	0.287577	8.78202	8.14863	0.0117223	0.101374
Early Trophs 1	PBANKA_0524400	null	tryptophan-rich protein	0.276973	8.66365	8.1362	0.0117748	0.101579
Early Trophs 1	PBANKA_0602500	SUA5	threonylcarbamoyl-AMP synthase, putative	0.416177	6.75042	8.11264	0.0118749	0.101939
Early Trophs 1	PBANKA_1132100	SF3B5	splicing factor 3B subunit 5, putative	0.280219	7.59573	8.11068	0.0118833	0.101939
Early Trophs 1	PBANKA_1033800	null	conserved protein, unknown function	-0.358022	8.37136	8.10609	0.011903	0.101939
Early Trophs 1	PBANKA_0837061	null	tryptophan-rich protein, fragment	0.637316	4.60443	8.09435	0.0119534	0.102123
Early Trophs 1	PBANKA_1036400	BOP1	ribosome biogenesis protein BOP1, putative	0.261388	8.22854	8.0859	0.0119898	0.102188
Late Rings	PBANKA_1030000	DHS	deoxyhypusine synthase	0.294176	8.4129	7.66615	0.0134004	0.102472
Late Rings	PBANKA_1303000	null	DEAD/DEAH box helicase, putative	-0.410172	7.59187	7.64398	0.0135125	0.102901
Late Rings	PBANKA_0103000	null	mitochondrial ribosomal protein L41, putative	-0.778907	4.88577	7.64134	0.013526	0.102901
Late Rings	PBANKA_1200600	null	Plasmodium exported protein, unknown function	-0.348874	8.19038	7.61067	0.013683	0.103386
Late Rings	PBANKA_1006600	null	conserved Plasmodium protein, unknown function	-0.603451	6.08177	7.60144	0.0137307	0.103386
Late Rings	PBANKA_0308500	TKL1	tyrosine kinase-like protein, putative	0.294703	9.88523	7.59925	0.013742	0.103386
Late Rings	PBANKA_1019700	null	conserved Plasmodium protein, unknown function	0.314111	9.29955	7.59027	0.0137886	0.103386
Late Rings	PBANKA_1025500	null	NOT family protein, putative	-0.291217	9.69605	7.58177	0.0138329	0.103386
Late Rings	PBANKA_0619300	null	conserved Plasmodium protein, unknown function	0.324843	7.46089	7.57291	0.0138792	0.103386
Late Rings	PBANKA_0209800	null	conserved protein, unknown function	-0.310951	7.50614	7.57063	0.0138912	0.103386
Late Rings	PBANKA_1129300	YTM1	ribosome biogenesis protein YTM1, putative	0.361127	7.36185	7.56957	0.0138967	0.103386
Late Rings	PBANKA_0822800	null	conserved Plasmodium protein, unknown function	0.25893	9.26208	7.56814	0.0139042	0.103386
Late Rings	PBANKA_0922200	ATG7	autophagy-related protein 7, putative	-0.385064	6.79527	7.56013	0.0139463	0.103386
Late Rings	PBANKA_1406800	RPS27	40S ribosomal protein S27, putative	0.348839	11.3923	7.55509	0.0139729	0.103386
Early Trophs 1	PBANKA_0615400	null	serine--tRNA ligase, putative	0.258482	8.82272	8.04654	0.0121611	0.103399
Mid Rings	PBANKA_0832000	Sel2	selenoprotein, putative	-0.452102	6.97022	9.99122	0.00624539	0.103521
Late Rings	PBANKA_0814200	null	elongation factor 1-beta, putative	0.314177	10.2326	7.54492	0.0140267	0.103525
Mid Rings	PBANKA_1133300	EF-1alpha	elongation factor 1-alpha	0.433804	9.15338	9.95324	0.00632375	0.104012
Mid Rings	PBANKA_1116000	TLP	TRAP-like protein	-0.553276	6.71401	9.91721	0.00639912	0.104012
Mid Rings	PBANKA_1028400	null	60S ribosomal protein L10, putative	0.274828	11.6409	9.89385	0.00644854	0.104012
Mid Rings	PBANKA_1437300	GRP94	endoplasmin, putative	0.857804	5.78219	9.89053	0.00645559	0.104012
Early Trophs 1	PBANKA_1012100	null	HP12 protein homolog, putative	-0.242208	8.30237	8.02241	0.0122676	0.104022
Early Trophs 1	PBANKA_1012800	null	voltage-dependent anion-selective channel protein, putative	0.263878	8.49527	8.01663	0.0122932	0.104022
Late Rings	PBANKA_0817700	HoMu	RNA-binding protein musashi, putative	-0.300661	8.41881	7.51818	0.0141693	0.104144
Late Rings	PBANKA_0943600	null	60S acidic ribosomal protein P1, putative	0.389241	11.8665	7.51604	0.0141808	0.104144
Mid Rings	PBANKA_0205900	NCR1	Niemann-Pick type C1-related protein, putative	-0.354613	8.34049	9.85383	0.00653419	0.104547
Mid Rings	PBANKA_0317161	null	erythrocyte membrane antigen 1	0.338096	8.21032	9.83257	0.00658022	0.104557
Late Rings	PBANKA_1242800	EIF3E	eukaryotic translation initiation factor 3 subunit E, putative	0.25147	9.31786	7.48921	0.0143256	0.104948
Early Trophs 1	PBANKA_1414100	PIS	CDP-diacylglycerol--inositol 3-phosphatidyltransferase, putative	-0.375007	6.43979	7.98007	0.0124569	0.105155
Late Rings	PBANKA_0213600	null	mRNA (N6-adenosine)-methyltransferase, putative	-0.313937	7.34668	7.4641	0.0144628	0.105432
Late Rings	PBANKA_1228700	NOL10	nucleolar protein 10, putative	0.332609	7.42481	7.47015	0.0144296	0.105432
Late Rings	PBANKA_1229200	null	60S ribosomal protein L19, putative	0.33701	10.5469	7.45613	0.0145066	0.105493
Late Rings	PBANKA_1309200	CLK1	serine/threonine kinase-1, putative	0.270488	9.02826	7.43151	0.0146429	0.105717
Late Rings	PBANKA_1205900	ApiAP2	AP2 domain transcription factor AP2-I, putative	-0.362569	7.59779	7.42762	0.0146646	0.105717
Late Rings	PBANKA_1354000	DBR1	RNA lariat debranching enzyme, putative	0.271261	7.8661	7.42706	0.0146677	0.105717
Late Rings	PBANKA_0108200	null	conserved Plasmodium protein, unknown function	-0.355996	8.4018	7.42486	0.01468	0.105717
Late Rings	PBANKA_0904700	null	60S ribosomal protein L41, putative	0.232106	11.6026	7.411	0.0147576	0.106019
Early Trophs 1	PBANKA_1119700	null	cleavage stimulation factor subunit 1, putative	0.258251	8.04851	7.95064	0.0125905	0.10603
Late Rings	PBANKA_0617900	AIF	apoptosis-inducing factor, putative	-0.339838	7.51957	7.39627	0.0148406	0.106358
Late Rings	PBANKA_0707400	null	RNA-binding protein, putative	0.423308	8.15622	7.38638	0.0148967	0.106502
Mid Rings	PBANKA_1121800	AP2-SP3	AP2 domain transcription factor AP2-SP3	-0.346827	8.76267	9.75352	0.00675469	0.106583
Mid Rings	PBANKA_1459400	null	clathrin adaptor domain-containing protein, putative	-0.559761	6.79744	9.73327	0.00680022	0.106583
Mid Rings	PBANKA_1100900	null	fam-a protein	0.407088	7.41142	9.70068	0.00687423	0.107015
Early Trophs 1	PBANKA_1223300	RAB18	ras-related protein Rab-18, putative	-0.282338	9.45529	7.91832	0.0127391	0.107026
Early Trophs 1	PBANKA_1232100	SR1	serine/arginine-rich splicing factor 1, putative	0.291495	8.57715	7.90114	0.0128189	0.107437
Early Trophs 1	PBANKA_0801200	null	erythrocyte membrane-associated antigen, putative	0.257779	9.40101	7.89476	0.0128487	0.107437
Late Rings	PBANKA_1307200	LSM5	U6 snRNA-associated Sm-like protein LSm5, putative	0.337053	8.07759	7.3517	0.015095	0.107481
Late Rings	PBANKA_1365000	null	conserved Plasmodium protein, unknown function	0.397137	6.61531	7.3471	0.0151216	0.107481
Late Rings	PBANKA_1306400	null	geranylgeranyl transferase type-2 subunit alpha, putative	0.777437	5.13588	7.34353	0.0151422	0.107481
Late Rings	PBANKA_1345400	null	ER lumen protein retaining receptor 1, putative	-0.354044	7.04021	7.3357	0.0151876	0.107546
Late Rings	PBANKA_0915300	null	conserved Plasmodium protein, unknown function	0.268833	8.90517	7.32004	0.0152788	0.107686
Late Rings	PBANKA_0711200	null	conserved protein, unknown function	-0.442235	6.80926	7.31982	0.0152801	0.107686
Late Rings	PBANKA_1228300	LSD2	lysine-specific histone demethylase, putative	-0.820951	5.20764	7.30962	0.0153399	0.107852
Late Rings	PBANKA_1110500	TCTP	translationally-controlled tumor protein homolog	0.288397	8.0818	7.29618	0.015419	0.1079
Late Rings	PBANKA_1011500	null	zinc finger protein, putative	-0.374605	8.73754	7.29609	0.0154195	0.1079
Early Trophs 1	PBANKA_0623100	null	tryptophan-rich protein	0.259463	11.5686	7.87635	0.012935	0.107904
Early Trophs 1	PBANKA_1365500	IBIS1	exported protein IBIS1	0.222137	13.2432	7.86126	0.0130063	0.108243
Late Rings	PBANKA_0815000	null	pseudouridylate synthase, putative	-0.413846	6.3465	7.27362	0.0155529	0.108246
Late Rings	PBANKA_0936300	BOS1	protein transport protein BOS1, putative	0.346778	7.1206	7.26315	0.0156154	0.108246
Late Rings	PBANKA_1301100	null	conserved Plasmodium protein, unknown function	-0.445099	6.38673	7.26241	0.0156198	0.108246
Late Rings	PBANKA_0929400	MLC-B	myosin light chain B, putative	-0.685596	4.68431	7.25741	0.0156499	0.108246
Late Rings	PBANKA_1340500	null	conserved Plasmodium protein, unknown function	-0.778238	5.05424	7.2546	0.0156668	0.108246
Late Rings	PBANKA_0304900	SERA3	serine repeat antigen 3	-0.28469	8.60105	7.25109	0.0156879	0.108246
Late Rings	PBANKA_0720700	null	regulator of chromosome condensation, putative	0.622146	7.30012	7.22823	0.0158262	0.108947
Early Trophs 1	PBANKA_0807100	STOML	stomatin-like protein	0.262829	7.87804	7.82571	0.0131761	0.109012
Early Trophs 1	PBANKA_1319400	null	conserved Plasmodium protein, unknown function	-0.589652	5.59462	7.81871	0.0132098	0.109012
Early Trophs 1	PBANKA_1236600	null	conserved Plasmodium protein, unknown function	-0.543334	5.55526	7.81575	0.0132241	0.109012
Early Trophs 1	PBANKA_1442900	null	conserved Plasmodium protein, unknown function	-0.463454	5.93684	7.81358	0.0132346	0.109012
Early Trophs 1	PBANKA_1125600	null	pyruvate kinase, putative	0.236414	10.4992	7.80982	0.0132528	0.109012
Early Trophs 1	PBANKA_1214200	null	ribonucleoside-diphosphate reductase small chain, putative	-0.737906	5.13264	7.7816	0.0133902	0.109887
Early Trophs 1	PBANKA_1428000	null	conserved protein, unknown function	-0.2965	7.55717	7.77352	0.0134299	0.109958
Late Rings	PBANKA_1451800	null	conserved Plasmodium protein, unknown function	0.342085	8.57712	7.19424	0.0160345	0.110037
Late Rings	PBANKA_0210000	VPS51	vacuolar protein sorting-associated protein 51, putative	-0.52238	6.22865	7.18891	0.0160675	0.110037
Late Rings	PBANKA_1337200	null	protein transport protein SFT2, putative	-0.486477	6.21945	7.18435	0.0160957	0.110037
Mid Rings	PBANKA_0931300	DPAP1	dipeptidyl aminopeptidase 1, putative	-0.514505	10.2589	9.57753	0.00716234	0.11047
Mid Rings	PBANKA_0814300	null	conserved protein, unknown function	-0.854132	5.77583	9.56513	0.00719209	0.11047
Early Trophs 1	PBANKA_0807500	null	conserved Plasmodium protein, unknown function	-0.258131	8.02712	7.74653	0.0135633	0.110793
Late Rings	PBANKA_1023400	GR	glutathione reductase, putative	-0.348194	8.20708	7.14867	0.0163188	0.111305
Early Trophs 1	PBANKA_0403600	null	conserved Plasmodium protein, unknown function	-0.433415	7.65407	7.71959	0.0136981	0.111398
Early Trophs 1	PBANKA_0416400	null	conserved Plasmodium protein, unknown function	-0.397912	6.31051	7.71593	0.0137165	0.111398
Early Trophs 1	PBANKA_0720300	EIF3M	eukaryotic translation initiation factor 3 subunit M, putative	0.253219	8.49225	7.71289	0.0137318	0.111398
Mid Rings	PBANKA_0823400	PGK	phosphoglycerate kinase, putative	0.514767	9.39238	9.48612	0.00738509	0.111942
Mid Rings	PBANKA_1039600	RPN6	26S proteasome regulatory subunit RPN6, putative	0.634207	5.86418	9.47202	0.00742015	0.111942
Mid Rings	PBANKA_1128300	AAT1	amino acid transporter AAT1, putative	-0.734467	7.26614	9.46662	0.00743363	0.111942
Early Trophs 1	PBANKA_1435100	null	ribulose-phosphate 3-epimerase, putative	-0.448628	5.97921	7.68574	0.0138696	0.112028
Early Trophs 1	PBANKA_0623200	null	lysophospholipase, putative	0.29424	9.39233	7.68438	0.0138765	0.112028
Early Trophs 1	PBANKA_0414200	null	conserved protein, unknown function	-0.720793	5.29128	7.6789	0.0139045	0.112028
Early Trophs 1	PBANKA_1227300	null	conserved Plasmodium protein, unknown function	0.4553	5.92058	7.66446	0.0139786	0.112369
Early Trophs 1	PBANKA_1352700	null	conserved Plasmodium protein, unknown function	0.294265	7.72561	7.63691	0.0141212	0.113258
Early Trophs 1	PBANKA_1246161	null	fam-a protein	0.27323	9.85227	7.62836	0.0141658	0.113359
Late Rings	PBANKA_1206100	EIF3D	eukaryotic translation initiation factor 3 subunit D, putative	0.252509	9.65653	7.09435	0.016665	0.113406
Mid Rings	PBANKA_0705800	null	conserved Plasmodium protein, unknown function	-0.331297	8.32167	9.39697	0.00760999	0.113478
Mid Rings	PBANKA_0912100	CK1	casein kinase 1, putative	0.529768	6.26732	9.38758	0.00763413	0.113478
Late Rings	PBANKA_0201340	null	fam-c protein	-0.530052	6.00501	7.08402	0.0167318	0.1136
Mid Rings	PBANKA_1460100	null	conserved protein, unknown function	-0.68659	5.7256	9.34769	0.00773765	0.114279
Early Trophs 1	PBANKA_0312800	null	conserved Plasmodium protein, unknown function	-0.387549	6.53325	7.59853	0.0143228	0.114356
Late Rings	PBANKA_1444700	null	TBC domain-containing protein, putative	-0.622048	5.62729	7.05672	0.0169098	0.114547
Late Rings	PBANKA_1334200	RCL1	RNA 3'-terminal phosphate cyclase-like protein, putative	0.317349	7.97458	7.03056	0.0170825	0.114887
Late Rings	PBANKA_1200400	null	PIR protein	-1.32505	6.05864	7.02752	0.0171027	0.114887
Late Rings	PBANKA_0502600	null	peptidase, putative	-0.363764	7.47157	7.02683	0.0171072	0.114887
Late Rings	PBANKA_1236700	null	conserved Plasmodium protein, unknown function	-0.519002	6.21381	7.02077	0.0171476	0.114887
Late Rings	PBANKA_0943200	null	casein kinase II beta chain, putative	0.324684	7.67624	7.01985	0.0171537	0.114887
Late Rings	PBANKA_0307000	null	60S ribosomal protein L37ae, putative	0.448882	11.7945	7.01128	0.017211	0.114914
Late Rings	PBANKA_1441700	PV2	parasitophorous vacuolar protein 2	0.317545	8.4095	7.00767	0.0172352	0.114914
Late Rings	PBANKA_0601700	null	conserved Plasmodium protein, unknown function	0.288531	7.97227	6.9897	0.0173561	0.115022
Late Rings	PBANKA_1038300	TRAM	translocation associated membrane protein, putative	-0.358278	7.4897	6.98851	0.0173641	0.115022
Late Rings	PBANKA_1003300	null	TMEM33 domain-containing protein, putative	0.431583	6.74627	6.98229	0.0174062	0.115022
Late Rings	PBANKA_1109400	PI4K	phosphatidylinositol 4-kinase, putative	-0.2543	8.34212	6.97891	0.0174292	0.115022
Late Rings	PBANKA_1301000	null	conserved protein, unknown function	-0.300537	7.66005	6.97654	0.0174453	0.115022
Mid Rings	PBANKA_1015200	DPH2	diphthamide biosynthesis protein 2, putative	0.350788	8.13942	9.30836	0.0078413	0.115032
Mid Rings	PBANKA_1306300	null	conserved Plasmodium protein, unknown function	-0.640197	6.24324	9.24856	0.00800193	0.115032
Mid Rings	PBANKA_1119000	null	conserved Plasmodium protein, unknown function	-0.468725	7.49237	9.22129	0.00807644	0.115032
Mid Rings	PBANKA_1324400	RPL27	60S ribosomal protein L27, putative	0.339282	10.6004	9.20439	0.00812301	0.115032
Mid Rings	PBANKA_0942800	null	syntaxin, putative	-0.327263	8.12713	9.20287	0.0081272	0.115032
Mid Rings	PBANKA_1438400	null	conserved Plasmodium protein, unknown function	0.493071	8.17851	9.19947	0.00813661	0.115032
Mid Rings	PBANKA_0606800	null	acyl carrier protein, mitochondrial, putative	0.51129	7.20077	9.18316	0.00818193	0.115032
Mid Rings	PBANKA_0936400	null	conserved protein, unknown function	-0.613015	6.19086	9.17311	0.00820999	0.115032
Mid Rings	PBANKA_1026900	KsgA1	ribosomal RNA small subunit methyltransferase A1, putative	0.409456	8.63409	9.14031	0.00830237	0.115032
Mid Rings	PBANKA_1226470	null	unspecified product	1.00897	5.13464	9.12874	0.00833521	0.115032
Mid Rings	PBANKA_0610100	LSD1	lysine-specific histone demethylase 1, putative	-0.363623	9.54574	9.12783	0.00833782	0.115032
Early Trophs 1	PBANKA_1438200	GyrA	DNA gyrase subunit A, putative	-0.379455	6.5681	7.57216	0.0144631	0.115216
Late Rings	PBANKA_1024371	null	tRNA Proline	0.961145	4.30419	6.96413	0.0175299	0.115324
Late Rings	PBANKA_0623000	null	Plasmodium exported protein, unknown function	0.6899	5.59639	6.95519	0.0175911	0.115471
Late Rings	PBANKA_0826600	null	armadillo repeat protein, putative	-0.755016	4.92974	6.94116	0.0176877	0.115849
Mid Rings	PBANKA_0513400	CDC50C	LEM3/CDC50 family protein, putative	-0.471588	6.94783	9.08178	0.00847014	0.116162
Mid Rings	PBANKA_0941600	null	conserved Plasmodium protein, unknown function	-0.501318	6.54366	9.06363	0.00852295	0.116195
Late Rings	PBANKA_0809800	null	ribosomal RNA methyltransferase, putative	0.340002	7.22701	6.92719	0.0177844	0.116226
Mid Rings	PBANKA_0607300	null	zinc finger protein, putative	-0.402425	7.38732	9.03678	0.00860179	0.116306
Mid Rings	PBANKA_1106700	RPL4	60S ribosomal protein L4, putative	0.291154	12.5041	9.01202	0.00867521	0.116306
Mid Rings	PBANKA_1218300	null	CPW-WPC family protein	0.578762	6.51913	9.00587	0.00869357	0.116306
Mid Rings	PBANKA_1331900	eIF4A	eukaryotic initiation factor 4a, putative	0.277317	10.8677	8.9927	0.00873301	0.116306
Late Rings	PBANKA_0514800	null	calmodulin, putative	-0.71863	4.63242	6.91853	0.0178447	0.116363
Early Trophs 1	PBANKA_1434200	RRS	arginine--tRNA ligase, putative	0.335163	7.566	7.52602	0.0147125	0.1168
Early Trophs 1	PBANKA_1029200	SufC	FeS assembly ATPase SufC	-0.589758	5.78769	7.51944	0.0147485	0.1168
Early Trophs 1	PBANKA_1124100	null	conserved Plasmodium protein, unknown function	0.347589	6.91924	7.51715	0.014761	0.1168
Early Trophs 1	PBANKA_0918100	RPL38	60S ribosomal protein L38, putative	0.364851	11.0068	7.50484	0.0148286	0.11697
Early Trophs 1	PBANKA_1227700	null	inositol 5-phosphatase, putative	-0.365433	7.02131	7.49266	0.0148959	0.11697
Early Trophs 1	PBANKA_1341000	null	conserved Plasmodium protein, unknown function	-0.678695	5.11596	7.48927	0.0149146	0.11697
Early Trophs 1	PBANKA_0917100	null	serpentine receptor, putative	-0.514989	5.6283	7.48924	0.0149148	0.11697
Early Trophs 1	PBANKA_0813800	GCD10	tRNA (adenine(58)-N(1))-methyltransferase non-catalytic subunit TRM6, putative	0.4722	5.65503	7.47791	0.0149778	0.117204
Early Trophs 1	PBANKA_0614700	null	conserved Plasmodium membrane protein, unknown function	-0.469445	6.36709	7.4704	0.0150197	0.117273
Early Trophs 1	PBANKA_0524700	null	Plasmodium exported protein, unknown function	0.264397	9.30696	7.45961	0.0150802	0.117486
Early Trophs 1	PBANKA_1334600	null	diacylglycerol kinase, putative	0.278204	8.02782	7.44672	0.0151527	0.117792
Mid Rings	PBANKA_0600061	null	fam-b protein	0.33774	9.12588	8.9333	0.00891346	0.118026
Late Rings	PBANKA_0507200	null	conserved Plasmodium protein, unknown function	-0.712021	4.3836	6.86859	0.018197	0.118128
Late Rings	PBANKA_0210400	PMS1	DNA mismatch repair protein PMS1, putative	-0.413064	6.61777	6.8678	0.0182027	0.118128
Late Rings	PBANKA_1339500	null	conserved Plasmodium protein, unknown function	-0.344382	8.27066	6.86329	0.0182348	0.118128
Early Trophs 1	PBANKA_1104700	TRS85	trafficking protein particle complex subunit 8, putative	-0.325762	7.96193	7.41697	0.0153218	0.118844
Early Trophs 1	PBANKA_1424400	null	CS domain protein, putative	-0.515143	5.96466	7.41091	0.0153565	0.118853
Early Trophs 1	PBANKA_0913100	null	conserved protein, unknown function	-0.876812	4.20639	7.39807	0.0154303	0.11889
Early Trophs 1	PBANKA_1317100	null	gamma-tubulin complex component, putative	-0.330384	6.71095	7.39678	0.0154377	0.11889
Early Trophs 1	PBANKA_0416100	MG1	dynein heavy chain, putative	-0.773064	4.72325	7.39255	0.0154621	0.11889
Early Trophs 1	PBANKA_0504900	null	N-acetyltransferase, GNAT family, putative	0.2483	7.68057	7.38067	0.0155309	0.118932
Early Trophs 1	PBANKA_0943600	null	60S acidic ribosomal protein P1, putative	0.404858	11.7313	7.37483	0.0155649	0.118932
Early Trophs 1	PBANKA_0914500	null	conserved Plasmodium protein, unknown function	-0.340172	6.82159	7.37422	0.0155685	0.118932
Late Rings	PBANKA_1402200	null	tetratricopeptide repeat protein, putative	-0.548163	6.54063	6.83668	0.0184262	0.119108
Early Trophs 1	PBANKA_0921400	null	protein phosphatase, putative	0.39737	7.66999	7.36291	0.0156344	0.119179
Early Trophs 1	PBANKA_1342800	NMNAT	nicotinamide/nicotinic acid mononucleotide adenylyltransferase, putative	0.60125	6.46047	7.35419	0.0156856	0.119312
Early Trophs 1	PBANKA_1342100	null	conserved Plasmodium protein, unknown function	-0.362406	7.10939	7.34514	0.0157389	0.11946
Early Trophs 1	PBANKA_0408500	PIESP1	parasite-infected erythrocyte surface protein	-0.45671	5.92811	7.33316	0.0158097	0.11974
Early Trophs 1	PBANKA_1003300	null	TMEM33 domain-containing protein, putative	0.46851	6.39459	7.31081	0.0159428	0.12049
Late Rings	PBANKA_1004900	null	transcription factor, putative	0.268157	7.9169	6.7925	0.0187491	0.120932
Early Trophs 1	PBANKA_0607200	null	conserved protein, unknown function	-0.318949	6.76215	7.27344	0.0161683	0.121934
Late Rings	PBANKA_0612200	null	conserved Plasmodium protein, unknown function	-0.74408	4.88467	6.75471	0.0190303	0.122147
Late Rings	PBANKA_1314200	null	conserved Plasmodium protein, unknown function	-0.65485	5.44447	6.75081	0.0190597	0.122147
Late Rings	PBANKA_0403600	null	conserved Plasmodium protein, unknown function	-0.503857	7.586	6.74894	0.0190738	0.122147
Late Rings	PBANKA_0518700	null	methionine--tRNA ligase, putative	0.254749	9.69152	6.74516	0.0191022	0.122147
Mid Rings	PBANKA_1338300	null	60S ribosomal protein L6, putative	0.300637	10.7979	8.80895	0.00930518	0.122239
Mid Rings	PBANKA_1221200	RPL34	60S ribosomal protein L34, putative	0.250552	11.7661	8.7989	0.00933769	0.122239
Late Rings	PBANKA_0820800	RCC-PIP	regulator of chromosome condensation-PP1-interacting protein	-0.456427	6.24485	6.73581	0.0191728	0.122335
Mid Rings	PBANKA_1217600	H2A.Z	histone H2A.Z, putative	0.271501	8.7391	8.75721	0.00947393	0.123322
Early Trophs 1	PBANKA_1339700	null	DEAD box helicase, putative	-0.513395	5.54715	7.23209	0.016422	0.123384
Early Trophs 1	PBANKA_1241100	WDR55	WD repeat-containing protein 55, putative	-0.737728	4.37006	7.23076	0.0164302	0.123384
Late Rings	PBANKA_0811000	SNRPD3	small nuclear ribonucleoprotein Sm D3, putative	0.275602	8.12571	6.69646	0.0194735	0.123972
Late Rings	PBANKA_1438100	null	nucleus export protein BRR6, putative	-0.374988	8.40574	6.69133	0.019513	0.123972
Early Trophs 1	PBANKA_1022800	GlyRS	glycine--tRNA ligase, putative	0.23902	8.91352	7.20042	0.0166194	0.12454
Late Rings	PBANKA_0814600	null	conserved Plasmodium protein, unknown function	-0.531175	6.06139	6.67117	0.0196694	0.124699
Late Rings	PBANKA_1235600	SAHH	adenosylhomocysteinase, putative	-0.34426	10.3268	6.64784	0.0198523	0.124869
Late Rings	PBANKA_0313100	VPS45	vacuolar protein sorting-associated protein 45, putative	-0.332908	6.92379	6.66	0.0197567	0.124869
Late Rings	PBANKA_0712100	null	DNA helicase, putative	0.432974	7.75853	6.65685	0.0197814	0.124869
Late Rings	PBANKA_1116800	null	conserved protein, unknown function	0.205142	10.8904	6.64627	0.0198646	0.124869
Early Trophs 1	PBANKA_1455800	null	GAS8-like protein, putative	-0.444462	5.94292	7.18442	0.0167202	0.125014
Early Trophs 1	PBANKA_0821500	null	conserved Plasmodium protein, unknown function	-0.331747	7.09821	7.17464	0.0167821	0.125014
Early Trophs 1	PBANKA_1242500	DDX41	ATP-dependent RNA helicase DDX41, putative	-0.23831	8.54238	7.1736	0.0167887	0.125014
Late Rings	PBANKA_0101500	null	conserved Plasmodium protein, unknown function	-0.384871	6.53695	6.63178	0.0199792	0.125324
Mid Rings	PBANKA_0933900	GLO1	glyoxalase I, putative	0.835513	4.86939	8.67191	0.00975982	0.126146
Mid Rings	PBANKA_0521700	ApiAP2	AP2 domain transcription factor, putative	0.56758	6.76417	8.66004	0.0098004	0.126146
Late Rings	PBANKA_1105700	null	60S ribosomal subunit protein L24, putative	0.325249	8.97964	6.60666	0.0201797	0.126315
Late Rings	PBANKA_1024100	SPB4	ATP-dependent rRNA helicase SPB4, putative	0.393793	7.76718	6.59883	0.0202427	0.126442
Late Rings	PBANKA_1356700	Kelch13	kelch protein K13, putative	-0.265264	8.73587	6.59164	0.0203007	0.126538
Early Trophs 1	PBANKA_0308800	null	GDP-fructose:GMP antiporter, putative	-0.623707	4.64462	7.11875	0.0171412	0.12684
Early Trophs 1	PBANKA_0603800	SEPSECS	O-phosphoseryl-tRNA(Sec) selenium transferase, putative	0.291218	7.20531	7.11696	0.0171528	0.12684
Early Trophs 1	PBANKA_1314800	eEF2	elongation factor 2, putative	0.376893	10.6654	7.1165	0.0171558	0.12684
Early Trophs 1	PBANKA_1000500	null	conserved Plasmodium protein, unknown function	0.366758	7.23984	7.11319	0.0171774	0.12684
Late Rings	PBANKA_0801000	null	conserved Plasmodium protein, unknown function	-0.35487	6.96243	6.58022	0.0203933	0.126849
Mid Rings	PBANKA_1141200	Uba2	ubiquitin-activating enzyme, putative	-0.32591	8.18367	8.62636	0.00991653	0.126932
Mid Rings	PBANKA_0504700	null	ribosomal silencing factor RsfS, putative	0.609679	5.86138	8.61034	0.00997232	0.126941
Early Trophs 1	PBANKA_1400300	null	PIR protein	-0.924301	5.09924	7.10382	0.0172386	0.127027
Early Trophs 1	PBANKA_0721900	null	60S ribosomal protein L7ae/L30e, putative	0.235526	7.60847	7.09643	0.017287	0.127119
Early Trophs 1	PBANKA_1348900	null	chaperone binding protein, putative	0.259744	9.46484	7.08829	0.0173406	0.127248
Mid Rings	PBANKA_0315300	null	patatin-like phospholipase, putative	-0.356878	8.08106	8.58393	0.0100651	0.127418
Early Trophs 1	PBANKA_0903000	RSA4	ribosome assembly protein 4, putative	0.281897	7.62804	7.07297	0.0174419	0.127513
Early Trophs 1	PBANKA_1024300	DBP4	ATP-dependent RNA helicase DBP4, putative	0.381986	7.43466	7.07193	0.0174488	0.127513
Late Rings	PBANKA_1362600	null	GPN-loop GTPase, putative	0.333471	7.48735	6.55165	0.0206268	0.128033
Late Rings	PBANKA_1024700	UFD1	ubiquitin fusion degradation protein 1, putative	-0.504893	6.27299	6.54228	0.0207042	0.128245
Late Rings	PBANKA_0204000	null	cold-shock protein, putative	-0.456334	6.68243	6.53355	0.0207765	0.128425
Early Trophs 1	PBANKA_1145900	MAHRP1b	membrane associated histidine-rich protein 1b	0.242798	12.0187	7.04605	0.0176216	0.12851
Early Trophs 1	PBANKA_0315600	null	40S ribosomal protein S30, putative	0.306174	11.9308	7.01894	0.0178046	0.12911
Early Trophs 1	PBANKA_1140800	null	conserved Plasmodium protein, unknown function	-0.580058	6.19115	7.01773	0.0178128	0.12911
Early Trophs 1	PBANKA_0935500	null	conserved Plasmodium protein, unknown function	-0.396559	7.05034	7.01641	0.0178218	0.12911
Early Trophs 1	PBANKA_1341800	null	conserved Plasmodium protein, unknown function	-0.331911	8.09176	7.01229	0.0178499	0.12911
Late Rings	PBANKA_1020200	CYP52	peptidyl-prolyl cis-trans isomerase, putative	-0.659155	5.83961	6.51089	0.0209655	0.129324
Early Trophs 1	PBANKA_1347000	null	conserved protein, unknown function	0.315369	6.81356	6.99842	0.0179446	0.129531
Late Rings	PBANKA_1012000	null	SF-assemblin, putative	-0.43752	6.15318	6.49529	0.0210967	0.129863
Mid Rings	PBANKA_1463300	null	conserved Plasmodium protein, unknown function	-0.461819	6.54689	8.50698	0.0103411	0.130041
Mid Rings	PBANKA_1209600	BET1	BET1-like protein, putative	0.590425	5.83983	8.49488	0.0103852	0.130041
Late Rings	PBANKA_1008100	RbgA	ribosome biogenesis GTPase A, putative	-0.558293	5.60529	6.48046	0.0212224	0.130207
Late Rings	PBANKA_1102700	null	50S ribosomal protein L28, apicoplast, putative	0.501024	6.31348	6.47834	0.0212404	0.130207
Early Trophs 1	PBANKA_1015300	null	rRNA (adenosine-2'-O-)-methyltransferase, putative	-0.338629	6.871	6.97251	0.0181232	0.130513
Early Trophs 1	PBANKA_1141700	null	ubiquitin-60S ribosomal protein L40, putative	0.408004	9.15239	6.968	0.0181545	0.130513
Late Rings	PBANKA_0108400	null	conserved Plasmodium protein, unknown function	-0.446694	6.74361	6.45483	0.0214416	0.130716
Late Rings	PBANKA_0504900	null	N-acetyltransferase, GNAT family, putative	0.258914	8.24831	6.45343	0.0214536	0.130716
Late Rings	PBANKA_1221900	null	conserved Plasmodium protein, unknown function	0.561953	5.76607	6.44852	0.0214959	0.130716
Late Rings	PBANKA_1032000	null	conserved Plasmodium protein, unknown function	0.545055	5.63308	6.44809	0.0214997	0.130716
Late Rings	PBANKA_1015200	DPH2	diphthamide biosynthesis protein 2, putative	0.297261	7.67676	6.43597	0.0216046	0.131085
Early Trophs 1	PBANKA_0313400	ATG11	autophagy-related protein 11, putative	-0.738554	3.99516	6.94122	0.0183417	0.131591
Mid Rings	PBANKA_0909900	null	WD repeat-containing protein, putative	-0.364965	7.39419	8.42748	0.0106353	0.131781
Mid Rings	PBANKA_1131100	ADSS	adenylosuccinate synthetase, putative	-0.52252	6.67719	8.42661	0.0106386	0.131781
Early Trophs 1	PBANKA_0615500	null	conserved Plasmodium protein, unknown function	0.251342	7.98663	6.92705	0.0184416	0.131843
Early Trophs 1	PBANKA_0315300	null	patatin-like phospholipase, putative	-0.261042	7.83329	6.9223	0.0184751	0.131843
Early Trophs 1	PBANKA_1142500	null	signal recognition particle receptor subunit alpha, putative	0.366115	6.60121	6.92041	0.0184886	0.131843
Early Trophs 1	PBANKA_0939800	null	nucleic acid binding protein, putative	-0.541615	5.86059	6.91016	0.0185615	0.132096
Mid Rings	PBANKA_1205900	ApiAP2	AP2 domain transcription factor AP2-I, putative	-0.356622	7.42183	8.40411	0.0107236	0.132124
Late Rings	PBANKA_1405500	RRP40	exosome complex component RRP40, putative	0.64481	4.93591	6.40692	0.0218583	0.132354
Mid Rings	PBANKA_0706700	DTC	dicarboxylate/tricarboxylate carrier, putative	0.468153	7.09409	8.37774	0.0108242	0.132474
Mid Rings	PBANKA_0309800	ATEL1	arginyl-tRNA--protein transferase, putative	-0.508958	6.40765	8.36119	0.0108879	0.132474
Mid Rings	PBANKA_1007600	EVP1	erythrocyte vesicle protein 1, putative	-0.664138	5.86911	8.34774	0.01094	0.132474
Mid Rings	PBANKA_1136900	PIAS	E3 SUMO-protein ligase PIAS, putative	-0.40673	7.38622	8.33697	0.010982	0.132474
Early Trophs 1	PBANKA_0301200	ERCC1	ERCC1 nucleotide excision repair protein, putative	0.642789	4.42338	6.88749	0.0187238	0.132795
Early Trophs 1	PBANKA_0214400	AP2-L	AP2 domain transcription factor AP2-L	-0.477353	6.14054	6.88099	0.0187707	0.132795
Early Trophs 1	PBANKA_1023000	UNC	myosin-specific chaperone UNC, putative	-0.541625	5.32975	6.88076	0.0187723	0.132795
Mid Rings	PBANKA_1111900	MAT1	CDK-activating kinase assembly factor MAT1, putative	0.802472	5.25989	8.312	0.0110799	0.132958
Mid Rings	PBANKA_1019600	VPS3	vacuolar protein sorting-associated protein 3, putative	-0.38804	7.54342	8.29589	0.0111435	0.13303
Mid Rings	PBANKA_1034800	null	conserved Plasmodium protein, unknown function	0.766415	4.77816	8.27067	0.0112441	0.133177
Mid Rings	PBANKA_1236900	TAF10	transcription initiation factor TFIID subunit 10, putative	-0.370085	8.22131	8.26385	0.0112715	0.133177
Late Rings	PBANKA_1130800	SAC1	phosphoinositide phosphatase SAC1, putative	-0.398111	6.61188	6.38375	0.0220632	0.133203
Late Rings	PBANKA_1131200	null	60S ribosomal protein L7-2, putative	0.456954	5.74056	6.38094	0.0220882	0.133203
Early Trophs 1	PBANKA_0406650	null	U4 spliceosomal RNA	0.392179	6.00747	6.86394	0.0188942	0.133391
Early Trophs 1	PBANKA_1121300	null	conserved protein, unknown function	-0.802833	4.80339	6.85707	0.0189442	0.133477
Late Rings	PBANKA_1145761	null	tRNA Glycine	0.780727	4.98943	6.36122	0.0222645	0.133561
Late Rings	PBANKA_1102000	MPV17	protein Mpv17, putative	0.308443	8.09762	6.3598	0.0222772	0.133561
Late Rings	PBANKA_1211900	PI-PLC	phosphoinositide-specific phospholipase C	-0.266828	8.71942	6.35919	0.0222827	0.133561
Early Trophs 1	PBANKA_0315410	null	ribonuclease P	0.355459	7.37174	6.84749	0.0190143	0.133705
Mid Rings	PBANKA_1441900	DH60	DNA helicase 60, putative	0.38886	7.30951	8.23659	0.0113817	0.133793
Late Rings	PBANKA_1004700	null	methyltransferase, putative	-0.444549	6.51438	6.34957	0.0223694	0.133811
Late Rings	PBANKA_1143500	null	ribosome biogenesis protein MRT4, putative	0.494009	6.03776	6.34363	0.0224231	0.133862
Late Rings	PBANKA_0706700	DTC	dicarboxylate/tricarboxylate carrier, putative	0.414627	6.74805	6.33042	0.0225431	0.134308
Mid Rings	PBANKA_1037400	null	conserved Plasmodium protein, unknown function	0.524965	6.52767	8.18991	0.0115732	0.134993
Mid Rings	PBANKA_0711900	HSP70	heat shock protein 70	0.617167	13.6712	8.18321	0.0116009	0.134993
Mid Rings	PBANKA_0717800	null	60S ribosomal protein L15, putative	0.241883	11.8194	8.15901	0.011702	0.135143
Mid Rings	PBANKA_0415300	RNaseII	exoribonuclease II, putative	-0.602822	6.33927	8.15206	0.0117312	0.135143
Late Rings	PBANKA_1145900	MAHRP1b	membrane associated histidine-rich protein 1b	0.262867	12.4493	6.30193	0.0228043	0.13532
Late Rings	PBANKA_1237500	BUD31	pre-mRNA-splicing factor BUD31, putative	0.649162	4.53097	6.29716	0.0228484	0.13532
Late Rings	PBANKA_0524700	null	Plasmodium exported protein, unknown function	0.224133	9.90845	6.29701	0.0228499	0.13532
Early Trophs 1	PBANKA_1446900	LPD1	dihydrolipoyl dehydrogenase, mitochondrial, putative	-0.424186	6.60239	6.7993	0.019371	0.135918
Early Trophs 1	PBANKA_1312400	null	HSP20-like chaperone, putative	0.343915	6.58787	6.79466	0.0194058	0.135918
Early Trophs 1	PBANKA_1138300	TMCO1	transmembrane and coiled-coil domain-containing protein 1, putative	0.281646	7.85911	6.78268	0.0194959	0.136278
Early Trophs 1	PBANKA_0826600	null	armadillo repeat protein, putative	-0.720891	4.0032	6.77719	0.0195373	0.136299
Late Rings	PBANKA_1305000	null	conserved Plasmodium protein, unknown function	0.19283	11.4202	6.2664	0.0231351	0.136737
Early Trophs 1	PBANKA_0823900	RPB3	DNA-directed RNA polymerase II subunit RPB3, putative	0.443648	6.60259	6.73159	0.0198854	0.138277
Early Trophs 1	PBANKA_0817600	null	methyltransferase, putative	0.348865	7.22484	6.72983	0.019899	0.138277
Late Rings	PBANKA_1444900	null	vacuolar transporter chaperone, putative	-0.531783	6.14069	6.22993	0.0234802	0.138501
Late Rings	PBANKA_1013200	null	succinyl-CoA ligase [ADP-forming] subunit beta, putative	0.439343	10.4672	6.19971	0.0237706	0.139936
Early Trophs 1	PBANKA_0812400	CRMP1	cysteine repeat modular protein 1	0.4701	5.62356	6.67241	0.0203479	0.141119
Mid Rings	PBANKA_1313500	null	conserved protein, unknown function	-0.535103	6.91917	7.98405	0.012463	0.142119
Mid Rings	PBANKA_0710800	SRCAP	Snf2-related CBP activator, putative	-0.364541	8.10784	7.97271	0.0125142	0.142119
Mid Rings	PBANKA_0807000	RPB1	DNA-directed RNA polymerase II subunit RPB1, putative	-0.280377	8.68895	7.97105	0.0125217	0.142119
Late Rings	PBANKA_0911900	null	conserved Plasmodium protein, unknown function	-0.565696	5.45853	6.15571	0.024201	0.142187
Late Rings	PBANKA_1424900	null	ubiquitin-conjugating enzyme E2, putative	-0.399924	6.64716	6.14221	0.0243348	0.14238
Late Rings	PBANKA_0212700	null	RING zinc finger protein, putative	-0.495537	5.54376	6.14149	0.024342	0.14238
Late Rings	PBANKA_1364200	null	60S ribosomal protein L17, putative	0.296384	11.353	6.13789	0.0243778	0.14238
Early Trophs 1	PBANKA_1235600	SAHH	adenosylhomocysteinase, putative	-0.295275	10.6344	6.64153	0.0205942	0.142449
Early Trophs 1	PBANKA_0804600	null	AAA family ATPase, putative	0.237413	8.10181	6.63753	0.0206263	0.142449
Early Trophs 1	PBANKA_0809400	PMP1	plasma membrane protein 1	-0.655311	4.69154	6.63328	0.0206605	0.142449
Early Trophs 1	PBANKA_1241200	null	conserved Plasmodium protein, unknown function	-0.587071	4.75944	6.62338	0.0207404	0.142722
Late Rings	PBANKA_1410000	RPT1	26S protease regulatory subunit 7, putative	-0.548915	5.34159	6.12254	0.0245314	0.142995
Mid Rings	PBANKA_1424300	null	conserved protein, unknown function	0.275772	11.6864	7.93706	0.0126769	0.143031
Mid Rings	PBANKA_1036500	null	RING zinc finger protein, putative	-0.5781	6.85069	7.91402	0.0127834	0.143031
Mid Rings	PBANKA_0817700	HoMu	RNA-binding protein musashi, putative	-0.287604	8.72493	7.88183	0.0129337	0.143031
Mid Rings	PBANKA_1234200	RPS24	40S ribosomal protein S24, putative	0.365734	10.0696	7.8811	0.0129372	0.143031
Mid Rings	PBANKA_0209200	PIESP15	parasite-infected erythrocyte surface protein	0.735916	5.37475	7.86906	0.012994	0.143031
Mid Rings	PBANKA_0509500	null	conserved protein, unknown function	0.475519	7.08069	7.86621	0.0130075	0.143031
Mid Rings	PBANKA_1411300	EIF4G	eukaryotic translation initation factor 4 gamma, putative	0.289882	9.28759	7.85174	0.0130762	0.143031
Mid Rings	PBANKA_0514300	null	conserved Plasmodium protein, unknown function	-0.420571	7.81442	7.83716	0.0131458	0.143031
Mid Rings	PBANKA_0101500	null	conserved Plasmodium protein, unknown function	-0.482542	6.59022	7.81862	0.013235	0.143031
Mid Rings	PBANKA_1423500	null	60S ribosomal protein L13-2, putative	0.410252	10.3206	7.81481	0.0132535	0.143031
Mid Rings	PBANKA_0712100	null	DNA helicase, putative	0.485313	7.40647	7.7882	0.0133829	0.143031
Mid Rings	PBANKA_1342200	null	conserved Plasmodium protein, unknown function	-0.403686	6.63231	7.76756	0.0134843	0.143031
Mid Rings	PBANKA_0832200	null	PUB domain-containing protein, putative	0.652666	5.77127	7.76468	0.0134985	0.143031
Mid Rings	PBANKA_0207200	null	V-type proton ATPase subunit C, putative	-0.372944	8.00438	7.76405	0.0135016	0.143031
Mid Rings	PBANKA_0623400	null	fam-a protein	0.40302	7.93647	7.74705	0.0135859	0.143031
Mid Rings	PBANKA_0503600	null	60S ribosomal protein L30e, putative	0.354218	11.4793	7.74515	0.0135954	0.143031
Late Rings	PBANKA_1120300	PUF3	mRNA-binding protein PUF3, putative	0.258857	7.73711	6.10854	0.0246723	0.143145
Late Rings	PBANKA_0721100	null	conserved Plasmodium protein, unknown function	-0.664241	5.76807	6.10759	0.0246819	0.143145
Late Rings	PBANKA_1317100	null	gamma-tubulin complex component, putative	-0.529594	5.95375	6.10562	0.0247017	0.143145
Mid Rings	PBANKA_0210600	null	ubiquitin carboxyl-terminal hydrolase, putative	-0.395253	7.91892	7.73053	0.0136684	0.143146
Mid Rings	PBANKA_0823100	SAMS	S-adenosylmethionine synthetase, putative	0.261661	9.03031	7.69058	0.0138703	0.143952
Mid Rings	PBANKA_1027800	null	ATP-dependent protease, putative	-0.272601	8.84839	7.69764	0.0138344	0.143952
Late Rings	PBANKA_1039100	null	conserved Plasmodium protein, unknown function	-0.405883	6.33332	6.0834	0.0249277	0.144173
Late Rings	PBANKA_1205700	null	conserved Plasmodium protein, unknown function	-0.514565	5.56252	6.077	0.0249932	0.144263
Late Rings	PBANKA_0720300	EIF3M	eukaryotic translation initiation factor 3 subunit M, putative	0.268194	8.66627	6.06745	0.0250914	0.144263
Late Rings	PBANKA_1245900	null	Plasmodium exported protein, unknown function	-0.28279	9.36671	6.06412	0.0251257	0.144263
Late Rings	PBANKA_1308200	LPAAT	1-acyl-sn-glycerol-3-phosphate acyltransferase, putative	-0.304176	7.30291	6.05993	0.025169	0.144263
Late Rings	PBANKA_1237600	null	zinc finger protein, putative	-0.582313	5.60136	6.05824	0.0251864	0.144263
Late Rings	PBANKA_0316800	EMAP2	erythrocyte membrane associated protein 2	-0.315389	10.4186	6.04704	0.0253026	0.144393
Late Rings	PBANKA_1127700	NAPRT	nicotinate phosphoribosyltransferase, putative	-0.246636	9.1774	6.04667	0.0253064	0.144393
Mid Rings	PBANKA_1354500	null	60S ribosomal protein L18-2, putative	0.211467	12.1168	7.66605	0.013996	0.144467
Mid Rings	PBANKA_0109400	SDH3	succinate dehydrogenase subunit 3, putative	-0.770359	4.8951	7.65647	0.0140454	0.144467
Late Rings	PBANKA_0215800	null	fam-b protein	0.358556	7.29352	6.03973	0.0253787	0.144527
Late Rings	PBANKA_0814300	null	conserved protein, unknown function	-0.427785	7.13617	6.03206	0.0254588	0.144706
Early Trophs 1	PBANKA_1424300	null	conserved protein, unknown function	0.253027	10.792	6.58209	0.0210778	0.144761
Early Trophs 1	PBANKA_1441200	null	conserved Plasmodium protein, unknown function	-0.362899	6.1077	6.57574	0.0211303	0.144841
Mid Rings	PBANKA_1231800	null	60S ribosomal protein L12, putative	0.215828	12.4242	7.6347	0.0141585	0.144983
Early Trophs 1	PBANKA_1103400	RPL31	60S ribosomal protein L31, putative	0.503325	11.256	6.56354	0.0212314	0.14516
Early Trophs 1	PBANKA_0517500	BDP1	bromodomain protein 1, putative	0.228736	8.27247	6.56023	0.0212589	0.14516
Early Trophs 1	PBANKA_1310800	null	40S ribosomal protein S5, putative	0.350127	10.6922	6.55441	0.0213075	0.145211
Mid Rings	PBANKA_1436200	SET10	histone-lysine N-methyltransferase, H3 lysine-4 specific, putative	0.763792	5.6109	7.59001	0.0143939	0.145662
Mid Rings	PBANKA_1239100	null	conserved Plasmodium protein, unknown function	-0.309241	8.09148	7.58715	0.0144091	0.145662
Mid Rings	PBANKA_0932400	BP2	berghepain-2	-0.255582	9.89327	7.57571	0.0144701	0.145662
Mid Rings	PBANKA_0704000	null	SNARE protein, putative	0.625917	5.81928	7.57428	0.0144777	0.145662
Early Trophs 1	PBANKA_0203000	null	chromatin assembly factor 1 protein WD40 domain, putative	-0.952232	5.75232	6.53204	0.0214952	0.145901
Early Trophs 1	PBANKA_1237100	null	conserved Plasmodium protein, unknown function	-0.457787	6.51637	6.52387	0.0215642	0.145901
Early Trophs 1	PBANKA_1019370	null	small nucleolar RNA snoR28	0.416077	10.202	6.52007	0.0215964	0.145901
Early Trophs 1	PBANKA_0107400	OAT	ornithine aminotransferase, putative	-0.394874	8.82157	6.51415	0.0216467	0.145901
Early Trophs 1	PBANKA_1203800	null	DnaJ protein, putative	0.30661	7.41629	6.51353	0.021652	0.145901
Early Trophs 1	PBANKA_0905200	CAP93	oocyst capsule protein Cap93	-0.529951	5.47124	6.51303	0.0216563	0.145901
Early Trophs 1	PBANKA_1018100	ABCG2	ABC transporter G family member 2, putative	0.33564	6.80393	6.50115	0.0217575	0.14625
Early Trophs 1	PBANKA_0519800	ACT	acetyl-CoA transporter, putative	-0.317646	6.96028	6.49728	0.0217907	0.14625
Early Trophs 1	PBANKA_1400200	null	PIR protein	0.610169	6.28089	6.48684	0.0218804	0.146574
Mid Rings	PBANKA_1216200	DGAT	diacylglycerol O-acyltransferase, putative	-0.691904	5.21058	7.5409	0.0146577	0.14663
Mid Rings	PBANKA_1115400	null	BolA-like protein, putative	0.79033	6.03721	7.53291	0.0147012	0.14663
Mid Rings	PBANKA_1227700	null	inositol 5-phosphatase, putative	-0.516745	6.29762	7.50677	0.0148443	0.147419
Late Rings	PBANKA_0824000	null	OTU domain-containing protein, putative	0.31991	7.15834	5.97571	0.0260568	0.14754
Late Rings	PBANKA_1208300	null	heptatricopeptide repeat-containing protein, putative	0.7415	4.38201	5.97569	0.026057	0.14754
Early Trophs 1	PBANKA_0909200	null	conserved Plasmodium protein, unknown function	-0.402478	6.87778	6.45278	0.0221758	0.148272
Late Rings	PBANKA_1029700	null	ubiquitin-conjugating enzyme E2, putative	-0.48014	5.46773	5.95597	0.0262701	0.148464
Early Trophs 1	PBANKA_1408500	OSCP	ATP synthase subunit O, mitochondrial, putative	-0.409319	6.22888	6.44419	0.022251	0.148494
Late Rings	PBANKA_0415300	RNaseII	exoribonuclease II, putative	-0.322162	7.77889	5.95064	0.026328	0.148508
Early Trophs 1	PBANKA_1441500	RRP9	U3 small nucleolar RNA-interacting protein 2, putative	0.274255	7.63571	6.43823	0.0223034	0.148563
Late Rings	PBANKA_1457300	null	glucose inhibited division protein a homologue, putative	-0.342423	6.53891	5.94268	0.0264148	0.148715
Late Rings	PBANKA_1323000	null	conserved protein, unknown function	0.438805	6.06427	5.93266	0.0265245	0.149046
Late Rings	PBANKA_0106400	null	GTP-binding protein, putative	-0.502313	6.30694	5.92815	0.0265741	0.149046
Early Trophs 1	PBANKA_1314600	null	acetyl-CoA acetyltransferase, putative	0.375503	6.84725	6.42179	0.0224487	0.14925
Late Rings	PBANKA_0929800	null	insulinase, putative	-0.23909	8.6252	5.9193	0.0266717	0.149311
Late Rings	PBANKA_1439200	PABP1	polyadenylate-binding protein 1, putative	-0.208116	11.1651	5.91093	0.0267643	0.149547
Early Trophs 1	PBANKA_1218900	EF-1delta	elongation factor 1-delta, putative	0.213595	9.28817	6.38541	0.0227738	0.151128
Early Trophs 1	PBANKA_1448500	SENP1	sentrin-specific protease 1, putative	0.379046	7.6584	6.3787	0.0228344	0.151246
Early Trophs 1	PBANKA_0509700	null	conserved Plasmodium protein, unknown function	-0.747833	4.62403	6.37036	0.0229101	0.151463
Mid Rings	PBANKA_1101200	null	Plasmodium exported protein, unknown function	0.215832	11.536	7.40573	0.015413	0.151869
Mid Rings	PBANKA_0614000	null	conserved protein, unknown function	0.450884	7.02113	7.40379	0.0154242	0.151869
Mid Rings	PBANKA_0101700	null	conserved Plasmodium protein, unknown function	0.659131	5.8115	7.37406	0.0155964	0.151925
Mid Rings	PBANKA_1224700	null	AAA family ATPase, putative	-0.701526	6.02827	7.37328	0.0156009	0.151925
Mid Rings	PBANKA_1321700	BP1	berghepain-1	-0.426036	9.59291	7.3687	0.0156277	0.151925
Early Trophs 1	PBANKA_1351800	RPN3	26S proteasome regulatory subunit RPN3, putative	0.364	7.70994	6.35331	0.0230654	0.151927
Early Trophs 1	PBANKA_1410300	M1AAP	M1-family alanyl aminopeptidase, putative	0.286222	10.7599	6.35323	0.0230661	0.151927
Mid Rings	PBANKA_1125600	null	pyruvate kinase, putative	0.266173	10.1993	7.35379	0.015715	0.152132
Mid Rings	PBANKA_1219600	null	cg1 protein, putative	-0.689876	5.24368	7.3321	0.0158432	0.152731
Late Rings	PBANKA_1235900	null	zinc finger protein, putative	-0.393266	6.86791	5.85391	0.0274052	0.152841
Early Trophs 1	PBANKA_1244200	null	conserved Plasmodium protein, unknown function	-0.597854	5.87859	6.31714	0.023399	0.153598
Early Trophs 1	PBANKA_0201000	null	fam-b protein	0.259025	7.49492	6.31631	0.0234066	0.153598
Late Rings	PBANKA_0807500	null	conserved Plasmodium protein, unknown function	-0.410891	6.56269	5.82411	0.0277472	0.15422
Late Rings	PBANKA_1202300	null	conserved Plasmodium protein, unknown function	0.520454	5.50034	5.82331	0.0277565	0.15422
Early Trophs 1	PBANKA_1326500	null	conserved Plasmodium protein, unknown function	0.381433	6.22002	6.29879	0.0235703	0.154385
Early Trophs 1	PBANKA_0523200	SR12	serpentine receptor, putative	-0.658883	5.05228	6.28151	0.023733	0.155164
Late Rings	PBANKA_1438200	GyrA	DNA gyrase subunit A, putative	-0.485326	5.69736	5.80188	0.0280055	0.155313
Early Trophs 1	PBANKA_1449100	null	conserved Plasmodium protein, unknown function	-0.416356	6.15394	6.26821	0.0238591	0.155452
Early Trophs 1	PBANKA_0417500	RPL32	60S ribosomal protein L32, putative	0.396379	10.2887	6.26013	0.0239361	0.155452
Early Trophs 1	PBANKA_1350100	null	conserved Plasmodium protein, unknown function	-0.247794	7.70745	6.25948	0.0239423	0.155452
Early Trophs 1	PBANKA_1129900	null	conserved Plasmodium protein, unknown function	-0.272091	7.99195	6.25838	0.0239528	0.155452
Early Trophs 1	PBANKA_1411300	EIF4G	eukaryotic translation initation factor 4 gamma, putative	0.244644	9.53637	6.25283	0.0240059	0.155511
Late Rings	PBANKA_0704100	UBE4B	ubiquitin conjugation factor E4 B, putative	-0.365369	6.71028	5.79193	0.028122	0.155668
Early Trophs 1	PBANKA_0829500	null	conserved Plasmodium protein, unknown function	0.27983	7.65208	6.24132	0.0241164	0.155941
Mid Rings	PBANKA_1204400	ALBA3	DNA/RNA-binding protein Alba 3, putative	0.249113	12.0304	7.26324	0.016258	0.156077
Early Trophs 1	PBANKA_1105400	SUMO	small ubiquitin-related modifier, putative	0.384197	8.77396	6.22913	0.0242341	0.156416
Early Trophs 1	PBANKA_1004000	cGLO2	cytosolic glyoxalase II, putative	0.269759	8.42073	6.21818	0.0243404	0.156816
Early Trophs 1	PBANKA_1331200	null	rab GTPase activator, putative	-0.352392	6.6896	6.21217	0.024399	0.156908
Late Rings	PBANKA_1339100	null	protein BCP1, putative	0.310195	6.97864	5.76694	0.0284171	0.157008
Early Trophs 1	PBANKA_1211000	GMPS	GMP synthase [glutamine-hydrolyzing], putative	0.236195	7.99191	6.18786	0.0246376	0.158155
Early Trophs 1	PBANKA_0940700	null	conserved Plasmodium protein, unknown function	0.224422	7.99576	6.18135	0.0247019	0.15828
Early Trophs 1	PBANKA_0809300	PDF	peptide deformylase, putative	-0.481692	6.14423	6.17593	0.0247556	0.158338
Early Trophs 1	PBANKA_1342400	RPR2	ribonuclease P protein subunit RPR2, putative	0.249553	7.96038	6.16724	0.024842	0.158603
Mid Rings	PBANKA_0407100	SF3B1	splicing factor 3B subunit 1, putative	-0.25368	8.33663	7.20938	0.0165911	0.158614
Late Rings	PBANKA_1221400	USE1	protein transport protein USE1, putative	-0.382916	6.43638	5.73648	0.0287815	0.158726
Mid Rings	PBANKA_0912700	null	3-oxo-5-alpha-steroid 4-dehydrogenase, putative	0.559578	5.62076	7.19406	0.0166873	0.158874
Late Rings	PBANKA_1227200	CYP81	peptidyl-prolyl cis-trans isomerase, putative	-0.270239	7.52037	5.71831	0.0290015	0.159111
Late Rings	PBANKA_1448100	null	conserved Plasmodium protein, unknown function	-0.389361	6.84594	5.71823	0.0290025	0.159111
Late Rings	PBANKA_1005900	ZRANB2	zinc finger Ran-binding domain-containing protein 2, putative	-0.375261	6.50837	5.71689	0.0290187	0.159111
Late Rings	PBANKA_1340600	null	conserved Plasmodium protein, unknown function	-0.631383	5.18326	5.71304	0.0290657	0.159111
Late Rings	PBANKA_0802700	null	mRNA cap guanine-N7 methyltransferase, putative	-0.261761	8.27753	5.69956	0.0292306	0.159334
Late Rings	PBANKA_1217600	H2A.Z	histone H2A.Z, putative	0.261908	8.55002	5.6947	0.0292902	0.159334
Late Rings	PBANKA_1332500	PNO1	pre-rRNA-processing protein PNO1, putative	0.263781	8.31036	5.69309	0.02931	0.159334
Late Rings	PBANKA_1238800	null	karyopherin beta, putative	0.264114	9.98945	5.69214	0.0293217	0.159334
Late Rings	PBANKA_1425600	null	RNA-binding protein, putative	-0.61882	5.48552	5.68463	0.0294144	0.159334
Late Rings	PBANKA_1321200	VPS4	vacuolar protein sorting-associated protein 4, putative	-0.774661	4.85842	5.68346	0.0294288	0.159334
Early Trophs 1	PBANKA_1413100	LipL1	lipoate-protein ligase 1	0.313889	7.46864	6.14709	0.0250437	0.159345
Early Trophs 1	PBANKA_0303800	SufE	cysteine desulfuration protein SufE	-0.705966	5.49586	6.14664	0.0250483	0.159345
Mid Rings	PBANKA_1452100	null	conserved Plasmodium protein, unknown function	-0.347559	7.38493	7.16871	0.0168478	0.159743
Early Trophs 1	PBANKA_1441700	PV2	parasitophorous vacuolar protein 2	0.282412	7.80715	6.12797	0.0252368	0.160013
Early Trophs 1	PBANKA_0927600	null	conserved Plasmodium protein, unknown function	-0.567319	4.57283	6.12728	0.0252438	0.160013
Early Trophs 1	PBANKA_1235500	null	conserved protein, unknown function	-0.268683	7.97244	6.11465	0.0253724	0.16054
Late Rings	PBANKA_1245800	null	conserved Plasmodium protein, unknown function	0.289359	7.14622	5.65201	0.0298207	0.161162
Early Trophs 1	PBANKA_1330100	NIP7	60S ribosome subunit biogenesis protein NIP7, putative	0.264036	7.39302	6.08352	0.0256925	0.16204
Early Trophs 1	PBANKA_0827500	NADSYN	glutamine-dependent NAD(+) synthetase, putative	0.261463	8.92646	6.08041	0.0257248	0.16204
Early Trophs 1	PBANKA_1008900	null	conserved Plasmodium protein, unknown function	-0.481549	4.80092	6.0741	0.0257902	0.16204
Early Trophs 1	PBANKA_1413500	null	conserved Plasmodium protein, unknown function	-0.394041	6.28983	6.07387	0.0257926	0.16204
Early Trophs 1	PBANKA_1301700	SF3A1	splicing factor 3A subunit 1, putative	0.203633	8.15528	6.06367	0.025899	0.16242
Late Rings	PBANKA_1207100	null	Plasmodium exported protein, unknown function	0.405256	6.62426	5.62058	0.0302183	0.162497
Late Rings	PBANKA_1211200	null	conserved Plasmodium protein, unknown function	-0.39695	6.7694	5.61992	0.0302266	0.162497
Late Rings	PBANKA_0408500	PIESP1	parasite-infected erythrocyte surface protein	-0.579839	5.88994	5.6195	0.030232	0.162497
Mid Rings	PBANKA_1037000	BET5	trafficking protein particle complex subunit 1, putative	-0.673082	5.2325	7.10864	0.0172355	0.162709
Mid Rings	PBANKA_1337400	null	nucleoside-diphosphatase, putative	-0.496281	6.83708	7.09647	0.0173152	0.162709
Mid Rings	PBANKA_1229500	NTHL1	endonuclease III-like protein 1, putative	-0.550798	6.84435	7.08775	0.0173726	0.162709
Early Trophs 1	PBANKA_0913900	null	alpha/beta hydrolase, putative	-0.338271	6.35654	6.05292	0.0260117	0.162838
Late Rings	PBANKA_0606900	null	amino acid transporter, putative	-0.609904	5.04426	5.60724	0.0303888	0.163045
Late Rings	PBANKA_0602700	NAPL	nucleosome assembly protein, putative	0.276767	8.51461	5.59596	0.030534	0.163444
Late Rings	PBANKA_0412200	null	conserved Plasmodium protein, unknown function	0.232944	8.74414	5.59291	0.0305734	0.163444
Mid Rings	PBANKA_1407700	PPM6	protein phosphatase PPM6	-0.651096	6.16204	7.06379	0.0175315	0.163533
Late Rings	PBANKA_0516300	null	DER1-like protein, putative	-0.327017	6.83159	5.57547	0.0307996	0.164137
Late Rings	PBANKA_0709500	DHX36	ATP-dependent RNA helicase DHX36, putative	0.249221	8.54512	5.57439	0.0308137	0.164137
Early Trophs 1	PBANKA_1439700	null	conserved protein, unknown function	-0.573619	5.04028	6.02024	0.0263576	0.164599
Early Trophs 1	PBANKA_0714800	RRB1	ribosome assembly protein RRB1, putative	0.362298	6.72844	6.01757	0.0263861	0.164599
Mid Rings	PBANKA_0923600	MGE1	GrpE protein homolog, mitochondrial, putative	0.307328	8.06063	7.01523	0.0178587	0.164632
Mid Rings	PBANKA_0609700	null	conserved Plasmodium protein, unknown function	-0.293086	8.42917	6.99502	0.0179969	0.164632
Mid Rings	PBANKA_1405200	null	conserved Plasmodium protein, unknown function	-0.371813	7.35742	6.98672	0.0180541	0.164632
Mid Rings	PBANKA_1426300	EMC1	ER membrane protein complex subunit 1, putative	0.373432	7.6363	6.97765	0.0181167	0.164632
Mid Rings	PBANKA_1107400	null	conserved protein, unknown function	-0.282957	8.36618	6.97363	0.0181446	0.164632
Mid Rings	PBANKA_1231700	RPL2	60S ribosomal protein L2, putative	0.257053	12.2193	6.96584	0.0181987	0.164632
Mid Rings	PBANKA_1346700	null	60S ribosomal protein L23, putative	0.29882	11.5077	6.96331	0.0182163	0.164632
Mid Rings	PBANKA_0922100	RPS18	40S ribosomal protein S18, putative	0.259164	11.9791	6.96264	0.018221	0.164632
Early Trophs 1	PBANKA_0940600	null	exonuclease, putative	-0.315871	6.48238	6.00949	0.0264726	0.164848
Early Trophs 1	PBANKA_1023600	null	conserved Plasmodium protein, unknown function	-0.329082	6.99683	6.00071	0.0265669	0.164929
Early Trophs 1	PBANKA_0307400	null	conserved Plasmodium protein, unknown function	-0.240918	7.85631	5.9996	0.0265788	0.164929
Late Rings	PBANKA_0931400	STT3	dolichyl-diphosphooligosaccharide--protein glycosyltransferase subunit STT3, putative	-0.660223	5.25944	5.55352	0.0310871	0.165173
Late Rings	PBANKA_0621700	TAP42	type 2A phosphatase-associated protein 42, putative	-0.535255	5.13849	5.55106	0.0311195	0.165173
Early Trophs 1	PBANKA_1302200	null	translocation protein SEC62, putative	0.31186	6.788	5.98366	0.0267512	0.16548
Early Trophs 1	PBANKA_0412200	null	conserved Plasmodium protein, unknown function	0.244379	8.23922	5.98273	0.0267613	0.16548
Early Trophs 1	PBANKA_0208700	LytB	4-hydroxy-3-methylbut-2-enyl diphosphate reductase, putative	0.220725	7.96985	5.97646	0.0268295	0.165612
Late Rings	PBANKA_0407500	null	N2227-like protein, putative	0.26687	7.35314	5.53697	0.0313059	0.165865
Early Trophs 1	PBANKA_1415900	null	zinc finger protein, putative	0.335777	8.53098	5.96566	0.0269474	0.165966
Early Trophs 1	PBANKA_0612200	null	conserved Plasmodium protein, unknown function	-0.47329	6.33063	5.96262	0.0269806	0.165966
Late Rings	PBANKA_1435100	null	ribulose-phosphate 3-epimerase, putative	-0.559203	4.9799	5.52972	0.0314024	0.16608
Early Trophs 1	PBANKA_0612700	null	conserved Plasmodium protein, unknown function	-0.397552	6.16029	5.94211	0.0272065	0.166802
Early Trophs 1	PBANKA_0832600	null	proteasome subunit beta type-6, putative	0.403334	6.68162	5.94171	0.0272108	0.166802
Late Rings	PBANKA_0834300	null	gamma-tubulin complex component, putative	-0.49715	5.81326	5.51491	0.0316003	0.166829
Early Trophs 1	PBANKA_0214800	null	heat shock protein, putative	0.309045	7.13615	5.93549	0.0272798	0.166935
Early Trophs 1	PBANKA_1205900	ApiAP2	AP2 domain transcription factor AP2-I, putative	-0.257449	7.55164	5.9253	0.0273932	0.167098
Early Trophs 1	PBANKA_1457300	null	glucose inhibited division protein a homologue, putative	-0.260821	7.03468	5.9203	0.0274489	0.167098
Early Trophs 1	PBANKA_0623150	null	conserved rodent malaria protein, unknown function	0.262727	8.57441	5.91819	0.0274726	0.167098
Early Trophs 1	PBANKA_1014600	PTPA	serine/threonine protein phosphatase 2A activator, putative	-0.568782	4.56561	5.91616	0.0274953	0.167098
Early Trophs 1	PBANKA_0216801	null	reticulocyte binding protein, putative	-0.546151	4.8447	5.9059	0.0276105	0.16751
Mid Rings	PBANKA_1342800	NMNAT	nicotinamide/nicotinic acid mononucleotide adenylyltransferase, putative	0.352769	8.70789	6.90501	0.0186277	0.167649
Early Trophs 1	PBANKA_0209900	NT4	nucleoside transporter 4, putative	0.220047	7.92206	5.89744	0.0277059	0.167801
Late Rings	PBANKA_1424800	SNRPC	U1 small nuclear ribonucleoprotein C, putative	-0.649779	4.95801	5.49581	0.0318579	0.16789
Early Trophs 1	PBANKA_0912400	null	conserved Plasmodium protein, unknown function	0.537083	4.58128	5.883	0.0278696	0.168504
Mid Rings	PBANKA_1450600	null	vesicle transport v-SNARE protein VTI1, putative	-0.674554	5.58957	6.87773	0.0188238	0.168755
Early Trophs 1	PBANKA_1451400	null	protein-S-isoprenylcysteine O-methyltransferase, putative	-0.638209	4.84746	5.8723	0.0279916	0.168953
Early Trophs 1	PBANKA_0205900	NCR1	Niemann-Pick type C1-related protein, putative	-0.213794	8.40945	5.86794	0.0280415	0.168966
Late Rings	PBANKA_0926700	EXP1	exported protein 1	-0.221175	10.4344	5.4752	0.0321385	0.169069
Early Trophs 1	PBANKA_0703900	RACK1	receptor for activated c kinase, putative	0.337555	10.385	5.86174	0.0281126	0.169106
Early Trophs 1	PBANKA_1236300	DDX1	ATP-dependent RNA helicase DDX1, putative	-0.27406	6.99371	5.85128	0.0282332	0.169461
Early Trophs 1	PBANKA_1102700	null	50S ribosomal protein L28, apicoplast, putative	0.372036	6.63488	5.84831	0.0282674	0.169461
Mid Rings	PBANKA_0909600	ApiAP2	AP2 domain transcription factor, putative	-0.281249	9.95729	6.84865	0.0190355	0.169992
Late Rings	PBANKA_0905200	CAP93	oocyst capsule protein Cap93	-0.822477	4.68643	5.44407	0.0325677	0.171023
Early Trophs 1	PBANKA_0927000	TKL2	tyrosine kinase-like protein, putative	-0.671845	4.64673	5.81179	0.0286934	0.171724
Early Trophs 1	PBANKA_1360500	ECT	ethanolamine-phosphate cytidylyltransferase	0.217305	8.35431	5.80681	0.028752	0.171784
Late Rings	PBANKA_0619100	null	40S ribosomal protein S5, putative	0.408192	10.3362	5.41986	0.032906	0.172412
Late Rings	PBANKA_0808500	null	conserved Plasmodium protein, unknown function	0.555779	5.25872	5.41684	0.0329484	0.172412
Late Rings	PBANKA_0938700	DTD	D-tyrosyl-tRNA(Tyr) deacylase, putative	0.645598	4.74668	5.408	0.0330732	0.172645
Late Rings	PBANKA_0834900	XPD	TFIIH basal transcription factor complex helicase XPD subunit, putative	-0.320673	7.2207	5.40545	0.0331093	0.172645
Late Rings	PBANKA_1406900	null	conserved Plasmodium protein, unknown function	-0.306504	7.4106	5.3934	0.0332803	0.173067
Late Rings	PBANKA_0824100	NOS	nitric oxide synthase, putative	0.409202	6.46458	5.39155	0.0333068	0.173067
Mid Rings	PBANKA_0622700	null	mago nashi protein homologue, putative	-0.656825	6.22572	6.7804	0.0195433	0.173852
Late Rings	PBANKA_1232100	SR1	serine/arginine-rich splicing factor 1, putative	0.225523	8.90274	5.37407	0.0335569	0.173931
Late Rings	PBANKA_1105900	null	conserved protein, unknown function	0.494945	5.76835	5.37175	0.0335904	0.173931
Late Rings	PBANKA_1359000	SEC61A	protein transport protein SEC61 subunit alpha, putative	0.233068	8.32568	5.36398	0.0337024	0.174207
Late Rings	PBANKA_1008000	null	conserved protein, unknown function	-0.314927	7.02735	5.35868	0.0337792	0.174301
Early Trophs 1	PBANKA_0202000	null	eukaryotic translation initiation factor 4E, putative	0.250111	8.76825	5.76695	0.0292266	0.174325
Early Trophs 1	PBANKA_0806500	null	triosephosphate isomerase, putative	-0.439237	5.78898	5.76036	0.0293059	0.174503
Early Trophs 1	PBANKA_1231100	null	tRNA pseudouridine synthase, putative	0.266414	8.25085	5.74725	0.0294645	0.175153
Early Trophs 1	PBANKA_1306300	null	conserved Plasmodium protein, unknown function	-0.335601	7.71798	5.74209	0.0295272	0.175231
Early Trophs 1	PBANKA_1243900	null	conserved Plasmodium protein, unknown function	-0.368554	6.11472	5.72937	0.0296823	0.175856
Early Trophs 1	PBANKA_1226470	null	unspecified product	0.369076	6.03211	5.72354	0.0297537	0.175985
Late Rings	PBANKA_0312100	null	conserved Plasmodium protein, unknown function	-0.481611	5.63128	5.32174	0.0343192	0.17678
Early Trophs 1	PBANKA_1347600	null	eukaryotic translation initiation factor 6, putative	0.230044	8.31987	5.703	0.030007	0.176994
Early Trophs 1	PBANKA_1305800	TFB5	RNA polymerase II transcription factor B subunit 5, putative	0.464774	5.60956	5.70003	0.0300437	0.176994
Early Trophs 1	PBANKA_1351700	null	LMBR1 domain-containing protein, putative	0.251432	8.14265	5.69755	0.0300745	0.176994
Early Trophs 1	PBANKA_1329700	RPN2	26S proteasome regulatory subunit RPN2, putative	0.230784	8.45846	5.68931	0.0301771	0.177166
Early Trophs 1	PBANKA_1462700	THO2	THO complex subunit 2, putative	-0.204445	9.26394	5.68569	0.0302223	0.177166
Early Trophs 1	PBANKA_0919800	FPPS/GGPPS	bifunctional farnesyl/geranylgeranyl diphosphate synthase, putative	-0.432841	5.48061	5.68196	0.0302689	0.177166
Early Trophs 1	PBANKA_0108600	SLU7	pre-mRNA-splicing factor SLU7, putative	-0.284506	7.42787	5.67916	0.030304	0.177166
Late Rings	PBANKA_1118100	GPI1	phosphatidylinositol N-acetylglucosaminyltransferase subunit GPI1, putative	-0.582933	4.91842	5.3061	0.034551	0.177665
Late Rings	PBANKA_0811100	null	helicase SKI2W, putative	0.265578	7.09227	5.30168	0.0346168	0.177695
Late Rings	PBANKA_1204100	null	conserved protein, unknown function	0.516561	5.38123	5.28275	0.0349001	0.178454
Late Rings	PBANKA_0804000	RPL37	60S ribosomal protein L37, putative	0.299005	9.03633	5.28238	0.0349057	0.178454
Late Rings	PBANKA_1037300	null	conserved Plasmodium protein, unknown function	0.216932	9.18094	5.27789	0.0349734	0.178454
Late Rings	PBANKA_1321000	null	MA3 domain-containing protein, putative	0.227901	9.06645	5.27445	0.0350253	0.178454
Late Rings	PBANKA_0614500	EIF3I	eukaryotic translation initiation factor 3 subunit I, putative	0.428692	6.42457	5.27181	0.0350652	0.178454
Late Rings	PBANKA_0105100	null	conserved Plasmodium protein, unknown function	-0.612364	4.89022	5.26383	0.0351861	0.178762
Mid Rings	PBANKA_0602500	SUA5	threonylcarbamoyl-AMP synthase, putative	0.382897	7.78324	6.69393	0.020209	0.179082
Late Rings	PBANKA_0819100	null	cytochrome b5, putative	0.601443	4.77364	5.25206	0.0353653	0.179366
Early Trophs 1	PBANKA_0711900	HSP70	heat shock protein 70	0.427217	14.1876	5.64145	0.0307809	0.179543
Early Trophs 1	PBANKA_1226900	null	mitogen-activated protein kinase organizer 1, putative	-0.60909	4.72349	5.639	0.0308122	0.179543
Early Trophs 1	PBANKA_0933800	null	conserved Plasmodium protein, unknown function	-0.410089	5.72309	5.63164	0.0309063	0.179692
Early Trophs 1	PBANKA_1417600	null	ubiquitin carboxyl-terminal hydrolase MINDY, putative	-0.218352	8.26096	5.62906	0.0309394	0.179692
Late Rings	PBANKA_0621600	null	conserved Plasmodium protein, unknown function	-0.55714	5.91775	5.24274	0.0355081	0.179782
Early Trophs 1	PBANKA_1445900	null	conserved Plasmodium protein, unknown function	-0.437914	6.79224	5.61754	0.0310877	0.180258
Mid Rings	PBANKA_1104300	CEP120	centrosomal protein CEP120, putative	-0.277781	8.60672	6.65565	0.020512	0.180436
Mid Rings	PBANKA_1116300	MQO	malate:quinone oxidoreductase, putative	-0.546104	5.62404	6.65487	0.0205183	0.180436
Mid Rings	PBANKA_0524400	null	tryptophan-rich protein	0.229796	9.76214	6.64494	0.0205977	0.180446
Early Trophs 1	PBANKA_1025200	CBF5	H/ACA ribonucleoprotein complex subunit 4, putative	0.269497	7.51472	5.60101	0.0313019	0.181202
Early Trophs 1	PBANKA_1401200	null	ATP-dependent RNA helicase DHR1, putative	0.259339	8.13877	5.59116	0.0314303	0.181649
Early Trophs 1	PBANKA_1220700	null	conserved protein, unknown function	-0.609361	4.6013	5.58208	0.0315493	0.181741
Early Trophs 1	PBANKA_1036500	null	RING zinc finger protein, putative	-0.374548	6.55106	5.58058	0.0315689	0.181741
Early Trophs 1	PBANKA_1340600	null	conserved Plasmodium protein, unknown function	-0.344891	6.35196	5.57819	0.0316004	0.181741
Early Trophs 1	PBANKA_1417300	SEC63	translocation protein SEC63, putative	0.307273	7.77843	5.57141	0.0316897	0.181959
Mid Rings	PBANKA_1363800	null	phosphatidylinositol transfer protein, putative	0.409927	7.17792	6.61336	0.0208529	0.181989
Early Trophs 1	PBANKA_1138000	null	cytochrome c oxidase subunit ApiCOX24, putative	-0.566419	4.39033	5.56702	0.0317476	0.181996
Late Rings	PBANKA_1013700	null	mitochondrial ribosomal protein L17-2 precursor, putative	-0.533917	6.17083	5.20392	0.0361096	0.182517
Early Trophs 1	PBANKA_1322700	DBP5	ATP-dependent RNA helicase DBP5, putative	0.241011	8.07489	5.54707	0.0320127	0.183079
Early Trophs 1	PBANKA_1227900	PWP2	periodic tryptophan protein 2, putative	0.317702	6.49015	5.54502	0.0320402	0.183079
Early Trophs 1	PBANKA_0204000	null	cold-shock protein, putative	-0.25708	7.23054	5.53985	0.0321093	0.183178
Late Rings	PBANKA_1301700	SF3A1	splicing factor 3A subunit 1, putative	0.227794	8.23253	5.19096	0.036313	0.183232
Early Trophs 1	PBANKA_0211700	null	conserved Plasmodium protein, unknown function	-0.369221	6.52711	5.53125	0.0322248	0.183281
Early Trophs 1	PBANKA_1463600	null	transcription initiation factor IIA subunit 2, putative	-0.449996	5.40065	5.53042	0.032236	0.183281
Early Trophs 1	PBANKA_1422700	FeSOD	superoxide dismutase [Fe], putative	0.277955	7.92874	5.52251	0.0323426	0.183281
Early Trophs 1	PBANKA_0615600	null	thioredoxin-like protein	-0.327742	6.74209	5.52085	0.032365	0.183281
Early Trophs 1	PBANKA_0930900	UCH54	ubiquitin carboxyl-terminal hydrolase UCH54, putative	-0.703504	4.46014	5.51928	0.0323863	0.183281
Mid Rings	PBANKA_0826700	PV5	parasitophorous vacuolar protein 5	-0.203421	12.4766	6.58508	0.0210844	0.183315
Early Trophs 1	PBANKA_1450900	null	conserved protein, unknown function	-0.374719	6.2811	5.5124	0.0324796	0.183363
Early Trophs 1	PBANKA_0803600	null	importin-7, putative	0.253602	9.03508	5.51056	0.0325046	0.183363
Late Rings	PBANKA_1428300	null	WD repeat-containing protein, putative	0.506666	5.29151	5.18467	0.0364122	0.183421
Early Trophs 1	PBANKA_1200400	null	PIR protein	-0.947044	6.06941	5.50228	0.0326173	0.183463
Early Trophs 1	PBANKA_1022700	null	protein GPR89, putative	-0.442293	5.66617	5.50164	0.032626	0.183463
Early Trophs 1	PBANKA_0308500	TKL1	tyrosine kinase-like protein, putative	0.274012	9.73252	5.49575	0.0327065	0.183623
Mid Rings	PBANKA_1142300	RHOP148	rhoptry protein RHOP148, putative	-0.278543	9.48221	6.55916	0.0212993	0.184333
Mid Rings	PBANKA_1323600	HCS2	biotin--protein ligase 2	-0.45418	6.32509	6.54462	0.021421	0.184333
Mid Rings	PBANKA_0404600	AHA1	activator of Hsp90 ATPase, putative	0.828268	5.2535	6.54217	0.0214415	0.184333
Early Trophs 1	PBANKA_0622400	null	kinesin-19, putative	-0.435875	6.20115	5.47819	0.0329478	0.184685
Early Trophs 1	PBANKA_1312100	null	conserved protein, unknown function	-0.323686	7.13056	5.47053	0.0330537	0.184798
Early Trophs 1	PBANKA_0710000	null	conserved Plasmodium protein, unknown function	-0.376574	5.72971	5.46919	0.0330724	0.184798
Early Trophs 1	PBANKA_1358000	TRX2	thioredoxin 2	0.356936	6.07234	5.4598	0.0332028	0.18517
Early Trophs 1	PBANKA_0941800	H2B	histone H2B, putative	-0.568488	9.0705	5.4557	0.03326	0.18517
Early Trophs 1	PBANKA_1312600	null	conserved protein, unknown function	-0.450952	5.36103	5.45312	0.0332961	0.18517
Mid Rings	PBANKA_1113100	null	GTP-binding protein, putative	-0.642369	6.03533	6.51782	0.0216472	0.185409
Early Trophs 1	PBANKA_1127500	GATB	glutamyl-tRNA(Gln) amidotransferase subunit B, putative	-0.319686	7.19415	5.44211	0.0334502	0.185735
Early Trophs 1	PBANKA_0209600	null	conserved Plasmodium protein, unknown function	-0.576874	4.62051	5.43365	0.0335694	0.186105
Mid Rings	PBANKA_1143000	SNP1	U1 small nuclear ribonucleoprotein 70 kDa homolog, putative	-0.315664	8.30051	6.49006	0.0218845	0.186194
Mid Rings	PBANKA_0520900	null	antigen UB05, putative	0.309459	10.8164	6.48463	0.0219312	0.186194
Mid Rings	PBANKA_0618500	null	conserved Plasmodium protein, unknown function	-0.42252	7.43074	6.47884	0.0219812	0.186194
Mid Rings	PBANKA_1361000	null	step II splicing factor, putative	-0.454182	6.8179	6.46791	0.0220759	0.186311
Late Rings	PBANKA_0927600	null	conserved Plasmodium protein, unknown function	-0.650129	4.7992	5.14464	0.0370509	0.186322
Early Trophs 1	PBANKA_1348100	null	conserved protein, unknown function	-0.275168	7.83471	5.42297	0.0337204	0.186506
Early Trophs 1	PBANKA_1116000	TLP	TRAP-like protein	-0.68976	4.35496	5.41336	0.033857	0.186506
Early Trophs 1	PBANKA_0611400	PANK2	pantothenate kinase 2, putative	-0.615905	4.71755	5.41088	0.0338924	0.186506
Early Trophs 1	PBANKA_1460200	null	conserved protein, unknown function	0.369914	6.69993	5.41076	0.033894	0.186506
Early Trophs 1	PBANKA_0207700	null	conserved Plasmodium protein, unknown function	-0.278806	7.02726	5.40997	0.0339053	0.186506
Mid Rings	PBANKA_1140200	PRP16	pre-mRNA-splicing factor ATP-dependent RNA helicase PRP16, putative	-0.321467	7.9127	6.43486	0.0223653	0.187311
Mid Rings	PBANKA_1022900	HEP1	DNL-type zinc finger protein, putative	0.354937	6.98551	6.4317	0.0223932	0.187311
Mid Rings	PBANKA_1329300	null	40S ribosomal protein S3, putative	0.293985	11.2794	6.42659	0.0224383	0.187311
Late Rings	PBANKA_1019600	VPS3	vacuolar protein sorting-associated protein 3, putative	-0.276612	7.78278	5.12365	0.0373911	0.187715
Late Rings	PBANKA_1445700	null	conserved Plasmodium protein, unknown function	-0.42546	6.44287	5.11635	0.0375101	0.187994
Early Trophs 1	PBANKA_0403800	null	conserved Plasmodium membrane protein, unknown function	-0.250556	10.3109	5.3871	0.0342335	0.188018
Early Trophs 1	PBANKA_1130900	null	large subunit rRNA methyltransferase, putative	0.280771	8.79372	5.37868	0.0343552	0.188391
Early Trophs 1	PBANKA_0300300	null	PIR protein	-1.11713	5.78638	5.37506	0.0344078	0.188391
Early Trophs 1	PBANKA_1141800	null	conserved Plasmodium protein, unknown function	0.363775	6.68967	5.36356	0.0345751	0.188592
Early Trophs 1	PBANKA_1122100	FNR	ferredoxin--NADP reductase, putative	0.327323	6.34443	5.36306	0.0345824	0.188592
Early Trophs 1	PBANKA_0717300	CRK3	cdc2-related protein kinase 3	-0.187915	9.12425	5.3598	0.03463	0.188592
Early Trophs 1	PBANKA_1344600	null	conserved Plasmodium protein, unknown function	-0.210383	7.92739	5.3579	0.0346578	0.188592
Mid Rings	PBANKA_1413100	LipL1	lipoate-protein ligase 1	-0.637545	5.74544	6.39397	0.0227293	0.188605
Mid Rings	PBANKA_1028200	null	atypical protein kinase, ABC-1 family, putative	-0.507297	5.8762	6.39089	0.022757	0.188605
Early Trophs 1	PBANKA_0409400	PKRP	kinase-related protein PKRP	-0.407333	6.54145	5.35401	0.0347148	0.188612
Late Rings	PBANKA_1239900	ACS10	acyl-CoA synthetase, putative	-0.28096	8.83378	5.10108	0.0377606	0.188931
Late Rings	PBANKA_1428700	EIF3A	eukaryotic translation initiation factor 3 subunit A, putative	0.200659	10.7342	5.08602	0.0380098	0.189857
Late Rings	PBANKA_1143300	null	conserved Plasmodium protein, unknown function	0.267731	8.09374	5.08216	0.0380738	0.189857
Mid Rings	PBANKA_0511900	RPL3	60S ribosomal protein L3, putative	0.300806	11.7682	6.363	0.0230095	0.190014
Late Rings	PBANKA_1454800	null	RNA-binding protein, putative	-0.586451	5.0074	5.07024	0.0382727	0.190529
Late Rings	PBANKA_1037600	RRP5	rRNA biogenesis protein RRP5, putative	0.301629	7.98521	5.06454	0.0383683	0.190684
Late Rings	PBANKA_0717700	null	conserved Plasmodium protein, unknown function	0.435566	5.65051	5.05669	0.0385002	0.190876
Late Rings	PBANKA_1310800	null	40S ribosomal protein S5, putative	0.276386	10.794	5.05459	0.0385355	0.190876
Mid Rings	PBANKA_0918000	null	60S acidic ribosomal protein P0, putative	0.434516	9.9111	6.34166	0.0232049	0.190943
Late Rings	PBANKA_1407900	null	HORMA domain protein, putative	-0.305647	7.15454	5.04894	0.0386311	0.190973
Late Rings	PBANKA_1333800	null	RAP protein, putative	0.256079	8.23499	5.04234	0.0387428	0.190973
Late Rings	PBANKA_0804100	null	conserved Plasmodium protein, unknown function	0.213278	10.5185	5.04048	0.0387744	0.190973
Late Rings	PBANKA_0810900	null	FHA domain protein, putative	-0.399518	6.07087	5.03824	0.0388125	0.190973
Late Rings	PBANKA_1426200	CAF1	CCR4-associated factor 1, putative	-0.338873	8.13255	5.03283	0.0389046	0.191109
Late Rings	PBANKA_0921100	null	tRNA (guanine-N(7)-)-methyltransferase, putative	0.360458	6.71205	5.02589	0.0390231	0.191302
Late Rings	PBANKA_0909600	ApiAP2	AP2 domain transcription factor, putative	-0.243357	9.74573	5.02299	0.0390728	0.191302
Early Trophs 1	PBANKA_0926100	null	JmjC domain-containing protein, putative	0.36144	5.94495	5.31613	0.0352754	0.191364
Early Trophs 1	PBANKA_1018400	PRMT1	protein arginine N-methyltransferase 1, putative	0.220347	8.67153	5.31165	0.0353424	0.191433
Mid Rings	PBANKA_0405400	RPS12	40S ribosomal protein S12, putative	0.419304	8.49484	6.32444	0.023364	0.191568
Early Trophs 1	PBANKA_0101700	null	conserved Plasmodium protein, unknown function	-0.363192	5.99237	5.30473	0.0354462	0.191574
Early Trophs 1	PBANKA_1214900	null	conserved Plasmodium protein, unknown function	-0.243495	8.49269	5.2997	0.0355219	0.191574
Early Trophs 1	PBANKA_0715500	PGM2	phosphoglucomutase-2	-0.498263	5.62644	5.2991	0.0355309	0.191574
Late Rings	PBANKA_1140500	null	aldehyde reductase, putative	-0.39942	6.24187	5.01286	0.0392468	0.191634
Late Rings	PBANKA_1118300	null	conserved Plasmodium protein, unknown function	-0.442651	6.47664	5.01153	0.0392698	0.191634
Early Trophs 2	PBANKA_0800100	null	PIR protein	-0.757601	6.50855	33.2189	5.12094e-05	0.191637
Early Trophs 2	PBANKA_0830100	null	conserved Plasmodium protein, unknown function	-0.507887	9.28858	29.1175	9.7923e-05	0.191637
Early Trophs 2	PBANKA_1210800	HGPRT	hypoxanthine-guanine phosphoribosyltransferase, putative	-0.857644	11.3541	26.8976	0.000142941	0.191637
Late Rings	PBANKA_1441500	RRP9	U3 small nucleolar RNA-interacting protein 2, putative	0.33925	8.13628	5.00637	0.0393588	0.191753
Mid Rings	PBANKA_1215600	RPS3A	40S ribosomal protein S3A, putative	0.205094	11.7785	6.30981	0.0235001	0.192001
Late Rings	PBANKA_1237100	null	conserved Plasmodium protein, unknown function	-0.573569	6.076	4.99846	0.0394957	0.192105
Early Trophs 1	PBANKA_1018900	null	conserved Plasmodium protein, unknown function	-0.326718	6.39088	5.28627	0.0357248	0.192326
Late Rings	PBANKA_0701700	null	conserved Plasmodium protein, unknown function	-0.254196	7.84976	4.98985	0.0396454	0.192517
Early Trophs 1	PBANKA_0617300	null	conserved protein, unknown function	-0.342527	6.52877	5.2775	0.0358581	0.192551
Early Trophs 1	PBANKA_0814200	null	elongation factor 1-beta, putative	0.235871	10.6816	5.27637	0.0358753	0.192551
Mid Rings	PBANKA_1428500	null	glycerol-3-phosphate 1-O-acyltransferase, putative	-0.70302	5.1141	6.2927	0.0236605	0.192628
Early Trophs 1	PBANKA_1141300	GCVT	aminomethyltransferase, mitochondrial	-0.334664	6.72494	5.26601	0.0360334	0.193001
Early Trophs 1	PBANKA_0617900	AIF	apoptosis-inducing factor, putative	-0.240951	7.96862	5.26373	0.0360684	0.193001
Late Rings	PBANKA_1219400	SCO1	protein SCO1, putative	-0.38619	6.5835	4.97922	0.0398312	0.193103
Late Rings	PBANKA_0403900	null	conserved protein, unknown function	-0.305278	7.14316	4.97431	0.0399173	0.193172
Late Rings	PBANKA_0315600	null	40S ribosomal protein S30, putative	0.256182	12.0386	4.97018	0.0399899	0.193172
Late Rings	PBANKA_0929600	NOP56	nucleolar protein 56, putative	0.223396	8.81089	4.9673	0.0400407	0.193172
Late Rings	PBANKA_0922700	null	conserved protein, unknown function	0.506488	5.75269	4.95723	0.0402186	0.193411
Late Rings	PBANKA_0100061	null	fam-c protein	0.329026	6.53099	4.95711	0.0402206	0.193411
Early Trophs 1	PBANKA_0813900	RPN8	26S proteasome regulatory subunit RPN8, putative	-0.235821	7.27325	5.25458	0.036209	0.193461
Late Rings	PBANKA_1443700	null	conserved Plasmodium protein, unknown function	-0.394788	6.38426	4.94708	0.0403989	0.193657
Late Rings	PBANKA_0803600	null	importin-7, putative	0.202469	9.04429	4.94689	0.0404023	0.193657
Late Rings	PBANKA_1348300	UTP4	U3 small nucleolar RNA-associated protein 4, putative	0.221938	8.47186	4.94156	0.0404974	0.193792
Late Rings	PBANKA_1302200	null	translocation protein SEC62, putative	0.350608	6.68988	4.93799	0.0405612	0.193792
Early Trophs 1	PBANKA_0614800	null	conserved Plasmodium protein, unknown function	-0.271435	7.07	5.246	0.0363414	0.193815
Early Trophs 1	PBANKA_0110400	EIF3L	eukaryotic translation initiation factor 3 subunit L, putative	0.229014	7.72645	5.2432	0.0363848	0.193815
Late Rings	PBANKA_0211500	null	proteasome subunit alpha type-5, putative	0.488139	6.49831	4.92547	0.0407858	0.194455
Late Rings	PBANKA_0410300	RPN12	26S proteasome regulatory subunit RPN12, putative	-0.282231	7.00541	4.92	0.0408845	0.194455
Late Rings	PBANKA_1420000	SR25	GPCR-like receptor SR25, putative	-0.227031	8.0916	4.91933	0.0408965	0.194455
Early Trophs 1	PBANKA_0809100	null	proteasome activator 28 subunit beta, putative	0.287507	7.37499	5.22459	0.0366742	0.194754
Early Trophs 1	PBANKA_0833400	RPS6	apicoplast ribosomal protein S6, putative	0.423071	6.05695	5.22273	0.0367033	0.194754
Early Trophs 1	PBANKA_0502500	PPP8	serine/threonine protein phosphatase 8	-0.413947	5.41283	5.22126	0.0367263	0.194754
Late Rings	PBANKA_1228200	GDH3	glutamate dehydrogenase, putative	-0.565807	5.62072	4.91211	0.0410272	0.194764
Early Trophs 1	PBANKA_1023400	GR	glutathione reductase, putative	0.194801	8.38071	5.21594	0.0368097	0.194821
Early Trophs 1	PBANKA_1200800	TRA2B	transformer-2 protein homolog beta, putative	0.234013	8.79406	5.21344	0.036849	0.194821
Early Trophs 1	PBANKA_0815900	null	BSD-domain protein, putative	-0.310797	7.1473	5.20793	0.0369357	0.19493
Early Trophs 1	PBANKA_1227600	ACbeta	adenylyl cyclase beta, putative	-0.592056	4.36828	5.20512	0.03698	0.19493
Early Trophs 1	PBANKA_0620100	UTP7	U3 small nucleolar RNA-associated protein 7, putative	0.216092	8.6393	5.19672	0.0371127	0.195339
Late Rings	PBANKA_1331200	null	rab GTPase activator, putative	-0.52991	5.75951	4.89768	0.0412897	0.195697
Early Trophs 1	PBANKA_1335600	null	M1-family alanyl aminopeptidase, putative	-0.469021	4.9887	5.18067	0.0373681	0.196391
Late Rings	PBANKA_0823100	SAMS	S-adenosylmethionine synthetase, putative	0.218695	8.589	4.8539	0.0420984	0.196452
Late Rings	PBANKA_1408100	null	ribosomal RNA methyltransferase, putative	0.241772	7.46207	4.878	0.041651	0.196452
Late Rings	PBANKA_0512200	PPO	protoporphyrinogen oxidase, putative	0.57459	6.17258	4.87564	0.0416946	0.196452
Late Rings	PBANKA_1307000	null	conserved Plasmodium protein, unknown function	-0.375839	6.75796	4.87021	0.0417949	0.196452
Late Rings	PBANKA_0827400	null	conserved Plasmodium protein, unknown function	0.405298	7.24574	4.86922	0.0418133	0.196452
Late Rings	PBANKA_0940300	null	DEAD/DEAH box helicase, putative	-0.362177	6.31656	4.86007	0.0419832	0.196452
Late Rings	PBANKA_1420600	H2B.Z	histone H2B variant, putative	0.255984	9.13432	4.85599	0.0420593	0.196452
Late Rings	PBANKA_1227300	null	conserved Plasmodium protein, unknown function	0.483977	5.55605	4.85376	0.0421009	0.196452
Late Rings	PBANKA_1352400	null	conserved protein, unknown function	0.585199	4.49942	4.85296	0.0421159	0.196452
Late Rings	PBANKA_1449200	TOC75	protein TOC75, putative	-0.649952	4.40812	4.85277	0.0421194	0.196452
Late Rings	PBANKA_IT01900	#N/A	#N/A	0.657802	4.69789	4.84968	0.0421773	0.196452
Early Trophs 1	PBANKA_1308000	null	conserved Plasmodium protein, unknown function	-0.618185	4.7411	5.17177	0.0375105	0.196614
Early Trophs 1	PBANKA_0830600	null	conserved Plasmodium protein, unknown function	-0.491153	5.13237	5.17106	0.0375218	0.196614
Mid Rings	PBANKA_1120700	null	nascent polypeptide-associated complex subunit alpha, putative	0.248807	11.1159	6.23189	0.0242408	0.196658
Mid Rings	PBANKA_0804700	null	conserved Plasmodium protein, unknown function	-0.297912	8.30558	6.21546	0.0244003	0.196891
Mid Rings	PBANKA_1302200	null	translocation protein SEC62, putative	0.45509	6.21534	6.2061	0.0244918	0.196891
Mid Rings	PBANKA_0501100	37865	early transcribed membrane protein	-0.452123	6.89577	6.20261	0.024526	0.196891
Late Rings	PBANKA_0939300	null	conserved Plasmodium protein, unknown function	-0.601073	5.76445	4.83118	0.0425251	0.19748
Late Rings	PBANKA_1330100	NIP7	60S ribosome subunit biogenesis protein NIP7, putative	0.239197	7.8672	4.83071	0.0425341	0.19748
Late Rings	PBANKA_0110200	null	lsm12, putative	0.261039	7.10717	4.82599	0.0426233	0.19748
Late Rings	PBANKA_1453100	null	sphingomyelin phosphodiesterase, putative	-0.243729	7.54062	4.82384	0.0426642	0.19748
Early Trophs 1	PBANKA_1027300	null	conserved Plasmodium protein, unknown function	-0.469622	5.32596	5.15476	0.0377846	0.197609
Early Trophs 1	PBANKA_1218000	null	nicotinamidase, putative	0.339574	7.29684	5.15237	0.0378233	0.197609
Early Trophs 1	PBANKA_1232500	EIF3B	eukaryotic translation initiation factor 3 subunit B, putative	0.270148	9.8847	5.14768	0.0378992	0.197713
Early Trophs 1	PBANKA_1364900	UTP15	U3 small nucleolar RNA-associated protein 15, putative	0.337894	6.8786	5.1432	0.037972	0.197801
Late Rings	PBANKA_0937300	null	conserved Plasmodium protein, unknown function	-0.359245	6.33928	4.81387	0.0428538	0.197955
Late Rings	PBANKA_1321400	UIS20	large ribosomal subunit nuclear export factor, putative	0.30958	9.62263	4.81143	0.0429002	0.197955
Early Trophs 1	PBANKA_1036800	MutS	DNA mismatch repair protein, putative	-0.481494	5.49553	5.13037	0.0381816	0.198092
Early Trophs 1	PBANKA_1224200	null	DnaJ protein, putative	0.215484	9.96735	5.13036	0.0381817	0.198092
Early Trophs 1	PBANKA_0914000	null	conserved protein, unknown function	0.513889	5.43252	5.12342	0.0382956	0.198092
Early Trophs 1	PBANKA_0619600	null	protein pelota homolog, putative	-0.309565	6.7801	5.12327	0.0382979	0.198092
Early Trophs 1	PBANKA_0607300	null	zinc finger protein, putative	-0.293146	6.88976	5.12267	0.0383078	0.198092
Early Trophs 1	PBANKA_0712800	SNRNP27	U4/U6.U5 small nuclear ribonucleoprotein, putative	0.267096	7.85636	5.11666	0.0384067	0.198313
Late Rings	PBANKA_0702400	null	conserved protein, unknown function	-0.372443	6.07099	4.80343	0.0430533	0.198353
Early Trophs 1	PBANKA_0914300	null	protein disulfide isomerase related protein, putative	-0.453841	6.92993	5.11112	0.0384982	0.198496
Late Rings	PBANKA_0309800	ATEL1	arginyl-tRNA--protein transferase, putative	-0.413632	7.00526	4.79788	0.0431599	0.198536
Early Trophs 1	PBANKA_1114300	null	MORN repeat protein, putative	-0.514377	5.13779	5.10694	0.0385674	0.198563
Early Trophs 1	PBANKA_1024200	null	conserved Plasmodium protein, unknown function	-0.365901	6.04288	5.10118	0.038663	0.198682
Early Trophs 1	PBANKA_1238900	null	conserved Plasmodium protein, unknown function	-0.348405	6.74072	5.09879	0.0387028	0.198682
Early Trophs 1	PBANKA_1347700	null	isoleucine--tRNA ligase, putative	0.210142	8.77284	5.09267	0.0388047	0.198917
Mid Rings	PBANKA_1127700	NAPRT	nicotinate phosphoribosyltransferase, putative	-0.304713	9.08245	6.15993	0.0249488	0.198975
Mid Rings	PBANKA_1028800	null	DnaJ protein, putative	-0.545367	5.31924	6.15898	0.0249583	0.198975
Late Rings	PBANKA_1243600	null	conserved Plasmodium protein, unknown function	-0.390285	5.81607	4.78193	0.0434677	0.199489
Late Rings	PBANKA_0813800	GCD10	tRNA (adenine(58)-N(1))-methyltransferase non-catalytic subunit TRM6, putative	0.412493	5.75427	4.78017	0.0435017	0.199489
Early Trophs 1	PBANKA_0902500	ORP1	oocyst rupture protein 1	-0.474713	6.1987	5.08232	0.0389778	0.199515
Mid Rings	PBANKA_0303600	RPN1	26S proteasome regulatory subunit RPN1, putative	0.785569	5.38376	6.14357	0.025113	0.199518
Mid Rings	PBANKA_0520200	null	ADP/ATP transporter on adenylate translocase, putative	-0.339391	9.05191	6.13353	0.0252144	0.199636
Early Trophs 1	PBANKA_0205000	null	conserved Plasmodium protein, unknown function	0.254985	10.4462	5.07471	0.0391057	0.199649
Early Trophs 1	PBANKA_1463100	null	CSC1-like protein, putative	-0.239025	7.50662	5.07404	0.039117	0.199649
Mid Rings	PBANKA_0712600	14-3-3I	14-3-3 protein	0.665413	5.86114	6.12478	0.0253032	0.199653
Late Rings	PBANKA_1442900	null	conserved Plasmodium protein, unknown function	-0.595759	5.14505	4.77311	0.043639	0.199656
Late Rings	PBANKA_0313000	null	conserved Plasmodium protein, unknown function	-0.337506	7.14211	4.77138	0.0436726	0.199656
Late Rings	PBANKA_1210000	null	heptatricopeptide repeat-containing protein, putative	-0.410372	6.49427	4.76038	0.0438876	0.19977
Late Rings	PBANKA_0305900	null	conserved Plasmodium protein, unknown function	0.257985	7.3238	4.76017	0.0438917	0.19977
Late Rings	PBANKA_1232900	null	protein AMR2, putative	-0.322959	7.26884	4.75977	0.0438996	0.19977
Early Trophs 1	PBANKA_1232900	null	protein AMR2, putative	-0.285132	7.67778	5.06349	0.0392952	0.200269
Early Trophs 1	PBANKA_0921100	null	tRNA (guanine-N(7)-)-methyltransferase, putative	0.344477	6.39513	5.05484	0.0394418	0.200281
Early Trophs 1	PBANKA_0315900	null	pseudouridine synthase, putative	-0.409216	6.92797	5.04965	0.0395303	0.200281
Early Trophs 1	PBANKA_0807600	RPS11	40S ribosomal protein S11, putative	0.447395	10.7973	5.04681	0.0395787	0.200281
Early Trophs 1	PBANKA_0623300	null	tryptophan-rich protein	0.272001	10.7478	5.04676	0.0395795	0.200281
Early Trophs 1	PBANKA_0619900	OLA1	Obg-like ATPase 1, putative	0.279401	9.00532	5.0467	0.0395806	0.200281
Late Rings	PBANKA_1225700	null	GTPase-activating protein, putative	0.438998	5.82306	4.74594	0.0441718	0.200606
Late Rings	PBANKA_1033800	null	conserved protein, unknown function	-0.256699	7.68959	4.74358	0.0442184	0.200606
Late Rings	PBANKA_0913200	null	conserved Plasmodium membrane protein, unknown function	-0.401721	6.17049	4.73824	0.044324	0.200694
Late Rings	PBANKA_0939400	null	prefoldin, putative	-0.404618	6.31206	4.73576	0.0443732	0.200694
Mid Rings	PBANKA_1310000	null	conserved Plasmodium protein, unknown function	-0.605843	5.75052	6.096	0.0255977	0.200807
Mid Rings	PBANKA_0938100	null	tetratricopeptide repeat protein, putative	0.386424	7.10539	6.09347	0.0256238	0.200807
Late Rings	PBANKA_1214600	null	Rab3 GTPase-activating protein non-catalytic subunit, putative	-0.450202	5.75185	4.72638	0.0445599	0.201232
Late Rings	PBANKA_1121100	null	radical SAM protein, putative	0.226276	8.37857	4.72162	0.0446549	0.2013
Late Rings	PBANKA_0833500	null	conserved Plasmodium protein, unknown function	-0.315433	6.91442	4.71883	0.0447107	0.2013
Early Trophs 1	PBANKA_0941300	PTEX88	translocon component PTEX88	-0.183644	8.36752	5.02684	0.0399213	0.201524
Early Trophs 1	PBANKA_0913400	PPM8	protein phosphatase PPM8	-0.246658	9.53155	5.02575	0.0399401	0.201524
Mid Rings	PBANKA_0922300	ThrRS	threonine--tRNA ligase, putative	0.270039	9.21913	6.06701	0.0258985	0.202164
Mid Rings	PBANKA_1360500	ECT	ethanolamine-phosphate cytidylyltransferase	-0.358947	7.67292	6.05702	0.026003	0.202164
Mid Rings	PBANKA_1453800	null	conserved Plasmodium protein, unknown function	-0.460708	6.07114	6.05158	0.0260602	0.202164
Mid Rings	PBANKA_1028100	null	mRNA-capping enzyme subunit alpha, putative	-0.372758	7.12234	6.02318	0.0263609	0.203114
Mid Rings	PBANKA_1351900	RPL6	60S ribosomal protein L6, putative	0.346106	11.1029	6.01586	0.0264391	0.203114
Mid Rings	PBANKA_0922800	SNRPD1	small nuclear ribonucleoprotein Sm D1, putative	0.283625	8.64361	6.0151	0.0264472	0.203114
Mid Rings	PBANKA_1407600	null	60S ribosomal protein L24, putative	0.189837	11.5646	5.99603	0.0266521	0.203313
Mid Rings	PBANKA_0803400	null	40S ribosomal protein S29, putative	0.222648	11.9647	5.99436	0.0266701	0.203313
Mid Rings	PBANKA_0702500	null	leucine--tRNA ligase, putative	-0.284345	8.1525	5.98811	0.0267378	0.203313
Late Rings	PBANKA_1207900	PPM10	protein phosphatase PPM10, putative	0.321808	7.29415	4.68966	0.0452993	0.203612
Late Rings	PBANKA_0501000	Pb235	reticulocyte binding protein, putative	0.771436	5.98419	4.6866	0.0453615	0.203612
Late Rings	PBANKA_1311700	MDR2	multidrug resistance protein 2, putative	-0.308397	6.72013	4.68073	0.0454813	0.20366
Late Rings	PBANKA_0832900	null	protein MAM3, putative	0.71442	4.96473	4.67728	0.0455518	0.20366
Late Rings	PBANKA_1426000	CARM1	histone-arginine methyltransferase CARM1, putative	0.326107	6.25328	4.676	0.0455781	0.20366
Mid Rings	PBANKA_0709600	null	conserved protein, unknown function	-0.314083	7.52569	5.97478	0.0268826	0.203742
Mid Rings	PBANKA_1420800	null	conserved Plasmodium protein, unknown function	-0.283809	8.07401	5.96456	0.0269943	0.203917
Late Rings	PBANKA_0401400	null	RNA-binding protein, putative	0.443349	5.98011	4.66397	0.0458252	0.204456
Mid Rings	PBANKA_0721100	null	conserved Plasmodium protein, unknown function	-0.397806	6.93258	5.94201	0.0272426	0.204653
Mid Rings	PBANKA_1145761	null	tRNA Glycine	0.546643	5.71181	5.9345	0.0273259	0.204653
Mid Rings	PBANKA_1220300	PARE	prodrug activation and resistance esterase, putative	-0.334503	7.1867	5.9316	0.0273581	0.204653
Mid Rings	PBANKA_1111400	INO1	inositol-3-phosphate synthase, putative	0.46271	6.16602	5.9223	0.0274618	0.204764
Mid Rings	PBANKA_0623500	null	fam-a protein	-0.24583	8.90456	5.90429	0.0276639	0.205218
Mid Rings	PBANKA_1424200	null	conserved protein, unknown function	-0.27258	8.73751	5.90101	0.0277009	0.205218
Late Rings	PBANKA_1349900	null	conserved Plasmodium protein, unknown function	-0.226299	8.26694	4.64926	0.0461293	0.205504
Late Rings	PBANKA_0720200	SOC1	protein SOC1	-0.334692	7.0441	4.64073	0.0463069	0.205986
Late Rings	PBANKA_0101800	null	conserved Plasmodium protein, unknown function	-0.261858	8.20563	4.63649	0.0463953	0.20607
Late Rings	PBANKA_1110800	null	MORN repeat protein, putative	-0.358463	6.33978	4.63305	0.0464673	0.206081
Mid Rings	PBANKA_1459600	null	methyltransferase, putative	-0.73765	4.76879	5.87088	0.0280433	0.206139
Mid Rings	PBANKA_1034400	PM4	plasmepsin IV	-0.296721	10.6329	5.85922	0.0281773	0.206139
Mid Rings	PBANKA_1028000	null	ubiquitin carboxyl-terminal hydrolase, putative	0.362681	7.19205	5.85205	0.0282599	0.206139
Mid Rings	PBANKA_1107900	TPT	triose phosphate transporter	-0.358484	7.2656	5.83748	0.0284287	0.206139
Mid Rings	PBANKA_1012500	LRR5	leucine-rich repeat protein	0.609372	6.17211	5.83491	0.0284587	0.206139
Mid Rings	PBANKA_1464400	null	conserved Plasmodium protein, unknown function	0.488549	6.44494	5.83372	0.0284725	0.206139
Mid Rings	PBANKA_0835300	null	V-type proton ATPase subunit E, putative	-0.472075	6.39929	5.83301	0.0284808	0.206139
Mid Rings	PBANKA_1200600	null	Plasmodium exported protein, unknown function	-0.335796	9.73268	5.82353	0.0285915	0.206139
Mid Rings	PBANKA_1301000	null	conserved protein, unknown function	-0.352991	7.09747	5.81284	0.0287169	0.206139
Mid Rings	PBANKA_1410400	null	V-type proton ATPase catalytic subunit A, putative	-0.465221	6.25535	5.80974	0.0287535	0.206139
Mid Rings	PBANKA_0943600	null	60S acidic ribosomal protein P1, putative	0.338709	11.8155	5.8009	0.0288578	0.206139
Mid Rings	PBANKA_1419100	null	dihydrolipoyllysine-residue succinyltransferase component of 2-oxoglutarate dehydrogenase complex, putative	0.775961	5.66902	5.79538	0.0289232	0.206139
Mid Rings	PBANKA_1448600	null	conserved Plasmodium protein, unknown function	0.607252	5.09536	5.7899	0.0289883	0.206139
Late Rings	PBANKA_0102500	null	phenylalanine--tRNA ligase, putative	-0.692484	4.82373	4.62869	0.0465587	0.206179
Mid Rings	PBANKA_0836200	null	conserved Plasmodium protein, unknown function	0.316028	7.66357	5.77979	0.0291088	0.206359
Mid Rings	PBANKA_0814200	null	elongation factor 1-beta, putative	0.423948	9.16439	5.76987	0.0292277	0.206567
Late Rings	PBANKA_0800100	null	PIR protein	-0.835679	6.336	4.62107	0.046719	0.20658
Late Rings	PBANKA_1125600	null	pyruvate kinase, putative	0.217533	10.4676	4.6117	0.0469168	0.207146
Mid Rings	PBANKA_1428980	null	U1 spliceosomal RNA	0.548276	6.04404	5.7512	0.0294528	0.207521
Early Trophs 1	PBANKA_1119000	null	conserved Plasmodium protein, unknown function	-0.312239	7.30332	4.95154	0.0412448	0.207595
Early Trophs 1	PBANKA_0921900	null	WD repeat-containing protein, putative	0.201915	8.23412	4.95064	0.0412607	0.207595
Early Trophs 1	PBANKA_1345500	null	CTLH domain-containing protein, putative	-0.621212	5.47879	4.94607	0.0413429	0.207713
Late Rings	PBANKA_0803200	null	inositol-phosphate phosphatase, putative	-0.309132	7.54897	4.59344	0.0473054	0.208551
Early Trophs 1	PBANKA_1322800	null	GTP-binding protein, putative	-0.274218	7.68836	4.93172	0.0416015	0.208716
Early Trophs 1	PBANKA_1311500	null	conserved protein, unknown function	-0.330068	6.2891	4.92094	0.0417971	0.208732
Early Trophs 1	PBANKA_1339800	null	conserved Plasmodium protein, unknown function	0.392111	5.60767	4.9196	0.0418214	0.208732
Early Trophs 1	PBANKA_0612100	null	conserved protein, unknown function	-0.479563	5.18647	4.91839	0.0418434	0.208732
Early Trophs 1	PBANKA_0301000	ROPE	repetitive organellar protein, putative	-0.413265	7.68445	4.91666	0.0418749	0.208732
Early Trophs 1	PBANKA_0520600	ERH	enhancer of rudimentary homolog, putative	0.270708	6.58891	4.9153	0.0418997	0.208732
Early Trophs 1	PBANKA_0835800	SNRPB2	U2 small nuclear ribonucleoprotein B'', putative	0.272793	7.01962	4.90824	0.0420287	0.20908
Early Trophs 1	PBANKA_1212700	null	SPRY domain-containing protein, putative	-0.299353	7.62623	4.90476	0.0420925	0.209103
Mid Rings	PBANKA_0213600	null	mRNA (N6-adenosine)-methyltransferase, putative	-0.459081	6.93987	5.70755	0.0299872	0.209253
Mid Rings	PBANKA_1135100	RPS15	40S ribosomal protein S15, putative	0.205368	11.8843	5.71158	0.0299374	0.209253
Mid Rings	PBANKA_1126000	RNF5	E3 ubiquitin-protein ligase RNF5, putative	-0.422973	6.9593	5.70241	0.0300508	0.209253
Mid Rings	PBANKA_0904100	RAB6	ras-related protein Rab-6	0.273596	8.00997	5.70138	0.0300636	0.209253
Mid Rings	PBANKA_0802700	null	mRNA cap guanine-N7 methyltransferase, putative	-0.342319	7.42756	5.6942	0.0301528	0.209253
Late Rings	PBANKA_0621300	null	conserved Plasmodium protein, unknown function	-0.385055	6.66657	4.57407	0.0477215	0.209869
Late Rings	PBANKA_1108900	null	conserved Plasmodium protein, unknown function	-0.499666	5.17886	4.57054	0.0477976	0.209869
Late Rings	PBANKA_0209500	null	ATP-dependent RNA helicase, putative	-0.289687	8.21404	4.56967	0.0478165	0.209869
Late Rings	PBANKA_0837061	null	tryptophan-rich protein, fragment	0.472011	5.40707	4.56151	0.0479936	0.210084
Late Rings	PBANKA_1305300	FACT-S	FACT complex subunit SSRP1, putative	-0.432999	5.62211	4.74318	0.0480536	0.210084
Late Rings	PBANKA_0207200	null	V-type proton ATPase subunit C, putative	-0.234986	8.1669	4.55577	0.0481185	0.210084
Late Rings	PBANKA_0833800	null	CSTF domain-containing protein, putative	0.402835	6.06096	4.55438	0.0481487	0.210084
Mid Rings	PBANKA_1364200	null	60S ribosomal protein L17, putative	0.283517	11.3804	5.67078	0.030446	0.210303
Mid Rings	PBANKA_1035900	GDPD	glycerophosphodiester phosphodiesterase, putative	-0.234767	10.3127	5.66755	0.0304867	0.210303
Late Rings	PBANKA_0917980	null	small nucleolar RNA snoR14a	0.404578	8.98088	4.54617	0.0483284	0.210558
Early Trophs 1	PBANKA_0413500	null	conserved Plasmodium protein, unknown function	-0.610248	4.32932	4.88024	0.0425449	0.211054
Early Trophs 1	PBANKA_0912000	null	conserved Plasmodium protein, unknown function	0.203555	8.56886	4.87239	0.042691	0.211482
Early Trophs 1	PBANKA_1120300	PUF3	mRNA-binding protein PUF3, putative	0.271961	7.33164	4.85943	0.0429334	0.212197
Early Trophs 1	PBANKA_0943500	SufD	FeS cluster assembly protein SufD	-0.282089	6.63172	4.85826	0.0429553	0.212197
Mid Rings	PBANKA_1332700	null	duffy-binding protein	0.382	7.05209	5.63343	0.0309203	0.212658
Early Trophs 1	PBANKA_0104600	RAD50	DNA repair protein RAD50, putative	-0.531782	5.64753	4.84802	0.0431481	0.212821
Early Trophs 1	PBANKA_0913700	null	coatomer subunit delta, putative	-0.210781	7.82953	4.84517	0.0432019	0.212821
Early Trophs 1	PBANKA_1241300	null	conserved Plasmodium protein, unknown function	-0.196332	8.40611	4.83829	0.0433322	0.213166
Mid Rings	PBANKA_1450500	XAB2	pre-mRNA-splicing factor SYF1, putative	-0.313804	7.00669	5.61787	0.0311205	0.213398
Mid Rings	PBANKA_1324000	RPL29	60S ribosomal protein L29, putative	0.260941	11.3988	5.60999	0.0312224	0.213461
Late Rings	PBANKA_1015300	null	rRNA (adenosine-2'-O-)-methyltransferase, putative	-0.607518	5.30667	4.50681	0.0491998	0.213542
Late Rings	PBANKA_1224600	null	conserved Plasmodium protein, unknown function	-0.447635	5.68764	4.50976	0.0491338	0.213542
Late Rings	PBANKA_0912400	null	conserved Plasmodium protein, unknown function	0.62272	5.41581	4.50364	0.0492708	0.213542
Late Rings	PBANKA_1414300	MYB1	transcription factor MYB1, putative	-0.416014	5.69463	4.50229	0.049301	0.213542
Late Rings	PBANKA_0612300	null	conserved Plasmodium protein, unknown function	-0.408542	6.51387	4.49671	0.0494263	0.213772
Early Trophs 1	PBANKA_0705800	null	conserved Plasmodium protein, unknown function	-0.186901	8.33607	4.82577	0.0435706	0.214041
Early Trophs 1	PBANKA_1118100	GPI1	phosphatidylinositol N-acetylglucosaminyltransferase subunit GPI1, putative	-0.447984	5.77485	4.82182	0.043646	0.214114
Early Trophs 1	PBANKA_0814300	null	conserved protein, unknown function	-0.222236	7.47537	4.81601	0.0437573	0.214362
Mid Rings	PBANKA_1229200	null	60S ribosomal protein L19, putative	0.299831	10.7589	5.59124	0.0314665	0.214494
Early Trophs 1	PBANKA_1334300	EXP2	exported protein 2	0.205714	10.8911	4.80412	0.0439861	0.214764
Early Trophs 1	PBANKA_0820700	null	TLD domain-containing protein	-0.427554	5.663	4.80311	0.0440055	0.214764
Early Trophs 1	PBANKA_1121100	null	radical SAM protein, putative	0.195924	7.93855	4.79925	0.0440802	0.214764
Early Trophs 1	PBANKA_0802900	null	conserved Plasmodium protein, unknown function	0.207021	8.46582	4.79542	0.0441543	0.214764
Early Trophs 1	PBANKA_0709300	NEP1	ribosomal RNA small subunit methyltransferase NEP1, putative	0.309478	6.66553	4.79339	0.0441938	0.214764
Early Trophs 1	PBANKA_0110500	LRR6	leucine-rich repeat protein	0.292207	8.77166	4.79288	0.0442036	0.214764
Late Rings	PBANKA_1103400	RPL31	60S ribosomal protein L31, putative	0.401443	11.4505	4.48119	0.0497769	0.21485
Late Rings	PBANKA_1025100	null	conserved Plasmodium protein, unknown function	0.328081	8.47988	4.47816	0.0498455	0.21485
Late Rings	PBANKA_1417300	SEC63	translocation protein SEC63, putative	0.231426	8.01721	4.47609	0.0498928	0.21485
Late Rings	PBANKA_1423900	null	translation initiation factor SUI1, putative	0.247305	7.15271	4.46907	0.0500526	0.215017
Late Rings	PBANKA_1215400	null	conserved Plasmodium protein, unknown function	-0.314892	7.78137	4.45675	0.0503348	0.215017
Late Rings	PBANKA_1222000	SAP18	histone deacetylase complex subunit SAP18, putative	-0.244829	7.96296	4.45458	0.0503846	0.215017
Late Rings	PBANKA_1140200	PRP16	pre-mRNA-splicing factor ATP-dependent RNA helicase PRP16, putative	-0.282361	7.48794	4.45405	0.0503967	0.215017
Late Rings	PBANKA_0706500	null	exonuclease, putative	-0.591006	4.94149	4.45163	0.0504526	0.215017
Late Rings	PBANKA_0209400	PSTK	L-seryl-tRNA(Sec) kinase, putative	0.498019	5.3982	4.45159	0.0504534	0.215017
Late Rings	PBANKA_1433000	null	conserved protein, unknown function	-0.63172	4.46789	4.45068	0.0504744	0.215017
Late Rings	PBANKA_0718600	PHBL	prohibitin-like protein PHBL	0.272422	6.96079	4.44908	0.0505113	0.215017
Mid Rings	PBANKA_1440500	null	conserved Plasmodium protein, unknown function	-0.316808	8.17732	5.57718	0.031651	0.215115
Late Rings	PBANKA_0942600	null	conserved Plasmodium protein, unknown function	-0.23665	7.41447	4.44228	0.0506683	0.215377
Early Trophs 1	PBANKA_1123900	SMS1	sphingomyelin synthase 1, putative	-0.529218	5.33578	4.78173	0.0444207	0.215523
Early Trophs 1	PBANKA_1209000	eIF2beta	eukaryotic translation initiation factor 2 subunit beta, putative	0.339551	6.42487	4.77513	0.0445498	0.215853
Early Trophs 2	PBANKA_0513600	ADA	adenosine deaminase, putative	-0.475691	10.9569	21.7986	0.00037232	0.215866
Early Trophs 2	PBANKA_1437500	AP2-G	AP2 domain transcription factor AP2-G	0.886978	5.55606	22.7381	0.000308886	0.215866
Early Trophs 2	PBANKA_1113000	PNP	purine nucleoside phosphorylase, putative	-0.614654	10.5343	22.4504	0.00032689	0.215866
Early Trophs 2	PBANKA_1321000	null	MA3 domain-containing protein, putative	0.314972	8.82965	19.7228	0.00057342	0.215866
Early Trophs 2	PBANKA_1309900	LAP	M17 leucyl aminopeptidase, putative	0.323928	10.592	19.7033	0.00057583	0.215866
Early Trophs 2	PBANKA_1015400	null	CPW-WPC family protein	-0.887773	4.05111	19.6786	0.000578892	0.215866
Early Trophs 2	PBANKA_0833500	null	conserved Plasmodium protein, unknown function	-0.381232	6.84366	19.5938	0.000589574	0.215866
Early Trophs 2	PBANKA_0918600	null	phosphatidylinositol-4-phosphate 5-kinase, putative	-0.902285	4.46756	19.5874	0.000590384	0.215866
Late Rings	PBANKA_0515800	RimM	ribosome maturation factor RimM, putative	-0.260097	8.05623	4.43367	0.0508681	0.215917
Late Rings	PBANKA_1103600	ATPase3	cation transporting P-ATPase, putative	-0.319538	7.29222	4.4197	0.0511941	0.216474
Late Rings	PBANKA_1125900	null	ankyrin-repeat protein, putative	0.244487	8.70108	4.41693	0.0512592	0.216474
Late Rings	PBANKA_0715700	null	lysine decarboxylase-like protein, putative	-0.224959	7.80757	4.41443	0.0513179	0.216474
Late Rings	PBANKA_1338700	PMV	plasmepsin V, putative	0.475255	4.81516	4.41353	0.0513391	0.216474
Late Rings	PBANKA_1215800	null	conserved Plasmodium protein, unknown function	-0.236136	7.78497	4.41246	0.0513641	0.216474
Late Rings	PBANKA_1214000	HSP60	heat shock protein 60, putative	-0.296691	8.6664	4.40785	0.0514726	0.216518
Late Rings	PBANKA_1231000	RPS11	40S ribosomal protein S11, putative	0.284045	9.81463	4.40422	0.0515583	0.216518
Late Rings	PBANKA_1422600	Sel3	selenoprotein, putative	0.520925	5.97474	4.4009	0.0516368	0.216518
Late Rings	PBANKA_1424400	null	CS domain protein, putative	-0.581864	4.6191	4.39964	0.0516667	0.216518
Late Rings	PBANKA_0718900	null	conserved Plasmodium protein, unknown function	-0.259108	7.74077	4.39326	0.0518181	0.216567
Late Rings	PBANKA_0316300	null	fam-b protein	0.237052	9.17853	4.39029	0.0518887	0.216567
Late Rings	PBANKA_1450900	null	conserved protein, unknown function	-0.447024	5.80248	4.38938	0.0519102	0.216567
Late Rings	PBANKA_0902100	SLARP	sporozoite and liver stage asparagine-rich protein	-0.352993	6.32191	4.38619	0.0519864	0.216567
Late Rings	PBANKA_1026200	GDH1	NADP-specific glutamate dehydrogenase, putative	0.25683	9.2269	4.3838	0.0520433	0.216567
Early Trophs 1	PBANKA_1353500	RRP42	exosome complex component RRP42, putative	-0.293696	6.46524	4.75995	0.0448483	0.217002
Late Rings	PBANKA_1241500	null	conserved protein, unknown function	0.270687	7.23953	4.37215	0.0523223	0.217424
Early Trophs 1	PBANKA_0521400	RIO2	serine/threonine protein kinase RIO2, putative	0.243305	7.41971	4.75046	0.0450362	0.217614
Late Rings	PBANKA_1351800	RPN3	26S proteasome regulatory subunit RPN3, putative	0.484551	7.06061	4.36371	0.0525256	0.217742
Late Rings	PBANKA_0904900	null	mitochondrial large subunit ribosomal protein, putative	-0.411925	5.32132	4.36288	0.0525458	0.217742
Mid Rings	PBANKA_1400700	null	Plasmodium exported protein, unknown function	0.208893	13.1104	5.53443	0.0322196	0.218335
Early Rings	PBANKA_1223500	PSH3	DNA helicase PSH3, putative	-1.13691	7.51014	23.3131	0.000159079	0.218416
Late Rings	PBANKA_1037200	null	conserved Plasmodium protein, unknown function	-0.428045	5.88788	4.34868	0.05289	0.218863
Early Trophs 1	PBANKA_0705900	LMF1	lipase maturation factor, putative	-0.320296	7.33385	4.7328	0.045388	0.21889
Early Trophs 1	PBANKA_1439200	PABP1	polyadenylate-binding protein 1, putative	-0.180452	11.0096	4.72797	0.045485	0.21889
Early Trophs 1	PBANKA_0316200	null	Plasmodium exported protein, unknown function	0.216918	11.5079	4.72791	0.0454861	0.21889
Mid Rings	PBANKA_0710500	null	conserved Plasmodium protein, unknown function	-0.364606	7.37129	5.52124	0.0323975	0.218897
Early Trophs 1	PBANKA_0307300	null	50S ribosomal protein L33, putative	-0.462195	5.09391	4.72132	0.0456186	0.219041
Early Trophs 1	PBANKA_1305000	null	conserved Plasmodium protein, unknown function	0.176037	11.0305	4.7202	0.0456412	0.219041
Mid Rings	PBANKA_0941900	null	histone H4, putative	-0.3439	8.85561	5.51227	0.032519	0.219075
Late Rings	PBANKA_1139700	null	protein AMR1, putative	-0.420585	6.05021	4.34293	0.0530301	0.219137
Mid Rings	PBANKA_0617200	RPS10	40S ribosomal protein S10, putative	0.306229	11.5072	5.50168	0.0326633	0.219406
Mid Rings	PBANKA_1440600	null	VAC14 domain-containing protein, putative	-0.352852	8.18665	5.48774	0.0328543	0.219738
Mid Rings	PBANKA_0807700	EG5	kinesin-5, putative	-0.438146	6.33838	5.48416	0.0329035	0.219738
Late Rings	PBANKA_1403800	GCN1	translational activator GCN1, putative	0.206984	8.95538	4.32811	0.0533932	0.220331
Early Trophs 1	PBANKA_0106500	null	conserved Plasmodium protein, unknown function	-0.189188	8.37182	4.70291	0.0459911	0.220421
Mid Rings	PBANKA_1246400	null	PIR protein	1.03426	5.79495	5.46534	0.0331638	0.220607
Mid Rings	PBANKA_0917980	null	small nucleolar RNA snoR14a	0.424032	9.11609	5.46093	0.0332251	0.220607
Mid Rings	PBANKA_1458700	null	conserved Plasmodium protein, unknown function	0.56523	5.39271	5.45202	0.0333495	0.220775
Mid Rings	PBANKA_1465100	null	Plasmodium exported protein, unknown function	0.459373	8.67047	5.44541	0.0334421	0.220775
Late Rings	PBANKA_0506200	UIS12	RNA-binding protein, putative	0.268455	8.42686	4.31931	0.0536102	0.220919
Early Trophs 1	PBANKA_1245700	null	conserved Plasmodium protein, unknown function	-0.283293	6.62125	4.69367	0.0461793	0.221023
Mid Rings	PBANKA_1325300	SF3B2	splicing factor 3B subunit 2, putative	-0.297076	7.63415	5.43538	0.0335832	0.221073
Late Rings	PBANKA_1031900	eIF2gamma	eukaryotic translation initiation factor 2 subunit gamma, putative	0.343927	7.50979	4.31381	0.0537462	0.221172
Late Rings	PBANKA_0807600	RPS11	40S ribosomal protein S11, putative	0.400346	10.9549	4.30816	0.0538867	0.221296
Late Rings	PBANKA_1309700	DDX5	ATP-dependent RNA helicase DDX5, putative	0.310103	7.10487	4.30659	0.0539256	0.221296
Mid Rings	PBANKA_1005700	null	conserved Plasmodium protein, unknown function	-0.282677	7.91455	5.42264	0.0337634	0.221552
Mid Rings	PBANKA_1018500	BTF3	transcription factor BTF3, putative	0.248504	10.8334	5.41667	0.0338482	0.221552
Early Trophs 1	PBANKA_1245400	null	SURF1 domain-containing protein, putative	-0.278904	7.46972	4.68508	0.0463553	0.221566
Late Rings	PBANKA_0714800	RRB1	ribosome assembly protein RRB1, putative	0.314811	7.29546	4.29539	0.0542052	0.222137
Early Trophs 1	PBANKA_0608000	PBGD	porphobilinogen deaminase	-0.496212	4.71132	4.67539	0.0465546	0.222218
Late Rings	PBANKA_0110400	EIF3L	eukaryotic translation initiation factor 3 subunit L, putative	0.241993	8.07136	4.28774	0.0543972	0.222323
Late Rings	PBANKA_0106900	null	heptatricopeptide repeat-containing protein, putative	-0.224453	7.92001	4.28544	0.0544551	0.222323
Late Rings	PBANKA_0106800	null	conserved Plasmodium protein, unknown function	-0.550991	5.07093	4.28463	0.0544754	0.222323
Early Trophs 1	PBANKA_1330200	null	conserved Plasmodium protein, unknown function	0.217785	7.9599	4.67	0.0466659	0.222449
Early Trophs 1	PBANKA_1216700	null	WD repeat-containing protein, putative	-0.242121	8.50647	4.6656	0.046757	0.222583
Late Rings	PBANKA_1233100	null	proteasome subunit beta type-1, putative	-0.422825	6.77028	4.2771	0.0546653	0.222666
Late Rings	PBANKA_1012400	null	RNA methyltransferase, putative	0.315438	6.93975	4.27535	0.0547097	0.222666
Early Trophs 1	PBANKA_1320500	VP1	V-type H(+)-translocating pyrophosphatase, putative	0.213842	8.53481	4.65113	0.0470579	0.222936
Early Trophs 1	PBANKA_0832200	null	PUB domain-containing protein, putative	0.248972	7.69197	4.65055	0.0470701	0.222936
Early Trophs 1	PBANKA_1001500	null	alpha/beta hydrolase, putative	-0.496347	4.99204	4.65043	0.0470726	0.222936
Early Trophs 1	PBANKA_1104000	null	ATP-dependent helicase, putative	-0.261002	6.68262	4.64992	0.0470832	0.222936
Early Trophs 1	PBANKA_0402800	EHD	EH domain-containing protein, putative	0.266424	6.55142	4.64652	0.0471543	0.222974
Late Rings	PBANKA_1364900	UTP15	U3 small nucleolar RNA-associated protein 15, putative	0.228468	7.3697	4.25916	0.0551212	0.223507
Late Rings	PBANKA_1006900	null	methyltransferase, putative	0.265889	7.76549	4.25532	0.0552193	0.223507
Late Rings	PBANKA_1427000	PPM7	protein phosphatase PPM7	0.451173	5.29652	4.25315	0.055275	0.223507
Late Rings	PBANKA_0316100	null	Plasmodium exported protein, unknown function	-0.220617	9.53963	4.24943	0.0553703	0.223507
Late Rings	PBANKA_0910000	null	conserved Plasmodium protein, unknown function	-0.237625	8.38218	4.24792	0.0554089	0.223507
Late Rings	PBANKA_0213500	null	ribosome biogenesis protein BRX1, putative	0.214674	8.77932	4.24626	0.0554517	0.223507
Late Rings	PBANKA_0716100	null	conserved Plasmodium protein, unknown function	0.334766	6.24712	4.2461	0.0554558	0.223507
Late Rings	PBANKA_0409300	null	phosphatidylinositol 3- and 4-kinase, putative	-0.301002	8.05567	4.24365	0.0555188	0.223507
Late Rings	PBANKA_0600500	null	GPN-loop GTPase, putative	0.257775	8.10398	4.23476	0.0557482	0.223983
Late Rings	PBANKA_1459000	null	ankyrin-repeat protein, putative	0.32164	6.71366	4.23322	0.0557881	0.223983
Late Rings	PBANKA_0808700	null	GTPase-activating protein, putative	-0.253039	7.8957	4.23017	0.055867	0.223997
Late Rings	PBANKA_1335100	null	conserved Plasmodium protein, unknown function	-0.293211	7.49575	4.22478	0.0560071	0.224255
Late Rings	PBANKA_1034100	FANCJ	FANCJ-like helicase, putative	0.443862	6.02172	4.2194	0.0561472	0.224389
Late Rings	PBANKA_0408400	null	phosphoglycerate mutase, putative	-0.224934	8.3397	4.21769	0.0561918	0.224389
Early Trophs 1	PBANKA_1032700	CELF2	CUGBP Elav-like family member 2, putative	0.236906	7.8864	4.62659	0.0475736	0.224657
Early Trophs 1	PBANKA_0936100	null	acylphosphatase, putative	-0.321585	6.31825	4.61994	0.0477144	0.225021
Late Rings	PBANKA_1031800	null	conserved protein, unknown function	-0.525262	5.37043	4.20871	0.0564269	0.225025
Mid Rings	PBANKA_1314800	eEF2	elongation factor 2, putative	0.376785	9.82906	5.3687	0.0345388	0.225037
Mid Rings	PBANKA_1218200	CCT5	T-complex protein 1 subunit epsilon, putative	0.559645	6.09554	5.36249	0.0346294	0.225037
Mid Rings	PBANKA_1025100	null	conserved Plasmodium protein, unknown function	0.301587	8.28433	5.34795	0.0348426	0.225037
Mid Rings	PBANKA_1406700	CPSII	carbamoyl phosphate synthetase, putative	0.233065	9.92645	5.34024	0.0349562	0.225037
Mid Rings	PBANKA_1448100	null	conserved Plasmodium protein, unknown function	-0.392639	6.75821	5.34002	0.0349594	0.225037
Mid Rings	PBANKA_0922700	null	conserved protein, unknown function	0.459713	5.61665	5.33225	0.0350744	0.225037
Mid Rings	PBANKA_0930300	null	GTP-binding nuclear protein RAN/TC4, putative	0.248169	10.4626	5.32422	0.0351937	0.225037
Mid Rings	PBANKA_1462800	KsgA2	ribosomal RNA small subunit methyltransferase A2, putative	-0.29331	8.02552	5.32374	0.0352009	0.225037
Mid Rings	PBANKA_1406800	RPS27	40S ribosomal protein S27, putative	0.299516	11.3856	5.31979	0.0352597	0.225037
Mid Rings	PBANKA_1031300	ROM8	rhomboid protease ROM8	-0.344997	7.36079	5.31159	0.0353823	0.225182
Mid Rings	PBANKA_1226000	null	tRNA pseudouridine synthase, putative	-0.288282	8.63682	5.30523	0.0354778	0.225182
Late Rings	PBANKA_0516600	LRR1	leucine-rich repeat protein	-0.257303	7.15188	4.19692	0.0567372	0.225959
Mid Rings	PBANKA_0504600	RCM1	rRNA (cytosine-C(5))-methyltransferase, putative	0.829248	4.60627	5.28795	0.0357385	0.226213
Early Trophs 1	PBANKA_1033500	null	WD repeat-containing protein, putative	0.246808	7.47626	4.60272	0.0480816	0.226345
Early Trophs 1	PBANKA_1237400	SufA	iron-sulfur assembly protein	-0.539265	4.92781	4.60078	0.0481231	0.226345
Late Rings	PBANKA_1425500	null	conserved protein, unknown function	-0.293291	6.63063	4.18762	0.0569832	0.226418
Late Rings	PBANKA_0941800	H2B	histone H2B, putative	-0.470206	7.12999	4.1868	0.0570051	0.226418
Late Rings	PBANKA_1124500	PAP	poly(A) polymerase PAP, putative	-0.426194	6.29604	4.18376	0.0570859	0.226436
Early Trophs 1	PBANKA_1314900	null	conserved Plasmodium protein, unknown function	-0.221806	7.86509	4.59268	0.048297	0.226861
Late Rings	PBANKA_0107300	CCT6	T-complex protein 1 subunit zeta, putative	0.312061	8.4192	4.17609	0.0572901	0.226942
Late Rings	PBANKA_0609700	null	conserved Plasmodium protein, unknown function	-0.198574	8.27368	4.17297	0.0573735	0.226969
Early Trophs 1	PBANKA_0816400	PFK9	ATP-dependent 6-phosphofructokinase, putative	0.209972	8.95929	4.58586	0.0484441	0.227218
Early Trophs 1	PBANKA_1443500	null	WD repeat-containing protein, putative	-0.297381	8.47816	4.58213	0.0485248	0.227218
Early Trophs 1	PBANKA_1117900	null	trafficking protein particle complex subunit 6A, putative	-0.365822	6.09467	4.57864	0.0486004	0.227218
Early Trophs 1	PBANKA_0937800	ENP1	essential nuclear protein 1, putative	0.287258	7.22565	4.57614	0.0486546	0.227218
Early Trophs 1	PBANKA_1111400	INO1	inositol-3-phosphate synthase, putative	0.19502	8.57235	4.57432	0.0486941	0.227218
Late Rings	PBANKA_1323400	null	bax inhibitor 1, putative	-0.273736	7.89798	4.16546	0.0575748	0.227463
Late Rings	PBANKA_1010500	HOP	Hsp70/Hsp90 organizing protein, putative	0.185394	9.93052	4.15827	0.0577683	0.227924
Mid Rings	PBANKA_0911650	null	U2 spliceosomal RNA	0.342321	7.9636	5.26244	0.0361275	0.228048
Mid Rings	PBANKA_0502600	null	peptidase, putative	-0.652671	5.48086	5.24752	0.0363573	0.228242
Mid Rings	PBANKA_1319900	null	conserved Plasmodium protein, unknown function	-0.659513	5.53774	5.24698	0.0363656	0.228242
Mid Rings	PBANKA_0806800	null	conserved Plasmodium protein, unknown function	-0.524861	5.69282	5.23739	0.0365143	0.228242
Mid Rings	PBANKA_0501900	null	conserved Plasmodium protein, unknown function	-0.735026	5.13913	5.2348	0.0365544	0.228242
Late Rings	PBANKA_1132100	SF3B5	splicing factor 3B subunit 5, putative	0.205938	7.99003	4.14967	0.0580009	0.228355
Late Rings	PBANKA_0823700	null	conserved Plasmodium protein, unknown function	-0.383856	8.21679	4.14854	0.0580315	0.228355
Mid Rings	PBANKA_0936700	null	ES2 protein, putative	-0.3146	7.65213	5.22275	0.0367425	0.228796
Mid Rings	PBANKA_1121100	null	radical SAM protein, putative	0.26377	8.69231	5.21571	0.0368529	0.228865
Late Rings	PBANKA_1415100	CCT	choline-phosphate cytidylyltransferase	-0.239208	8.07073	4.14051	0.0582496	0.228909
Early Trophs 1	PBANKA_1320700	SPP	signal peptide peptidase, putative	0.407311	5.61808	4.55333	0.0491528	0.229049
Early Trophs 1	PBANKA_1028500	null	conserved Plasmodium protein, unknown function	0.239553	8.19998	4.54932	0.0492408	0.229049
Early Trophs 1	PBANKA_0922800	SNRPD1	small nuclear ribonucleoprotein Sm D1, putative	0.20286	8.91126	4.54751	0.0492808	0.229049
Late Rings	PBANKA_1241700	null	transmembrane emp24 domain-containing protein, putative	-0.260498	7.49814	4.13265	0.0584639	0.229448
Mid Rings	PBANKA_1203300	null	methionine--tRNA ligase, putative	-0.255662	8.12898	5.19966	0.0371059	0.229817
Early Trophs 1	PBANKA_1403000	null	small heat shock protein, putative	0.528493	4.78292	4.53636	0.0495272	0.229892
Early Trophs 1	PBANKA_1361200	null	conserved Plasmodium protein, unknown function	-0.34584	6.93149	4.53055	0.0496561	0.230022
Early Trophs 1	PBANKA_1450000	null	tetQ family GTPase, putative	-0.467801	5.42921	4.52755	0.0497228	0.230022
Early Trophs 1	PBANKA_0111100	P12p	6-cysteine protein	0.331634	5.79378	4.52342	0.0498149	0.230022
Early Trophs 1	PBANKA_1234300	CCR4-1	CCR4 domain-containing protein 1, putative	0.194587	7.98688	4.52146	0.0498587	0.230022
Early Trophs 1	PBANKA_1437400	DPH6	diphthine--ammonia ligase, putative	0.351396	6.88081	4.52049	0.0498804	0.230022
Early Trophs 1	PBANKA_0524800	37135	early transcribed membrane protein	-0.209192	11.9821	4.51634	0.0499731	0.23015
Late Rings	PBANKA_1442700	null	conserved protein, unknown function	-0.663979	4.30648	4.11668	0.0589025	0.230864
Mid Rings	PBANKA_1423300	ALBA1	DNA/RNA-binding protein Alba 1, putative	0.304211	10.2247	5.17939	0.0374283	0.231193
Late Rings	PBANKA_1011300	SPC1	signal peptidase complex subunit SPC1, putative	0.394801	6.0206	4.11006	0.0590855	0.231275
Late Rings	PBANKA_1011900	NOP10	H/ACA ribonucleoprotein complex subunit 3, putative	-0.233524	8.97494	4.10079	0.0593428	0.231391
Late Rings	PBANKA_1421200	null	conserved protein, unknown function	-0.243819	7.5285	4.09999	0.0593649	0.231391
Late Rings	PBANKA_0506500	ZIPCO	ZIP domain-containing protein	0.333514	6.10767	4.09636	0.0594661	0.231391
Late Rings	PBANKA_0928800	U2AF1	splicing factor U2AF small subunit, putative	-0.236362	7.82512	4.09636	0.0594661	0.231391
Late Rings	PBANKA_0813600	null	conserved Plasmodium protein, unknown function	-0.51997	4.9474	4.09497	0.059505	0.231391
Late Rings	PBANKA_1359400	null	conserved Plasmodium protein, unknown function	0.258112	7.70651	4.09048	0.0596304	0.231575
Mid Rings	PBANKA_0808700	null	GTPase-activating protein, putative	-0.233659	8.32992	5.16789	0.0376127	0.23171
Early Trophs 1	PBANKA_1345000	null	PITH domain-containing protein, putative	0.435173	5.15698	4.49609	0.0504292	0.231923
Early Trophs 1	PBANKA_1306100	null	GTP-binding protein, putative	-0.27169	6.73079	4.49281	0.0505034	0.231923
Early Trophs 1	PBANKA_0305400	null	conserved Plasmodium protein, unknown function	0.19261	7.93545	4.48728	0.050629	0.231923
Early Trophs 1	PBANKA_0903900	SEC21	coatomer subunit gamma, putative	-0.323895	6.4124	4.48511	0.0506785	0.231923
Early Trophs 1	PBANKA_1228000	1-CysPxn	1-cys peroxiredoxin, putative	0.27268	7.25491	4.48457	0.0506906	0.231923
Early Trophs 1	PBANKA_0519900	null	conserved Plasmodium protein, unknown function	0.177601	9.30784	4.4819	0.0507516	0.231923
Mid Rings	PBANKA_1424700	null	conserved protein, unknown function	-0.280804	7.50629	5.15678	0.0377919	0.232193
Early Trophs 1	PBANKA_1207200	AK1	adenylate kinase, putative	0.224106	7.81749	4.47599	0.0508866	0.23224
Early Trophs 1	PBANKA_0206700	null	conserved Plasmodium protein, unknown function	0.216247	7.77953	4.46896	0.0510476	0.232667
Early Trophs 1	PBANKA_0623000	null	Plasmodium exported protein, unknown function	0.386421	5.21066	4.46617	0.0511117	0.232667
Mid Rings	PBANKA_0919200	null	fam-d protein	-0.258571	8.82729	5.14452	0.0379907	0.232794
Late Rings	PBANKA_1134000	UTP21	U3 small nucleolar RNA-associated protein 21, putative	0.214806	8.12835	4.07631	0.0600282	0.232815
Early Trophs 1	PBANKA_1308900	null	histidine--tRNA ligase, putative	0.215701	7.16146	4.45574	0.0513523	0.233272
Early Trophs 1	PBANKA_0707600	VPS15	serine/threonine protein kinase VPS15, putative	-0.304195	6.20851	4.45326	0.0514096	0.233272
Early Trophs 1	PBANKA_1205700	null	conserved Plasmodium protein, unknown function	-0.376471	6.08804	4.45184	0.0514424	0.233272
Late Rings	PBANKA_0923700	EK	ethanolamine kinase, putative	0.317858	6.65815	4.06567	0.0603292	0.233677
Late Rings	PBANKA_0831500	null	conserved Plasmodium protein, unknown function	-0.638396	5.23348	4.06053	0.0604751	0.233937
Early Trophs 1	PBANKA_1333500	null	conserved Plasmodium protein, unknown function	-0.213795	7.7374	4.43782	0.0517684	0.234449
Early Trophs 1	PBANKA_1333800	null	RAP protein, putative	0.250613	7.90838	4.43268	0.0518885	0.234692
Late Rings	PBANKA_1433500	null	PPPDE peptidase domain-containing protein, putative	-0.377966	6.19124	4.04978	0.0607818	0.234769
Late Rings	PBANKA_1401000	null	conserved Plasmodium protein, unknown function	-0.495645	5.54654	4.04667	0.0608708	0.234769
Late Rings	PBANKA_1330200	null	conserved Plasmodium protein, unknown function	0.195337	8.20311	4.04469	0.0609276	0.234769
Mid Rings	PBANKA_0510900	RPS2	40S ribosomal protein S2, putative	0.22173	11.1337	5.10809	0.0385886	0.235193
Mid Rings	PBANKA_1117000	H2A	histone H2A, putative	-0.757941	5.43154	5.10591	0.0386248	0.235193
Mid Rings	PBANKA_1414200	GCD14	tRNA (adenine(58)-N(1))-methyltransferase catalytic subunit TRM61, putative	0.582204	5.41135	5.10207	0.0386885	0.235193
Early Trophs 1	PBANKA_1337500	null	conserved Plasmodium protein, unknown function	-0.441576	6.21836	4.42329	0.0521088	0.235375
Early Trophs 1	PBANKA_0603200	EIF5A	eukaryotic translation initiation factor 5A, putative	0.254806	9.61039	4.42059	0.0521725	0.235375
Early Trophs 1	PBANKA_1140400	RRP45	exosome complex component RRP45, putative	-0.260139	6.70613	4.41311	0.052349	0.235622
Early Trophs 1	PBANKA_1436800	null	protein TSSC1, putative	-0.424895	5.13809	4.41262	0.0523605	0.235622
Late Rings	PBANKA_1019370	null	small nucleolar RNA snoR28	0.317238	10.4743	4.03358	0.0612475	0.235696
Early Trophs 1	PBANKA_1232300	null	UTP--glucose-1-phosphate uridylyltransferase, putative	-0.549605	4.31459	4.40882	0.0524506	0.235728
Late Rings	PBANKA_1436200	SET10	histone-lysine N-methyltransferase, H3 lysine-4 specific, putative	0.351054	6.68623	4.01561	0.0617688	0.237105
Late Rings	PBANKA_0111200	NOG1	nucleolar GTP-binding protein 1, putative	0.234996	8.12169	4.01408	0.0618132	0.237105
Late Rings	PBANKA_1004800	PTH2	peptidyl-tRNA hydrolase 2, putative	0.606504	4.86927	4.01271	0.0618534	0.237105
Late Rings	PBANKA_0111400	null	conserved Plasmodium protein, unknown function	-0.302227	7.42543	4.00555	0.0620627	0.237291
Late Rings	PBANKA_0807000	RPB1	DNA-directed RNA polymerase II subunit RPB1, putative	-0.220682	8.72376	4.00498	0.0620794	0.237291
Late Rings	PBANKA_1010800	CAF16	CCR4-associated factor 16, putative	0.212333	9.14034	4.00285	0.0621419	0.237291
Early Trophs 1	PBANKA_1362500	null	peptidase, putative	0.536307	6.54431	4.38981	0.0529033	0.237461
Early Trophs 1	PBANKA_1022200	null	DIX domain-containing protein, putative	0.239199	7.99131	4.38532	0.053011	0.237612
Early Trophs 1	PBANKA_0103000	null	mitochondrial ribosomal protein L41, putative	-0.344848	5.95155	4.3828	0.0530713	0.237612
Mid Rings	PBANKA_0807600	RPS11	40S ribosomal protein S11, putative	0.396175	10.9868	5.07088	0.0392107	0.237741
Late Rings	PBANKA_1132300	null	conserved Plasmodium protein, unknown function	-0.701605	4.64271	3.99181	0.062467	0.237979
Late Rings	PBANKA_1008500	PTEX150	translocon component PTEX150	0.181095	10.9563	3.99062	0.0625023	0.237979
Late Rings	PBANKA_1132400	null	conserved Plasmodium protein, unknown function	-0.423122	5.68068	3.98736	0.0625988	0.237979
Late Rings	PBANKA_0703900	RACK1	receptor for activated c kinase, putative	0.297304	10.5875	3.9852	0.0626628	0.237979
Late Rings	PBANKA_1226700	null	AAA family ATPase, putative	0.265907	7.15156	3.98317	0.062723	0.237979
Mid Rings	PBANKA_0807900	null	conserved Plasmodium protein, unknown function	-0.270106	9.81193	5.06161	0.0393675	0.238009
Mid Rings	PBANKA_0102800	null	conserved Plasmodium protein, unknown function	0.392032	6.54921	5.05607	0.0394616	0.238009
Late Rings	PBANKA_0206600	null	asparagine and aspartate rich protein 2, putative	0.290903	8.70967	3.96938	0.0631339	0.239231
Early Trophs 1	PBANKA_1219900	null	Cg7 protein, putative	-0.331679	6.41735	4.35999	0.0536228	0.239777
Mid Rings	PBANKA_1213500	null	CWC16 domain-containing protein, putative	-0.443733	6.60442	5.03114	0.039888	0.239953
Early Trophs 1	PBANKA_0711200	null	conserved protein, unknown function	-0.240409	7.90831	4.3487	0.0538981	0.240704
Early Trophs 1	PBANKA_0516900	AdoMetDC/ODC	S-adenosylmethionine decarboxylase/ornithine decarboxylase, putative	-0.226891	7.91061	4.34149	0.0540748	0.240889
Early Trophs 1	PBANKA_0929900	null	heat shock protein 90, putative	0.254122	8.3329	4.34145	0.0540758	0.240889
Early Trophs 1	PBANKA_1215900	null	conserved Plasmodium protein, unknown function	-0.372803	6.60017	4.33373	0.0542658	0.241222
Early Trophs 1	PBANKA_0623400	null	fam-a protein	0.533872	5.08494	4.33287	0.054287	0.241222
Early Trophs 1	PBANKA_0214600	null	Plasmodium exported protein, unknown function	0.261535	7.37625	4.32698	0.0544326	0.241298
Early Trophs 1	PBANKA_0310500	null	conserved Plasmodium protein, unknown function	-0.297421	6.32057	4.32666	0.0544404	0.241298
Early Trophs 1	PBANKA_0608900	null	general transcription factor 3C polypeptide 5, putative	-0.455373	6.10198	4.32382	0.0545107	0.241307
Early Trophs 1	PBANKA_1146000	null	tryptophan-rich protein	0.259487	8.42295	4.32042	0.0545953	0.24138
Late Rings	PBANKA_1434800	null	aminophospholipid-transporting P-ATPase, putative	-0.244885	8.00255	3.94381	0.063904	0.241841
Early Trophs 1	PBANKA_1441100	HAD2	haloacid dehalogenase-like hydrolase, putative	-0.232804	8.93059	4.30463	0.054989	0.242416
Early Trophs 1	PBANKA_1121800	AP2-SP3	AP2 domain transcription factor AP2-SP3	-0.226241	8.37626	4.30253	0.0550417	0.242416
Early Trophs 1	PBANKA_1303600	null	leucine carboxyl methyltransferase, putative	-0.457682	5.29197	4.30093	0.0550818	0.242416
Early Trophs 1	PBANKA_1141000	null	conserved protein, unknown function	0.266767	8.2569	4.30005	0.0551039	0.242416
Late Rings	PBANKA_0600800	COX19	cytochrome c oxidase assembly protein COX19, putative	-0.33574	6.71068	4.92665	0.0641446	0.242442
Mid Rings	PBANKA_1137300	null	conserved Plasmodium protein, unknown function	-0.273988	7.96988	4.99977	0.0404322	0.242593
Late Rings	PBANKA_0607300	null	zinc finger protein, putative	-0.293219	7.21769	3.93099	0.0642943	0.242699
Mid Rings	PBANKA_1426000	CARM1	histone-arginine methyltransferase CARM1, putative	0.370157	7.05089	4.99127	0.0405812	0.242855
Early Trophs 1	PBANKA_0315420	null	Plasmodium RNA of unknown function RUF2	0.344337	6.22333	4.29169	0.0553144	0.242907
Early Trophs 1	PBANKA_0942800	null	syntaxin, putative	-0.203834	7.61084	4.28944	0.055371	0.242907
Early Trophs 1	PBANKA_1307200	LSM5	U6 snRNA-associated Sm-like protein LSm5, putative	0.235486	7.86003	4.28744	0.0554215	0.242907
Late Rings	PBANKA_0719900	CRK1	cdc2-related protein kinase 1	-0.592156	5.17616	3.9216	0.0645819	0.243231
Late Rings	PBANKA_0914200	null	conserved Plasmodium protein, unknown function	0.28192	9.04065	3.92104	0.0645992	0.243231
Late Rings	PBANKA_1000400	null	fam-a protein	-0.307535	6.873	3.91828	0.0646839	0.243241
Early Trophs 1	PBANKA_0106700	null	conserved Plasmodium protein, unknown function	-0.243783	7.07966	4.28063	0.055594	0.243358
Early Trophs 1	PBANKA_1408000	GAR1	H/ACA ribonucleoprotein complex subunit 1, putative	0.355156	7.15435	4.27795	0.0556621	0.243358
Early Trophs 1	PBANKA_0517400	CEF1	pre-mRNA-splicing factor CEF1, putative	-0.263278	7.79045	4.27353	0.0557744	0.243548
Mid Rings	PBANKA_1344100	MyoF	myosin F, putative	-0.403341	6.01748	4.97653	0.040841	0.243776
Mid Rings	PBANKA_1414900	SAS6L	SAS6-like protein	-0.341548	7.35994	4.96406	0.0410623	0.244083
Mid Rings	PBANKA_1026600	SEY1	protein SEY1, putative	-0.539293	6.51115	4.95671	0.0411934	0.244083
[truncated: 15,919 more rows]
